# Supplementary material for: The Heterochromatin protein 1 is a regulator in RNA splicing precision deficient in ulcerative colitis
Source: Nat Commun. 2022 Nov 18;13:6834. doi: 10.1038/s41467-022-34556-3 (PMC9674647; doi:10.1038/s41467-022-34556-3)
Supplement: Supplementary file 4 — Supplementary Data 1 [file 41467_2022_34556_MOESM4_ESM.xlsx]

## Sheet: Sup data 1
Supplementary Data 1: Patient Characteristics
Patients characteristics	all	Controls	UC
Total	26	10	16
Disease
-		-	6
+Cholangitis		-	3
+Cancer		-	6
+Both		-	1
Age
Mean (years)		54.5	48.4
Range		(50-62)	(33-77)
Gender
Male/Female	16/6	4/6	12/4
Disease duration
Mean			13.67
Range			(0-33)
Medication
Anti-TNF (Infliximab or adalimumab)			3
Immunosuppressors (Imurel, methotrexate)			2
5-ASA derived (Fivisa or Pentasa or quadrasa)			9
multitreatment (Imurel + Fisava)			2
No treatment			0
