# Supplementary material for: The Heterochromatin protein 1 is a regulator in RNA splicing precision deficient in ulcerative colitis
Source: Nat Commun. 2022 Nov 18;13:6834. doi: 10.1038/s41467-022-34556-3 (PMC9674647; doi:10.1038/s41467-022-34556-3)
Supplement: Supplementary file 5 — Supplementary Data 2 [file 41467_2022_34556_MOESM5_ESM.xlsx]

## Sheet: Sup Data 2
Supplementary Data 2: RNA seq analysis using GSEA in crypt, villi and colon epithelia comparing Cbx3 KO to ctrl mice
GSEA analysis was performed (with -nperm 1000 -permute gene_set -collapse false parameters) using the same expression matrix (v2.2.2), comparing ctrl and Cbx3 KO. Two-sided nominal P values samples are shown in the crypt, villi and colon.
CRYPT Gene set enrichment	SIZE	NES	NOM p-val	FDR q-val	FWER p-val	GSEA Data set
HALLMARK_PEROXISOME	102	1.7472678	<0.0001	<0.0001	<0.0001	HALLMARK
HALLMARK_BILE_ACID_METABOLISM	110	1.634798	<0.0001	<0.0001	<0.0001	HALLMARK
HALLMARK_OXIDATIVE_PHOSPHORYLATION	194	1.4699104	<0.0001	<0.0001	<0.0001	HALLMARK
HALLMARK_FATTY_ACID_METABOLISM	156	1.4679568	<0.0001	<0.0001	<0.0001	HALLMARK
Paneth cell signature	42	-1.5650775	0.009884679	0.009800001	0.012	Haber et al, Nature 2018, DOI: 10.1038/nature24489
VILLI Gene set enrichment	SIZE	NES	NOM p-val	FDR q-val	FWER p-val
GO_RIBOSOME_BIOGENESIS	278	2.1601055	<0.0001	<0.0001	<0.0001	GOBP-RIBOSOME_BIOGENESIS
HALLMARK_E2F_TARGETS	195	1.6274625	<0.0001	<0.0001	<0.0001	HALLMARK
HALLMARK_FATTY_ACID_METABOLISM	156	1.2878135	<0.0001	0.088623375	0.4	HALLMARK
HALLMARK_MYC_TARGETS_V1	185	1.7922956	<0.0001	<0.0001	<0.0001	HALLMARK
HALLMARK_MYC_TARGETS_V2	54	1.7906022	<0.0001	<0.0001	<0.0001	HALLMARK
Absortive enterocyte signature	399	-2.1462579	<0.0001	<0.0001	<0.0001	Haber et al, Nature 2018, doi: 10.1038/nature24489
Lgr5+ intestinal stem cell signature	434	2.4450984	<0.0001	<0.0001	<0.0001	Munoz et al, Embo 2012, DOI: 10.1038/emboj.2012.166
COLON Gene set enrichment	SIZE	NES	NOM p-val	FDR q-val	FWER p-val
HALLMARK_INTERFERON_GAMMA_RESPONSE	187	2.831485	<0.0001	<0.0001	<0.0001	HALLMARK
HALLMARK_INFLAMMATORY_RESPONSE	192	2.618525	<0.0001	<0.0001	<0.0001	HALLMARK
HALLMARK_INTERFERON_ALPHA_RESPONSE	89	2.5982654	<0.0001	<0.0001	<0.0001	HALLMARK
HALLMARK_TNFA_SIGNALING_VIA_NFKB	191	2.5093837	<0.0001	<0.0001	<0.0001	HALLMARK
HALLMARK_ALLOGRAFT_REJECTION	185	2.406946	<0.0001	<0.0001	<0.0001	HALLMARK
HALLMARK_EPITHELIAL_MESENCHYMAL_TRANSITION	195	2.2396321	<0.0001	<0.0001	<0.0001	HALLMARK
HALLMARK_IL6_JAK_STAT3_SIGNALING	81	2.1876628	<0.0001	<0.0001	<0.0001	HALLMARK
HALLMARK_IL2_STAT5_SIGNALING	192	2.091095	<0.0001	<0.0001	<0.0001	HALLMARK
HALLMARK_KRAS_SIGNALING_UP	195	1.8866093	<0.0001	<0.0001	<0.0001	HALLMARK
