# Supplementary material for: The Heterochromatin protein 1 is a regulator in RNA splicing precision deficient in ulcerative colitis
Source: Nat Commun. 2022 Nov 18;13:6834. doi: 10.1038/s41467-022-34556-3 (PMC9674647; doi:10.1038/s41467-022-34556-3)
Supplement: Supplementary file 6 — Supplementary Data 3 [file 41467_2022_34556_MOESM6_ESM.xlsx]

## Sheet: Sup Data 3
Supplementary Data 3: Anti-microbial peptide gene expression extracted from the RNA seq data in crypt, villi and colon epithelium significantly modified upon Cbx3 inactivation
Gene expression analysis was carried out using the DESeq2 (v1.18.1) package
	CRYPT				VILLI				COLON
	log2 (fold change)	p value			log2 (fold change)	p value			log2 (fold change)	p value
Reg3b	-2.60416	5e-05		Lcn2	-5.16607	5e-05		Reg3a	-4.47818	0.00505
Reg3g	-2.36623	5e-05		Ltf	-3.29154	5e-05		Defb37	-3.16489	5e-05
Lcn2	-2.27268	5e-05		Prss27	-2.97539	5e-05		Reg3b	-2.88258	5e-05
Prss27	-2.20354	5e-05		S100a4	-2.73938	5e-05		Reg3g	-1.9166	5e-05
Pla2g2f	-1.80378	5e-05		Reg3b	-2.54034	5e-05		Prss23	-0.749158	0.00335
Ltf	-1.76182	5e-05		Reg3g	-2.52577	5e-05		Chga	-0.675999	0.00745
Pla2g5	-1.68043	5e-05		Prss30	-2.1768	5e-05		Pla2g5	0.838316	0.002
Defa-rs1	-1.41807	5e-05		Prss57	-1.3782	0.0002		Clu	0.850419	0.0017
Defa22	-1.2055	0.00035		Reg3a	-1.24515	5e-05		Slc11a1	1.03664	0.00355
Prss30	-1.18554	5e-05		Lyz2	-1.05145	0.0002		Lyz1	1.08743	0.0004
Defa26	-1.17698	5e-05		Pla2g2f	-1.02703	0.0007		Ltf	1.78303	5e-05
Defa23	-1.14905	5e-05		Pla2g12b	-1.00861	0.00145		Lcn2	2.33414	0.0001
Defa21	-1.14515	5e-05		Pglyrp1	-0.842521	0.00485		Lyz2	2.49275	5e-05
Defa5	-1.03728	0.0001		Leap2	0.812171	0.0051
Defa3	-0.976107	0.00055		Prss12	1.01646	0.00645
Defa20	-0.903159	0.00255
Prss12	0.912998	0.00645
Leap2	1.54156	5e-05
