# Supplementary material for: The Heterochromatin protein 1 is a regulator in RNA splicing precision deficient in ulcerative colitis
Source: Nat Commun. 2022 Nov 18;13:6834. doi: 10.1038/s41467-022-34556-3 (PMC9674647; doi:10.1038/s41467-022-34556-3)
Supplement: Supplementary file 7 — Supplementary Data 4 [file 41467_2022_34556_MOESM7_ESM.xlsx]

## Sheet: Sup. Data 4
Supplementary Data 4: Statistical analyses of the beta diversity in Villin-Cre Cbx3 KO male and female 7 days post tamoxifen administration
Female KO Cbx3 group E Comparison Tamoxifen vs Vehicle
Constrained analysis of the principal coordinates	Df	SumOfSqs	F	Pr(>F)
Model: capscale(formula = dist.uf ~ Group, data = metadata)	1	0.09089	6.0391	0.006 **
permutational multivariate ANOVA	Df	SumsOfSqs	MeanSqs	F.Model	R2	Pr(>F)
	1	0.09089	0.09089	6.0391	0.43016	0.0091 **
Male KO Cbx3 group E Comparison Tamoxifen vs Vehicle
Constrained analysis of the principal coordinates	Df	SumOfSqs	F	Pr(>F)
Model: capscale(formula = dist.uf ~ Group, data = metadata)	1	0.046641	2.9812	0.015 *
permutational multivariate ANOVA	Df	SumsOfSqs	MeanSqs	F.Model	R2	Pr(>F)
	1	0.046641	0.046641	2.9812	0.29868	0.008 **
					(p<0.05
