# Supplementary material for: The Heterochromatin protein 1 is a regulator in RNA splicing precision deficient in ulcerative colitis
Source: Nat Commun. 2022 Nov 18;13:6834. doi: 10.1038/s41467-022-34556-3 (PMC9674647; doi:10.1038/s41467-022-34556-3)
Supplement: Supplementary file 8 — Supplementary Data 5 [file 41467_2022_34556_MOESM8_ESM.xlsx]

## Sheet: Suppl Data 5
Supplementary Data 5: 16S rRNA illumina MiSeq data showing the OTU significantly modified upon Cbx3 inactivation in male and female mice feces day 7 post-tamoxifen administration

## Sheet: OTU feces female KO Cbx3
	OTU	baseMean	log2FoldChange	lfcSE	stat	pvalue	padj	Kingdom	Phylum	Class	Order	Family	Genus	Species	OTU.label
70	Cluster_3	415.473	11.8994	1.08962	10.9207	9.17829e-28	4.35051e-25	Bacteria	Firmicutes	Clostridia	Clostridiales	Lachnospiraceae	Lachnospiraceae NK4A136 group	unknown species	Lachnospiraceae NK4A136 group
62	Cluster_25	177.088	8.17583	0.834932	9.79221	1.21609e-22	2.88213e-20	Bacteria	Firmicutes	Clostridia	Clostridiales	Lachnospiraceae	Lachnospiraceae NK4A136 group	Blautia coccoides	Blautia coccoides
106	Cluster_70	490.197	-26.2926	3.22599	-8.15023	3.63227e-16	5.73899e-14	Bacteria	Proteobacteria	Gammaproteobacteria	Enterobacteriales	Enterobacteriaceae	Escherichia-Shigella	Escherichia coli	Escherichia coli
107	Cluster_31	240.131	-3.54812	0.475461	-7.46249	8.49031e-14	1.0061e-11	Bacteria	Proteobacteria	Betaproteobacteria	Burkholderiales	Alcaligenaceae	Parasutterella	unknown species	Parasutterella
86	Cluster_67	60.7702	7.74957	1.08364	7.15141	8.58932e-13	8.14268e-11	Bacteria	Firmicutes	Clostridia	Clostridiales	Ruminococcaceae	Ruminococcaceae UCG-014	unknown species	Ruminococcaceae UCG-014
16	Cluster_43	78.1819	-3.56435	0.502047	-7.09962	1.25098e-12	9.88276e-11	Bacteria	Bacteroidetes	Bacteroidia	Bacteroidales	Rikenellaceae	Alistipes	unknown species	Alistipes
28	Cluster_55	143.86	-3.71516	0.535353	-6.93965	3.93086e-12	2.66175e-10	Bacteria	Firmicutes	Clostridia	Clostridiales	Lachnospiraceae	Marvinbryantia	unknown species	Marvinbryantia
73	Cluster_109	25.1146	7.85103	1.15012	6.82626	8.71578e-12	5.1641e-10	Bacteria	Firmicutes	Clostridia	Clostridiales	Lachnospiraceae	Lachnospiraceae NK4A136 group	unknown species	Lachnospiraceae NK4A136 group
51	Cluster_62	40.2697	8.53275	1.27274	6.70425	2.02441e-11	1.06619e-09	Bacteria	Firmicutes	Clostridia	Clostridiales	Lachnospiraceae	Lachnospiraceae NK4A136 group	unknown species	Lachnospiraceae NK4A136 group
66	Cluster_85	26.1646	7.3534	1.14019	6.44927	1.12389e-10	5.01056e-09	Bacteria	Firmicutes	Clostridia	Clostridiales	Lachnospiraceae	Lachnospiraceae NK4A136 group	Blautia coccoides	Blautia coccoides
21	Cluster_8	1165.39	-4.02335	0.624346	-6.44411	1.16279e-10	5.01056e-09	Bacteria	Bacteroidetes	Bacteroidia	Bacteroidales	Bacteroidaceae	Bacteroides	Bacteroides acidifaciens	Bacteroides acidifaciens
84	Cluster_296	26.9638	-7.84233	1.27776	-6.13755	8.38058e-10	3.31033e-08	Bacteria	Firmicutes	Clostridia	Clostridiales	Clostridiaceae 1	Candidatus Arthromitus	Candidatus Arthromitus sp. SFB-mouse-Japan	Candidatus Arthromitus sp. SFB-mouse-Japan
18	Cluster_32	29.4081	-7.9655	1.33096	-5.98476	2.16709e-09	7.90154e-08	Bacteria	Bacteroidetes	Bacteroidia	Bacteroidales	Rikenellaceae	Alistipes	unknown species	Alistipes
41	Cluster_203	22.1189	4.89035	0.819573	5.96695	2.41729e-09	8.18424e-08	Bacteria	Firmicutes	Clostridia	Clostridiales	Lachnospiraceae	Lachnoclostridium	[Clostridium] scindens	[Clostridium] scindens
104	Cluster_102	14.1493	7.00857	1.17992	5.93986	2.85266e-09	9.01441e-08	Bacteria	Firmicutes	Erysipelotrichia	Erysipelotrichales	Erysipelotrichaceae	Turicibacter	unknown species	Turicibacter
2	Cluster_57	51.0327	-2.63349	0.450285	-5.8485	4.96022e-09	1.46947e-07	Bacteria	Bacteroidetes	Bacteroidia	Bacteroidales	Bacteroidales S24-7 group	unknown genus	unknown species
88	Cluster_71	123.966	-3.14617	0.567949	-5.53953	3.03286e-08	8.45634e-07	Bacteria	Firmicutes	Clostridia	Clostridiales	Ruminococcaceae	[Eubacterium] coprostanoligenes group	unknown species	[Eubacterium] coprostanoligenes group
1	Cluster_98	25.6311	-3.38375	0.627046	-5.39634	6.80142e-08	1.79104e-06	Bacteria	Bacteroidetes	Bacteroidia	Bacteroidales	Bacteroidales S24-7 group	unknown genus	unknown species
87	Cluster_719	7.86738	6.74346	1.25622	5.36805	7.95914e-08	1.93225e-06	Bacteria	Firmicutes	Clostridia	Clostridiales	Ruminococcaceae	Ruminococcaceae UCG-014	unknown species	Ruminococcaceae UCG-014
36	Cluster_30	110.161	-4.21871	0.786528	-5.36371	8.15296e-08	1.93225e-06	Bacteria	Firmicutes	Clostridia	Clostridiales	Lachnospiraceae	Lachnoclostridium	Dorea sp.	Dorea sp.
96	Cluster_116	14.8781	4.42562	0.836036	5.29357	1.19949e-07	2.70741e-06	Bacteria	Firmicutes	Clostridia	Clostridiales	Ruminococcaceae	Oscillibacter	unknown species	Oscillibacter
65	Cluster_138	6.76719	6.5409	1.24034	5.27349	1.33852e-07	2.88389e-06	Bacteria	Firmicutes	Clostridia	Clostridiales	Lachnospiraceae	Lachnospiraceae NK4A136 group	unknown species	Lachnospiraceae NK4A136 group
54	Cluster_83	11.8385	4.22449	0.802827	5.26202	1.42485e-07	2.93643e-06	Bacteria	Firmicutes	Clostridia	Clostridiales	Lachnospiraceae	Acetatifactor	unknown species	Acetatifactor
22	Cluster_209	60.3028	-4.95591	0.944799	-5.24547	1.55888e-07	3.07879e-06	Bacteria	Bacteroidetes	Bacteroidia	Bacteroidales	Bacteroidaceae	Bacteroides	Bacteroides acidifaciens	Bacteroides acidifaciens
9	Cluster_48	128.237	-2.87116	0.577541	-4.97136	6.6485e-07	1.26056e-05	Bacteria	Bacteroidetes	Bacteroidia	Bacteroidales	Bacteroidales S24-7 group	unknown genus	unknown species
80	Cluster_647	8.21688	6.82141	1.38611	4.92127	8.59846e-07	1.56757e-05	Bacteria	Firmicutes	Clostridia	Clostridiales	Lachnospiraceae	Lachnospiraceae NK4A136 group	unknown species	Lachnospiraceae NK4A136 group
12	Cluster_86	45.1691	-2.54614	0.518773	-4.908	9.20099e-07	1.61529e-05	Bacteria	Bacteroidetes	Bacteroidia	Bacteroidales	Bacteroidales S24-7 group	unknown genus	unknown species
24	Cluster_245	31.0596	-4.76333	0.982044	-4.85043	1.23197e-06	2.06349e-05	Bacteria	Bacteroidetes	Bacteroidia	Bacteroidales	Bacteroidaceae	Bacteroides	Bacteroides acidifaciens	Bacteroides acidifaciens
79	Cluster_107	16.1603	5.89616	1.21681	4.84557	1.26247e-06	2.06349e-05	Bacteria	Firmicutes	Clostridia	Clostridiales	Lachnospiraceae	unknown genus	unknown species
99	Cluster_50	5.98819	5.75569	1.20219	4.78768	1.68721e-06	2.66579e-05	Bacteria	Firmicutes	Clostridia	Clostridiales	Clostridiales vadinBB60 group	unknown genus	unknown species
100	Cluster_725	5.22247	5.55366	1.18292	4.69487	2.66781e-06	4.07917e-05	Bacteria	Firmicutes	Clostridia	Clostridiales	Lachnospiraceae	Mobilitalea	Clostridiaceae bacterium FH052	Clostridiaceae bacterium FH052
26	Cluster_912	20.6243	-4.96909	1.07383	-4.62745	3.70198e-06	5.4051e-05	Bacteria	Bacteroidetes	Bacteroidia	Bacteroidales	Prevotellaceae	Alloprevotella	unknown species	Alloprevotella
17	Cluster_129	20.1052	3.92061	0.847871	4.62406	3.76304e-06	5.4051e-05	Bacteria	Bacteroidetes	Bacteroidia	Bacteroidales	Rikenellaceae	Alistipes	unknown species	Alistipes
7	Cluster_7	549.218	-2.38624	0.517115	-4.61452	3.94004e-06	5.49288e-05	Bacteria	Bacteroidetes	Bacteroidia	Bacteroidales	Bacteroidales S24-7 group	unknown genus	unknown species
71	Cluster_419	4.37769	5.92566	1.30158	4.55266	5.29724e-06	7.17397e-05	Bacteria	Firmicutes	Clostridia	Clostridiales	Lachnospiraceae	Lachnospiraceae NK4A136 group	unknown species	Lachnospiraceae NK4A136 group
20	Cluster_141	73.167	-3.72774	0.821194	-4.53941	5.64111e-06	7.42746e-05	Bacteria	Bacteroidetes	Bacteroidia	Bacteroidales	Bacteroidaceae	Bacteroides	Bacteroides acidifaciens	Bacteroides acidifaciens
3	Cluster_26	85.5839	-3.22951	0.712901	-4.53009	5.89578e-06	7.55297e-05	Bacteria	Bacteroidetes	Bacteroidia	Bacteroidales	Bacteroidales S24-7 group	unknown genus	unknown species
103	Cluster_350	5.75838	5.11739	1.13641	4.50311	6.6966e-06	8.35313e-05	Bacteria	Firmicutes	Clostridia	Clostridiales	Clostridiales vadinBB60 group	unknown genus	unknown species
74	Cluster_860	5.02018	6.12108	1.37329	4.45724	8.30223e-06	0.000100904	Bacteria	Firmicutes	Clostridia	Clostridiales	Lachnospiraceae	Lachnospiraceae NK4A136 group	unknown species	Lachnospiraceae NK4A136 group
89	Cluster_84	19.7359	-3.63909	0.819226	-4.4421	8.90842e-06	0.000105565	Bacteria	Firmicutes	Clostridia	Clostridiales	Ruminococcaceae	Anaerotruncus	Anaerotruncus sp.	Anaerotruncus sp.
5	Cluster_278	14.208	-3.76972	0.854432	-4.41195	1.02442e-05	0.000115761	Bacteria	Bacteroidetes	Bacteroidia	Bacteroidales	Bacteroidales S24-7 group	unknown genus	unknown species
58	Cluster_58	28.0335	-4.62373	1.04807	-4.41168	1.02573e-05	0.000115761	Bacteria	Firmicutes	Clostridia	Clostridiales	Lachnospiraceae	unknown genus	unknown species
60	Cluster_81	7.29128	5.48131	1.2548	4.36829	1.25224e-05	0.000138037	Bacteria	Firmicutes	Clostridia	Clostridiales	Lachnospiraceae	Lachnospiraceae NK4A136 group	unknown species	Lachnospiraceae NK4A136 group
85	Cluster_182	51.4127	-6.25451	1.44079	-4.34103	1.41817e-05	0.000152775	Bacteria	Firmicutes	Clostridia	Clostridiales	Ruminococcaceae	Ruminococcaceae UCG-014	unknown species	Ruminococcaceae UCG-014
14	Cluster_41	31.1639	-3.07905	0.724208	-4.25161	2.12235e-05	0.000223555	Bacteria	Bacteroidetes	Bacteroidia	Bacteroidales	Porphyromonadaceae	Parabacteroides	Parabacteroides goldsteinii	Parabacteroides goldsteinii
108	Cluster_125	10.6778	-4.4403	1.05272	-4.21794	2.46542e-05	0.000254045	Bacteria	Actinobacteria	Coriobacteriia	Coriobacteriales	Coriobacteriaceae	Coriobacteriaceae UCG-002	unknown species	Coriobacteriaceae UCG-002
55	Cluster_666	3.63045	5.62643	1.3535	4.15695	3.22522e-05	0.000325267	Bacteria	Firmicutes	Clostridia	Clostridiales	Lachnospiraceae	Acetatifactor	unknown species	Acetatifactor
39	Cluster_2318	3.08254	5.41404	1.31352	4.12179	3.75939e-05	0.00037124	Bacteria	Firmicutes	Clostridia	Clostridiales	Lachnospiraceae	unknown genus	unknown species
83	Cluster_546	11.7983	3.36994	0.838133	4.02078	5.80065e-05	0.000556465	Bacteria	Firmicutes	Clostridia	Clostridiales	Lachnospiraceae	unknown genus	unknown species
94	Cluster_321	2.93176	5.33691	1.32826	4.01798	5.86989e-05	0.000556465	Bacteria	Firmicutes	Clostridia	Clostridiales	Ruminococcaceae	unknown genus	Clostridium sp.	Clostridium sp.
75	Cluster_696	3.60362	5.62372	1.40446	4.00418	6.22317e-05	0.000578389	Bacteria	Firmicutes	Clostridia	Clostridiales	Lachnospiraceae	Lachnospiraceae NK4A136 group	unknown species	Lachnospiraceae NK4A136 group
31	Cluster_52	133.046	-2.66553	0.683674	-3.89884	9.66561e-05	0.000881058	Bacteria	Firmicutes	Clostridia	Clostridiales	Lachnospiraceae	Roseburia	unknown species	Roseburia
64	Cluster_513	4.29271	5.88819	1.5293	3.85025	0.000117997	0.00105529	Bacteria	Firmicutes	Clostridia	Clostridiales	Lachnospiraceae	Lachnospiraceae NK4A136 group	unknown species	Lachnospiraceae NK4A136 group
52	Cluster_584	6.24524	6.43109	1.67896	3.83041	0.000127928	0.00112292	Bacteria	Firmicutes	Clostridia	Clostridiales	Lachnospiraceae	Lachnospiraceae NK4A136 group	unknown species	Lachnospiraceae NK4A136 group
78	Cluster_755	4.83749	6.06355	1.59552	3.80036	0.000144484	0.00124519	Bacteria	Firmicutes	Clostridia	Clostridiales	Lachnospiraceae	unknown genus	unknown species
35	Cluster_340	5.5242	-4.76389	1.25751	-3.78836	0.000151646	0.00128357	Bacteria	Firmicutes	Clostridia	Clostridiales	Lachnospiraceae	Lachnoclostridium	unknown species	Lachnoclostridium
25	Cluster_36	332.097	-2.55167	0.677842	-3.7644	0.000166949	0.00138831	Bacteria	Bacteroidetes	Bacteroidia	Bacteroidales	Prevotellaceae	Alloprevotella	unknown species	Alloprevotella
72	Cluster_2046	2.46654	5.09542	1.37089	3.71688	0.000201701	0.00164838	Bacteria	Firmicutes	Clostridia	Clostridiales	Lachnospiraceae	Lachnospiraceae NK4A136 group	unknown species	Lachnospiraceae NK4A136 group
56	Cluster_53	14.5938	-3.87597	1.07277	-3.61306	0.000302599	0.00243105	Bacteria	Firmicutes	Clostridia	Clostridiales	Lachnospiraceae	Blautia	Lachnospiraceae bacterium 610	Lachnospiraceae bacterium 610
91	Cluster_112	9.63084	2.36724	0.656364	3.60659	0.000310243	0.00245092	Bacteria	Firmicutes	Clostridia	Clostridiales	Ruminococcaceae	Ruminiclostridium 5	unknown species	Ruminiclostridium 5
40	Cluster_200	9.77889	2.90105	0.805771	3.60034	0.000317805	0.0024695	Bacteria	Firmicutes	Clostridia	Clostridiales	Lachnospiraceae	Lachnoclostridium	Dorea sp.	Dorea sp.
4	Cluster_40	129.553	-3.02736	0.844199	-3.58607	0.000335699	0.00256647	Bacteria	Bacteroidetes	Bacteroidia	Bacteroidales	Bacteroidales S24-7 group	unknown genus	unknown species
93	Cluster_481	4.00469	5.14708	1.44567	3.56035	0.000370361	0.00278653	Bacteria	Firmicutes	Clostridia	Clostridiales	Ruminococcaceae	Ruminiclostridium 5	Clostridium sp.	Clostridium sp.
76	Cluster_776	2.49565	5.10708	1.44488	3.53459	0.000408407	0.00298774	Bacteria	Firmicutes	Clostridia	Clostridiales	Lachnospiraceae	Lachnospiraceae NK4A136 group	unknown species	Lachnospiraceae NK4A136 group
29	Cluster_1666	4.83013	-5.32584	1.50874	-3.52999	0.000415581	0.00298774	Bacteria	Firmicutes	Clostridia	Clostridiales	Lachnospiraceae	Marvinbryantia	unknown species	Marvinbryantia
63	Cluster_907	3.20146	5.47109	1.55001	3.52971	0.000416014	0.00298774	Bacteria	Firmicutes	Clostridia	Clostridiales	Lachnospiraceae	Lachnospiraceae NK4A136 group	Blautia coccoides	Blautia coccoides
45	Cluster_294	19.2139	-3.09317	0.877776	-3.52387	0.000425295	0.0030088	Bacteria	Firmicutes	Clostridia	Clostridiales	Lachnospiraceae	unknown genus	Clostridium sp.	Clostridium sp.
27	Cluster_458	27.0124	-2.29494	0.656602	-3.49518	0.000473749	0.00330231	Bacteria	Firmicutes	Clostridia	Clostridiales	Lachnospiraceae	Marvinbryantia	unknown species	Marvinbryantia
101	Cluster_1206	2.56653	5.15263	1.48974	3.45875	0.000542698	0.00367484	Bacteria	Firmicutes	Clostridia	Clostridiales	Clostridiales vadinBB60 group	unknown genus	unknown species
6	Cluster_374	9.66595	-2.63622	0.766667	-3.43854	0.00058486	0.00390456	Bacteria	Bacteroidetes	Bacteroidia	Bacteroidales	Bacteroidales S24-7 group	unknown genus	unknown species
102	Cluster_33	102.544	4.25351	1.25465	3.39019	0.000698433	0.00453503	Bacteria	Firmicutes	Clostridia	Clostridiales	Clostridiales vadinBB60 group	unknown genus	unknown species
43	Cluster_1633	2.40778	4.36922	1.32096	3.30761	0.000940968	0.00602728	Bacteria	Firmicutes	Clostridia	Clostridiales	Lachnospiraceae	unknown genus	unknown species
37	Cluster_1940	1.9722	4.77504	1.45834	3.27429	0.00105929	0.00669469	Bacteria	Firmicutes	Clostridia	Clostridiales	Lachnospiraceae	Lachnoclostridium	unknown species	Lachnoclostridium
67	Cluster_51	19.4232	-7.36561	2.2699	-3.24491	0.00117487	0.00732749	Bacteria	Firmicutes	Clostridia	Clostridiales	Lachnospiraceae	Lachnospiraceae NK4A136 group	unknown species	Lachnospiraceae NK4A136 group
50	Cluster_937	4.87347	-5.3777	1.66002	-3.23953	0.00119726	0.00737014	Bacteria	Firmicutes	Clostridia	Clostridiales	Lachnospiraceae	Lachnospiraceae NK4A136 group	unknown species	Lachnospiraceae NK4A136 group
44	Cluster_272	6.26477	2.32985	0.727259	3.20361	0.00135717	0.00824742	Bacteria	Firmicutes	Clostridia	Clostridiales	Lachnospiraceae	unknown genus	unknown species
47	Cluster_541	4.14458	3.6164	1.13583	3.18391	0.00145299	0.00866394	Bacteria	Firmicutes	Clostridia	Clostridiales	Lachnospiraceae	Lachnospiraceae NK4A136 group	unknown species	Lachnospiraceae NK4A136 group
8	Cluster_620	7.74658	-2.8729	0.90284	-3.18207	0.00146227	0.00866394	Bacteria	Bacteroidetes	Bacteroidia	Bacteroidales	Bacteroidales S24-7 group	unknown genus	unknown species
53	Cluster_271	4.04309	3.63055	1.14803	3.16242	0.00156464	0.00904436	Bacteria	Firmicutes	Clostridia	Clostridiales	Lachnospiraceae	Acetatifactor	unknown species	Acetatifactor
15	Cluster_17	170.414	-2.03142	0.647718	-3.13628	0.00171105	0.00977154	Bacteria	Bacteroidetes	Bacteroidia	Bacteroidales	Rikenellaceae	Rikenellaceae RC9 gut group	unknown species	Rikenellaceae RC9 gut group
61	Cluster_119	3.14054	5.44146	1.7399	3.12745	0.00176332	0.00995017	Bacteria	Firmicutes	Clostridia	Clostridiales	Lachnospiraceae	Lachnospiraceae NK4A136 group	unknown species	Lachnospiraceae NK4A136 group
105	Cluster_24	293.566	-2.14034	0.691097	-3.09702	0.00195478	0.0109008	Bacteria	Firmicutes	Bacilli	Lactobacillales	Lactobacillaceae	Lactobacillus	Lactobacillus reuteri	Lactobacillus reuteri
82	Cluster_172	3.99261	-4.34611	1.40521	-3.09285	0.00198242	0.0109197	Bacteria	Firmicutes	Clostridia	Clostridiales	Lachnospiraceae	Coprococcus 1	unknown species	Coprococcus 1
11	Cluster_993	5.74183	-3.60223	1.16592	-3.0896	0.00200425	0.0109197	Bacteria	Bacteroidetes	Bacteroidia	Bacteroidales	Bacteroidales S24-7 group	unknown genus	unknown species
69	Cluster_1649	2.43979	5.08201	1.65151	3.07719	0.00208959	0.0112553	Bacteria	Firmicutes	Clostridia	Clostridiales	Lachnospiraceae	Lachnospiraceae NK4A136 group	unknown species	Lachnospiraceae NK4A136 group
34	Cluster_543	2.27274	4.31134	1.41808	3.04025	0.00236378	0.0125891	Bacteria	Firmicutes	Clostridia	Clostridiales	Lachnospiraceae	Lachnospiraceae UCG-006	unknown species	Lachnospiraceae UCG-006
90	Cluster_173	11.9475	2.40625	0.79531	3.02556	0.00248177	0.0130707	Bacteria	Firmicutes	Clostridia	Clostridiales	Ruminococcaceae	Anaerotruncus	unknown species	Anaerotruncus
30	Cluster_445	8.34674	-4.71675	1.58684	-2.97241	0.00295468	0.015223	Bacteria	Firmicutes	Clostridia	Clostridiales	Lachnospiraceae	Lachnospiraceae UCG-001	unknown species	Lachnospiraceae UCG-001
10	Cluster_619	9.92226	-2.17078	0.747475	-2.90415	0.00368248	0.0185691	Bacteria	Bacteroidetes	Bacteroidia	Bacteroidales	Bacteroidales S24-7 group	unknown genus	unknown species
38	Cluster_1744	2.12551	4.87368	1.68924	2.88513	0.00391253	0.0195215	Bacteria	Firmicutes	Clostridia	Clostridiales	Lachnospiraceae	Lachnoclostridium	Dorea sp.	Dorea sp.
57	Cluster_570	4.65315	-3.73733	1.29791	-2.87949	0.00398315	0.0196668	Bacteria	Firmicutes	Clostridia	Clostridiales	Lachnospiraceae	unknown genus	unknown species
81	Cluster_285	7.99674	-3.83497	1.33645	-2.86951	0.00411103	0.0199104	Bacteria	Firmicutes	Clostridia	Clostridiales	Lachnospiraceae	unknown genus	unknown species
42	Cluster_134	9.18093	2.32534	0.810478	2.86909	0.00411651	0.0199104	Bacteria	Firmicutes	Clostridia	Clostridiales	Lachnospiraceae	unknown genus	unknown species
46	Cluster_130	16.6711	2.50884	0.883824	2.83862	0.00453096	0.0216937	Bacteria	Firmicutes	Clostridia	Clostridiales	Lachnospiraceae	Lachnospiraceae NK4A136 group	unknown species	Lachnospiraceae NK4A136 group
23	Cluster_1936	5.22483	-3.9042	1.38717	-2.81451	0.00488512	0.0231555	Bacteria	Bacteroidetes	Bacteroidia	Bacteroidales	Bacteroidaceae	Bacteroides	Bacteroides acidifaciens	Bacteroides acidifaciens
97	Cluster_950	1.94712	-4.06185	1.44673	-2.80761	0.00499102	0.0234232	Bacteria	Firmicutes	Clostridia	Clostridiales	Ruminococcaceae	Oscillibacter	unknown species	Oscillibacter
13	Cluster_256	4.86613	-3.13472	1.12713	-2.78114	0.00541676	0.025172	Bacteria	Bacteroidetes	Bacteroidia	Bacteroidales	Bacteroidales S24-7 group	unknown genus	unknown species
98	Cluster_988	1.60482	4.44996	1.60783	2.76767	0.00564581	0.0259817	Bacteria	Firmicutes	Clostridia	Clostridiales	Clostridiales vadinBB60 group	unknown genus	unknown species
77	Cluster_80	2.63743	3.40508	1.23698	2.75273	0.00591015	0.0269366	Bacteria	Firmicutes	Clostridia	Clostridiales	Lachnospiraceae	unknown genus	Clostridium sp.	Clostridium sp.
109	Cluster_188	12.6346	-2.47084	0.898642	-2.74953	0.00596815	0.0269419	Bacteria	Actinobacteria	Coriobacteriia	Coriobacteriales	Coriobacteriaceae	Enterorhabdus	unknown species	Enterorhabdus
92	Cluster_325	2.45525	3.25118	1.19253	2.72628	0.00640528	0.0283748	Bacteria	Firmicutes	Clostridia	Clostridiales	Ruminococcaceae	Ruminiclostridium 5	unknown species	Ruminiclostridium 5
32	Cluster_441	2.52068	3.76616	1.3907	2.7081	0.00676703	0.0294273	Bacteria	Firmicutes	Clostridia	Clostridiales	Lachnospiraceae	Roseburia	Clostridium sp.	Clostridium sp.
68	Cluster_986	2.54465	3.95149	1.46738	2.69288	0.00708377	0.0305246	Bacteria	Firmicutes	Clostridia	Clostridiales	Lachnospiraceae	Lachnospiraceae NK4A136 group	unknown species	Lachnospiraceae NK4A136 group
33	Cluster_105	4.40639	2.72502	1.01315	2.68965	0.00715263	0.0305437	Bacteria	Firmicutes	Clostridia	Clostridiales	Lachnospiraceae	Roseburia	unknown species	Roseburia
110	Cluster_1475	2.46138	-3.61161	1.37642	-2.62392	0.00869234	0.0362208	Bacteria	Actinobacteria	Coriobacteriia	Coriobacteriales	Coriobacteriaceae	Parvibacter	unknown species	Parvibacter
59	Cluster_117	6.79132	2.23238	0.851021	2.62318	0.00871132	0.0362208	Bacteria	Firmicutes	Clostridia	Clostridiales	Lachnospiraceae	unknown genus	unknown species
49	Cluster_42	17.7158	2.59639	0.991881	2.61764	0.00885409	0.0364942	Bacteria	Firmicutes	Clostridia	Clostridiales	Lachnospiraceae	Lachnospiraceae NK4A136 group	unknown species	Lachnospiraceae NK4A136 group
95	Cluster_452	4.3383	2.23474	0.862669	2.5905	0.0095838	0.0384976	Bacteria	Firmicutes	Clostridia	Clostridiales	Ruminococcaceae	unknown genus	unknown species
48	Cluster_228	3.03203	3.58703	1.41409	2.53664	0.0111922	0.0442092	Bacteria	Firmicutes	Clostridia	Clostridiales	Lachnospiraceae	Lachnospiraceae NK4A136 group	unknown species	Lachnospiraceae NK4A136 group
19	Cluster_780	1.9874	3.52862	1.41178	2.49942	0.0124398	0.048731	Bacteria	Bacteroidetes	Bacteroidia	Bacteroidales	Rikenellaceae	Alistipes	unknown species	Alistipes

## Sheet: OTU feces male KO Cbx3
	OTU	baseMean	log2FoldChange	lfcSE	stat	pvalue	padj	Kingdom	Phylum	Class	Order	Family	Genus	Species	OTU.label
45	Cluster_3	363.857	4.12857	0.312785	13.1994	8.84677e-40	3.98105e-37	Bacteria	Firmicutes	Clostridia	Clostridiales	Lachnospiraceae	Lachnospiraceae NK4A136 group	unknown species	Lachnospiraceae NK4A136 group
16	Cluster_55	68.6795	-5.15282	0.54667	-9.42583	4.26715e-21	9.60109e-19	Bacteria	Firmicutes	Clostridia	Clostridiales	Lachnospiraceae	Marvinbryantia	unknown species	Marvinbryantia
56	Cluster_24	409.206	-2.81373	0.381999	-7.36579	1.761e-13	2.6415e-11	Bacteria	Firmicutes	Bacilli	Lactobacillales	Lactobacillaceae	Lactobacillus	Lactobacillus reuteri	Lactobacillus reuteri
47	Cluster_109	19.5363	4.1607	0.620295	6.70762	1.97827e-11	2.22555e-09	Bacteria	Firmicutes	Clostridia	Clostridiales	Lachnospiraceae	Lachnospiraceae NK4A136 group	unknown species	Lachnospiraceae NK4A136 group
43	Cluster_29	148.433	-2.1145	0.32055	-6.59646	4.21082e-11	3.78974e-09	Bacteria	Firmicutes	Clostridia	Clostridiales	Lachnospiraceae	Lachnospiraceae NK4A136 group	unknown species	Lachnospiraceae NK4A136 group
14	Cluster_458	19.2145	-5.76554	0.898857	-6.4143	1.41469e-10	9.09443e-09	Bacteria	Firmicutes	Clostridia	Clostridiales	Lachnospiraceae	Marvinbryantia	unknown species	Marvinbryantia
34	Cluster_111	53.2918	2.53079	0.424797	5.95766	2.55874e-09	1.38755e-07	Bacteria	Firmicutes	Clostridia	Clostridiales	Lachnospiraceae	Lachnospiraceae NK4A136 group	unknown species	Lachnospiraceae NK4A136 group
53	Cluster_116	21.1207	3.28208	0.552132	5.94438	2.77511e-09	1.38755e-07	Bacteria	Firmicutes	Clostridia	Clostridiales	Ruminococcaceae	Oscillibacter	unknown species	Oscillibacter
35	Cluster_152	42.4779	2.58668	0.437354	5.91439	3.33107e-09	1.49898e-07	Bacteria	Firmicutes	Clostridia	Clostridiales	Lachnospiraceae	Lachnospiraceae NK4A136 group	unknown species	Lachnospiraceae NK4A136 group
59	Cluster_31	106.392	-3.05493	0.593706	-5.14553	2.66766e-07	1.00037e-05	Bacteria	Proteobacteria	Betaproteobacteria	Burkholderiales	Alcaligenaceae	Parasutterella	unknown species	Parasutterella
13	Cluster_129	12.5885	4.2683	0.864794	4.93562	7.98948e-07	2.76559e-05	Bacteria	Bacteroidetes	Bacteroidia	Bacteroidales	Rikenellaceae	Alistipes	unknown species	Alistipes
52	Cluster_210	13.2845	4.14036	0.853916	4.84868	1.24288e-06	3.99499e-05	Bacteria	Firmicutes	Clostridia	Clostridiales	Ruminococcaceae	unknown genus	unknown species
29	Cluster_783	11.546	-3.69514	0.765105	-4.82958	1.36819e-06	4.10457e-05	Bacteria	Firmicutes	Clostridia	Clostridiales	Lachnospiraceae	Blautia	Blautia coccoides	Blautia coccoides
36	Cluster_506	8.18796	3.66002	0.763666	4.7927	1.64552e-06	4.62802e-05	Bacteria	Firmicutes	Clostridia	Clostridiales	Lachnospiraceae	Lachnospiraceae NK4A136 group	unknown species	Lachnospiraceae NK4A136 group
44	Cluster_243	22.8689	-2.60133	0.557772	-4.66379	3.10437e-06	7.76094e-05	Bacteria	Firmicutes	Clostridia	Clostridiales	Lachnospiraceae	Lachnospiraceae NK4A136 group	unknown species	Lachnospiraceae NK4A136 group
10	Cluster_312	5.61929	5.36241	1.17161	4.57698	4.71747e-06	0.000111729	Bacteria	Bacteroidetes	Bacteroidia	Bacteroidales	Bacteroidales S24-7 group	unknown genus	unknown species
60	Cluster_125	11.0203	-5.53816	1.22007	-4.53922	5.64629e-06	0.000121565	Bacteria	Actinobacteria	Coriobacteriia	Coriobacteriales	Coriobacteriaceae	Coriobacteriaceae UCG-002	unknown species	Coriobacteriaceae UCG-002
21	Cluster_30	65.2669	-2.60188	0.57374	-4.53496	5.76153e-06	0.000121565	Bacteria	Firmicutes	Clostridia	Clostridiales	Lachnospiraceae	Lachnoclostridium	Dorea sp.	Dorea sp.
11	Cluster_169	8.04528	2.9036	0.641198	4.5284	5.94316e-06	0.000121565	Bacteria	Bacteroidetes	Bacteroidia	Bacteroidales	Bacteroidales S24-7 group	unknown genus	unknown species
7	Cluster_137	12.6663	2.33869	0.52175	4.48239	7.38107e-06	0.000144412	Bacteria	Bacteroidetes	Bacteroidia	Bacteroidales	Bacteroidales S24-7 group	unknown genus	unknown species
57	Cluster_5	1472.63	-2.36898	0.531889	-4.45391	8.43219e-06	0.000158104	Bacteria	Firmicutes	Bacilli	Lactobacillales	Lactobacillaceae	Lactobacillus	Lactobacillus taiwanensis	Lactobacillus taiwanensis
2	Cluster_291	6.65768	3.12507	0.731535	4.27193	1.93789e-05	0.000335404	Bacteria	Bacteroidetes	Bacteroidia	Bacteroidales	Bacteroidales S24-7 group	unknown genus	unknown species
46	Cluster_419	6.25078	3.58713	0.860705	4.16766	3.07745e-05	0.00049459	Bacteria	Firmicutes	Clostridia	Clostridiales	Lachnospiraceae	Lachnospiraceae NK4A136 group	unknown species	Lachnospiraceae NK4A136 group
23	Cluster_139	10.2512	2.58513	0.643625	4.01652	5.90646e-05	0.000885969	Bacteria	Firmicutes	Clostridia	Clostridiales	Lachnospiraceae	unknown genus	unknown species
30	Cluster_59	59.6119	-3.14795	0.801331	-3.9284	8.55133e-05	0.00116609	Bacteria	Firmicutes	Clostridia	Clostridiales	Lachnospiraceae	Blautia	Lachnospiraceae bacterium 28-4	Lachnospiraceae bacterium 28-4
39	Cluster_1295	4.70208	-4.93148	1.27683	-3.8623	0.000112325	0.00148666	Bacteria	Firmicutes	Clostridia	Clostridiales	Lachnospiraceae	Lachnospiraceae NK4A136 group	unknown species	Lachnospiraceae NK4A136 group
41	Cluster_297	11.8411	-2.27018	0.592506	-3.83149	0.000127371	0.00159214	Bacteria	Firmicutes	Clostridia	Clostridiales	Lachnospiraceae	Lachnospiraceae NK4A136 group	unknown species	Lachnospiraceae NK4A136 group
38	Cluster_501	3.25521	-4.43919	1.20768	-3.67579	0.000237116	0.00288384	Bacteria	Firmicutes	Clostridia	Clostridiales	Lachnospiraceae	Lachnospiraceae NK4A136 group	unknown species	Lachnospiraceae NK4A136 group
26	Cluster_136	16.4644	-2.48433	0.681507	-3.64535	0.000267027	0.00316217	Bacteria	Firmicutes	Clostridia	Clostridiales	Lachnospiraceae	Lachnospiraceae NK4A136 group	Lachnospiraceae bacterium 10-1	Lachnospiraceae bacterium 10-1
15	Cluster_472	2.43413	-4.72855	1.32006	-3.58209	0.00034086	0.00374115	Bacteria	Firmicutes	Clostridia	Clostridiales	Lachnospiraceae	Marvinbryantia	unknown species	Marvinbryantia
8	Cluster_247	5.62631	4.01674	1.12964	3.55577	0.00037687	0.0040379	Bacteria	Bacteroidetes	Bacteroidia	Bacteroidales	Bacteroidales S24-7 group	unknown genus	unknown species
54	Cluster_350	9.49649	2.16207	0.612584	3.52944	0.000416448	0.00425264	Bacteria	Firmicutes	Clostridia	Clostridiales	Clostridiales vadinBB60 group	unknown genus	unknown species
1	Cluster_26	65.1724	2.45829	0.697606	3.52389	0.000425264	0.00425264	Bacteria	Bacteroidetes	Bacteroidia	Bacteroidales	Bacteroidales S24-7 group	unknown genus	unknown species
51	Cluster_321	2.27111	4.64937	1.34309	3.46171	0.000536754	0.00513914	Bacteria	Firmicutes	Clostridia	Clostridiales	Ruminococcaceae	unknown genus	Clostridium sp.	Clostridium sp.
6	Cluster_387	7.4668	2.65032	0.769499	3.44422	0.000572705	0.00536911	Bacteria	Bacteroidetes	Bacteroidia	Bacteroidales	Bacteroidales S24-7 group	unknown genus	unknown species
25	Cluster_645	5.08886	2.86969	0.838819	3.42111	0.000623669	0.00572757	Bacteria	Firmicutes	Clostridia	Clostridiales	Lachnospiraceae	unknown genus	Clostridium sp.	Clostridium sp.
28	Cluster_62	27.7915	2.11054	0.618756	3.41094	0.000647394	0.00582655	Bacteria	Firmicutes	Clostridia	Clostridiales	Lachnospiraceae	Lachnospiraceae NK4A136 group	unknown species	Lachnospiraceae NK4A136 group
17	Cluster_1666	2.0972	-4.62286	1.38002	-3.34986	0.000808515	0.00699677	Bacteria	Firmicutes	Clostridia	Clostridiales	Lachnospiraceae	Marvinbryantia	unknown species	Marvinbryantia
27	Cluster_228	7.58882	2.40015	0.740173	3.24269	0.00118408	0.00986733	Bacteria	Firmicutes	Clostridia	Clostridiales	Lachnospiraceae	Lachnospiraceae NK4A136 group	unknown species	Lachnospiraceae NK4A136 group
33	Cluster_538	5.72774	2.83398	0.879748	3.22136	0.00127585	0.0104388	Bacteria	Firmicutes	Clostridia	Clostridiales	Lachnospiraceae	Lachnospiraceae NK4A136 group	unknown species	Lachnospiraceae NK4A136 group
12	Cluster_256	2.8623	3.7235	1.1599	3.21019	0.00132647	0.0104722	Bacteria	Bacteroidetes	Bacteroidia	Bacteroidales	Bacteroidales S24-7 group	unknown genus	unknown species
20	Cluster_763	3.94587	2.5669	0.815442	3.14786	0.00164472	0.0123354	Bacteria	Firmicutes	Clostridia	Clostridiales	Lachnospiraceae	unknown genus	unknown species
32	Cluster_785	3.32046	2.95175	0.939703	3.14115	0.00168288	0.0124147	Bacteria	Firmicutes	Clostridia	Clostridiales	Lachnospiraceae	unknown genus	unknown species
58	Cluster_945	11.319	-2.10235	0.677424	-3.10346	0.00191275	0.0134824	Bacteria	Firmicutes	Bacilli	Lactobacillales	Lactobacillaceae	Lactobacillus	Lactobacillus taiwanensis	Lactobacillus taiwanensis
48	Cluster_296	8.7702	-2.93389	0.97458	-3.01042	0.00260888	0.0176173	Bacteria	Firmicutes	Clostridia	Clostridiales	Clostridiaceae 1	Candidatus Arthromitus	Candidatus Arthromitus sp. SFB-mouse-Japan	Candidatus Arthromitus sp. SFB-mouse-Japan
5	Cluster_1088	1.46873	3.98821	1.32553	3.00878	0.00262302	0.0176173	Bacteria	Bacteroidetes	Bacteroidia	Bacteroidales	Bacteroidales S24-7 group	unknown genus	unknown species
4	Cluster_229	3.74291	2.77228	0.930571	2.97911	0.00289083	0.0188532	Bacteria	Bacteroidetes	Bacteroidia	Bacteroidales	Bacteroidales S24-7 group	unknown genus	unknown species
9	Cluster_686	3.2772	2.79042	0.944142	2.95551	0.0031215	0.0196902	Bacteria	Bacteroidetes	Bacteroidia	Bacteroidales	Rikenellaceae	Alistipes	unknown species	Alistipes
31	Cluster_1844	2.30718	-3.90516	1.32937	-2.9376	0.00330761	0.0199196	Bacteria	Firmicutes	Clostridia	Clostridiales	Lachnospiraceae	Blautia	Blautia coccoides	Blautia coccoides
40	Cluster_51	4.38903	-3.67317	1.25089	-2.93645	0.00331993	0.0199196	Bacteria	Firmicutes	Clostridia	Clostridiales	Lachnospiraceae	Lachnospiraceae NK4A136 group	unknown species	Lachnospiraceae NK4A136 group
49	Cluster_759	3.31319	-3.02853	1.03541	-2.92496	0.00344505	0.0203983	Bacteria	Firmicutes	Clostridia	Clostridiales	Ruminococcaceae	Anaerotruncus	unknown species	Anaerotruncus
55	Cluster_102	32.2739	8.46654	2.90375	2.91573	0.00354856	0.0207384	Bacteria	Firmicutes	Erysipelotrichia	Erysipelotrichales	Erysipelotrichaceae	Turicibacter	unknown species	Turicibacter
19	Cluster_2544	1.80749	3.61794	1.26476	2.86058	0.00422869	0.0240875	Bacteria	Firmicutes	Clostridia	Clostridiales	Lachnospiraceae	unknown genus	Lachnospiraceae bacterium A2	Lachnospiraceae bacterium A2
37	Cluster_426	3.94683	2.40697	0.84425	2.85101	0.00435804	0.0242114	Bacteria	Firmicutes	Clostridia	Clostridiales	Lachnospiraceae	Lachnospiraceae NK4A136 group	unknown species	Lachnospiraceae NK4A136 group
3	Cluster_592	1.77356	3.65692	1.31467	2.78163	0.00540858	0.0293236	Bacteria	Bacteroidetes	Bacteroidia	Bacteroidales	Bacteroidales S24-7 group	unknown genus	unknown species
50	Cluster_588	4.59868	2.53612	0.928962	2.73006	0.00633235	0.0339233	Bacteria	Firmicutes	Clostridia	Clostridiales	Ruminococcaceae	Ruminiclostridium 5	Clostridium sp.	Clostridium sp.
22	Cluster_483	4.57902	-2.0491	0.754728	-2.71502	0.00662722	0.0350497	Bacteria	Firmicutes	Clostridia	Clostridiales	Lachnospiraceae	unknown genus	unknown species
24	Cluster_858	4.99286	-2.01201	0.745357	-2.69939	0.00694662	0.0359308	Bacteria	Firmicutes	Clostridia	Clostridiales	Lachnospiraceae	unknown genus	unknown species
18	Cluster_2206	1.47035	3.34284	1.27154	2.62898	0.00856425	0.0433024	Bacteria	Firmicutes	Clostridia	Clostridiales	Lachnospiraceae	unknown genus	unknown species
42	Cluster_986	2.31904	3.27694	1.25203	2.61731	0.00886262	0.0443131	Bacteria	Firmicutes	Clostridia	Clostridiales	Lachnospiraceae	Lachnospiraceae NK4A136 group	unknown species	Lachnospiraceae NK4A136 group
