# Supplementary material for: The Heterochromatin protein 1 is a regulator in RNA splicing precision deficient in ulcerative colitis
Source: Nat Commun. 2022 Nov 18;13:6834. doi: 10.1038/s41467-022-34556-3 (PMC9674647; doi:10.1038/s41467-022-34556-3)
Supplement: Supplementary file 10 — Supplementary Data 7 [file 41467_2022_34556_MOESM10_ESM.xlsx]

## Sheet: Suppl. Data 7
Supplementary Data 7: Differential splicing events (FDR<0.05) categorized by rMATS at the crypt
Differential splicing analysis was carried out using the DESeq2 (v1.18.1) package67 and rMATS (v4.1.0)
The 5 AS types are defined as:
SE:		Skipped exon
MXE:		Mutually exclusive exons
A5SS:		Alternative 5' splice site
A3SS:		Alternative 3' splice site
RI:		Retained intron
SE.MATS.JunctionCountOnly.txt
	(1) ID: unique AS event ID given by rMATS
	(2) GeneID: AS event in gene
	(3) geneSymbol: geneSymbol,'NA' for none
	(4) chr: chromosome ID
	(5) strand: strand specificity
	(6) exonStart_0base: start position of SE event (the position that 1 nt upstream of the 5' end of the skipped exon)
	(7) exonEnd: end position of SE event (the 3' end position of skipped exon)
	(8) upstreamES: the start position of upstream exon in SE event
	(9) upstreamEE: the end position of upstream exon in SE event
	(10) downstreamES: the start position of downstream exon in SE event
	(11) downstreamEE: the end position of downstream exon in SE event
	(12) IJC_SAMPLE_1: inclusion junction counts for SAMPLE_1, with only the reads span splicing junctions taken into account. Biological replicates are seperated by comma
	(13) SJC_SAMPLE_1: exclusion junction counts for SAMPLE_1, with only the reads span splicing junctions taken into account.
	(14) IJC_SAMPLE_2: inclusion junction counts for SAMPLE_2, which calculation method is the same as (12)
	(15) SJC_SAMPLE_2: exclusion junction counts for SAMPLE_2, which calculation method is the same as (13)
	(16) IncFormLen: length of inclusion form, used for normalization
	(17) SkipFormLen: length of skipping form, used for normalization
	(18) Pvalue: the p-value
	(19) FDR: the adjusted p-value
	(20) IncLevel1: inclusion level for SAMPLE_1 replicates (comma separated) calculated from normalized counts
	(21) IncLevel2: inclusion level for SAMPLE_2 replicates (comma separated) calculated from normalized counts
	(22) IncLevelDifference: average(IncLevel1) - average(IncLevel2)
MXE.MATS.JunctionCountOnly.txt
	(6) 1stExonStart_0base: The start position of MSE (the position that 1 nt upstream of the 5' end of the first skipped exon (which locates in the upstream of the second exon))
	(7) 1stExonEnd: The end position of MSE (the 3' end position of the first skipped exon)
	(8) 2ndExonStart_0base: The start position of MSE (the position that 1 nt upstream of the 5' end of the second skipped exon)
	(9) 2ndExonEnd: The end position of MSEï¼ˆthe end position of the second skipped exon)
	Other columns are with the same formats as in SE.MATS.JunctionCountOnly.txt
A3SS.MATS.JunctionCountOnly.txt
	(6) longExonStart_0base: The start position of AS (the position that 1 nt upstream of the 5' end of the longer exon)
	(7) longExonEnd: The end position of AS (the 3' end position of the longer exon)
	(8) shortES: The position that 1 nt upstream of the 5' end of the shorter alternative-spliced exon after AS event
	(9) shortEE: The end position of the shorter alternative-spliced exon after AS event
	(10) flankingES: the start position that 1 nt upstream of the 5' end of the exon dirctly next to the splice site
	(11) flankingEE: the end position that 1 nt upstream of the 5' end of the exon directly to the splicing side
	Other columns are with the same format as in SE.MATS.JunctionCountOnly.txt
RI.MATS.JunctionCountOnly.txt
	(6) riExonStart_0base: The start position of RI (the position that 1 nt upstream of the 5' end of the retained exon)
	(6) riExonEnd: The end position of RI (the 3' end position of the retained exon)
	Other columns are with the same format as in SE.MATS.JunctionCountOnly.txt
*MATS.ReadsOnTargetAndJunctionCounts.txt
IJC_SAMPLE_1: Inclusion counts for SAMPLE_1, taken both reads on target and reads span splicing junctions into account
SJC_SAMPLE_1: Exclusion counts for SAMPLE_1, taken both reads on target and reads span splicing junctions into account
IJC_SAMPLE_2: Inclusion counts for SAMPLE_2 (the control in differential alternative splicing analysis), with the same calculation method as for IC_SAMPLE_1
SJC_SAMPLE_2: Exclusion counts for SAMPLE_1, with the same calculation method as for SC_SAMPLE_1
Other columns are with the same format as in *MATS.JunctionCountOnly.txt

## Sheet: SE
ID	GeneID	geneSymbol	chr	strand	exonStart_0base	exonEnd	upstreamES	upstreamEE	downstreamES	downstreamEE	ID	IJC_SAMPLE_1	SJC_SAMPLE_1	IJC_SAMPLE_2	SJC_SAMPLE_2	IncFormLen	SkipFormLen	PValue	FDR	IncLevel1	IncLevel2	IncLevelDifference
27010	ENSMUSG00000029836	Cbx3	chr6	+	51475230	51475373	51471815	51471868	51478437	51478600	27010	27,52,13	47,89,43	276,294,317	0,0,0	181	46	0	0	0.127,0.129,0.071	1.0,1.0,1.0	-0.891
562	ENSMUSG00000030077	Chl1	chr6	+	103714444	103714606	103711066	103711246	103715267	103715399	562	0,6,0	1,6,5	2,2,2	0,1,0	260	125	2.20217e-19	1.4865e-16	0.0,0.325,0.0	1.0,0.49,1.0	-0.722
37882	ENSMUSG00000056268	Dennd1b	chr1	+	139054540	139054621	139041923	139042043	139081172	139081273	37882	0,3,2	4,3,6	2,2,5	0,1,0	85	72	6.61757e-09	1.4705e-06	0.0,0.459,0.22	1.0,0.629,1.0	-0.65
11521	ENSMUSG00000028327	Stra6l	chr4	+	45853145	45853366	45848996	45849097	45855374	45855629	11521	2,3,2	2,5,6	4,2,5	3,0,0	229	94	4.82023e-24	4.42176e-21	0.291,0.198,0.12	0.354,1.0,1.0	-0.582
3561	ENSMUSG00000014353	Tmem87b	chr2	+	128839147	128839254	128834114	128834214	128841245	128841343	3561	0,4,1	2,6,5	4,0,1	0,1,0	114	49	1.61656e-11	5.45605e-09	0.0,0.223,0.079	1.0,0.0,1.0	-0.566
17941	ENSMUSG00000050088	1600012H06Rik	chr17	+	14958774	14958875	14952565	14952765	14959187	14959570	17941	0,1,2	1,2,1	2,1,3	0,0,2	188	135	0.000437326	0.0429829	0.0,0.264,0.59	1.0,1.0,0.519	-0.555
34555	ENSMUSG00000042350	Arel1	chr12	-	84952190	84952416	84951081	84951381	84965888	84966030	34555	3,4,5	5,3,5	3,6,2	0,2,0	270	135	3.83441e-11	1.20333e-08	0.231,0.4,0.333	1.0,0.6,1.0	-0.545
24258	ENSMUSG00000038170	Pde4dip	chr3	-	97709481	97709634	97703166	97703418	97710220	97710444	24258	1,4,2	1,3,2	12,10,9	1,3,0	270	135	1.56935e-22	1.33678e-19	0.333,0.4,0.333	0.857,0.625,1.0	-0.472
8919	ENSMUSG00000038005	2700029M09Rik	chr8	+	60896737	60896836	60890450	60890536	60905547	60905985	8919	1,1,0	3,8,2	0,3,2	3,0,1	128	79	5.6439e-14	2.56418e-11	0.171,0.072,0.0	0.0,1.0,0.552	-0.436
6834	ENSMUSG00000041718	Alg13	chrX	+	144336111	144336463	144322011	144322150	144337091	144337175	6834	3,6,2	0,4,7	6,2,9	1,0,0	209	74	6.02039e-28	7.97724e-25	1.0,0.347,0.092	0.68,1.0,1.0	-0.414
21977	ENSMUSG00000054580	Pla2r1	chr2	-	60455085	60455231	60452401	60452486	60458249	60458452	21977	3,0,6	1,2,1	5,2,4	0,1,0	213	78	0.00011875	0.0131529	0.523,0.0,0.687	1.0,0.423,1.0	-0.404
5806	ENSMUSG00000000782	Tcf7	chr11	-	52258852	52258945	52257683	52257803	52260530	52260621	5806	5,8,11	11,16,18	27,8,16	7,6,3	99	62	1.45766e-06	0.000234906	0.222,0.238,0.277	0.707,0.455,0.77	-0.398
36741	ENSMUSG00000039153	Runx2	chr17	-	44658518	44658692	44639664	44639826	44717191	44717296	36741	0,15,4	2,0,1	19,10,9	0,2,0	233	98	6.46252e-05	0.00745816	0.0,1.0,0.627	1.0,0.678,1.0	-0.35
9224	ENSMUSG00000024074	Crim1	chr17	+	78281245	78281366	78237741	78237915	78313123	78313306	9224	9,32,13	6,16,9	29,7,4	5,0,1	228	135	5.35716e-27	6.84493e-24	0.47,0.542,0.461	0.774,1.0,0.703	-0.335
41161	ENSMUSG00000040899	Ccr6	chr17	+	8255751	8255866	8245107	8245198	8255962	8257127	41161	2,8,22	4,9,5	40,30,13	0,5,8	165	84	4.34025e-12	1.60079e-09	0.203,0.312,0.691	1.0,0.753,0.453	-0.333
2567	ENSMUSG00000052688	Rab7b	chr1	+	131705595	131705721	131698415	131698631	131711619	131715439	2567	1,2,7	1,2,2	9,3,2	1,0,1	238	135	2.40679e-05	0.00296915	0.362,0.362,0.665	0.836,1.0,0.531	-0.326
14466	ENSMUSG00000027674	Pex5l	chr3	-	33024695	33024800	33014964	33015076	33142848	33143247	14466	5,8,7	0,9,11	5,5,2	2,0,0	166	105	4.60502e-06	0.000667001	1.0,0.36,0.287	0.613,1.0,1.0	-0.322
28879	ENSMUSG00000022708	Zbtb20	chr16	+	43577029	43577193	43571733	43571791	43577560	43577748	28879	27,54,36	13,12,7	43,26,53	2,1,6	186	51	8.84884e-05	0.009893	0.363,0.552,0.585	0.855,0.877,0.708	-0.313
5296	ENSMUSG00000028246	Faxc	chr4	+	21948691	21948888	21936632	21936768	21982385	21982502	5296	0,2,2	2,4,2	6,2,2	1,1,4	239	104	6.16321e-05	0.00713576	0.0,0.179,0.303	0.723,0.465,0.179	-0.295
31257	ENSMUSG00000042323	Pbrm1	chr14	+	31023066	31023170	31019148	31019293	31025497	31025650	31257	13,23,6	6,14,7	12,19,20	6,2,1	194	135	1.21313e-10	3.50006e-08	0.601,0.533,0.374	0.582,0.869,0.933	-0.292
21869	ENSMUSG00000028965	Tnfrsf9	chr4	+	150935421	150935556	150934286	150934411	150944772	150946102	21869	9,6,2	6,1,3	11,5,7	1,3,0	239	118	5.52536e-10	1.45349e-07	0.425,0.748,0.248	0.845,0.451,1.0	-0.292
12745	ENSMUSG00000040433	Zbtb38	chr9	-	96732247	96732313	96718209	96718309	96751301	96751383	12745	4,9,1	3,14,8	3,3,2	0,1,4	17	33	6.40478e-06	0.000895068	0.721,0.555,0.195	1.0,0.853,0.493	-0.292
28865	ENSMUSG00000022708	Zbtb20	chr16	+	43571733	43571791	43569680	43569781	43577029	43577193	28865	2,24,8	14,16,7	8,9,11	6,3,2	61	94	5.74145e-05	0.00675678	0.18,0.698,0.638	0.673,0.822,0.894	-0.291
16594	ENSMUSG00000027544	Nfatc2	chr2	-	168486685	168486771	168476409	168480249	168504444	168505134	16594	2,8,23	10,6,6	35,19,5	4,2,4	158	135	3.87806e-34	8.16127e-31	0.146,0.533,0.766	0.882,0.89,0.516	-0.281
15558	ENSMUSG00000001036	Epn2	chr11	-	61565821	61565894	61553509	61553579	61579566	61579662	15558	1,4,0	4,0,4	6,3,3	2,2,1	20	17	2.44277e-09	5.82616e-07	0.175,1.0,0.0	0.718,0.56,0.718	-0.274
23197	ENSMUSG00000030555	Ttc23	chr7	+	67662326	67662526	67647409	67647845	67667162	67667286	23197	58,85,73	28,61,29	118,49,43	17,9,8	252	117	5.81418e-06	0.00081893	0.49,0.393,0.539	0.763,0.717,0.714	-0.257
13181	ENSMUSG00000036737	Oxsr1	chr9	-	119290736	119290865	119284545	119284687	119304804	119304917	13181	6,21,14	8,9,13	15,11,3	6,0,3	215	106	5.74211e-11	1.7263e-08	0.27,0.535,0.347	0.552,1.0,0.33	-0.243
14298	ENSMUSG00000034593	Myo5a	chr9	+	75192383	75192464	75189899	75190000	75193938	75194137	14298	0,10,4	2,5,2	16,1,5	0,1,4	107	94	4.74554e-05	0.00564041	0.0,0.637,0.637	1.0,0.468,0.523	-0.239
18209	ENSMUSG00000074405	Zfp865	chr7	+	5028990	5032207	5020375	5020655	5032762	5033223	18209	15,28,34	6,12,15	55,21,26	22,2,1	270	135	7.40999e-10	1.93504e-07	0.556,0.538,0.531	0.556,0.84,0.929	-0.233
6449	ENSMUSG00000042289	Hsd3b7	chr7	+	127801391	127801616	127801074	127801246	127802013	127802113	6449	1,3,4	0,4,1	15,3,4	0,1,0	228	93	6.67258e-06	0.000925264	1.0,0.234,0.62	1.0,0.55,1.0	-0.232
5602	ENSMUSG00000028530	Jak1	chr4	-	101198868	101198914	101197837	101197980	101265041	101265226	5602	0,1,1	10,7,6	3,1,2	7,4,6	78	135	2.66313e-06	0.00041245	0.0,0.198,0.224	0.426,0.302,0.366	-0.224
20572	ENSMUSG00000039531	Zufsp	chr10	-	33935088	33935257	33930155	33930344	33940157	33940279	20572	78,117,75	22,34,32	11,58,75	0,7,21	250	115	2.92352e-09	6.88104e-07	0.62,0.613,0.519	1.0,0.792,0.622	-0.221
40097	ENSMUSG00000079084	Ccdc82	chr9	+	13249258	13249342	13246981	13247021	13252070	13252798	40097	17,46,19	10,42,13	10,11,40	0,11,19	77	33	1.4182e-05	0.00181205	0.421,0.319,0.385	1.0,0.3,0.474	-0.216
1262	ENSMUSG00000034371	Tkfc	chr19	-	10599031	10599213	10596931	10597021	10600570	10600760	1262	4,9,4	1,3,3	13,8,15	1,1,5	218	83	4.41247e-05	0.00529733	0.604,0.533,0.337	0.832,0.753,0.533	-0.215
33432	ENSMUSG00000021557	Agtpbp1	chr13	-	59482516	59482604	59476993	59477138	59495332	59495481	33432	3,24,12	7,7,0	26,6,13	5,1,0	162	135	2.55885e-06	0.000398024	0.263,0.741,1.0	0.813,0.833,1.0	-0.214
33711	ENSMUSG00000022364	Tbc1d31	chr15	+	57919930	57920046	57915969	57916116	57922956	57923135	33711	13,63,34	11,13,5	46,43,44	7,5,1	218	135	6.097e-05	0.00708203	0.423,0.75,0.808	0.803,0.842,0.965	-0.21
39219	ENSMUSG00000042439	Zfp532	chr18	+	65656350	65656632	65644192	65644369	65682894	65683007	39219	3,17,7	1,6,6	8,1,7	1,1,0	241	106	2.97792e-07	5.22245e-05	0.569,0.555,0.339	0.779,0.305,1.0	-0.207
38279	ENSMUSG00000038406	Scaf1	chr7	-	45014204	45014335	45013479	45013593	45016079	45016131	38279	26,64,65	3,23,14	86,45,38	22,0,6	130	17	1.82954e-07	3.28913e-05	0.531,0.267,0.378	0.338,1.0,0.453	-0.205
31256	ENSMUSG00000042323	Pbrm1	chr14	+	31023066	31023179	31019176	31019293	31025497	31025650	31256	18,35,13	6,14,7	21,13,15	6,2,1	187	110	1.44569e-08	3.04241e-06	0.638,0.595,0.522	0.673,0.793,0.898	-0.203
4112	ENSMUSG00000021271	Zfp839	chr12	+	110866239	110866368	110864855	110865005	110866707	110866825	4112	19,50,45	18,5,7	30,25,31	13,0,0	220	111	2.4437e-05	0.00300432	0.348,0.835,0.764	0.538,1.0,1.0	-0.197
940	ENSMUSG00000040877	Wdr25	chr12	+	108992806	108992937	108980690	108980838	109024962	109025133	940	18,64,48	8,11,3	41,16,18	1,0,2	248	135	1.07487e-09	2.7665e-07	0.551,0.76,0.897	0.957,1.0,0.83	-0.193
5373	ENSMUSG00000024462	Gabbr1	chr17	+	37067213	37067364	37064659	37064737	37067775	37067908	5373	5,0,0	4,11,1	8,1,0	1,2,2	197	62	7.72783e-06	0.00105523	0.282,0.0,0.0	0.716,0.136,0.0	-0.19
5755	ENSMUSG00000028919	Arhgef19	chr4	+	141245945	141246052	141242854	141243010	141246174	141246356	5755	10,41,33	14,11,5	32,30,27	8,4,3	200	135	2.91072e-11	9.29767e-09	0.325,0.716,0.817	0.73,0.835,0.859	-0.189
3476	ENSMUSG00000029130	Rnf32	chr5	+	29203054	29203197	29198573	29198838	29205668	29205701	3476	85,177,125	11,28,40	71,64,72	7,6,5	161	26	4.44806e-32	7.95669e-29	0.555,0.505,0.335	0.621,0.633,0.699	-0.186
14487	ENSMUSG00000048442	Smim5	chr11	+	115902986	115903143	115900177	115900342	115905154	115905302	14487	20,31,27	18,19,36	93,25,21	37,12,8	270	135	4.19469e-06	0.000615037	0.357,0.449,0.273	0.557,0.51,0.568	-0.185
24042	ENSMUSG00000008398	Elk3	chr10	-	93264879	93265680	93254688	93254811	93284768	93284977	24042	4,36,30	1,0,4	58,34,20	0,1,0	251	116	0.000354619	0.0358386	0.649,1.0,0.776	1.0,0.94,1.0	-0.172
38041	ENSMUSG00000041481	Serpina3g	chr12	+	104237937	104238344	104236251	104236318	104239034	104239308	38041	7,20,10	0,6,2	26,16,13	0,3,0	195	60	7.54683e-11	2.21308e-08	1.0,0.506,0.606	1.0,0.621,1.0	-0.17
42019	ENSMUSG00000044501	Zfp758	chr17	+	22372035	22372088	22361521	22361707	22373642	22373769	42019	6,24,10	16,15,13	17,10,23	10,7,14	77	120	4.15599e-08	8.3064e-06	0.369,0.714,0.545	0.726,0.69,0.719	-0.169
31523	ENSMUSG00000020707	Rnf135	chr11	+	80193885	80194048	80189223	80189367	80196872	80196947	31523	12,30,46	1,8,0	71,28,25	1,1,0	203	68	1.12441e-05	0.001501	0.801,0.557,1.0	0.96,0.904,1.0	-0.169
8726	ENSMUSG00000028797	Tmem234	chr4	+	129601406	129601625	129600982	129601134	129601869	129601930	8726	26,78,48	15,17,13	66,31,30	6,8,5	189	54	1.60521e-14	7.45817e-12	0.331,0.567,0.513	0.759,0.525,0.632	-0.168
9494	ENSMUSG00000032384	Csnk1g1	chr9	+	66019801	66019912	66012746	66012854	66032238	66032345	9494	110,181,135	14,26,31	107,75,98	9,2,3	139	66	0.00012958	0.0142642	0.789,0.768,0.674	0.85,0.947,0.939	-0.168
29370	ENSMUSG00000006276	Eps15l1	chr8	-	72345965	72346171	72341000	72341524	72367903	72367986	29370	19,20,33	21,37,23	35,34,31	23,11,19	211	76	3.92693e-08	7.8927e-06	0.246,0.163,0.341	0.354,0.527,0.37	-0.167
11127	ENSMUSG00000032534	Cep63	chr9	-	102623555	102623593	102619691	102619760	102625903	102626124	11127	0,0,3	2,1,0	1,1,1	2,1,4	31	62	3.88915e-05	0.00470061	0.0,0.0,1.0	0.5,0.667,0.333	-0.167
25268	ENSMUSG00000021481	Zfp346	chr13	+	55115479	55115624	55113677	55113770	55122329	55122515	25268	9,26,26	5,2,3	32,22,9	1,2,1	221	86	0.000321796	0.0326135	0.412,0.835,0.771	0.926,0.811,0.778	-0.166
16687	ENSMUSG00000035476	Tab3	chrX	+	85575549	85575610	85574021	85574165	85609389	85609584	16687	20,26,24	15,6,9	41,27,17	8,0,4	108	135	2.04966e-06	0.000323034	0.625,0.844,0.769	0.865,1.0,0.842	-0.156
17752	ENSMUSG00000020863	Luc7l3	chr11	-	94292406	94292472	94291060	94291578	94292926	94293032	17752	5,6,9	4,9,6	5,5,8	2,6,1	82	99	0.000405449	0.04007	0.601,0.446,0.644	0.751,0.502,0.906	-0.156
24243	ENSMUSG00000015659	Serac1	chr17	-	6061547	6061661	6060202	6060365	6064948	6065077	24243	28,63,52	9,49,25	45,19,26	6,9,6	201	122	1.09304e-31	1.7002e-28	0.654,0.438,0.558	0.82,0.562,0.725	-0.152
20978	ENSMUSG00000000085	Scmh1	chr4	+	120515073	120515274	120508085	120508212	120516885	120517077	20978	54,41,24	1,1,8	73,31,38	0,0,1	255	120	6.06668e-14	2.71302e-11	0.962,0.951,0.585	1.0,1.0,0.947	-0.15
35875	ENSMUSG00000033257	Ttll4	chr1	+	74672843	74673010	74661749	74661889	74678897	74678931	35875	113,312,186	38,64,52	245,171,138	41,19,23	160	25	2.01984e-25	2.12535e-22	0.317,0.432,0.359	0.483,0.584,0.484	-0.148
35511	ENSMUSG00000019813	Cep57l1	chr10	-	41809572	41809663	41745770	41745921	41809787	41809868	35511	8,33,19	2,12,2	8,21,16	1,0,2	107	74	6.243e-09	1.39594e-06	0.734,0.655,0.868	0.847,1.0,0.847	-0.146
37371	ENSMUSG00000026150	Mff	chr1	+	82747082	82747142	82735415	82735507	82750519	82750604	37371	3,3,5	11,31,31	5,10,7	37,13,17	3	28	2.26908e-11	7.44759e-09	0.718,0.475,0.601	0.558,0.878,0.794	-0.145
37345	ENSMUSG00000049119	Fam110b	chr4	+	5678902	5678998	5644089	5644410	5729570	5729657	37345	6,7,9	2,3,3	26,13,7	5,1,2	123	80	1.48551e-05	0.0018846	0.661,0.603,0.661	0.772,0.894,0.695	-0.145
34632	ENSMUSG00000029780	Nt5c3	chr6	-	56913805	56913894	56897774	56897829	56923671	56923876	34632	1,0,1	4,12,1	2,4,1	6,2,2	82	48	0.00018186	0.0194797	0.128,0.0,0.369	0.163,0.539,0.226	-0.144
25474	ENSMUSG00000100199	Gm20324	chr15	+	82900718	82901072	82899079	82899268	82901715	82901814	25474	1,6,1	6,4,6	4,5,2	5,3,2	227	92	0.000220817	0.0233727	0.063,0.378,0.063	0.245,0.403,0.288	-0.144
27614	ENSMUSG00000053192	Mllt11	chr3	-	95229985	95230147	95229045	95229205	95230370	95230398	27614	7,29,19	11,14,14	25,28,26	9,7,10	156	21	2.40083e-05	0.00296915	0.079,0.218,0.154	0.272,0.35,0.259	-0.143
5768	ENSMUSG00000043467	Zbtb37	chr1	-	161029641	161029741	161019483	161020406	161031804	161032764	5768	39,86,37	7,17,18	33,24,54	6,4,0	186	135	6.65757e-19	4.10657e-16	0.802,0.786,0.599	0.8,0.813,1.0	-0.142
1704	ENSMUSG00000026571	Dcaf6	chr1	-	165371122	165371248	165367041	165367505	165388657	165388915	1704	31,25,30	5,6,8	34,27,35	5,2,2	238	135	1.09318e-08	2.34188e-06	0.779,0.703,0.68	0.794,0.884,0.908	-0.141
15276	ENSMUSG00000026254	Eif4e2	chr1	+	87232402	87232481	87226096	87226233	87237845	87240488	15276	4,4,3	42,52,42	7,4,7	35,20,14	139	130	0.000405076	0.04007	0.082,0.067,0.063	0.158,0.158,0.319	-0.141
8775	ENSMUSG00000087165	2010001A14Rik	chr11	-	57796025	57796173	57795498	57795794	57801233	57801398	8775	24,73,77	3,12,22	56,18,38	5,0,6	270	135	4.54996e-08	8.99334e-06	0.8,0.753,0.636	0.848,1.0,0.76	-0.14
294	ENSMUSG00000038900	Rpl12	chr2	+	32963496	32963583	32962984	32963066	32963740	32963853	294	12,17,19	4,5,3	26,18,25	5,2,1	71	46	1.24956e-05	0.00163752	0.66,0.688,0.804	0.771,0.854,0.942	-0.138
38151	ENSMUSG00000009145	Dqx1	chr6	+	83058429	83058735	83057843	83058139	83059438	83059826	38151	0,10,4	22,34,14	24,4,4	22,9,14	270	135	2.2436e-28	3.21069e-25	0.0,0.128,0.125	0.353,0.182,0.125	-0.136
4485	ENSMUSG00000029605	Oas1b	chr5	+	120813210	120813362	120812634	120812880	120814425	120814585	4485	6,11,22	15,23,23	8,7,11	9,10,5	270	135	4.94343e-06	0.000710265	0.167,0.193,0.324	0.308,0.259,0.524	-0.136
8792	ENSMUSG00000040929	Rfx3	chr19	-	27982853	27982946	27900778	27900903	28010971	28011045	8792	0,1,0	8,35,11	1,5,1	10,7,7	87	50	1.36458e-12	5.24938e-10	0.0,0.016,0.0	0.054,0.291,0.076	-0.135
36957	ENSMUSG00000031981	Capn9	chr8	+	124600401	124600487	124594628	124594762	124603885	124603963	36957	16,37,27	5,4,4	33,16,30	0,2,1	86	63	2.10085e-08	4.34451e-06	0.701,0.871,0.832	1.0,0.854,0.956	-0.135
10055	ENSMUSG00000037211	Spry1	chr3	+	37640519	37640808	37639957	37640105	37642554	37644598	10055	28,48,48	0,23,22	40,21,23	13,1,1	270	135	1.37245e-07	2.51799e-05	1.0,0.511,0.522	0.606,0.913,0.92	-0.135
3715	ENSMUSG00000004994	Ccdc130	chr8	-	84259112	84259251	84257794	84258926	84260293	84260466	3715	39,61,38	7,10,9	77,42,39	2,2,8	264	135	0.000247567	0.0260224	0.74,0.757,0.683	0.952,0.915,0.714	-0.134
9482	ENSMUSG00000060206	Zfp462	chr4	+	55023414	55023606	55020088	55020207	55050185	55050453	9482	57,94,54	9,5,5	88,61,97	1,2,2	247	112	4.04145e-19	2.62885e-16	0.742,0.895,0.83	0.976,0.933,0.957	-0.133
37177	ENSMUSG00000044471	Lincpint	chr6	-	31197779	31197851	31181021	31181149	31218073	31218420	37177	5,21,3	9,51,15	10,5,3	14,7,5	116	121	1.50232e-06	0.000241018	0.367,0.3,0.173	0.427,0.427,0.385	-0.133
21331	ENSMUSG00000021843	Ktn1	chr14	+	47716873	47716960	47714631	47714722	47720195	47720285	21331	33,48,34	33,69,37	14,37,39	19,12,27	57	32	5.82885e-19	3.65847e-16	0.36,0.281,0.34	0.293,0.634,0.448	-0.131
38583	ENSMUSG00000027620	Rbm39	chr2	-	156174096	156174168	156172827	156173022	156176402	156176457	38583	69,91,63	14,16,7	21,69,101	0,2,9	65	48	8.89256e-11	2.58651e-08	0.784,0.808,0.869	1.0,0.962,0.892	-0.131
7167	ENSMUSG00000024985	Tcf7l2	chr19	+	55925976	55926049	55923895	55923944	55931433	55933654	7167	2,0,3	8,9,3	6,7,0	6,4,4	66	42	1.15036e-11	3.99566e-09	0.137,0.0,0.389	0.389,0.527,0.0	-0.13
42995	ENSMUSG00000035268	Pkig	chr2	+	163659149	163659235	163658457	163658659	163703485	163703555	42995	4,15,14	2,16,7	30,13,13	11,6,4	86	63	3.57777e-10	9.55211e-08	0.594,0.407,0.594	0.666,0.613,0.704	-0.129
17410	ENSMUSG00000038784	Cnot4	chr6	-	35024127	35024340	35022070	35023432	35051061	35051559	17410	65,74,75	36,30,31	94,48,102	15,22,24	270	135	4.49179e-07	7.68892e-05	0.474,0.552,0.547	0.758,0.522,0.68	-0.129
34295	ENSMUSG00000074272	Ceacam1	chr7	-	25465467	25465520	25464848	25464880	25471797	25472073	34295	25,43,33	14,28,20	112,75,53	58,22,16	46	25	5.67567e-05	0.00670141	0.493,0.455,0.473	0.512,0.649,0.643	-0.128
7813	ENSMUSG00000020696	Rffl	chr11	-	82845751	82845895	82812399	82812810	82871007	82871210	7813	8,36,34	2,9,0	37,24,15	0,0,3	270	135	2.9946e-06	0.000456415	0.667,0.667,1.0	1.0,1.0,0.714	-0.127
25623	ENSMUSG00000007610	Gtpbp3	chr8	+	71490654	71490967	71490334	71490537	71491065	71491209	25623	22,63,28	20,47,22	52,45,20	37,15,10	270	135	7.49212e-06	0.00102697	0.355,0.401,0.389	0.413,0.6,0.5	-0.123
42301	ENSMUSG00000021115	Vrk1	chr12	+	106073618	106073678	106071569	106071641	106075006	106077410	42301	7,10,13	3,10,1	8,10,13	1,3,2	53	65	0.000222689	0.0235013	0.741,0.551,0.941	0.908,0.803,0.889	-0.122
4518	ENSMUSG00000038305	Spats2l	chr1	+	57900633	57900840	57885702	57885949	57902088	57902224	4518	155,320,211	43,68,59	272,226,166	39,33,21	264	129	0.000248033	0.0260224	0.638,0.697,0.636	0.773,0.77,0.794	-0.122
21464	ENSMUSG00000022701	2610015P09Rik	chr16	+	43898089	43898231	43889898	43890038	43905345	43905483	21464	65,111,54	3,9,7	45,33,77	0,0,3	264	129	3.23501e-05	0.00395002	0.914,0.858,0.79	1.0,1.0,0.926	-0.121
42020	ENSMUSG00000044501	Zfp758	chr17	+	22371990	22372088	22361454	22361707	22373642	22373769	42020	14,33,17	16,15,13	26,13,32	10,7,14	167	120	8.70565e-05	0.00976343	0.386,0.613,0.484	0.651,0.572,0.622	-0.121
2384	ENSMUSG00000026034	Clk1	chr1	-	58420120	58420211	58419666	58419733	58421082	58421308	2384	90,260,130	18,29,23	87,73,291	4,6,12	93	60	4.08339e-13	1.66008e-10	0.763,0.853,0.785	0.933,0.887,0.94	-0.12
7123	ENSMUSG00000028403	Zdhhc21	chr4	-	82856823	82856984	82853968	82854115	82859489	82859573	7123	22,50,26	17,42,20	27,26,15	18,8,8	212	77	1.69158e-05	0.00212344	0.32,0.302,0.321	0.353,0.541,0.405	-0.119
30870	ENSMUSG00000037013	Ss18	chr18	-	14637391	14637484	14636495	14636618	14640256	14640361	30870	4,20,14	52,87,76	9,20,26	73,28,54	116	79	6.62672e-11	1.97565e-08	0.05,0.135,0.111	0.077,0.327,0.247	-0.118
8868	ENSMUSG00000042810	Krba1	chr6	+	48401113	48403010	48395657	48395887	48403377	48403497	8868	24,38,26	0,6,7	51,15,41	4,1,0	248	113	2.95734e-09	6.91515e-07	1.0,0.743,0.629	0.853,0.872,1.0	-0.118
23594	ENSMUSG00000023984	Gm20517	chr17	+	47618808	47619062	47612962	47613117	47649949	47651613	23594	106,218,136	18,32,23	233,105,114	17,9,7	270	135	2.23474e-21	1.77667e-18	0.746,0.773,0.747	0.873,0.854,0.891	-0.117
38227	ENSMUSG00000036167	Pphln1	chr15	+	93420283	93420490	93410691	93410783	93424013	93424075	38227	18,47,45	4,14,7	68,31,25	7,4,2	140	5	1.68045e-10	4.66045e-08	0.138,0.107,0.187	0.258,0.217,0.309	-0.117
10713	ENSMUSG00000037876	Jmjd1c	chr10	+	67216982	67217107	67215269	67215375	67218276	67218469	10713	24,73,44	3,11,5	36,27,48	2,2,1	200	99	3.03438e-07	5.29552e-05	0.798,0.767,0.813	0.899,0.87,0.96	-0.117
42852	ENSMUSG00000037514	Pank2	chr2	+	131282591	131282768	131273910	131274120	131287473	131287597	42852	73,153,157	11,10,17	224,120,122	5,6,4	252	117	3.53782e-23	3.08705e-20	0.755,0.877,0.811	0.954,0.903,0.934	-0.116
11454	ENSMUSG00000024831	Ighmbp2	chr19	-	3272887	3273035	3271525	3271700	3274355	3274556	11454	33,94,76	4,9,8	96,63,37	4,2,1	270	135	2.89151e-06	0.000443978	0.805,0.839,0.826	0.923,0.94,0.949	-0.114
17296	ENSMUSG00000096965	3300005D01Rik	chr17	+	5801198	5801341	5799490	5799993	5802712	5803240	17296	26,41,37	18,24,8	49,46,31	15,15,7	270	135	1.64467e-07	2.98678e-05	0.419,0.461,0.698	0.62,0.605,0.689	-0.112
5200	ENSMUSG00000042705	Commd10	chr18	+	46967739	46967895	46960415	46960506	46990478	46990589	5200	48,142,97	5,13,4	93,74,59	2,1,4	188	53	6.5979e-06	0.000918469	0.73,0.755,0.872	0.929,0.954,0.806	-0.111
18634	ENSMUSG00000025920	Stau2	chr1	-	16486019	16486150	16463034	16463194	16509341	16509408	18634	44,117,60	37,65,65	47,28,54	22,23,17	173	60	2.02984e-10	5.50148e-08	0.292,0.384,0.243	0.426,0.297,0.524	-0.109
32573	ENSMUSG00000000861	Bcl11a	chr11	+	24158252	24158354	24085320	24085650	24163145	24163291	32573	51,99,67	5,14,4	111,84,71	0,0,2	190	135	4.36557e-08	8.67682e-06	0.879,0.834,0.922	1.0,1.0,0.962	-0.109
26194	ENSMUSG00000042605	Atxn2	chr5	+	121813384	121813553	121811384	121811612	121814337	121814950	26194	179,178,186	40,41,34	218,125,184	34,15,15	270	135	7.81066e-05	0.00884285	0.691,0.685,0.732	0.762,0.806,0.86	-0.107
18039	ENSMUSG00000036501	Fam13b	chr18	-	34497333	34497546	34494598	34494776	34499685	34499852	18039	240,449,221	48,100,54	258,193,212	41,23,22	270	135	1.09385e-18	6.52224e-16	0.714,0.692,0.672	0.759,0.808,0.828	-0.106
10722	ENSMUSG00000026307	Scly	chr1	+	91299403	91299469	91298367	91298448	91300527	91300640	10722	0,2,2	42,126,103	3,4,9	123,61,42	30	45	9.36191e-06	0.00126389	0.0,0.023,0.028	0.035,0.09,0.243	-0.106
27341	ENSMUSG00000041890	Git2	chr5	-	114737347	114737437	114733860	114733943	114739032	114739281	27341	6,5,7	52,61,49	15,23,8	82,32,62	107	76	3.69517e-08	7.46884e-06	0.076,0.055,0.092	0.115,0.338,0.084	-0.105
8866	ENSMUSG00000042810	Krba1	chr6	+	48402870	48403010	48395631	48395887	48403377	48403497	8866	35,47,42	0,6,7	84,27,49	4,1,0	244	113	2.55458e-07	4.54689e-05	1.0,0.784,0.735	0.907,0.926,1.0	-0.105
15936	ENSMUSG00000034518	Hmgxb4	chr8	+	74998834	74998938	74993355	74993749	74999559	74999708	15936	41,81,41	13,18,11	47,59,53	7,8,8	194	135	5.9475e-05	0.00693088	0.687,0.758,0.722	0.824,0.837,0.822	-0.105
11911	ENSMUSG00000007050	Lsm2	chr17	+	34982619	34982687	34981879	34982085	34985108	34985139	11911	63,110,105	7,7,11	166,63,39	4,4,1	61	24	9.24858e-09	2.01754e-06	0.78,0.861,0.79	0.942,0.861,0.939	-0.104
10717	ENSMUSG00000034300	Fam53c	chr18	+	34763072	34763130	34762494	34762724	34768167	34768952	10717	36,65,56	33,56,31	72,20,37	33,9,19	102	135	2.17995e-08	4.48218e-06	0.591,0.606,0.705	0.743,0.746,0.72	-0.102
7088	ENSMUSG00000040940	Arhgef1	chr7	+	24918519	24919351	24917894	24918000	24919630	24919776	7088	42,54,56	112,184,177	155,80,65	285,85,113	234	99	2.02712e-29	3.02175e-26	0.137,0.11,0.118	0.187,0.285,0.196	-0.101
12210	ENSMUSG00000041225	Arhgap12	chr18	-	6065704	6065845	6064340	6064421	6111684	6112439	12210	86,145,80	6,15,2	61,74,119	2,0,3	207	74	0.000285247	0.0295797	0.837,0.776,0.935	0.916,1.0,0.934	-0.101
24721	ENSMUSG00000026754	Golga1	chr2	-	39048309	39048438	39047596	39047766	39050158	39050191	24721	172,460,224	12,22,21	103,154,209	4,8,5	135	26	0.000303107	0.0310715	0.734,0.801,0.673	0.832,0.788,0.89	-0.101
16719	ENSMUSG00000028133	Rwdd3	chr3	-	121159746	121159976	121158006	121159255	121171591	121171695	16719	0,0,0	8,7,14	1,2,3	8,10,6	232	97	4.47525e-11	1.36843e-08	0.0,0.0,0.0	0.05,0.077,0.173	-0.1
2253	ENSMUSG00000005506	Celf1	chr2	+	90954288	90954341	90940457	90940641	90987664	90987816	2253	5,4,5	67,106,104	13,9,9	113,47,77	92	135	3.13807e-06	0.000475711	0.099,0.052,0.066	0.144,0.219,0.146	-0.097
1338	ENSMUSG00000029095	Ablim2	chr5	+	35843167	35843266	35841280	35841401	35848803	35848905	1338	0,8,1	7,6,1	22,0,7	9,1,4	123	74	1.26893e-12	4.93447e-10	0.0,0.445,0.376	0.595,0.0,0.513	-0.096
23132	ENSMUSG00000027104	Atf2	chr2	-	73880284	73880379	73873669	73873745	73892474	73892628	23132	36,94,49	3,13,4	64,52,48	2,0,3	110	69	1.68922e-08	3.51358e-06	0.883,0.819,0.885	0.953,1.0,0.909	-0.092
10457	ENSMUSG00000060261	Gtf2i	chr5	-	134306531	134306727	134295509	134295613	134311672	134311727	10457	2,8,6	3,0,4	12,1,2	2,0,1	145	10	0.000455034	0.0445061	0.044,1.0,0.094	0.293,1.0,0.121	-0.092
35440	ENSMUSG00000009030	Pdcl	chr2	-	37358351	37358398	37357203	37357380	37359142	37359196	35440	3,12,5	68,187,112	16,5,21	93,73,102	40	47	2.85597e-18	1.62183e-15	0.049,0.07,0.05	0.168,0.074,0.195	-0.089
13017	ENSMUSG00000028986	Klhl7	chr5	+	24151718	24151840	24149124	24149365	24156889	24157091	13017	2,0,1	29,41,25	4,2,2	13,14,11	230	135	1.02871e-13	4.43411e-11	0.039,0.0,0.023	0.153,0.077,0.096	-0.088
8772	ENSMUSG00000087165	2010001A14Rik	chr11	-	57796311	57796397	57795518	57795794	57801233	57801414	8772	36,80,92	3,12,22	76,28,51	5,0,6	158	135	5.39624e-07	9.10641e-05	0.911,0.851,0.781	0.929,1.0,0.879	-0.088
36014	ENSMUSG00000018740	Slc25a35	chr11	+	68971183	68971336	68970723	68970789	68971668	68971782	36014	144,208,128	4,3,5	351,150,142	3,2,0	166	31	0.000289622	0.0299429	0.871,0.928,0.827	0.956,0.933,1.0	-0.088
22895	ENSMUSG00000022906	Parp9	chr16	+	35945768	35945952	35941032	35941135	35947500	35947921	22895	20,22,10	12,24,27	15,12,17	16,10,8	231	96	0.000455312	0.0445061	0.409,0.276,0.133	0.28,0.333,0.469	-0.088
18041	ENSMUSG00000036501	Fam13b	chr18	-	34448025	34448121	34445531	34445615	34448367	34448451	18041	138,178,95	5,15,13	53,105,142	4,4,3	62	19	2.99803e-06	0.000456415	0.894,0.784,0.691	0.802,0.889,0.936	-0.086
42303	ENSMUSG00000033386	Frrs1	chr3	+	116890904	116891003	116885106	116885289	116891839	116891987	42303	378,616,449	54,69,40	745,443,267	0,0,35	184	135	6.33635e-71	4.53378e-67	0.837,0.868,0.892	1.0,1.0,0.848	-0.084
41264	ENSMUSG00000036246	Gmip	chr8	+	69810801	69810859	69810692	69810717	69811157	69811283	41264	29,45,65	2,13,13	111,25,44	8,4,4	35	2	1.4073e-16	7.74579e-14	0.453,0.165,0.222	0.442,0.263,0.386	-0.084
37468	ENSMUSG00000028064	Sema4a	chr3	-	88455079	88455192	88454678	88454846	88455280	88455305	37468	81,140,100	23,57,30	243,75,107	50,27,18	106	18	4.74839e-08	9.33397e-06	0.374,0.294,0.361	0.452,0.321,0.502	-0.082
27389	ENSMUSG00000003575	Crtc1	chr8	-	70408894	70409011	70406077	70406215	70439432	70439579	27389	75,166,153	4,19,15	215,105,73	7,3,2	216	131	9.23716e-13	3.63154e-10	0.919,0.841,0.861	0.949,0.955,0.957	-0.08
30878	ENSMUSG00000005069	Pex5	chr6	-	124404132	124404243	124403811	124403907	124404629	124404720	30878	34,97,73	40,85,70	145,40,52	86,36,31	111	38	4.85206e-06	0.000699949	0.225,0.281,0.263	0.366,0.276,0.365	-0.079
35152	ENSMUSG00000020910	Adprm	chr11	-	67051680	67051914	67041881	67042107	67052534	67052589	35152	111,202,167	15,24,12	242,159,300	20,16,10	183	48	5.68205e-06	0.000803482	0.66,0.688,0.785	0.76,0.723,0.887	-0.079
43289	ENSMUSG00000038957	Edc3	chr9	+	57715947	57716267	57713380	57713561	57727185	57727521	43289	225,371,372	55,81,89	511,228,250	77,41,37	270	135	2.93474e-07	5.17208e-05	0.672,0.696,0.676	0.768,0.735,0.772	-0.077
19486	ENSMUSG00000038095	Sbno1	chr5	-	124413184	124413289	124410069	124410379	124414398	124414527	19486	78,142,86	79,141,81	96,80,85	58,59,72	183	122	0.000424202	0.0418079	0.397,0.402,0.414	0.525,0.475,0.44	-0.076
6942	ENSMUSG00000072704	Smim10l1	chr6	+	133106362	133106530	133105289	133105605	133107863	133107982	6942	24,10,5	0,3,1	7,12,4	0,5,0	247	112	7.25266e-05	0.00826341	1.0,0.602,0.694	1.0,0.521,1.0	-0.075
35148	ENSMUSG00000020910	Adprm	chr11	-	67051680	67051778	67041392	67042107	67052534	67052570	35148	121,213,177	15,24,12	261,179,317	20,16,10	91	29	7.40955e-05	0.00841537	0.72,0.739,0.825	0.806,0.781,0.91	-0.071
3791	ENSMUSG00000097797	Gm26901	chr1	-	7383643	7383840	7382026	7382082	7397717	7397869	3791	1,0,0	3,19,7	0,3,1	8,3,3	184	49	5.60312e-06	0.000796949	0.082,0.0,0.0	0.0,0.21,0.082	-0.07
36157	ENSMUSG00000020527	Myo19	chr11	+	84893324	84893394	84892075	84892208	84894549	84894652	36157	42,73,43	4,1,14	81,63,36	2,1,3	78	87	0.000397492	0.0395535	0.921,0.988,0.774	0.978,0.986,0.93	-0.07
23369	ENSMUSG00000059273	Zc3h4	chr7	+	16432773	16433022	16429530	16429910	16434020	16437694	23369	123,165,172	133,213,234	290,155,141	218,157,137	270	135	1.1981e-06	0.000195723	0.316,0.279,0.269	0.399,0.33,0.34	-0.068
15879	ENSMUSG00000026585	Kifap3	chr1	+	163912071	163912137	163888205	163888305	163915724	163917109	15879	14,4,0	12,43,37	11,5,6	25,16,22	76	93	0.000398012	0.0395535	0.588,0.102,0.0	0.35,0.277,0.25	-0.062
17833	ENSMUSG00000022515	Anks3	chr16	-	4960396	4960568	4957640	4957762	4964119	4964237	17833	43,77,59	3,18,8	123,34,46	10,5,4	226	91	0.000159521	0.0172418	0.852,0.633,0.748	0.832,0.732,0.822	-0.051
13200	ENSMUSG00000066829	Zfp810	chr9	-	22280452	22280559	22276747	22279280	22283167	22283260	13200	31,44,44	1,1,1	34,18,21	5,0,1	151	86	0.000164806	0.0177593	0.946,0.962,0.962	0.795,1.0,0.923	0.051
233	ENSMUSG00000039908	Slc26a11	chr11	+	119362216	119362296	119359296	119359382	119363399	119363542	233	27,33,45	1,0,1	44,19,18	11,0,0	90	79	1.84666e-10	5.082e-08	0.96,1.0,0.975	0.778,1.0,1.0	0.052
36983	ENSMUSG00000047603	Zfp235	chr7	+	24138292	24138502	24137045	24137172	24140299	24140944	36983	2,2,1	1,26,4	7,1,6	15,7,10	255	120	9.18599e-08	1.73882e-05	0.485,0.035,0.105	0.18,0.063,0.22	0.054
36590	ENSMUSG00000040557	Wbscr27	chr5	+	134935778	134935871	134934288	134934424	134940456	134941723	36590	50,94,73	2,1,1	79,37,44	9,1,3	166	129	0.000110458	0.0122726	0.951,0.986,0.983	0.872,0.966,0.919	0.054
36770	ENSMUSG00000040146	Rgl3	chr9	-	21988045	21988275	21987850	21987904	21988848	21988959	36770	4,8,2	1,0,0	7,1,1	5,0,0	151	16	7.57785e-09	1.67349e-06	0.298,1.0,1.0	0.129,1.0,1.0	0.056
42974	ENSMUSG00000035293	G2e3	chr12	+	51363416	51363546	51363185	51363310	51367774	51367956	42974	79,167,87	0,0,0	55,70,62	2,2,2	229	118	1.45258e-06	0.000234906	1.0,1.0,1.0	0.934,0.947,0.941	0.059
32319	ENSMUSG00000039585	Myo9a	chr9	+	59875201	59875414	59874601	59874683	59884479	59884592	32319	45,51,30	2,2,3	9,28,34	0,3,7	181	46	1.91789e-09	4.69962e-07	0.851,0.866,0.718	1.0,0.703,0.552	0.06
7387	ENSMUSG00000037965	Zc3h7a	chr16	-	11145179	11145285	11141662	11141771	11145645	11145779	7387	144,228,246	1,3,6	89,158,247	3,5,27	157	94	3.05963e-13	1.25817e-10	0.989,0.978,0.961	0.947,0.95,0.846	0.062
17690	ENSMUSG00000052144	Ppp4r2	chr6	+	100865073	100865217	100864678	100864753	100865787	100866083	17690	435,743,425	14,13,20	232,403,295	9,11,36	203	68	3.08468e-07	5.35716e-05	0.912,0.95,0.877	0.896,0.925,0.733	0.062
9685	ENSMUSG00000039068	Zzz3	chr3	+	152420014	152420140	152396078	152396138	152427276	152428832	9685	95,195,141	0,0,0	104,85,96	8,0,0	156	53	9.09581e-05	0.0101374	1.0,1.0,1.0	0.815,1.0,1.0	0.062
13208	ENSMUSG00000024862	Klc2	chr19	-	5117193	5117432	5113940	5114171	5118121	5118560	13208	25,91,74	0,0,0	99,30,30	12,0,0	270	135	5.12343e-32	8.72838e-29	1.0,1.0,1.0	0.805,1.0,1.0	0.065
13209	ENSMUSG00000024862	Klc2	chr19	-	5117193	5117469	5113940	5114171	5118121	5118300	13209	43,110,63	0,0,0	98,36,27	12,0,0	270	135	7.99102e-10	2.07164e-07	1.0,1.0,1.0	0.803,1.0,1.0	0.066
23638	ENSMUSG00000021870	Slmap	chr14	-	26459409	26459460	26442574	26442634	26460041	26460210	23638	22,36,25	69,106,48	11,16,14	24,63,89	44	53	5.17899e-05	0.00613522	0.277,0.29,0.386	0.356,0.234,0.159	0.068
31921	ENSMUSG00000033918	Parl	chr16	-	20293297	20293402	20287856	20287952	20302208	20302345	31921	3,2,3	1,4,1	2,1,1	4,9,0	145	84	3.80425e-09	8.66884e-07	0.635,0.225,0.635	0.225,0.06,1.0	0.07
20795	ENSMUSG00000045205	Dpy19l4	chr4	-	11276863	11276946	11273006	11273139	11277928	11277985	20795	81,137,80	0,1,3	64,77,64	5,5,3	67	41	0.000385687	0.0386509	1.0,0.988,0.942	0.887,0.904,0.929	0.07
34393	ENSMUSG00000060227	Casc4	chr2	+	121906697	121906778	121905929	121906071	121910798	121910897	34393	49,95,56	2,0,3	28,41,27	1,9,2	105	92	5.47787e-15	2.64833e-12	0.955,1.0,0.942	0.961,0.8,0.922	0.071
19083	ENSMUSG00000035351	Nup37	chr10	+	88158857	88158930	88153523	88153648	88160875	88160970	19083	13,56,37	0,0,0	32,44,28	8,1,0	68	71	1.13608e-05	0.00151094	1.0,1.0,1.0	0.807,0.979,1.0	0.071
25984	ENSMUSG00000059456	Ptk2b	chr14	-	66163024	66163150	66158530	66158677	66165263	66165329	25984	163,237,225	5,14,14	364,125,178	46,13,7	162	59	2.93986e-05	0.00360193	0.922,0.86,0.854	0.742,0.778,0.903	0.071
29245	ENSMUSG00000031441	Atp11a	chr8	+	12863758	12863862	12859313	12859479	12864919	12868728	29245	10,14,10	4,2,0	21,11,5	13,3,0	194	135	1.36242e-05	0.00175964	0.635,0.83,1.0	0.529,0.718,1.0	0.073
2741	ENSMUSG00000031393	Mecp2	chrX	-	74079908	74080032	74036981	74037332	74085509	74085612	2741	115,145,113	11,33,22	148,87,87	51,16,18	195	96	0.000146569	0.0159867	0.837,0.684,0.717	0.588,0.728,0.704	0.073
32774	ENSMUSG00000073557	Ppp1r12b	chr1	-	134870067	134870250	134865777	134865960	134872806	134872932	32774	38,71,60	4,6,5	52,32,25	11,5,2	254	119	0.000159323	0.0172418	0.817,0.847,0.849	0.689,0.75,0.854	0.073
41616	ENSMUSG00000037395	Rcor3	chr1	-	192108643	192108701	192101751	192101867	192116268	192116346	41616	14,36,21	2,3,1	13,12,17	8,2,1	25	45	4.16538e-06	0.000613253	0.926,0.956,0.974	0.745,0.915,0.968	0.076
36462	ENSMUSG00000056260	Lrif1	chr3	+	106731662	106733142	106721935	106722106	106734357	106734639	36462	37,116,51	13,24,9	30,34,81	8,12,31	270	135	0.000392893	0.039263	0.587,0.707,0.739	0.652,0.586,0.566	0.076
19756	ENSMUSG00000056211	R3hdm1	chr1	+	128190637	128190739	128186757	128186909	128193459	128193756	19756	17,24,10	43,72,39	6,8,12	58,50,46	190	135	3.87991e-06	0.000578366	0.219,0.191,0.154	0.068,0.102,0.156	0.079
21895	ENSMUSG00000033295	Ptprf	chr4	-	118227818	118227845	118226453	118226571	118230694	118230888	21895	108,151,103	1231,2227,2164	191,59,48	4292,1228,1411	20	111	1.07398e-05	0.00143905	0.327,0.273,0.209	0.198,0.211,0.159	0.08
15084	ENSMUSG00000033186	Mzt1	chr14	-	99040514	99040660	99034543	99036510	99045993	99046136	15084	117,239,124	9,13,16	114,73,119	26,3,24	270	135	5.85422e-05	0.0068669	0.867,0.902,0.795	0.687,0.924,0.713	0.08
16535	ENSMUSG00000021244	Ylpm1	chr12	+	85028769	85030887	85014700	85015593	85033916	85034034	16535	167,222,140	10,14,22	120,107,116	26,22,6	246	111	2.9693e-10	7.9872e-08	0.883,0.877,0.742	0.676,0.687,0.897	0.081
1060	ENSMUSG00000049690	Nckap5	chr1	-	125976925	125977062	125913619	125915021	125981382	125981697	1060	61,70,57	1,0,0	40,28,73	8,0,0	260	135	8.75291e-12	3.10044e-09	0.969,1.0,1.0	0.722,1.0,1.0	0.082
7343	ENSMUSG00000018363	Smurf2	chr11	-	106868996	106869108	106868534	106868668	106871501	106871610	7343	78,142,89	124,293,126	44,73,44	185,128,139	169	94	1.29232e-05	0.00167515	0.259,0.212,0.282	0.117,0.241,0.15	0.082
41398	ENSMUSG00000021706	Zfyve16	chr13	-	92516530	92516692	92513786	92513929	92519466	92519563	41398	99,250,131	1,4,1	41,82,96	3,7,0	225	90	9.40807e-07	0.000155826	0.975,0.962,0.981	0.845,0.824,1.0	0.083
23964	ENSMUSG00000040620	Dhx33	chr11	-	70993609	70993698	70992107	70992311	70993856	70994016	23964	21,64,52	0,0,0	60,44,22	9,0,2	164	135	5.66786e-13	2.27835e-10	1.0,1.0,1.0	0.846,1.0,0.901	0.084
35718	ENSMUSG00000062604	Srpk2	chr5	-	23513951	23514044	23503263	23507720	23514633	23514703	35718	26,54,19	1,0,1	21,16,16	2,1,2	100	63	0.000304588	0.0311341	0.942,1.0,0.923	0.869,0.91,0.834	0.084
15334	ENSMUSG00000032366	Tpm1	chr9	-	67047785	67047911	67035994	67036128	67048123	67048249	15334	49,43,31	129,224,114	30,5,3	284,68,43	214	111	7.84371e-16	4.18831e-13	0.165,0.091,0.124	0.052,0.037,0.035	0.085
29170	ENSMUSG00000023861	Mpc1	chr17	+	8296823	8296956	8296107	8296631	8297137	8297150	29170	874,2125,1589	0,3,3	1596,1049,1106	1,4,17	126	6	3.7875e-11	1.19913e-08	1.0,0.971,0.962	0.987,0.926,0.756	0.088
28485	ENSMUSG00000026113	Inpp4a	chr1	+	37383338	37383371	37379921	37380177	37387697	37387870	28485	10,35,22	25,43,43	8,12,9	25,20,31	52	135	7.27961e-06	0.00100167	0.509,0.679,0.57	0.454,0.609,0.43	0.088
31997	ENSMUSG00000020807	4933427D14Rik	chr11	-	72178404	72178571	72176660	72176780	72189547	72189758	31997	47,70,44	0,1,0	36,37,38	1,4,1	248	113	1.78777e-07	3.23027e-05	1.0,0.97,1.0	0.943,0.808,0.945	0.091
1368	ENSMUSG00000022106	Rcbtb2	chr14	+	73178432	73178563	73176994	73177134	73182458	73184047	1368	35,100,77	1,0,0	74,44,45	16,0,1	246	133	6.00509e-37	1.43225e-33	0.95,1.0,1.0	0.714,1.0,0.961	0.092
7186	ENSMUSG00000028771	Ptpn12	chr5	-	21029775	21029884	21022017	21022094	21055648	21055911	7186	229,295,234	37,72,42	125,164,162	48,31,55	139	70	1.8527e-09	4.57118e-07	0.757,0.674,0.737	0.567,0.727,0.597	0.092
32961	ENSMUSG00000047221	Fam185a	chr5	+	21429723	21429833	21425000	21425576	21433690	21433783	32961	73,195,104	2,20,7	117,90,71	27,6,9	157	86	1.52357e-08	3.18756e-06	0.952,0.842,0.891	0.704,0.891,0.812	0.093
27390	ENSMUSG00000003575	Crtc1	chr8	-	70408894	70409011	70400618	70400704	70439432	70439579	27390	46,117,107	1,2,1	134,62,44	7,1,7	164	79	3.31588e-05	0.004035	0.957,0.966,0.981	0.902,0.968,0.752	0.094
27577	ENSMUSG00000026806	Ddx31	chr2	+	28857119	28857184	28856194	28856236	28858735	28858855	27577	12,25,12	0,1,1	13,15,5	2,2,0	36	13	0.00038191	0.038488	1.0,0.9,0.813	0.701,0.73,1.0	0.094
16963	ENSMUSG00000042508	Dmtf1	chr5	-	9126539	9126643	9124441	9124527	9127956	9128108	16963	32,81,62	11,19,13	21,26,40	10,10,13	138	79	6.86671e-05	0.00784867	0.625,0.709,0.732	0.546,0.598,0.638	0.095
18382	ENSMUSG00000039205	Ciz1	chr2	+	32365802	32365874	32364218	32364334	32367302	32367532	18382	65,102,84	12,6,7	91,59,57	24,12,15	104	109	6.66332e-05	0.0076522	0.85,0.947,0.926	0.799,0.837,0.799	0.096
24189	ENSMUSG00000029587	Zfp12	chr5	+	143240319	143240415	143239953	143240080	143244061	143248834	24189	26,43,25	0,0,1	45,16,19	5,2,1	163	120	2.74671e-06	0.000423562	1.0,1.0,0.948	0.869,0.855,0.933	0.097
1867	ENSMUSG00000064043	Trerf1	chr17	+	47319351	47319618	47317770	47317921	47323277	47323662	1867	4,2,1	6,9,3	4,1,3	17,13,24	270	135	1.03427e-05	0.00139105	0.25,0.1,0.143	0.105,0.037,0.059	0.097
28521	ENSMUSG00000035000	Dpp4	chr2	-	62379276	62379329	62374254	62374526	62385173	62385242	28521	17,45,14	0,1,1	30,9,41	8,2,3	46	62	0.000178741	0.0192031	1.0,0.984,0.95	0.835,0.858,0.949	0.097
9706	ENSMUSG00000011958	Bnip2	chr9	+	69998247	69998333	69997080	69997257	69999093	69999158	9706	143,292,168	16,50,30	236,110,169	77,32,35	81	58	3.95772e-06	0.000585088	0.865,0.807,0.8	0.687,0.711,0.776	0.099
25425	ENSMUSG00000026088	Mitd1	chr1	-	37879559	37879620	37878987	37879363	37880932	37881048	25425	45,62,38	0,0,0	14,24,41	3,2,6	82	109	3.88331e-05	0.00470061	1.0,1.0,1.0	0.861,0.941,0.901	0.099
6396	ENSMUSG00000029817	Tra2a	chr6	-	49252802	49253108	49252381	49252515	49263837	49264011	6396	73,113,79	97,242,159	17,70,43	276,133,162	262	127	6.79891e-57	2.70264e-53	0.267,0.185,0.194	0.029,0.203,0.114	0.1
22574	ENSMUSG00000036202	Rif1	chr2	+	52116667	52116745	52116247	52116394	52116834	52116950	22574	52,169,45	19,63,34	37,42,30	23,18,42	116	109	3.23301e-15	1.62907e-12	0.72,0.716,0.554	0.602,0.687,0.402	0.1
8671	ENSMUSG00000068917	Clk2	chr3	+	89169617	89169702	89168697	89168923	89170048	89170115	8671	12,29,14	8,4,6	22,20,22	27,4,14	81	60	5.42029e-12	1.95875e-09	0.526,0.843,0.633	0.376,0.787,0.538	0.1
40734	ENSMUSG00000034021	Pds5b	chr5	+	150793548	150793611	150792566	150792686	150794267	150794413	40734	27,44,31	1,3,0	13,20,21	4,0,6	90	113	8.52274e-08	1.62186e-05	0.971,0.948,1.0	0.803,1.0,0.815	0.1
23643	ENSMUSG00000021870	Slmap	chr14	-	26459903	26459954	26442574	26442634	26460041	26460210	23643	50,78,60	69,106,48	14,47,40	24,63,89	44	53	1.33085e-07	2.45425e-05	0.466,0.47,0.601	0.413,0.473,0.351	0.1
21024	ENSMUSG00000039096	Rsad1	chr11	-	94548177	94548363	94544634	94544785	94548470	94548602	21024	20,25,22	2,0,1	13,15,13	8,0,0	260	125	3.30669e-07	5.71498e-05	0.828,1.0,0.914	0.439,1.0,1.0	0.101
40855	ENSMUSG00000041237	Pklr	chr3	+	89137608	89137686	89137223	89137406	89140850	89140912	40855	25,46,45	19,48,40	35,24,19	57,25,28	71	55	7.79572e-07	0.000130327	0.505,0.426,0.466	0.322,0.426,0.345	0.101
40858	ENSMUSG00000032478	Nme6	chr9	+	109835317	109835414	109833190	109833295	109839607	109839710	40858	23,118,61	1,3,8	72,61,30	10,6,6	104	59	8.72503e-07	0.000145185	0.929,0.957,0.812	0.803,0.852,0.739	0.101
3477	ENSMUSG00000029130	Rnf32	chr5	+	29203054	29203197	29198573	29198838	29206695	29206804	3477	57,126,98	5,8,2	51,40,66	6,4,9	237	102	8.0444e-06	0.00109428	0.831,0.871,0.955	0.785,0.811,0.759	0.101
38574	ENSMUSG00000027620	Rbm39	chr2	-	156178879	156178952	156177160	156177385	156179176	156179240	38574	113,191,98	0,10,4	31,104,54	9,2,7	66	57	0.000259344	0.0270504	1.0,0.943,0.955	0.748,0.978,0.869	0.101
29243	ENSMUSG00000031441	Atp11a	chr8	+	12861639	12861724	12859313	12859479	12864919	12868667	29243	8,14,5	4,2,0	13,9,2	13,3,0	156	135	1.28622e-09	3.26354e-07	0.634,0.858,1.0	0.464,0.722,1.0	0.102
24744	ENSMUSG00000025261	Huwe1	chrX	+	151804445	151804540	151803657	151803802	151806271	151806407	24744	40,80,42	22,36,32	45,25,25	40,19,24	170	129	1.0304e-08	2.22071e-06	0.58,0.628,0.499	0.461,0.5,0.441	0.102
16994	ENSMUSG00000004565	Pnpla6	chr8	+	3516509	3516568	3515383	3515556	3516680	3516749	16994	39,110,87	57,175,127	85,34,27	200,75,65	52	62	9.23721e-13	3.63154e-10	0.449,0.428,0.45	0.336,0.351,0.331	0.103
26930	ENSMUSG00000003680	Taf6l	chr19	-	8785121	8785178	8783834	8783994	8786209	8786316	26930	9,16,19	1,2,5	12,10,8	5,5,2	65	100	0.000142159	0.0155531	0.933,0.925,0.854	0.787,0.755,0.86	0.103
15960	ENSMUSG00000021361	Tmem14c	chr13	+	41017114	41017173	41016249	41016398	41017705	41017782	15960	22,50,44	6,13,10	41,23,27	24,15,7	52	70	3.57391e-12	1.33188e-09	0.832,0.838,0.856	0.697,0.674,0.839	0.105
31725	ENSMUSG00000012609	Ttll5	chr12	+	85912551	85912590	85908792	85908855	85917674	85917832	31725	19,55,33	1,3,0	33,25,12	5,2,7	32	56	3.22153e-09	7.4357e-07	0.971,0.97,1.0	0.92,0.956,0.75	0.105
33358	ENSMUSG00000030960	Mettl10	chr7	-	132837099	132837207	132827780	132827882	132850594	132850709	33358	28,54,39	1,1,1	18,12,29	4,0,3	135	68	6.17182e-14	2.72596e-11	0.934,0.965,0.952	0.694,1.0,0.83	0.109
9782	ENSMUSG00000035173	Ccdc186	chr19	-	56790918	56791046	56790530	56790629	56793295	56793506	9782	10,18,2	0,2,4	1,4,2	0,2,4	199	92	1.92914e-10	5.26848e-08	1.0,0.806,0.188	1.0,0.48,0.188	0.109
28371	ENSMUSG00000054942	Fam73a	chr3	-	152290790	152290909	152289055	152289142	152297116	152297217	28371	46,75,52	6,3,2	36,12,29	7,1,3	128	39	1.77053e-09	4.39879e-07	0.7,0.884,0.888	0.61,0.785,0.747	0.11
5377	ENSMUSG00000022756	Slc7a4	chr16	-	17576080	17576203	17575688	17575968	17576639	17576671	5377	31,37,26	15,24,17	42,7,10	33,14,12	122	25	1.40053e-05	0.00179589	0.298,0.24,0.239	0.207,0.093,0.146	0.11
38660	ENSMUSG00000031921	Terf2	chr8	-	107094821	107094952	107082982	107083069	107095928	107096024	38660	98,125,111	0,0,1	90,76,80	6,3,0	147	34	2.08785e-06	0.00032761	1.0,1.0,0.963	0.776,0.854,1.0	0.111
26814	ENSMUSG00000023044	Csad	chr15	-	102179828	102179893	102179520	102179602	102179970	102180087	26814	1,25,17	0,3,1	17,6,5	5,0,3	33	50	5.89039e-05	0.00688675	1.0,0.927,0.963	0.837,1.0,0.716	0.112
8881	ENSMUSG00000027115	Kif18a	chr2	+	109298336	109298449	109298074	109298149	109302802	109302965	8881	31,95,47	0,0,0	23,53,31	3,0,2	145	68	2.52259e-11	8.20439e-09	1.0,1.0,1.0	0.782,1.0,0.879	0.113
5063	ENSMUSG00000022466	Rpap3	chr15	-	97693213	97693284	97691181	97691310	97694103	97694225	5063	29,32,34	1,0,1	35,28,21	15,1,2	95	102	1.37161e-06	0.000223049	0.969,1.0,0.973	0.715,0.968,0.919	0.113
10349	ENSMUSG00000091474	2610021A01Rik	chr7	+	41603435	41603534	41599323	41599400	41611675	41611925	10349	44,86,41	35,86,65	29,29,14	49,42,38	119	70	1.91204e-07	3.42026e-05	0.425,0.37,0.271	0.258,0.289,0.178	0.114
8667	ENSMUSG00000068917	Clk2	chr3	+	89169614	89169702	89168694	89168923	89170048	89170115	8667	32,54,38	8,4,6	62,34,36	27,4,14	87	60	1.8639e-18	1.07553e-15	0.734,0.903,0.814	0.613,0.854,0.639	0.115
9183	ENSMUSG00000040263	Klhdc4	chr8	-	121821781	121821997	121821302	121821358	121829381	121829504	9183	42,122,93	0,1,1	120,56,38	6,3,0	165	30	1.53382e-10	4.28701e-08	1.0,0.957,0.944	0.784,0.772,1.0	0.115
39713	ENSMUSG00000037266	Rsrp1	chr4	+	134925776	134925821	134925292	134925432	134926025	134926818	39713	81,101,113	38,69,59	45,127,40	95,42,40	74	133	1.08443e-07	2.01019e-05	0.793,0.725,0.775	0.46,0.845,0.643	0.115
24927	ENSMUSG00000009575	Cbx5	chr15	-	103215021	103215125	103213081	103213254	103215267	103215366	24927	18,42,31	6,5,4	29,34,21	15,5,8	151	92	1.83123e-06	0.000291173	0.646,0.837,0.825	0.541,0.806,0.615	0.115
38877	ENSMUSG00000086370	Ftx	chrX	-	103613022	103613195	103609303	103609416	103615064	103615192	38877	118,262,134	4,3,4	104,99,75	10,2,12	227	92	1.28279e-25	1.3907e-22	0.923,0.973,0.931	0.808,0.953,0.717	0.116
24329	ENSMUSG00000052142	Rasal3	chr17	-	32402435	32402507	32399289	32399429	32403055	32403399	24329	1,7,5	16,34,8	8,4,2	58,37,34	128	133	6.11342e-06	0.000857701	0.061,0.176,0.394	0.125,0.101,0.058	0.116
7924	ENSMUSG00000014767	Tbp	chr17	+	15501311	15501357	15499900	15500024	15502964	15503128	7924	16,31,16	42,128,87	19,7,8	118,49,65	60	117	9.94644e-08	1.86306e-05	0.426,0.321,0.264	0.239,0.218,0.194	0.12
7937	ENSMUSG00000027371	Fahd2a	chr2	-	127441873	127442124	127440385	127440602	127444416	127444550	7937	56,123,86	0,1,0	106,62,25	5,8,1	262	127	8.18829e-05	0.00921208	1.0,0.984,1.0	0.911,0.79,0.924	0.12
29808	ENSMUSG00000026594	Ralgps2	chr1	-	156821386	156821464	156819812	156819918	156823990	156824045	29808	52,127,101	3,2,1	44,78,53	12,1,2	35	12	9.12069e-19	5.53054e-16	0.856,0.956,0.972	0.557,0.964,0.901	0.121
3475	ENSMUSG00000029130	Rnf32	chr5	+	29205668	29205701	29198573	29198838	29206695	29206804	3475	12,28,40	5,8,2	7,6,8	6,4,9	26	102	2.46255e-37	6.29286e-34	0.904,0.932,0.987	0.821,0.855,0.777	0.123
18968	ENSMUSG00000029386	Tctn2	chr5	+	124603747	124603848	124602014	124602210	124607735	124607932	18968	17,40,32	0,0,0	48,19,14	0,8,0	188	135	4.97108e-20	3.53431e-17	1.0,1.0,1.0	1.0,0.63,1.0	0.123
42277	ENSMUSG00000030924	2610020H08Rik	chr7	+	119799564	119799677	119794375	119794502	119802740	119802837	42277	28,56,30	0,0,2	27,25,14	3,0,3	152	75	3.38204e-09	7.75614e-07	1.0,1.0,0.881	0.816,1.0,0.697	0.123
4605	ENSMUSG00000021254	Gpatch2l	chr12	+	86281448	86281543	86268975	86269061	86288799	86291414	4605	41,38,50	9,26,11	23,21,27	12,16,12	120	79	3.83508e-06	0.000574074	0.75,0.49,0.75	0.558,0.464,0.597	0.124
29971	ENSMUSG00000030990	Pgap2	chr7	+	102223378	102223490	102223068	102223150	102226270	102226445	29971	101,231,183	15,13,4	234,107,86	41,17,14	150	75	8.43344e-15	4.02286e-12	0.771,0.899,0.958	0.741,0.759,0.754	0.125
12330	ENSMUSG00000000884	Gnb1l	chr16	+	18548934	18549059	18548092	18548191	18552366	18552582	12330	1,4,4	8,8,8	0,1,0	22,7,6	193	92	2.98228e-12	1.1231e-09	0.056,0.192,0.192	0.0,0.064,0.0	0.125
36490	ENSMUSG00000033434	Gtpbp6	chr5	-	110106652	110106783	110106265	110106336	110107059	110107416	36490	31,62,80	1,0,2	56,35,36	5,2,3	177	64	1.25254e-10	3.55641e-08	0.918,1.0,0.935	0.802,0.864,0.813	0.125
11257	ENSMUSG00000026577	Blzf1	chr1	-	164303903	164303924	164302283	164302720	164306438	164306516	11257	2,9,7	34,66,51	0,3,4	59,28,43	14	71	5.35183e-07	9.07426e-05	0.23,0.409,0.41	0.0,0.352,0.321	0.125
12016	ENSMUSG00000015189	Casd1	chr6	+	4634001	4634103	4631518	4631598	4635745	4635886	12016	48,83,61	3,4,1	42,36,53	8,4,6	127	72	6.67343e-05	0.0076522	0.901,0.922,0.972	0.749,0.836,0.834	0.125
41620	ENSMUSG00000037395	Rcor3	chr1	-	192101625	192101867	192100583	192101155	192108643	192108701	41620	46,73,52	4,7,7	34,32,59	11,8,4	186	51	1.95071e-06	0.000308799	0.759,0.741,0.671	0.459,0.523,0.802	0.129
28484	ENSMUSG00000026113	Inpp4a	chr1	+	37383338	37383371	37379921	37380060	37387697	37387870	28484	7,34,19	32,48,49	10,11,6	99,20,32	49	132	3.14508e-33	6.25101e-30	0.371,0.656,0.511	0.214,0.597,0.336	0.13
39385	ENSMUSG00000034614	Pik3ip1	chr11	+	3335718	3335831	3333504	3333583	3341522	3341674	39385	5,2,2	1,3,5	4,1,5	16,1,6	149	72	1.10849e-06	0.000181915	0.707,0.244,0.162	0.108,0.326,0.287	0.131
36617	ENSMUSG00000060538	Tmem219	chr7	-	126898796	126898923	126896748	126896938	126922809	126922900	36617	29,64,51	1,7,12	46,12,26	6,2,12	189	84	1.66927e-05	0.00210281	0.928,0.803,0.654	0.773,0.727,0.491	0.131
33610	ENSMUSG00000021079	Timm9	chr12	-	71132506	71132642	71132000	71132086	71136554	71136675	33610	7,20,18	10,21,16	9,6,7	36,17,19	181	58	3.6122e-24	3.40079e-21	0.183,0.234,0.265	0.074,0.102,0.106	0.133
11582	ENSMUSG00000020817	Rabep1	chr11	+	70919176	70919281	70917314	70917782	70920851	70920968	11582	132,270,126	4,16,14	34,87,121	11,13,14	171	110	4.3967e-22	3.65805e-19	0.955,0.916,0.853	0.665,0.811,0.848	0.133
1277	ENSMUSG00000038732	Mboat1	chr13	+	30195709	30195787	30136497	30136762	30202324	30202420	1277	134,135,113	10,8,4	66,56,18	9,9,7	96	89	1.61287e-23	1.44255e-20	0.926,0.94,0.963	0.872,0.852,0.704	0.134
20022	ENSMUSG00000047022	Mipol1	chr12	+	57303344	57303551	57230445	57230611	57306010	57306137	20022	56,137,64	4,3,2	48,13,29	3,4,2	255	120	2.69563e-11	8.6882e-09	0.868,0.956,0.938	0.883,0.605,0.872	0.134
17085	ENSMUSG00000039410	Prdm16	chr4	-	154322270	154322445	154316124	154320922	154323246	154323480	17085	16,25,18	12,14,11	11,7,11	9,12,12	270	135	9.43974e-08	1.77745e-05	0.4,0.472,0.45	0.379,0.226,0.314	0.134
21066	ENSMUSG00000028613	Lrp8	chr4	+	107846238	107846619	107843215	107843344	107847443	107847566	21066	15,14,13	14,27,12	10,11,4	32,26,11	238	103	1.5511e-05	0.00196085	0.317,0.183,0.319	0.119,0.155,0.136	0.136
18640	ENSMUSG00000024843	Chka	chr19	+	3875734	3875788	3864647	3864759	3884471	3884585	18640	137,89,61	70,66,64	61,47,82	174,47,75	36	77	1.06325e-59	4.75486e-56	0.807,0.743,0.671	0.429,0.681,0.7	0.137
29603	ENSMUSG00000028032	Papss1	chr3	+	131567501	131567678	131564895	131564983	131579310	131579425	29603	223,586,422	155,384,345	316,0,326	616,351,206	189	54	2.17824e-259	3.89644e-255	0.291,0.304,0.259	0.128,0.0,0.311	0.138
24832	ENSMUSG00000072653	Zfp783	chr6	+	47946661	47946790	47945496	47945751	47948893	47949019	24832	19,27,19	0,3,6	10,20,6	3,6,1	228	119	1.25488e-05	0.00163849	1.0,0.824,0.623	0.635,0.635,0.758	0.14
43274	ENSMUSG00000007570	Fance	chr17	+	28322645	28322771	28320789	28320856	28326151	28326253	43274	24,68,49	2,8,6	94,42,34	16,8,7	123	20	0.000192278	0.020473	0.661,0.58,0.57	0.489,0.461,0.441	0.14
15042	ENSMUSG00000038126	Mphosph9	chr5	-	124316081	124316171	124315372	124315896	124324873	124325137	15042	18,45,24	0,0,1	14,11,9	1,1,3	166	135	8.51817e-06	0.00115434	1.0,1.0,0.951	0.919,0.899,0.709	0.141
30118	ENSMUSG00000049225	Pdp1	chr4	-	11965613	11965648	11959806	11962233	11966301	11966427	30118	0,4,2	15,17,22	1,1,0	42,19,15	40	119	1.15309e-05	0.00152789	0.0,0.412,0.213	0.066,0.135,0.0	0.141
3652	ENSMUSG00000048731	Ggnbp1	chr17	+	27022250	27022340	27018012	27018170	27025336	27026693	3652	19,39,11	2,7,7	27,14,10	8,6,10	166	135	1.40023e-08	2.96418e-06	0.885,0.819,0.561	0.733,0.655,0.449	0.143
19388	ENSMUSG00000020385	Clk4	chr11	+	51268164	51268231	51267170	51267331	51270536	51270595	19388	25,45,24	5,33,11	23,33,15	27,20,10	60	52	3.82152e-06	0.000574074	0.812,0.542,0.654	0.425,0.588,0.565	0.143
30548	ENSMUSG00000022661	Cd200	chr16	-	45400221	45400303	45396968	45397295	45408855	45409053	30548	28,32,14	4,10,5	16,15,18	22,6,4	150	135	1.07833e-19	7.41889e-17	0.863,0.742,0.716	0.396,0.692,0.802	0.144
10523	ENSMUSG00000054051	Ercc6	chr14	+	32520947	32521059	32516946	32517378	32526148	32526878	10523	24,73,54	2,6,4	42,34,13	1,6,9	210	135	9.03959e-09	1.98405e-06	0.885,0.887,0.897	0.964,0.785,0.481	0.146
23564	ENSMUSG00000035401	2210018M11Rik	chr7	-	98602582	98602747	98597045	98597184	98610666	98610865	23564	63,78,75	10,12,11	19,39,60	7,11,17	267	132	1.41771e-09	3.57182e-07	0.757,0.763,0.771	0.573,0.637,0.636	0.148
24507	ENSMUSG00000020634	Ubxn2a	chr12	-	4885720	4885858	4879031	4880771	4894537	4894679	24507	30,66,30	0,0,0	19,12,31	0,5,0	262	135	2.88137e-26	3.32528e-23	1.0,1.0,1.0	1.0,0.553,1.0	0.149
39536	ENSMUSG00000033697	Arhgap39	chr15	-	76730363	76730456	76727402	76727476	76734876	76735438	39536	42,73,51	0,3,0	83,42,15	11,3,3	104	67	6.23327e-21	4.84786e-18	1.0,0.94,1.0	0.829,0.9,0.763	0.149
4152	ENSMUSG00000043705	Capn13	chr17	-	73365925	73366041	73351378	73351553	73382822	73383050	4152	17,49,32	0,0,2	42,19,31	4,8,0	218	135	4.95776e-11	1.50312e-08	1.0,1.0,0.908	0.867,0.595,1.0	0.149
24926	ENSMUSG00000009575	Cbx5	chr15	-	103215021	103215121	103213071	103213254	103215267	103215305	24926	21,41,31	6,5,4	28,34,21	15,5,8	93	31	2.42296e-08	4.95337e-06	0.538,0.732,0.721	0.384,0.694,0.467	0.149
37	ENSMUSG00000071350	Setdb2	chr14	-	59426488	59426554	59423387	59423484	59431142	59431268	37	23,70,36	4,7,3	16,42,33	12,7,12	57	74	1.16767e-09	2.9839e-07	0.882,0.928,0.94	0.634,0.886,0.781	0.15
16111	ENSMUSG00000023805	Synj2	chr17	+	6029699	6029834	6028418	6028586	6032696	6032809	16111	57,70,54	13,7,7	120,58,33	51,5,18	227	106	1.21715e-05	0.00160091	0.672,0.824,0.783	0.524,0.844,0.461	0.15
30301	ENSMUSG00000006705	Pknox1	chr17	+	31581803	31582050	31564748	31564888	31583695	31583803	30301	35,65,54	13,7,19	53,38,32	40,11,15	234	99	1.266e-05	0.001647	0.533,0.797,0.546	0.359,0.594,0.474	0.15
40904	ENSMUSG00000005501	Usp40	chr1	-	87968395	87968449	87967509	87967598	87975807	87975931	40904	4,15,10	1,2,10	2,4,6	2,2,10	29	64	7.80496e-12	2.7923e-09	0.898,0.943,0.688	0.688,0.815,0.57	0.152
26260	ENSMUSG00000026565	Pou2f1	chr1	-	165883046	165883118	165880129	165880475	165891809	165891915	26260	5,13,6	16,18,14	5,1,6	20,9,22	94	99	0.000203433	0.0215965	0.248,0.432,0.311	0.208,0.105,0.223	0.152
28754	ENSMUSG00000037536	Fbxo34	chr14	+	47504985	47505132	47472633	47472717	47507264	47507446	28754	38,65,41	0,0,3	22,21,20	3,0,4	212	77	3.1087e-09	7.22186e-07	1.0,1.0,0.832	0.727,1.0,0.645	0.153
24592	ENSMUSG00000056917	Sipa1	chr19	-	5661595	5661626	5660313	5661111	5663603	5663707	24592	5,14,11	1,6,4	16,18,19	21,18,25	24	97	1.09166e-16	6.1024e-14	0.953,0.904,0.917	0.755,0.802,0.754	0.154
21636	ENSMUSG00000031109	Enox2	chrX	-	49013132	49013180	49009706	49011634	49013496	49013582	21636	3,12,7	13,18,18	4,2,2	13,17,10	41	79	2.94837e-08	5.99324e-06	0.308,0.562,0.428	0.372,0.185,0.278	0.154
36507	ENSMUSG00000051586	Mical3	chr6	-	120953633	120953684	120952374	120952485	120957698	120957793	36507	0,7,2	14,33,11	0,1,1	27,14,15	13	57	5.16255e-07	8.79502e-05	0.0,0.482,0.444	0.0,0.238,0.226	0.154
6931	ENSMUSG00000022952	Runx1	chr16	-	92644153	92644345	92613598	92613760	92668707	92668812	6931	22,68,47	5,5,6	82,43,51	15,21,12	233	98	1.86222e-21	1.51415e-18	0.649,0.851,0.767	0.697,0.463,0.641	0.155
16101	ENSMUSG00000057594	Arl16	chr11	-	120465983	120466099	120465612	120465821	120466653	120466732	16101	40,65,55	0,1,1	59,44,29	2,5,5	155	72	3.5063e-15	1.71837e-12	1.0,0.968,0.962	0.932,0.803,0.729	0.155
38879	ENSMUSG00000086370	Ftx	chrX	-	103613043	103613195	103609303	103609416	103615064	103615192	38879	69,165,86	4,3,4	77,59,41	10,2,12	227	92	7.35086e-08	1.42154e-05	0.875,0.957,0.897	0.757,0.923,0.581	0.156
20261	ENSMUSG00000097494	4933406C10Rik	chr12	-	32942282	32942398	32924956	32925535	32953197	32953371	20261	1,8,5	1,4,0	2,1,1	3,3,0	218	135	5.49378e-08	1.07402e-05	0.382,0.553,1.0	0.292,0.171,1.0	0.157
9154	ENSMUSG00000055707	Klhl26	chr8	-	70455465	70455648	70450227	70453019	70476849	70476943	9154	47,128,72	3,3,6	102,37,20	16,3,5	222	87	2.04623e-26	2.52434e-23	0.86,0.944,0.825	0.714,0.829,0.611	0.158
11882	ENSMUSG00000042208	0610010F05Rik	chr11	-	23611961	23612048	23611829	23611857	23615095	23615256	11882	36,92,31	0,1,1	19,21,31	1,0,7	80	21	2.31958e-26	2.76618e-23	1.0,0.96,0.891	0.833,1.0,0.538	0.16
22017	ENSMUSG00000032599	Ip6k2	chr9	+	108796540	108796572	108796130	108796396	108797206	108797994	22017	5,2,1	3,19,1	4,8,0	18,2,4	50	135	1.18931e-05	0.00157007	0.818,0.221,0.73	0.375,0.915,0.0	0.16
37489	ENSMUSG00000026955	Sapcd2	chr2	+	25373415	25373517	25372359	25372998	25374951	25375142	37489	13,49,28	12,13,16	37,23,7	41,12,14	190	135	1.1109e-24	1.10398e-21	0.435,0.728,0.554	0.391,0.577,0.262	0.162
18783	ENSMUSG00000020083	2010107G23Rik	chr10	-	62110235	62110314	62109883	62110012	62134488	62134706	18783	37,84,76	9,20,20	89,19,45	47,9,30	131	122	1.21714e-18	7.13844e-16	0.793,0.796,0.78	0.638,0.663,0.583	0.162
7511	ENSMUSG00000031626	Sorbs2	chr8	+	45770545	45770590	45769828	45769895	45772533	45772708	7511	12,19,27	12,12,5	9,5,10	15,5,9	38	60	4.30804e-10	1.14166e-07	0.612,0.714,0.895	0.486,0.612,0.637	0.162
29102	ENSMUSG00000064284	Cdpf1	chr15	-	85810901	85811048	85809211	85809324	85811638	85811696	29102	81,166,105	1,2,1	169,73,47	4,1,6	157	22	8.46789e-08	1.62004e-05	0.919,0.921,0.936	0.855,0.911,0.523	0.162
3323	ENSMUSG00000020400	Tnip1	chr11	-	54952349	54952402	54940710	54940882	54962832	54962910	3323	1,12,5	18,28,25	3,0,1	32,9,14	46	71	3.87483e-09	8.77379e-07	0.079,0.398,0.236	0.126,0.0,0.099	0.163
17369	ENSMUSG00000068394	Cep152	chr2	-	125571668	125571833	125569554	125569651	125576713	125576855	17369	16,40,33	0,4,1	26,21,20	5,1,4	225	90	1.09931e-06	0.000181239	1.0,0.8,0.93	0.675,0.894,0.667	0.165
35010	ENSMUSG00000019984	Med23	chr10	+	24883203	24883221	24882553	24882649	24888399	24888600	35010	2,5,10	70,134,135	3,2,0	155,90,91	11	89	1.30715e-14	6.15323e-12	0.188,0.232,0.375	0.135,0.152,0.0	0.169
16436	ENSMUSG00000098090	2700099C18Rik	chr17	+	94761497	94761604	94756433	94756523	94762461	94762620	16436	6,21,14	0,3,6	2,7,5	0,4,5	148	83	4.15805e-11	1.29355e-08	1.0,0.797,0.567	1.0,0.495,0.359	0.17
37947	ENSMUSG00000055897	Ppp4r1l-ps	chr2	-	173615482	173616423	173608732	173608879	173659322	173659367	37947	23,47,21	3,15,10	35,19,12	12,11,13	173	38	9.79032e-09	2.12278e-06	0.627,0.408,0.316	0.39,0.275,0.169	0.172
21335	ENSMUSG00000021843	Ktn1	chr14	+	47726470	47726554	47726225	47726309	47730339	47730423	21335	25,50,21	4,18,9	8,15,18	8,9,7	38	19	4.52736e-05	0.00541708	0.758,0.581,0.538	0.333,0.455,0.563	0.175
39714	ENSMUSG00000037266	Rsrp1	chr4	+	134925776	134925821	134925292	134925432	134926734	134926818	39714	75,98,101	121,196,270	45,120,31	785,65,676	36	75	0.000254929	0.0266677	0.564,0.51,0.438	0.107,0.794,0.087	0.175
32320	ENSMUSG00000039585	Myo9a	chr9	+	59790035	59790092	59788414	59788514	59801913	59802011	32320	4,5,8	8,12,5	0,12,5	1,3,11	14	49	0.000261262	0.0271713	0.636,0.593,0.848	0.0,0.933,0.614	0.177
616	ENSMUSG00000024050	Wiz	chr17	-	32381055	32381156	32367823	32368147	32387572	32387817	616	5,16,22	5,25,22	8,2,9	37,23,9	188	135	1.95229e-11	6.46713e-09	0.418,0.315,0.418	0.134,0.059,0.418	0.18
793	ENSMUSG00000031105	Slc25a14	chrX	+	48623961	48624197	48623577	48623828	48629251	48629345	793	2,0,3	0,3,1	0,1,0	5,0,2	222	87	5.61357e-06	0.000796949	1.0,0.0,0.54	0.0,1.0,0.0	0.18
794	ENSMUSG00000031105	Slc25a14	chrX	+	48623961	48624206	48623577	48623828	48629251	48629345	794	2,0,3	0,3,1	0,1,0	5,0,2	222	87	5.61357e-06	0.000796949	1.0,0.0,0.54	0.0,1.0,0.0	0.18
11476	ENSMUSG00000024969	Mark2	chr19	-	7279985	7280012	7279110	7279278	7280997	7281255	11476	12,10,10	14,16,10	18,9,7	53,23,20	40	135	4.63398e-05	0.00552618	0.743,0.678,0.771	0.534,0.569,0.542	0.182
612	ENSMUSG00000024050	Wiz	chr17	-	32381083	32381156	32367823	32368147	32387572	32387817	612	5,16,26	5,25,22	12,3,10	37,23,9	132	135	6.37337e-25	6.51468e-22	0.506,0.396,0.547	0.249,0.118,0.532	0.183
37952	ENSMUSG00000055897	Ppp4r1l-ps	chr2	-	173615482	173615576	173608732	173608879	173659322	173659367	37952	23,46,23	3,15,10	35,19,13	12,11,13	87	38	4.78017e-09	1.07557e-06	0.77,0.573,0.501	0.56,0.43,0.304	0.183
3966	ENSMUSG00000005087	Cd44	chr2	-	102831329	102831536	102828541	102828610	102853014	102853236	3966	157,230,135	5,9,4	87,89,35	18,9,3	197	62	3.3111e-06	0.000499823	0.908,0.889,0.914	0.603,0.757,0.786	0.188
17136	ENSMUSG00000030016	Zfp638	chr6	+	83979846	83979909	83976201	83976350	83981683	83981785	17136	24,43,29	2,6,1	6,10,5	0,4,7	72	95	3.94366e-06	0.000585088	0.941,0.904,0.975	1.0,0.767,0.485	0.189
39269	ENSMUSG00000035455	Fignl1	chr11	-	11806095	11806215	11800287	11803063	11808894	11808959	39269	10,33,22	0,2,2	33,21,14	3,2,6	149	58	0.000384936	0.0386509	1.0,0.865,0.811	0.811,0.803,0.476	0.195
10198	ENSMUSG00000038975	Rabggtb	chr3	-	153910063	153910161	153909545	153909598	153910260	153910366	10198	75,157,132	7,8,7	61,79,63	11,11,9	57	10	5.5085e-32	8.95783e-29	0.653,0.775,0.768	0.493,0.558,0.551	0.198
27174	ENSMUSG00000022911	Arl13b	chr16	-	62801721	62801790	62793684	62795708	62802719	62802836	27174	15,30,23	0,11,5	9,7,17	3,9,6	99	110	1.74709e-05	0.00218546	1.0,0.752,0.836	0.769,0.464,0.759	0.199
24594	ENSMUSG00000056917	Sipa1	chr19	-	5662587	5662841	5660313	5661111	5663603	5663707	24594	6,7,0	1,6,4	12,12,2	21,18,25	232	97	1.77248e-05	0.00220949	0.715,0.328,0.0	0.193,0.218,0.032	0.2
10741	ENSMUSG00000040016	Ptger3	chr3	+	157641720	157641809	157604964	157605144	157643874	157644756	10741	6,4,3	0,0,3	4,3,1	5,3,0	164	135	2.31215e-09	5.58914e-07	1.0,1.0,0.452	0.397,0.452,1.0	0.201
41674	ENSMUSG00000090100	Ttbk2	chr2	-	120825241	120825315	120822472	120822608	120837164	120837260	41674	9,28,11	0,0,1	9,4,11	2,3,1	82	83	4.75299e-19	3.03648e-16	1.0,1.0,0.918	0.82,0.574,0.918	0.202
34061	ENSMUSG00000007850	Hnrnph1	chr11	+	50377313	50377440	50376989	50377147	50378290	50378427	34061	14,28,18	0,1,2	19,8,16	6,0,8	235	130	3.05204e-15	1.55985e-12	1.0,0.939,0.833	0.637,1.0,0.525	0.203
33897	ENSMUSG00000094942	Gm3604	chr13	-	62371562	62371623	62368327	62370351	62371809	62371936	33897	8,19,8	5,4,2	1,4,4	5,1,2	93	120	1.885e-11	6.30258e-09	0.674,0.86,0.838	0.205,0.838,0.721	0.203
18168	ENSMUSG00000071078	Nr2c2ap	chr8	+	70132411	70132517	70131917	70132008	70132586	70132654	18168	34,48,71	2,1,1	68,26,43	11,3,1	73	10	1.52391e-20	1.13582e-17	0.7,0.868,0.907	0.459,0.543,0.855	0.206
5073	ENSMUSG00000061306	Slc38a10	chr11	-	120141599	120141645	120140592	120140686	120150979	120151320	5073	3,7,13	1,1,2	5,4,1	2,3,2	39	87	1.53434e-11	5.27814e-09	0.87,0.94,0.935	0.848,0.748,0.527	0.207
5974	ENSMUSG00000024188	Luc7l	chr17	+	26253973	26254044	26252998	26253091	26255030	26255125	5974	106,230,123	44,125,91	54,128,49	177,60,77	32	39	8.0471e-05	0.0090818	0.746,0.692,0.622	0.271,0.722,0.437	0.21
23346	ENSMUSG00000036792	Mbd5	chr2	+	49278580	49279783	49274562	49274774	49298655	49298729	23346	3,12,4	3,2,2	7,0,1	2,3,2	202	67	0.00030195	0.0310418	0.249,0.666,0.399	0.537,0.0,0.142	0.212
31879	ENSMUSG00000063849	Ppcdc	chr9	-	57420162	57420291	57415085	57415254	57434902	57435085	31879	17,33,50	4,3,2	26,8,12	11,3,3	244	135	3.72703e-36	8.33365e-33	0.702,0.859,0.933	0.567,0.596,0.689	0.214
40779	ENSMUSG00000028578	Caap1	chr4	-	94549118	94549194	94521061	94521135	94551264	94551465	40779	23,67,32	0,5,8	10,16,15	7,6,4	70	67	1.49317e-07	2.72549e-05	1.0,0.928,0.793	0.578,0.718,0.782	0.214
10062	ENSMUSG00000000159	Igsf5	chr16	+	96407545	96407584	96397890	96397964	96421734	96421954	10062	14,35,13	21,72,34	17,3,5	42,33,28	32	67	0.000290424	0.0299429	0.583,0.504,0.445	0.459,0.16,0.272	0.214
15862	ENSMUSG00000038056	Kmt2c	chr5	-	25329022	25329142	25324088	25324221	25329240	25329273	15862	218,292,189	3,4,8	118,111,140	7,6,21	108	17	1.60216e-77	1.91062e-73	0.92,0.92,0.788	0.726,0.744,0.512	0.215
32002	ENSMUSG00000020807	4933427D14Rik	chr11	-	72191277	72191344	72189547	72189758	72191418	72191634	32002	23,49,22	30,47,24	4,19,15	40,28,34	120	135	9.39415e-45	3.36085e-41	0.463,0.54,0.508	0.101,0.433,0.332	0.215
15998	ENSMUSG00000003452	Bicd1	chr6	+	149520352	149520546	149518905	149519113	149550349	149550425	15998	3,9,3	4,5,1	0,1,2	7,1,3	204	69	9.13332e-12	3.20347e-09	0.202,0.378,0.504	0.0,0.253,0.184	0.216
24650	ENSMUSG00000028037	Ifi44	chr3	-	151745792	151745988	151745490	151745637	151747617	151747654	24650	22,59,52	0,4,0	3,21,8	0,2,2	165	30	2.88571e-07	5.11085e-05	1.0,0.728,1.0	1.0,0.656,0.421	0.217
3930	ENSMUSG00000038346	Zfp384	chr6	+	125024413	125024552	125024032	125024270	125024745	125024767	3930	47,120,77	6,3,18	94,72,34	37,9,11	144	15	4.29471e-05	0.00517331	0.449,0.806,0.308	0.209,0.455,0.244	0.218
3467	ENSMUSG00000052407	Ccdc171	chr4	+	83620824	83620963	83604021	83604182	83635639	83635742	3467	38,56,16	10,4,11	6,9,10	4,6,6	225	96	1.00939e-15	5.3106e-13	0.619,0.857,0.383	0.39,0.39,0.416	0.221
27899	ENSMUSG00000063889	Crem	chr18	-	3287903	3288092	3273421	3273578	3295039	3295182	27899	9,14,3	3,2,2	1,8,3	4,1,5	270	135	1.55191e-11	5.28772e-09	0.6,0.778,0.429	0.111,0.8,0.231	0.222
14733	ENSMUSG00000016940	Kctd2	chr11	+	115429634	115429782	115429352	115429405	115429885	115430201	14733	26,49,33	0,0,6	37,26,43	6,5,4	181	46	2.26664e-09	5.51641e-07	1.0,1.0,0.583	0.61,0.569,0.732	0.224
24353	ENSMUSG00000030498	Gas2	chr7	+	51863997	51864093	51862426	51862645	51864281	51864369	24353	5,19,24	2,2,5	8,10,8	13,2,5	124	81	3.81662e-32	7.18649e-29	0.62,0.861,0.758	0.287,0.766,0.511	0.225
15610	ENSMUSG00000059495	Arhgef12	chr9	-	43040539	43040596	43027196	43027295	43042590	43042676	15610	9,12,10	29,69,52	9,1,2	46,33,28	7	36	7.13789e-08	1.38785e-05	0.615,0.472,0.497	0.502,0.135,0.269	0.226
26397	ENSMUSG00000035824	Tk2	chr8	-	104236771	104236845	104231159	104231248	104238743	104238833	26397	2,15,4	2,1,2	0,1,3	1,0,4	29	30	1.66864e-13	7.0232e-11	0.508,0.939,0.674	0.0,1.0,0.437	0.228
9766	ENSMUSG00000040687	Madd	chr2	-	91140556	91140626	91138708	91138755	91142755	91142862	9766	16,18,12	1,1,0	21,15,18	7,3,0	28	5	7.73442e-08	1.48767e-05	0.741,0.763,1.0	0.349,0.472,1.0	0.228
4111	ENSMUSG00000021271	Zfp839	chr12	+	110860795	110861023	110854999	110855872	110863963	110864056	4111	40,98,62	16,23,12	52,16,23	24,23,12	221	86	4.51072e-06	0.000655998	0.493,0.624,0.668	0.457,0.213,0.427	0.229
36523	ENSMUSG00000087231	E230016M11Rik	chr6	+	67043758	67043918	67036654	67036935	67063394	67064718	36523	13,20,20	4,15,12	8,5,5	24,3,11	270	135	3.64742e-42	1.18627e-38	0.619,0.4,0.455	0.143,0.455,0.185	0.23
3544	ENSMUSG00000006179	Prss16	chr13	-	22005090	22005232	22003145	22003325	22005981	22006272	3544	10,20,17	0,6,0	8,5,9	3,5,0	270	135	1.62108e-09	4.05565e-07	1.0,0.625,1.0	0.571,0.333,1.0	0.24
28750	ENSMUSG00000037536	Fbxo34	chr14	+	47504985	47505132	47500793	47500870	47526204	47526314	28750	20,67,38	2,19,6	17,37,14	10,12,7	173	38	5.66218e-14	2.56418e-11	0.687,0.436,0.582	0.272,0.404,0.305	0.241
24990	ENSMUSG00000028796	Phc2	chr4	+	128741915	128742084	128727970	128728121	128743353	128743471	24990	6,17,9	0,1,5	19,5,9	7,1,7	246	111	1.02401e-07	1.90808e-05	1.0,0.885,0.448	0.551,0.693,0.367	0.241
6420	ENSMUSG00000058192	Zfp846	chr9	+	20589456	20589558	20588508	20588635	20590812	20590884	6420	6,9,6	2,24,6	2,3,2	19,6,9	105	50	1.60891e-13	6.85243e-11	0.588,0.152,0.323	0.048,0.192,0.096	0.242
29330	ENSMUSG00000074643	Cpne1	chr2	-	156098229	156098372	156079338	156079464	156111827	156111909	29330	6,4,14	1,0,0	13,3,3	1,0,7	194	59	2.24365e-15	1.16332e-12	0.646,1.0,1.0	0.798,1.0,0.115	0.244
41123	ENSMUSG00000026596	Abl2	chr1	+	156620838	156620901	156615922	156616058	156622484	156622655	41123	48,75,25	13,13,16	23,11,8	14,18,9	106	129	0.000313378	0.0319414	0.818,0.875,0.655	0.667,0.427,0.52	0.245
9274	ENSMUSG00000027281	Slx4ip	chr2	+	136946304	136946504	136905542	136905600	136947041	136947249	9274	4,12,5	5,4,1	5,0,1	4,8,1	186	51	0.000318485	0.0323696	0.18,0.451,0.578	0.255,0.0,0.215	0.246
23574	ENSMUSG00000035401	2210018M11Rik	chr7	-	98599751	98599793	98597032	98597184	98600671	98600827	23574	8,18,22	30,31,37	1,5,5	21,19,33	70	135	2.1366e-13	8.88827e-11	0.34,0.528,0.534	0.084,0.337,0.226	0.252
29403	ENSMUSG00000039701	Usp53	chr3	-	122982684	122982709	122968588	122969249	122984281	122984506	29403	13,36,22	121,191,144	3,2,8	179,102,146	36	135	4.31289e-06	0.000629788	0.287,0.414,0.364	0.059,0.068,0.17	0.256
26496	ENSMUSG00000025912	Mybl1	chr1	-	9671578	9671758	9667414	9670012	9672211	9672316	26496	5,10,10	1,5,1	2,2,11	3,6,1	233	98	1.52684e-06	0.000243858	0.678,0.457,0.808	0.219,0.123,0.822	0.26
30084	ENSMUSG00000056602	Fry	chr5	+	150461388	150461397	150457744	150457915	150466243	150466441	30084	1,4,4	47,72,52	1,1,2	175,56,79	4	135	2.84982e-20	2.08072e-17	0.418,0.652,0.722	0.162,0.376,0.461	0.264
29965	ENSMUSG00000030990	Pgap2	chr7	+	102222781	102222801	102210445	102210591	102223378	102223490	29965	4,8,1	1,20,11	0,1,1	7,9,1	13	105	6.7946e-11	2.00895e-08	0.97,0.764,0.423	0.0,0.473,0.89	0.265
35970	ENSMUSG00000027651	Rprd1b	chr2	+	158070560	158070656	158050086	158050213	158074929	158075067	35970	6,6,3	1,1,2	10,5,3	12,9,1	159	116	5.03828e-20	3.53431e-17	0.814,0.814,0.523	0.378,0.288,0.686	0.266
16113	ENSMUSG00000023805	Synj2	chr17	+	6029683	6029834	6028418	6028586	6032696	6032809	16113	41,53,45	13,7,7	39,41,14	51,5,18	241	106	3.2747e-16	1.77508e-13	0.581,0.769,0.739	0.252,0.783,0.255	0.266
25404	ENSMUSG00000043323	Fbrsl1	chr5	-	110376401	110376470	110376252	110376282	110377356	110378497	25404	17,35,24	1,1,2	13,31,20	8,1,7	62	23	2.33417e-09	5.60451e-07	0.863,0.928,0.817	0.376,0.92,0.515	0.266
20522	ENSMUSG00000051278	Zgrf1	chr3	+	127581445	127581569	127573139	127573325	127583583	127584170	20522	12,19,3	8,15,5	0,6,6	18,26,12	234	135	9.15415e-73	8.18747e-69	0.464,0.422,0.257	0.0,0.117,0.224	0.267
5207	ENSMUSG00000027660	Skil	chr3	+	31096702	31097190	31095124	31095157	31097269	31097465	5207	99,128,97	9,20,2	84,38,81	21,11,14	161	26	3.71564e-28	5.11272e-25	0.64,0.508,0.887	0.392,0.358,0.483	0.267
40860	ENSMUSG00000032478	Nme6	chr9	+	109835269	109835414	109833195	109833295	109839607	109839710	40860	12,55,26	1,3,8	26,17,14	10,6,6	189	54	6.33081e-26	7.07784e-23	0.774,0.84,0.481	0.426,0.447,0.4	0.274
10932	ENSMUSG00000050174	Nudt6	chr3	-	37415650	37415692	37412359	37412415	37416700	37416904	10932	3,6,4	2,4,10	0,1,4	7,5,3	35	49	0.000157695	0.017148	0.677,0.677,0.359	0.0,0.219,0.651	0.281
23558	ENSMUSG00000097668	Gm26761	chr5	-	64697651	64698073	64695460	64697137	64698428	64698521	23558	19,38,18	0,5,0	25,12,8	2,7,2	221	86	1.23302e-10	3.529e-08	1.0,0.747,1.0	0.829,0.4,0.609	0.303
14338	ENSMUSG00000000631	Myo18a	chr11	+	77823089	77823104	77821041	77821186	77823275	77823446	14338	3,5,0	13,32,20	0,0,1	48,21,18	16	135	2.62804e-19	1.74113e-16	0.661,0.569,0.0	0.0,0.0,0.319	0.304
14946	ENSMUSG00000030929	Eri2	chr7	-	119787403	119787485	119786738	119786827	119787733	119787834	14946	20,39,12	4,0,0	11,26,9	9,0,10	56	41	4.2966e-07	7.39014e-05	0.785,1.0,1.0	0.472,1.0,0.397	0.305
20809	ENSMUSG00000038866	Zcchc2	chr1	+	106006014	106006086	106004136	106004176	106011701	106011814	20809	28,66,39	0,6,0	47,26,20	5,2,2	36	4	0.000131818	0.014466	1.0,0.55,1.0	0.511,0.591,0.526	0.307
1362	ENSMUSG00000061130	Ppm1b	chr17	+	85023031	85023079	85005508	85005566	85023695	85023991	1362	5,8,6	7,12,8	1,3,0	9,7,5	41	51	6.29985e-14	2.74858e-11	0.47,0.453,0.483	0.121,0.348,0.0	0.312
22222	ENSMUSG00000030263	Lrmp	chr6	+	145138045	145138086	145137459	145137607	145138181	145138263	22222	2,0,6	4,14,5	1,2,0	29,14,9	34	75	1.11744e-08	2.37962e-06	0.524,0.0,0.726	0.071,0.24,0.0	0.313
6837	ENSMUSG00000041718	Alg13	chrX	+	144355583	144355652	144353572	144353628	144356795	144356961	6837	5,9,6	0,1,4	1,2,2	1,3,1	62	49	1.37443e-05	0.00176877	1.0,0.877,0.542	0.441,0.345,0.613	0.34
29604	ENSMUSG00000028032	Papss1	chr3	+	131567501	131567678	131565947	131566060	131579310	131579425	29604	123,302,228	3,2,5	155,0,172	12,14,0	214	79	7.57716e-65	3.87258e-61	0.938,0.982,0.944	0.827,0.0,1.0	0.346
33620	ENSMUSG00000029403	Cdkl2	chr5	-	92008964	92009053	92007822	92008134	92017121	92017228	33620	9,9,7	1,3,0	5,4,6	3,7,3	129	100	2.79353e-24	2.70112e-21	0.875,0.699,1.0	0.564,0.307,0.608	0.365
23830	ENSMUSG00000039137	Whrn	chr4	-	63429085	63429118	63419421	63419493	63431849	63432059	23830	4,4,3	11,13,7	0,1,0	12,5,9	26	65	1.30904e-10	3.68758e-08	0.476,0.435,0.517	0.0,0.333,0.0	0.365
42372	ENSMUSG00000024371	C2	chr17	-	34894894	34894935	34893610	34893700	34895406	34895557	42372	4,0,2	2,1,0	0,1,0	2,1,2	34	83	2.54908e-09	6.03947e-07	0.83,0.0,1.0	0.0,0.709,0.0	0.374
12288	ENSMUSG00000026946	Nmi	chr2	-	51972587	51972627	51960570	51960660	51972973	51973494	12288	5,17,17	0,1,5	2,1,13	3,9,4	33	83	3.43077e-39	9.44148e-36	1.0,0.977,0.895	0.626,0.218,0.891	0.379
27885	ENSMUSG00000063889	Crem	chr18	-	3276693	3276729	3273421	3273578	3295039	3295182	27885	3,6,6	3,2,2	0,2,2	4,1,5	58	135	4.4541e-11	1.36843e-08	0.699,0.875,0.875	0.0,0.823,0.482	0.381
28866	ENSMUSG00000022708	Zbtb20	chr16	+	43571733	43571791	43569680	43569781	43577560	43577725	28866	13,26,9	7,24,12	2,2,12	22,13,25	61	94	9.84526e-69	5.8704e-65	0.741,0.625,0.536	0.123,0.192,0.425	0.387
34169	ENSMUSG00000034334	Fam151b	chr13	-	92466976	92467112	92449621	92450252	92477827	92477953	34169	12,31,27	0,5,1	18,4,20	2,6,14	242	119	0.000188197	0.0200983	1.0,0.753,0.93	0.816,0.247,0.413	0.402
38729	ENSMUSG00000038903	Ccdc68	chr18	+	69936162	69936632	69925569	69925620	69938711	69938952	38729	5,19,6	3,3,0	3,6,9	5,3,8	179	44	1.48289e-05	0.0018846	0.291,0.609,1.0	0.129,0.33,0.217	0.408
23069	ENSMUSG00000021338	Lrrc16a	chr13	-	24019563	24019713	24012343	24013460	24020046	24020071	23069	7,12,9	1,6,0	4,2,4	4,1,4	153	18	5.18291e-12	1.89208e-09	0.452,0.19,1.0	0.105,0.19,0.105	0.414
27439	ENSMUSG00000029761	Cald1	chr6	+	34747891	34747969	34745618	34746015	34753442	34753588	27439	17,9,10	4,4,4	5,1,2	5,3,7	142	135	3.87712e-40	1.1559e-36	0.802,0.681,0.704	0.487,0.241,0.214	0.415
28391	ENSMUSG00000038782	1700028J19Rik	chr7	-	44230842	44230915	44229932	44230641	44231325	44231472	28391	5,1,3	0,1,2	2,1,0	1,5,1	132	135	2.00519e-12	7.63168e-10	1.0,0.506,0.605	0.672,0.17,0.0	0.423
19458	ENSMUSG00000004056	Akt2	chr7	+	27607242	27607405	27605816	27605937	27608622	27608753	19458	5,4,3	0,2,0	0,2,0	1,0,4	238	103	1.91932e-05	0.00238422	1.0,0.464,1.0	0.0,1.0,0.0	0.488
9522	ENSMUSG00000051331	Cacna1c	chr6	-	118638426	118638510	118637729	118637813	118651947	118652058	9522	2,2,4	0,2,0	0,2,2	1,1,3	65	46	6.81707e-07	0.000114501	1.0,0.414,1.0	0.0,0.586,0.321	0.502
27888	ENSMUSG00000063889	Crem	chr18	-	3276693	3276775	3273421	3273578	3280948	3281078	27888	3,5,3	1,6,1	0,2,0	3,3,4	138	123	3.41739e-15	1.69807e-12	0.728,0.426,0.728	0.0,0.373,0.0	0.503
818	ENSMUSG00000004018	Fancl	chr11	+	26459685	26459836	26434431	26434500	26468334	26468418	818	11,36,21	0,3,0	24,21,13	2,3,1	139	4	6.76287e-06	0.000934164	1.0,0.257,1.0	0.257,0.168,0.272	0.52
29602	ENSMUSG00000028032	Papss1	chr3	+	131565947	131566060	131565591	131565643	131579310	131579425	29602	5,4,7	0,0,1	13,14,1	3,3,2	95	18	2.54554e-06	0.000397683	1.0,1.0,0.57	0.451,0.469,0.087	0.521
27887	ENSMUSG00000063889	Crem	chr18	-	3276693	3276729	3273421	3273578	3280948	3281132	27887	4,5,3	1,6,1	0,2,0	3,3,4	58	135	1.14767e-20	8.73598e-18	0.903,0.66,0.875	0.0,0.608,0.0	0.61
461	ENSMUSG00000052384	Nrros	chr16	-	32162237	32163397	32147552	32147673	32165379	32165494	461	3,1,2	0,0,1	7,2,1	18,4,3	222	87	0.00012163	0.0134303	1.0,1.0,0.439	0.132,0.164,0.116	0.676

## Sheet: RI
ID	GeneID	geneSymbol	chr	strand	riExonStart_0base	riExonEnd	upstreamES	upstreamEE	downstreamES	downstreamEE	ID	IJC_SAMPLE_1	SJC_SAMPLE_1	IJC_SAMPLE_2	SJC_SAMPLE_2	IncFormLen	SkipFormLen	PValue	FDR	IncLevel1	IncLevel2	IncLevelDifference
2772	ENSMUSG00000060950	Trmt61a	chr12	+	111678104	111678962	111678104	111678300	111678602	111678962	2772	47,108,57	3,19,13	171,133,27	0,0,0	270	135	1.88193e-133	4.33596e-130	0.887,0.74,0.687	1.0,1.0,1.0	-0.229
2381	ENSMUSG00000007850	Hnrnph1	chr11	+	50379467	50379964	50379467	50379623	50379820	50379964	2381	789,1847,885	481,1241,643	484,618,688	764,660,639	270	135	4.7505e-80	5.47258e-77	0.451,0.427,0.408	0.241,0.319,0.35	0.125
534	ENSMUSG00000004933	Matk	chr10	+	81261630	81262534	81261630	81262156	81262447	81262534	534	29,59,41	2,1,8	32,23,22	12,5,14	215	80	3.85793e-69	2.96289e-66	0.844,0.956,0.656	0.498,0.631,0.369	0.319
961	ENSMUSG00000025507	Pidd1	chr7	-	141441611	141442564	141441611	141441860	141442150	141442564	961	17,64,49	0,0,0	34,31,20	9,3,1	270	135	7.30772e-67	4.20925e-64	1.0,1.0,1.0	0.654,0.838,0.909	0.2
592	ENSMUSG00000068917	Clk2	chr3	+	89168694	89170115	89168694	89168923	89170048	89170115	592	79,173,106	8,4,6	82,84,78	27,4,14	195	60	2.59945e-62	1.19783e-59	0.752,0.93,0.845	0.483,0.866,0.632	0.182
2896	ENSMUSG00000028034	Fubp1	chr3	+	152231876	152234570	152231876	152232022	152232394	152234570	2896	356,1001,460	117,244,161	317,255,358	162,159,160	270	135	5.09993e-62	1.95837e-59	0.603,0.672,0.588	0.495,0.445,0.528	0.132
2528	ENSMUSG00000053158	Fes	chr7	-	80382810	80383189	80382810	80382933	80383069	80383189	2528	5,12,14	7,5,9	0,7,3	25,7,8	217	94	1.15377e-58	3.79756e-56	0.236,0.51,0.403	0.0,0.302,0.14	0.236
1370	ENSMUSG00000008855	Hdac5	chr11	-	102195748	102196322	102195748	102195894	102195951	102196322	1370	7,25,13	1,1,0	3,2,2	6,1,0	100	135	1.53538e-54	4.42189e-52	0.904,0.971,1.0	0.403,0.73,1.0	0.247
794	ENSMUSG00000032827	Ppp1r9a	chr6	+	5134016	5134932	5134016	5134174	5134688	5134932	794	75,194,81	7,6,9	57,44,98	11,10,20	270	135	6.53493e-52	1.67294e-49	0.843,0.942,0.818	0.722,0.688,0.71	0.161
1367	ENSMUSG00000037475	Thoc2	chrX	-	41822692	41823546	41822692	41822871	41823361	41823546	1367	192,340,139	133,281,96	15,97,112	32,88,186	270	135	8.45903e-45	1.94896e-42	0.419,0.377,0.42	0.19,0.355,0.231	0.147
1039	ENSMUSG00000016940	Kctd2	chr11	+	115429279	115431274	115429279	115429405	115430312	115431274	1039	75,160,116	43,71,68	60,82,61	117,39,76	254	119	2.66191e-44	5.57549e-42	0.45,0.514,0.444	0.194,0.496,0.273	0.148
1271	ENSMUSG00000031389	Arhgap4	chrX	-	73900098	73900469	73900098	73900183	73900277	73900469	1271	5,25,7	3,10,4	22,12,15	28,30,11	117	78	2.08611e-38	3.69723e-36	0.526,0.625,0.538	0.344,0.211,0.476	0.219
88	ENSMUSG00000051811	Cox6b2	chr7	-	4752723	4753023	4752723	4752849	4752952	4753023	88	19,27,20	16,23,19	35,26,26	14,10,6	105	48	1.99956e-38	3.69723e-36	0.352,0.349,0.325	0.533,0.543,0.665	-0.238
945	ENSMUSG00000042594	Sh2b3	chr5	-	121818464	121818854	121818464	121818679	121818759	121818854	945	39,90,53	67,89,88	63,38,25	181,68,80	99	88	3.13544e-38	5.16004e-36	0.341,0.473,0.349	0.236,0.332,0.217	0.126
1025	ENSMUSG00000020883	Fbxl20	chr11	-	98095132	98097059	98095132	98095193	98096928	98097059	1025	90,193,109	25,21,13	67,71,55	44,8,25	178	43	3.71873e-37	5.71198e-35	0.465,0.689,0.669	0.269,0.682,0.347	0.175
2928	ENSMUSG00000036281	Snapc4	chr2	-	26373318	26374185	26373318	26373466	26374020	26374185	2928	82,146,75	23,42,40	82,51,33	76,34,39	270	135	1.10051e-36	1.58474e-34	0.641,0.635,0.484	0.35,0.429,0.297	0.228
2144	ENSMUSG00000027333	Smox	chr2	+	131520411	131521171	131520411	131520646	131521054	131521171	2144	69,83,68	1,7,8	135,61,41	0,0,0	245	110	5.35057e-36	7.25159e-34	0.969,0.842,0.792	1.0,1.0,1.0	-0.132
2489	ENSMUSG00000026289	Atg16l1	chr1	+	87785875	87786346	87785875	87785996	87786240	87786346	2489	100,181,112	32,102,62	71,77,62	91,47,51	213	78	9.54438e-36	1.22168e-33	0.534,0.394,0.398	0.222,0.375,0.308	0.14
2399	ENSMUSG00000038930	Rccd1	chr7	-	80320091	80321181	80320091	80320213	80320301	80321181	2399	12,38,17	4,6,4	14,15,13	4,19,7	142	115	1.06236e-35	1.28825e-33	0.708,0.837,0.775	0.739,0.39,0.601	0.197
456	ENSMUSG00000042328	Hps4	chr5	+	112369454	112370744	112369454	112369551	112369945	112370744	456	27,63,26	28,54,41	27,11,10	67,31,22	225	90	4.34502e-32	5.00546e-30	0.278,0.318,0.202	0.139,0.124,0.154	0.127
1829	ENSMUSG00000028114	Mettl14	chr3	-	123368296	123371485	123368296	123369690	123371274	123371485	1829	58,111,48	48,87,63	17,21,39	32,46,58	270	135	4.36821e-27	4.79255e-25	0.377,0.389,0.276	0.21,0.186,0.252	0.131
1080	ENSMUSG00000038344	Txlng	chrX	-	162786616	162787678	162786616	162786691	162787558	162787678	1080	52,120,72	31,32,27	33,44,76	1,13,13	181	46	6.40073e-27	6.70331e-25	0.299,0.488,0.404	0.893,0.462,0.598	-0.254
1034	ENSMUSG00000060671	Atp8b2	chr3	-	89947803	89948235	89947803	89947919	89948046	89948235	1034	5,18,0	10,19,16	6,7,0	36,29,29	214	109	7.23826e-26	7.25084e-24	0.203,0.325,0.0	0.078,0.109,0.0	0.114
1923	ENSMUSG00000029625	Cpsf4	chr5	+	145177229	145178928	145177229	145177302	145178832	145178928	1923	41,96,77	8,5,4	67,44,41	14,8,8	155	20	3.31214e-25	3.17965e-23	0.398,0.712,0.713	0.382,0.415,0.398	0.209
2086	ENSMUSG00000039701	Usp53	chr3	-	122961154	122961432	122961154	122961237	122961318	122961432	2086	21,63,32	41,89,41	8,16,19	45,49,37	61	48	4.18853e-25	3.86015e-23	0.287,0.358,0.38	0.123,0.204,0.288	0.137
1686	ENSMUSG00000040938	Slc16a11	chr11	+	70215283	70216413	70215283	70216051	70216136	70216413	1686	42,82,64	18,32,30	51,34,18	45,15,24	156	135	4.39044e-25	3.8906e-23	0.669,0.689,0.649	0.495,0.662,0.394	0.152
1830	ENSMUSG00000037761	Actr5	chr2	+	158635306	158636147	158635306	158635426	158636007	158636147	1830	3,8,5	14,24,16	38,16,6	38,21,11	246	111	1.59282e-24	1.35921e-22	0.088,0.131,0.124	0.311,0.256,0.198	-0.141
346	ENSMUSG00000018566	Slc2a4	chr11	-	69945837	69946193	69945837	69945953	69946068	69946193	346	2,1,0	9,27,19	6,3,1	18,5,2	173	92	1.48854e-23	1.22486e-21	0.106,0.019,0.0	0.151,0.242,0.21	-0.159
775	ENSMUSG00000026269	Rnpepl1	chr1	+	92916710	92917746	92916710	92916946	92917633	92917746	775	91,220,113	8,8,8	119,88,58	30,1,8	241	106	1.24075e-22	9.85751e-21	0.833,0.924,0.861	0.636,0.975,0.761	0.082
573	ENSMUSG00000021235	Coq6	chr12	+	84370255	84371031	84370255	84370354	84370923	84371031	573	27,64,34	2,2,0	32,39,29	10,4,1	193	58	3.39523e-22	2.60753e-20	0.802,0.906,1.0	0.49,0.746,0.897	0.192
2597	ENSMUSG00000058818	Pirb	chr7	-	3716593	3717426	3716593	3716890	3717117	3717426	2597	2,19,7	2,1,2	11,7,4	10,4,3	270	135	4.08086e-22	3.033e-20	0.333,0.905,0.636	0.355,0.467,0.4	0.217
230	ENSMUSG00000000916	Nsun5	chr5	+	135375274	135375698	135375274	135375485	135375554	135375698	230	17,61,30	22,41,45	43,8,21	74,38,23	124	135	6.6684e-22	4.80125e-20	0.457,0.618,0.421	0.387,0.186,0.499	0.141
514	ENSMUSG00000022948	Setd4	chr16	-	93585178	93586317	93585178	93585302	93586236	93586317	514	7,15,11	5,6,11	2,3,2	5,12,3	191	56	7.07863e-22	4.94217e-20	0.291,0.423,0.227	0.105,0.068,0.164	0.201
2554	ENSMUSG00000029165	Agbl5	chr5	+	30893900	30894510	30893900	30894070	30894374	30894510	2554	71,184,74	40,33,25	99,76,46	63,28,34	264	129	9.18664e-22	6.2253e-20	0.464,0.732,0.591	0.434,0.57,0.398	0.128
659	ENSMUSG00000027944	Hax1	chr3	-	89997386	89998003	89997386	89997565	89997737	89998003	659	92,164,122	0,14,4	116,93,59	10,16,8	270	135	1.11558e-20	7.34367e-19	1.0,0.854,0.938	0.853,0.744,0.787	0.136
1648	ENSMUSG00000018068	Ints2	chr11	-	86242912	86244629	86242912	86243038	86244402	86244629	1648	35,99,37	59,107,77	36,17,25	95,71,54	254	119	1.32958e-20	8.50929e-19	0.217,0.302,0.184	0.151,0.101,0.178	0.091
1925	ENSMUSG00000029625	Cpsf4	chr5	+	145177229	145178928	145177229	145177302	145178835	145178928	1925	40,93,74	2,6,3	66,43,41	7,12,2	152	17	1.47942e-20	9.2124e-19	0.691,0.634,0.734	0.513,0.286,0.696	0.188
2120	ENSMUSG00000068877	Selenbp2	chr3	+	94697304	94698163	94697304	94697490	94698042	94698163	2120	36,26,36	3,5,10	19,9,26	13,7,7	249	114	1.5258e-20	9.25114e-19	0.846,0.704,0.622	0.401,0.371,0.63	0.257
1502	ENSMUSG00000032322	Pstpip1	chr9	+	56127484	56127860	56127484	56127537	56127726	56127860	1502	26,58,33	1,2,3	19,23,13	9,8,0	173	38	3.15698e-20	1.86505e-18	0.851,0.864,0.707	0.317,0.387,1.0	0.239
1897	ENSMUSG00000028456	Unc13b	chr4	+	43257846	43258302	43257846	43257935	43258149	43258302	1897	21,90,37	55,92,72	31,17,15	86,69,48	217	82	1.27459e-19	7.34162e-18	0.126,0.27,0.163	0.12,0.085,0.106	0.083
926	ENSMUSG00000033961	Zfp446	chr7	+	12981845	12983396	12981845	12981927	12982118	12983396	926	8,16,11	2,3,11	8,5,9	13,9,5	210	75	1.12102e-18	6.29959e-17	0.588,0.656,0.263	0.18,0.166,0.391	0.257
816	ENSMUSG00000037845	Fdxacb1	chr9	+	50770109	50770790	50770109	50770313	50770631	50770790	816	51,97,57	26,63,35	30,60,33	72,32,26	270	135	1.16834e-18	6.4092e-17	0.495,0.435,0.449	0.172,0.484,0.388	0.112
2535	ENSMUSG00000074646	6430550D23Rik	chr2	-	156003100	156003485	156003100	156003250	156003324	156003485	2535	7,5,6	6,7,13	16,9,1	8,4,1	134	135	4.31391e-18	2.31145e-16	0.54,0.418,0.317	0.668,0.694,0.502	-0.196
207	ENSMUSG00000027247	Arhgap1	chr2	+	91651497	91651823	91651497	91651654	91651763	91651823	207	102,226,147	15,25,15	183,116,69	43,24,15	122	53	1.39522e-17	7.3059e-16	0.747,0.797,0.81	0.649,0.677,0.666	0.121
2111	ENSMUSG00000019302	Atp6v0a1	chr11	+	101027266	101029258	101027266	101027393	101029175	101029258	2111	160,226,137	157,291,240	75,119,132	417,213,169	196	61	3.98121e-17	2.03838e-15	0.241,0.195,0.151	0.053,0.148,0.196	0.063
97	ENSMUSG00000028689	Ccdc163	chr4	+	116709239	116709619	116709239	116709273	116709437	116709619	97	28,68,29	2,2,1	46,38,29	10,1,4	162	27	8.4387e-16	4.22669e-14	0.7,0.85,0.829	0.434,0.864,0.547	0.178
2215	ENSMUSG00000024220	Zfp523	chr17	+	28201260	28202348	28201260	28201440	28202114	28202348	2215	15,14,11	25,63,37	14,17,20	47,13,17	270	135	1.46387e-15	7.17608e-14	0.231,0.1,0.129	0.13,0.395,0.37	-0.145
687	ENSMUSG00000017210	Med24	chr11	-	98716413	98718142	98716413	98716525	98717909	98718142	687	34,77,57	51,76,67	39,45,30	133,60,46	240	105	1.72184e-15	8.26484e-14	0.226,0.307,0.271	0.114,0.247,0.222	0.074
898	ENSMUSG00000078765	U2af1l4	chr7	+	30566748	30567500	30566748	30566936	30567142	30567500	898	20,56,16	7,6,4	27,13,20	10,8,7	270	135	3.16496e-15	1.48818e-13	0.588,0.824,0.667	0.574,0.448,0.588	0.156
853	ENSMUSG00000028073	Pear1	chr3	-	87756848	87757264	87756848	87756985	87757143	87757264	853	2,3,6	11,0,8	0,2,0	15,8,2	244	109	1.0231e-14	4.71446e-13	0.075,1.0,0.251	0.0,0.1,0.0	0.409
847	ENSMUSG00000074796	Slc4a11	chr2	-	130687158	130687484	130687158	130687291	130687370	130687484	847	5,2,5	5,4,5	5,3,2	0,2,0	107	98	2.40343e-14	1.08579e-12	0.478,0.314,0.478	1.0,0.579,1.0	-0.436
2384	ENSMUSG00000047090	Tmem198b	chr10	-	128801350	128802517	128801350	128801511	128801935	128802517	2384	13,30,22	5,24,9	9,3,11	17,12,11	270	135	3.03775e-14	1.34596e-12	0.565,0.385,0.55	0.209,0.111,0.333	0.282
1642	ENSMUSG00000028467	Gba2	chr4	-	43566927	43567916	43566927	43567467	43567724	43567916	1642	76,248,166	12,31,33	166,76,60	44,14,22	270	135	6.20276e-14	2.69645e-12	0.76,0.8,0.716	0.654,0.731,0.577	0.105
2294	ENSMUSG00000020898	Ctc1	chr11	+	69021029	69022614	69021029	69021115	69022376	69022614	2294	20,40,8	5,12,7	18,8,7	2,1,0	214	79	6.99535e-14	2.98468e-12	0.596,0.552,0.297	0.769,0.747,1.0	-0.357
2139	ENSMUSG00000027246	Ell3	chr2	-	121440115	121440426	121440115	121440158	121440233	121440426	2139	7,12,9	4,4,7	15,2,10	2,1,1	68	36	1.02387e-13	4.2891e-12	0.481,0.614,0.405	0.799,0.514,0.841	-0.218
1767	ENSMUSG00000052142	Rasal3	chr17	-	32403055	32403581	32403055	32403399	32403520	32403581	1767	6,27,30	9,10,5	83,48,29	12,9,10	147	54	2.92592e-13	1.20381e-11	0.197,0.498,0.688	0.718,0.662,0.516	-0.171
121	ENSMUSG00000017405	Nek8	chr11	-	78170872	78171298	78170872	78170952	78171089	78171298	121	11,24,18	3,9,8	15,15,14	4,2,0	198	73	3.67983e-13	1.48743e-11	0.575,0.496,0.453	0.58,0.734,1.0	-0.263
222	ENSMUSG00000028245	Nsmaf	chr4	-	6420049	6421136	6420049	6420140	6421056	6421136	222	20,45,26	10,11,17	23,8,20	16,14,15	157	22	1.94834e-12	7.73963e-11	0.219,0.364,0.176	0.168,0.074,0.157	0.12
2701	ENSMUSG00000024830	Rps6kb2	chr19	-	4158609	4158919	4158609	4158717	4158828	4158919	2701	13,12,12	11,24,45	30,15,20	29,18,10	123	50	9.48677e-12	3.70466e-10	0.325,0.169,0.098	0.296,0.253,0.448	-0.135
1572	ENSMUSG00000025159	Mms19	chr19	-	41945732	41947103	41945732	41945815	41946916	41947103	1572	71,129,77	35,75,53	60,52,54	93,39,26	211	76	1.88809e-11	7.25027e-10	0.422,0.383,0.344	0.189,0.324,0.428	0.069
46	ENSMUSG00000024160	Spsb3	chr17	+	24890832	24891136	24890832	24890935	24891010	24891136	46	104,164,138	51,110,90	181,90,82	191,76,59	81	80	2.21219e-11	8.35554e-10	0.668,0.596,0.602	0.483,0.539,0.579	0.088
1293	ENSMUSG00000078762	Haus5	chr7	-	30659062	30659413	30659062	30659126	30659288	30659413	1293	16,20,6	5,22,15	23,10,14	19,4,1	175	40	3.74258e-11	1.39079e-09	0.422,0.172,0.084	0.217,0.364,0.762	-0.222
2809	ENSMUSG00000037266	Rsrp1	chr4	+	134925292	134926818	134925292	134925432	134926734	134926818	2809	1911,3268,2671	121,196,270	1234,1951,1593	785,65,676	210	75	4.90792e-11	1.7949e-09	0.849,0.856,0.779	0.36,0.915,0.457	0.251
1433	ENSMUSG00000026708	Cenpl	chr1	+	161082907	161086338	161082907	161083450	161085987	161086338	1433	18,43,20	41,70,36	5,22,12	54,35,52	270	135	5.53505e-11	1.99262e-09	0.18,0.235,0.217	0.044,0.239,0.103	0.082
1905	ENSMUSG00000030468	Siglecg	chr7	+	43409242	43410556	43409242	43409521	43410508	43410556	1905	5,10,4	2,2,4	8,9,9	7,14,5	176	41	5.95554e-11	2.11101e-09	0.368,0.538,0.189	0.21,0.13,0.295	0.153
2152	ENSMUSG00000059540	Tcea2	chr2	+	181686189	181686752	181686189	181686246	181686597	181686752	2152	6,24,7	1,1,0	15,11,1	1,4,2	185	50	9.3956e-11	3.27992e-09	0.619,0.866,1.0	0.802,0.426,0.119	0.379
1916	ENSMUSG00000022558	Mroh1	chr15	+	76432148	76433396	76432148	76432295	76433273	76433396	1916	18,46,29	11,19,34	41,19,17	61,29,18	251	116	9.58992e-11	3.29779e-09	0.431,0.528,0.283	0.237,0.232,0.304	0.156
1485	ENSMUSG00000040327	Cul9	chr17	-	46521335	46521984	46521335	46521515	46521850	46521984	1485	3,6,3	2,6,8	7,1,0	18,5,9	262	127	1.22348e-10	4.14544e-09	0.421,0.326,0.154	0.159,0.088,0.0	0.218
1172	ENSMUSG00000039660	D2Wsu81e	chr2	-	30177592	30177965	30177592	30177721	30177919	30177965	1172	43,80,36	9,9,4	36,30,17	18,8,9	161	26	3.96532e-10	1.32407e-08	0.436,0.589,0.592	0.244,0.377,0.234	0.254
1458	ENSMUSG00000027433	Xrn2	chr2	+	147029726	147029976	147029726	147029784	147029868	147029976	1458	66,138,52	60,83,54	31,43,67	36,71,67	43	17	5.0226e-10	1.65315e-08	0.303,0.397,0.276	0.254,0.193,0.283	0.082
1079	ENSMUSG00000038344	Txlng	chrX	-	162811291	162811595	162811291	162811388	162811535	162811595	1079	124,239,125	9,5,9	45,69,138	0,9,7	143	8	5.77009e-10	1.87243e-08	0.435,0.728,0.437	1.0,0.3,0.524	-0.075
2486	ENSMUSG00000034928	Rnf44	chr13	-	54683960	54684488	54683960	54684150	54684337	54684488	2486	94,150,112	16,48,26	107,99,69	51,31,40	270	135	5.92404e-10	1.89569e-08	0.746,0.61,0.683	0.512,0.615,0.463	0.15
2763	ENSMUSG00000028137	Celf3	chr3	+	94486793	94487284	94486793	94486935	94487134	94487284	2763	10,26,26	8,10,14	11,3,8	39,5,9	270	135	1.36333e-09	4.30289e-08	0.385,0.565,0.481	0.124,0.231,0.308	0.256
2042	ENSMUSG00000040434	Gyltl1b	chr2	-	92365626	92366068	92365626	92365822	92365918	92366068	2042	10,26,23	26,46,62	18,12,7	77,46,33	178	135	2.30954e-09	7.1908e-08	0.226,0.3,0.22	0.151,0.165,0.139	0.097
2821	ENSMUSG00000053286	Trmt1l	chr1	+	151433793	151436707	151433793	151433904	151435727	151436707	2821	35,63,46	74,150,123	13,16,27	109,80,90	239	104	2.95076e-09	9.06474e-08	0.171,0.155,0.14	0.049,0.08,0.115	0.074
2300	ENSMUSG00000042042	Csgalnact2	chr6	-	118124311	118126338	118124311	118124413	118126121	118126338	2300	8,23,7	14,29,20	3,4,3	14,14,17	230	95	3.44224e-09	1.04354e-07	0.191,0.247,0.126	0.081,0.106,0.068	0.103
3020	ENSMUSG00000025995	Wdr75	chr1	+	45817262	45818264	45817262	45817443	45818169	45818264	3020	36,70,34	30,62,40	18,26,18	39,49,31	223	88	7.93102e-09	2.37313e-07	0.321,0.308,0.251	0.154,0.173,0.186	0.122
2127	ENSMUSG00000005150	Wdr83	chr8	-	85079580	85080225	85079580	85079707	85079788	85080225	2127	12,57,33	23,55,44	16,27,13	45,37,27	133	120	1.5873e-08	4.68863e-07	0.32,0.483,0.404	0.243,0.397,0.303	0.088
2357	ENSMUSG00000040044	Orc3	chr4	-	34597307	34598756	34597307	34597441	34598607	34598756	2357	164,345,126	63,205,114	66,126,131	129,82,90	262	127	1.77264e-08	5.16982e-07	0.558,0.449,0.349	0.199,0.427,0.414	0.105
1310	ENSMUSG00000055692	Tmem191c	chr16	+	17277341	17277891	17277341	17277592	17277668	17277891	1310	5,5,5	7,8,3	1,1,0	2,2,7	138	135	2.41465e-08	6.95418e-07	0.411,0.379,0.62	0.328,0.328,0.0	0.251
2059	ENSMUSG00000037907	Ankrd13b	chr11	-	77473010	77473411	77473010	77473168	77473280	77473411	2059	28,47,16	26,52,32	26,20,4	57,22,39	199	124	5.74534e-08	1.63423e-06	0.402,0.36,0.238	0.221,0.362,0.06	0.119
2183	ENSMUSG00000042606	Hirip3	chr7	+	126862599	126862926	126862599	126862720	126862817	126862926	2183	7,44,11	12,16,14	31,13,8	33,27,12	126	81	6.96588e-08	1.95724e-06	0.273,0.639,0.336	0.377,0.236,0.3	0.112
2393	ENSMUSG00000031442	Mcf2l	chr8	+	13018695	13020505	13018695	13018799	13018938	13020505	2393	182,354,209	24,27,67	359,209,174	84,45,47	226	97	7.74736e-08	2.15059e-06	0.765,0.849,0.572	0.647,0.666,0.614	0.086
2064	ENSMUSG00000025982	Sf3b1	chr1	-	55014482	55016490	55014482	55014562	55016375	55016490	2064	803,1946,1107	195,335,245	595,804,730	292,191,193	181	46	8.07506e-08	2.21487e-06	0.511,0.596,0.535	0.341,0.517,0.49	0.098
2613	ENSMUSG00000030493	Faap24	chr7	-	35394974	35395376	35394974	35395127	35395236	35395376	2613	24,76,27	18,55,38	51,26,10	63,29,26	202	133	9.71948e-08	2.63455e-06	0.467,0.476,0.319	0.348,0.371,0.202	0.114
370	ENSMUSG00000038828	Tmem214	chr5	+	30872686	30873144	30872686	30872904	30873042	30873144	370	47,106,61	0,4,3	82,43,61	5,4,8	222	95	1.29349e-07	3.46534e-06	1.0,0.919,0.897	0.875,0.821,0.765	0.118
189	ENSMUSG00000029283	Cdc7	chr5	+	106974600	106975660	106974600	106974696	106975484	106975660	189	51,87,47	11,15,21	23,29,33	22,19,15	224	89	1.60428e-07	4.24858e-06	0.648,0.697,0.471	0.293,0.378,0.466	0.226
2531	ENSMUSG00000053158	Fes	chr7	-	80383069	80383406	80383069	80383189	80383268	80383406	2531	1,11,3	4,23,18	1,0,2	31,14,9	118	109	1.69354e-07	4.43399e-06	0.188,0.306,0.133	0.029,0.0,0.17	0.143
272	ENSMUSG00000001034	Mapk7	chr11	-	61492903	61494266	61492903	61493069	61493646	61494266	272	85,102,98	33,62,44	95,68,48	77,32,41	270	135	1.91878e-07	4.96727e-06	0.563,0.451,0.527	0.382,0.515,0.369	0.092
448	ENSMUSG00000030689	Ino80e	chr7	-	126857225	126857787	126857225	126857342	126857675	126857787	448	31,58,39	28,27,27	24,29,27	49,43,37	215	80	2.60282e-07	6.66322e-06	0.292,0.444,0.35	0.154,0.201,0.214	0.172
2295	ENSMUSG00000020898	Ctc1	chr11	+	69021029	69022614	69021029	69021193	69022392	69022614	2295	20,44,15	10,11,8	26,10,7	18,4,8	270	135	2.97936e-07	7.54336e-06	0.5,0.667,0.484	0.419,0.556,0.304	0.124
1819	ENSMUSG00000031641	Cbr4	chr8	+	61489939	61491678	61489939	61490060	61491544	61491678	1819	34,46,42	32,64,47	6,30,23	38,36,40	241	106	3.03432e-07	7.59898e-06	0.318,0.24,0.282	0.065,0.268,0.202	0.102
858	ENSMUSG00000031995	St14	chr9	-	31106013	31106874	31106013	31106254	31106716	31106874	858	79,170,111	15,26,29	135,64,82	40,27,17	270	135	3.82561e-07	9.47765e-06	0.725,0.766,0.657	0.628,0.542,0.707	0.09
669	ENSMUSG00000027889	Ampd2	chr3	-	108075248	108075704	108075248	108075359	108075530	108075704	669	22,47,54	34,68,46	48,22,22	110,69,42	239	104	5.02893e-07	1.23262e-05	0.22,0.231,0.338	0.16,0.122,0.186	0.107
1543	ENSMUSG00000028633	Ctps	chr4	-	120542530	120542765	120542530	120542627	120542709	120542765	1543	3,5,7	1,2,2	2,9,5	0,1,0	30	4	5.41994e-07	1.31448e-05	0.286,0.25,0.318	1.0,0.545,1.0	-0.564
946	ENSMUSG00000026554	Dcaf8	chr1	+	172186295	172187460	172186295	172186368	172187352	172187460	946	73,155,109	1,1,0	52,67,76	6,0,0	167	32	9.33473e-07	2.24034e-05	0.933,0.967,1.0	0.624,1.0,1.0	0.092
2259	ENSMUSG00000029177	Cenpa	chr5	+	30672981	30673443	30672981	30673059	30673292	30673443	2259	25,71,39	48,89,58	55,45,20	171,75,61	206	71	1.33383e-06	3.16819e-05	0.152,0.216,0.188	0.1,0.171,0.102	0.061
737	ENSMUSG00000011832	Evi5l	chr8	+	4205571	4205970	4205571	4205727	4205823	4205970	737	7,5,3	24,42,15	1,2,1	47,21,22	178	135	1.34919e-06	3.17197e-05	0.181,0.083,0.132	0.016,0.067,0.033	0.093
1795	ENSMUSG00000025736	Jmjd8	chr17	+	25829941	25830206	25829941	25830061	25830138	25830206	1795	21,52,23	39,75,62	29,26,25	41,40,17	48	39	1.57377e-06	3.6626e-05	0.304,0.36,0.232	0.365,0.346,0.544	-0.12
2711	ENSMUSG00000048997	Atxn7l2	chr3	-	108206225	108207109	108206225	108206308	108206822	108207109	2711	25,15,14	19,20,11	6,9,6	19,9,10	211	76	1.7336e-06	3.99422e-05	0.322,0.213,0.314	0.102,0.265,0.178	0.101
277	ENSMUSG00000010064	Slc38a3	chr9	-	107656099	107656514	107656099	107656270	107656455	107656514	277	7,20,8	1,0,0	27,8,5	3,4,0	187	52	1.91654e-06	4.372e-05	0.661,1.0,1.0	0.715,0.357,1.0	0.196
738	ENSMUSG00000011832	Evi5l	chr8	+	4206055	4206327	4206055	4206151	4206231	4206327	738	6,1,3	1,7,4	2,3,1	14,2,3	54	43	2.18573e-06	4.93718e-05	0.827,0.102,0.374	0.102,0.544,0.21	0.149
2831	ENSMUSG00000086968	4933431E20Rik	chr3	-	107894050	107894992	107894050	107894228	107894860	107894992	2831	53,150,90	6,2,0	51,52,55	8,1,3	260	125	2.50342e-06	5.59988e-05	0.809,0.973,1.0	0.754,0.962,0.898	0.056
856	ENSMUSG00000002486	Tchp	chr5	+	114719578	114720268	114719578	114719764	114720124	114720268	856	14,36,30	9,7,15	15,9,10	15,14,4	270	135	3.9841e-06	8.82631e-05	0.437,0.72,0.5	0.333,0.243,0.556	0.175
892	ENSMUSG00000041954	Tnfrsf18	chr4	+	156027961	156028423	156027961	156028049	156028220	156028423	892	69,189,124	2,6,12	106,84,65	17,11,1	216	81	4.62365e-06	0.000101456	0.928,0.922,0.795	0.7,0.741,0.961	0.081
2422	ENSMUSG00000042066	Tmcc2	chr1	-	132358902	132361215	132358902	132359038	132360274	132361215	2422	7,3,2	0,0,2	11,2,4	9,2,0	264	129	5.59311e-06	0.000121571	1.0,1.0,0.328	0.374,0.328,1.0	0.209
2779	ENSMUSG00000004561	Mettl17	chr14	+	51888741	51889635	51888741	51888836	51889527	51889635	2779	71,141,96	2,6,6	91,58,63	12,5,2	189	54	5.70156e-06	0.00012277	0.91,0.87,0.821	0.684,0.768,0.9	0.083
2083	ENSMUSG00000074643	Cpne1	chr2	-	156073798	156074309	156073798	156074035	156074175	156074309	2083	23,64,52	52,100,100	26,17,7	135,79,65	258	127	7.22817e-06	0.000154201	0.179,0.24,0.204	0.087,0.096,0.05	0.13
554	ENSMUSG00000038241	Cep250	chr2	+	155988311	155989620	155988311	155988432	155989498	155989620	554	29,50,37	19,12,12	24,28,15	24,7,9	229	94	8.67592e-06	0.000183388	0.385,0.631,0.559	0.291,0.621,0.406	0.086
2787	ENSMUSG00000019254	Ppp1r12c	chr7	-	4483473	4483733	4483473	4483557	4483642	4483733	2787	7,14,2	11,13,8	9,1,3	22,10,5	47	26	8.90351e-06	0.000186488	0.26,0.373,0.121	0.185,0.052,0.249	0.089
1371	ENSMUSG00000008855	Hdac5	chr11	-	102195748	102196117	102195748	102195868	102195951	102196117	1371	9,30,13	23,53,49	5,4,2	67,23,23	130	113	1.69053e-05	0.0003509	0.254,0.33,0.187	0.061,0.131,0.07	0.17
2316	ENSMUSG00000038271	Iffo1	chr6	+	125149740	125151525	125149740	125149836	125151384	125151525	2316	7,6,5	3,9,6	11,5,2	6,2,1	223	88	1.76586e-05	0.000363263	0.479,0.208,0.247	0.42,0.497,0.441	-0.141
2431	ENSMUSG00000019850	Tnfaip3	chr10	-	19003575	19005331	19003575	19003757	19004456	19005331	2431	58,166,123	72,247,161	115,83,89	260,122,206	270	135	1.90041e-05	0.000387482	0.287,0.252,0.276	0.181,0.254,0.178	0.067
1333	ENSMUSG00000032182	Yipf2	chr9	-	21592527	21592831	21592527	21592588	21592726	21592831	1333	53,125,112	4,5,4	131,97,48	16,4,2	144	17	2.08325e-05	0.000421037	0.61,0.747,0.768	0.492,0.741,0.739	0.051
2398	ENSMUSG00000038930	Rccd1	chr7	-	80318858	80319341	80318858	80319026	80319245	80319341	2398	37,87,76	5,16,11	26,29,30	4,12,6	224	89	2.39071e-05	0.000478974	0.746,0.684,0.733	0.721,0.49,0.665	0.096
1309	ENSMUSG00000055692	Tmem191c	chr16	+	17276633	17276887	17276633	17276757	17276836	17276887	1309	4,5,0	2,7,4	2,4,3	2,3,1	54	26	2.56896e-05	0.000510248	0.491,0.256,0.0	0.325,0.391,0.591	-0.187
1103	ENSMUSG00000020359	Phykpl	chr11	+	51593603	51594141	51593603	51593686	51593915	51594141	1103	148,339,214	19,34,38	165,173,85	58,17,27	211	76	4.93943e-05	0.000972689	0.737,0.782,0.67	0.506,0.786,0.531	0.122
2415	ENSMUSG00000029029	Wrap73	chr4	+	154152792	154154640	154152792	154152870	154154534	154154640	2415	23,54,40	8,22,12	38,18,14	21,6,13	170	35	5.33393e-05	0.00104147	0.372,0.336,0.407	0.271,0.382,0.181	0.094
1196	ENSMUSG00000020897	Aurkb	chr11	+	69048173	69048644	69048173	69048365	69048505	69048644	1196	40,83,61	74,110,109	43,76,42	242,103,102	263	132	5.58424e-05	0.00108118	0.213,0.275,0.219	0.082,0.27,0.171	0.061
2499	ENSMUSG00000054405	Dnajc8	chr4	+	132544055	132544751	132544055	132544122	132544656	132544751	2499	81,170,84	28,48,27	83,114,108	24,15,16	148	13	6.62272e-05	0.00127156	0.203,0.237,0.215	0.233,0.4,0.372	-0.117
2031	ENSMUSG00000043243	Fam129c	chr8	+	71602098	71602488	71602098	71602266	71602372	71602488	2031	8,5,17	0,2,0	2,8,2	9,4,1	172	109	8.38737e-05	0.00159707	1.0,0.613,1.0	0.123,0.559,0.559	0.457
423	ENSMUSG00000030057	Cnbp	chr6	-	87845121	87845557	87845121	87845323	87845464	87845557	423	202,380,208	95,225,120	104,159,163	157,83,83	219	86	8.57546e-05	0.0016195	0.455,0.399,0.405	0.206,0.429,0.435	0.063
1780	ENSMUSG00000026200	Glb1l	chr1	-	75208686	75209222	75208686	75208837	75209055	75209222	1780	24,51,20	3,16,6	29,22,15	17,7,4	270	135	9.15369e-05	0.00169734	0.8,0.614,0.625	0.46,0.611,0.652	0.105
2109	ENSMUSG00000027263	Tubgcp4	chr2	+	121189361	121189965	121189361	121189469	121189826	121189965	2109	59,165,77	32,74,59	34,50,61	40,52,55	233	98	9.20866e-05	0.00169734	0.437,0.484,0.354	0.263,0.288,0.318	0.135
809	ENSMUSG00000020486	2004-09-01	chr11	+	87589655	87590055	87589655	87589818	87589955	87590055	809	15,47,27	3,5,3	34,37,9	2,1,0	218	93	9.19158e-05	0.00169734	0.681,0.8,0.793	0.879,0.94,1.0	-0.182
2046	ENSMUSG00000073422	H2-Ke6	chr17	-	34026850	34027101	34026850	34026935	34027015	34027101	2046	16,21,26	49,98,85	50,30,13	117,44,49	33	22	0.000103581	0.00189406	0.179,0.125,0.169	0.222,0.313,0.15	-0.071
2361	ENSMUSG00000014418	Hps5	chr7	-	46774813	46775951	46774813	46774937	46775764	46775951	2361	141,273,152	54,101,69	152,146,242	130,95,81	252	117	0.000104463	0.00189515	0.548,0.557,0.506	0.352,0.416,0.581	0.087
2484	ENSMUSG00000038102	Trappc11	chr8	-	47513282	47513959	47513282	47513808	47513880	47513959	2484	14,44,39	15,19,24	15,20,9	20,8,13	67	72	0.000106178	0.00191121	0.501,0.713,0.636	0.446,0.729,0.427	0.083
770	ENSMUSG00000003778	Brd8	chr18	-	34608417	34609949	34608417	34608627	34609804	34609949	770	221,422,270	91,183,125	170,216,226	224,91,105	270	135	0.000109631	0.00195807	0.548,0.536,0.519	0.275,0.543,0.518	0.089
792	ENSMUSG00000026659	Dusp12	chr1	-	170880129	170881041	170880129	170880226	170880914	170881041	792	103,189,98	38,92,59	36,70,91	46,38,48	210	75	0.00011141	0.00197452	0.492,0.423,0.372	0.218,0.397,0.404	0.089
405	ENSMUSG00000024426	Atat1	chr17	-	35909087	35909350	35909087	35909148	35909258	35909350	405	18,40,31	1,3,1	14,6,13	7,3,0	75	4	0.000118368	0.00208183	0.49,0.416,0.623	0.096,0.096,1.0	0.112
1794	ENSMUSG00000025736	Jmjd8	chr17	+	25829605	25829853	25829605	25829702	25829784	25829853	1794	12,33,11	4,41,20	21,10,8	42,17,13	32	17	0.000133884	0.00233688	0.614,0.3,0.226	0.21,0.238,0.246	0.149
120	ENSMUSG00000017405	Nek8	chr11	-	78170612	78171298	78170612	78170794	78170872	78171298	120	4,12,7	2,18,9	4,0,3	11,2,16	142	135	0.000137326	0.00237893	0.655,0.388,0.425	0.257,0.0,0.151	0.353
1455	ENSMUSG00000079553	Kifc1	chr17	-	33884588	33885218	33884588	33884986	33885167	33885218	1455	32,99,57	25,44,37	89,96,54	107,50,46	179	44	0.000162402	0.00279235	0.239,0.356,0.275	0.17,0.321,0.224	0.052
591	ENSMUSG00000068917	Clk2	chr3	+	89168694	89170115	89168694	89168923	89169614	89170115	591	61,139,77	32,50,37	61,64,57	62,34,35	270	135	0.000190815	0.00325657	0.488,0.582,0.51	0.33,0.485,0.449	0.105
1101	ENSMUSG00000024013	Fgd2	chr17	+	29364910	29365610	29364910	29364991	29365461	29365610	1101	6,18,13	2,5,0	28,16,10	14,7,0	209	74	0.000277301	0.0046978	0.515,0.56,1.0	0.415,0.447,1.0	0.071
1303	ENSMUSG00000029811	Aoc1	chr6	+	48904985	48906776	48904985	48905090	48905187	48906776	1303	73,117,53	27,77,96	13,32,37	62,28,38	143	98	0.000303917	0.00511112	0.649,0.51,0.274	0.126,0.439,0.4	0.156
319	ENSMUSG00000028399	Ptprd	chr4	-	76085460	76086599	76085460	76085558	76086011	76086599	319	161,311,187	201,339,197	84,77,179	229,137,184	226	91	0.000366643	0.00612134	0.244,0.27,0.277	0.129,0.185,0.281	0.065
1253	ENSMUSG00000021234	Fam161b	chr12	-	84355923	84357850	84355923	84356477	84357527	84357850	1253	2,0,5	5,13,4	5,3,5	7,5,4	270	135	0.000377969	0.00626503	0.167,0.0,0.385	0.263,0.231,0.385	-0.109
1050	ENSMUSG00000033581	Igf2bp2	chr16	-	22063581	22065167	22063581	22063713	22065092	22065167	1050	4,11,3	55,78,43	28,26,33	65,47,56	193	58	0.000420665	0.00692294	0.021,0.041,0.021	0.115,0.143,0.15	-0.108
2287	ENSMUSG00000073434	Wdr90	chr17	-	25854529	25855234	25854529	25854765	25855117	25855234	2287	9,20,14	9,13,10	7,8,6	24,22,9	245	110	0.000430423	0.00703329	0.31,0.409,0.386	0.116,0.14,0.23	0.206
2194	ENSMUSG00000063884	Ptcd3	chr6	-	71883443	71884625	71883443	71883602	71884539	71884625	2194	64,165,80	9,6,5	42,60,83	4,8,9	214	79	0.000445017	0.00722056	0.724,0.91,0.855	0.795,0.735,0.773	0.062
23	ENSMUSG00000034579	Pla2g3	chr11	+	3491891	3492242	3491891	3492021	3492125	3492242	23	7,22,10	11,6,1	6,4,5	9,1,5	157	98	0.000471865	0.00760264	0.284,0.696,0.862	0.294,0.714,0.384	0.15
1031	ENSMUSG00000047507	Baiap3	chr17	-	25245136	25245395	25245136	25245245	25245315	25245395	1031	0,1,1	6,10,3	3,1,0	4,3,2	31	40	0.000554292	0.00882416	0.0,0.114,0.301	0.492,0.301,0.0	-0.126
565	ENSMUSG00000079109	Pms2	chr5	+	143928098	143929042	143928098	143928266	143928941	143929042	565	17,70,28	21,18,20	27,32,13	13,34,13	229	94	0.00055534	0.00882416	0.249,0.615,0.365	0.46,0.279,0.291	0.066
2614	ENSMUSG00000044966	Fbxo48	chr11	+	16953141	16953681	16953141	16953253	16953348	16953681	2614	11,70,12	1,9,6	13,25,37	0,1,1	146	105	0.000560851	0.00885069	0.888,0.848,0.59	1.0,0.947,0.964	-0.195
2665	ENSMUSG00000028064	Sema4a	chr3	-	88451344	88451786	88451344	88451467	88451687	88451786	2665	82,93,92	10,7,10	94,59,78	19,6,12	208	73	0.000597214	0.00936041	0.742,0.823,0.764	0.635,0.775,0.695	0.075
664	ENSMUSG00000040687	Madd	chr2	-	91157984	91158488	91157984	91158143	91158407	91158488	664	14,40,23	3,12,5	28,15,23	19,2,11	209	74	0.000643526	0.0100181	0.623,0.541,0.62	0.343,0.726,0.425	0.097
2442	ENSMUSG00000024118	1600002H07Rik	chr17	-	24220251	24220615	24220251	24220310	24220516	24220615	2442	11,29,31	4,15,7	24,18,10	5,0,6	144	9	0.000653665	0.0101077	0.147,0.108,0.217	0.231,1.0,0.094	-0.284
1661	ENSMUSG00000029033	Acap3	chr4	+	155903310	155903858	155903310	155903513	155903750	155903858	1661	2,16,7	17,25,20	11,0,3	38,19,20	236	101	0.000673253	0.0103412	0.048,0.215,0.13	0.11,0.0,0.06	0.074
14	ENSMUSG00000066456	Hmgn3	chr9	-	83109947	83111106	83109947	83110429	83111033	83111106	14	6,3,11	2,3,0	20,6,5	2,0,1	201	66	0.000906379	0.0138298	0.496,0.247,1.0	0.767,1.0,0.621	-0.215
1930	ENSMUSG00000021466	Ptch1	chr13	-	63533263	63533666	63533263	63533567	63533629	63533666	1930	33,40,25	3,8,5	47,15,26	17,9,9	55	30	0.00102783	0.0155798	0.857,0.732,0.732	0.601,0.476,0.612	0.211
3011	ENSMUSG00000038520	Tbc1d17	chr7	-	44841982	44842300	44841982	44842099	44842185	44842300	3011	23,17,16	2,5,5	20,15,12	6,6,7	106	83	0.00112694	0.0169703	0.9,0.727,0.715	0.723,0.662,0.573	0.128
119	ENSMUSG00000020536	Llgl1	chr11	+	60712920	60714186	60712920	60713041	60713128	60714186	119	48,60,52	17,13,32	71,23,36	38,21,16	139	114	0.00121279	0.0181445	0.698,0.791,0.571	0.605,0.473,0.649	0.111
2532	ENSMUSG00000053158	Fes	chr7	-	80381164	80381810	80381164	80381287	80381600	80381810	2532	4,5,2	9,3,2	1,6,3	10,4,9	251	116	0.0013328	0.0198115	0.17,0.435,0.316	0.044,0.409,0.133	0.112
154	ENSMUSG00000015880	Ncapg	chr5	+	45696032	45696544	45696032	45696168	45696472	45696544	154	33,130,46	10,27,23	25,30,62	11,13,27	194	59	0.0014027	0.0207111	0.501,0.594,0.378	0.409,0.412,0.411	0.08
362	ENSMUSG00000029290	Zfp326	chr5	+	105886316	105888839	105886316	105886428	105888433	105888839	362	159,325,123	31,43,52	45,109,141	42,42,28	240	105	0.0014113	0.0207111	0.692,0.768,0.509	0.319,0.532,0.688	0.143
153	ENSMUSG00000015880	Ncapg	chr5	+	45691601	45693338	45691601	45691826	45693156	45693338	153	96,221,82	48,107,39	37,68,63	45,33,44	270	135	0.00179505	0.0261759	0.5,0.508,0.513	0.291,0.507,0.417	0.102
1448	ENSMUSG00000001062	Vps9d1	chr8	-	123245113	123245712	123245113	123245210	123245506	123245712	1448	25,25,14	15,17,17	19,16,13	45,17,9	225	90	0.00192324	0.0278689	0.4,0.37,0.248	0.144,0.274,0.366	0.078
2628	ENSMUSG00000006471	Ndor1	chr2	-	25249793	25250197	25249793	25250003	25250095	25250197	2628	29,66,47	36,69,59	46,48,25	92,54,47	130	95	0.0021491	0.030947	0.371,0.411,0.368	0.268,0.394,0.28	0.069
2550	ENSMUSG00000032185	Carm1	chr9	+	21587507	21589467	21587507	21587585	21587850	21589467	2550	94,126,73	1,4,3	82,53,63	8,2,2	206	71	0.00240421	0.0344056	0.97,0.916,0.893	0.779,0.901,0.916	0.061
2467	ENSMUSG00000020654	Adcy3	chr12	+	4210771	4211605	4210771	4210891	4211481	4211605	2467	15,60,40	1,10,11	32,26,16	19,8,2	230	95	0.00244885	0.0348282	0.861,0.713,0.6	0.41,0.573,0.768	0.141
2988	ENSMUSG00000013483	Card14	chr11	+	119338234	119338935	119338234	119338472	119338871	119338935	2988	23,54,39	32,38,32	69,24,32	98,38,54	192	57	0.00331177	0.0468117	0.176,0.297,0.266	0.173,0.158,0.15	0.086
2108	ENSMUSG00000027263	Tubgcp4	chr2	+	121189361	121189965	121189361	121189469	121189823	121189965	2108	61,178,79	32,54,69	35,54,63	50,30,56	236	101	0.00354822	0.0498482	0.449,0.585,0.329	0.231,0.435,0.325	0.124

## Sheet: A3SS
ID	GeneID	geneSymbol	chr	strand	longExonStart_0base	longExonEnd	shortES	shortEE	flankingES	flankingEE	ID	IJC_SAMPLE_1	SJC_SAMPLE_1	IJC_SAMPLE_2	SJC_SAMPLE_2	IncFormLen	SkipFormLen	PValue	FDR	IncLevel1	IncLevel2	IncLevelDifference
1062	ENSMUSG00000021081	Serpina1f	chr12	-	103691742	103692016	103691742	103691851	103693393	103694022	1062	0,4,2	3,2,2	13,3,18	2,0,1	237	102	3.44951e-08	2.59108e-06	0.0,0.463,0.301	0.737,1.0,0.886	-0.62
1066	ENSMUSG00000030724	Cd19	chr7	-	126412070	126412181	126412070	126412178	126413390	126413669	1066	0,5,1	5,9,9	28,22,5	28,17,6	104	101	7.69035e-30	5.05448e-27	0.0,0.35,0.097	0.493,0.557,0.447	-0.35
1639	ENSMUSG00000024283	Wac	chr18	+	7917561	7917675	7917564	7917675	7916051	7916297	1639	4,15,4	4,6,1	22,14,11	1,1,1	107	104	3.06799e-31	2.68858e-28	0.493,0.708,0.795	0.955,0.932,0.914	-0.268
4048	ENSMUSG00000069539	Scyl2	chr10	-	89645461	89645557	89645461	89645554	89645676	89645743	4048	19,20,14	10,14,3	9,6,13	0,0,4	14	11	1.13418e-05	0.0006212	0.599,0.529,0.786	1.0,1.0,0.719	-0.268
3432	ENSMUSG00000025316	Banp	chr8	+	122007090	122007162	122007099	122007162	122005551	122005682	3432	9,16,10	16,8,6	36,22,13	10,3,5	54	45	0.000921571	0.0356296	0.319,0.625,0.581	0.75,0.859,0.684	-0.256
866	ENSMUSG00000002617	Zfp40	chr17	-	23191344	23191508	23191344	23191435	23191676	23191802	866	3,16,0	6,29,7	6,7,8	6,12,3	134	68	6.91419e-11	7.90322e-09	0.202,0.219,0.0	0.337,0.228,0.575	-0.24
4136	ENSMUSG00000033565	Rbfox2	chr15	-	77097939	77098084	77097939	77098072	77099239	77099332	4136	33,45,31	41,55,26	63,42,32	34,14,17	86	77	0.000740302	0.030306	0.419,0.423,0.516	0.624,0.729,0.628	-0.208
3019	ENSMUSG00000040606	Kazn	chr4	-	142147017	142147148	142147017	142147145	142150845	142151035	3019	6,29,17	40,105,71	67,18,30	125,27,42	124	121	9.6855e-12	1.59145e-09	0.128,0.212,0.189	0.343,0.394,0.411	-0.206
115	ENSMUSG00000024299	Adamts10	chr17	+	33549479	33549609	33549483	33549609	33549258	33549385	115	7,10,7	2,3,9	15,7,6	3,0,2	108	104	7.90883e-05	0.00385043	0.771,0.762,0.428	0.828,1.0,0.743	-0.203
933	ENSMUSG00000042564	Fam227a	chr15	-	79649636	79649863	79649636	79649860	79658680	79658956	933	7,12,8	4,15,3	10,13,4	4,6,0	135	135	7.86884e-05	0.00385043	0.636,0.444,0.727	0.714,0.684,1.0	-0.197
3289	ENSMUSG00000040044	Orc3	chr4	-	34577952	34578032	34577952	34578029	34579742	34579876	3289	16,36,14	24,30,14	24,19,23	10,13,11	65	62	5.23966e-18	1.53056e-15	0.389,0.534,0.488	0.696,0.582,0.666	-0.178
754	ENSMUSG00000097290	1300002E11Rik	chr16	+	21800714	21800836	21800774	21800836	21795849	21795975	754	13,25,12	10,24,17	37,12,15	11,6,12	99	39	1.76407e-21	6.62534e-19	0.339,0.291,0.218	0.57,0.441,0.33	-0.164
1013	ENSMUSG00000023904	Hcfc1r1	chr17	+	23674534	23674675	23674546	23674675	23673968	23674068	1013	214,473,509	187,424,393	1098,214,306	6,225,223	92	80	6.39139e-08	4.54134e-06	0.499,0.492,0.53	0.994,0.453,0.544	-0.157
2155	ENSMUSG00000033763	Mtss1l	chr8	+	110731961	110732178	110732057	110732178	110730022	110730120	2155	0,0,1	1,18,5	6,0,1	5,2,2	159	70	0.000888613	0.0348681	0.0,0.0,0.081	0.346,0.0,0.18	-0.148
2417	ENSMUSG00000078773	Rad54b	chr4	+	11601550	11601758	11601632	11601758	11599675	11599901	2417	17,13,11	21,31,22	12,14,12	7,17,13	194	119	3.1341e-10	2.94269e-08	0.332,0.205,0.235	0.513,0.336,0.362	-0.146
1106	ENSMUSG00000036622	Atp13a2	chr4	+	141006678	141006848	141006752	141006848	141006351	141006503	1106	27,39,56	22,43,45	107,29,21	37,22,10	156	89	9.46418e-06	0.000540898	0.412,0.341,0.415	0.623,0.429,0.545	-0.143
2288	ENSMUSG00000029422	Rsrc2	chr5	-	123740671	123740884	123740671	123740862	123743637	123743678	2288	25,43,14	42,61,46	9,24,38	9,24,44	49	34	9.45782e-12	1.59145e-09	0.292,0.328,0.174	0.41,0.41,0.375	-0.134
2424	ENSMUSG00000025261	Huwe1	chrX	+	151806271	151806407	151806275	151806407	151803661	151803802	2424	22,36,32	18,32,6	40,19,24	13,2,15	128	124	1.6272e-06	0.000101584	0.542,0.521,0.838	0.749,0.902,0.608	-0.119
3070	ENSMUSG00000025993	Slc40a1	chr1	-	45925220	45925408	45925220	45925327	45926423	45926519	3070	74,76,39	5,21,5	385,105,124	21,7,10	128	54	0.000846776	0.0337299	0.862,0.604,0.767	0.886,0.864,0.84	-0.119
3643	ENSMUSG00000023994	Nfya	chr17	-	48392339	48392500	48392339	48392488	48393179	48393285	3643	19,37,21	40,80,71	35,18,35	54,33,39	104	99	3.22035e-15	7.69664e-13	0.311,0.306,0.22	0.382,0.342,0.461	-0.116
2075	ENSMUSG00000039738	Slx4	chr16	-	3984990	3987181	3984990	3987176	3987914	3988081	2075	0,3,2	50,58,48	5,4,6	41,24,30	135	135	1.1578e-09	1.0496e-07	0.0,0.049,0.04	0.109,0.143,0.167	-0.11
695	ENSMUSG00000029500	Pgam5	chr5	-	110265511	110265645	110265511	110265642	110265739	110265828	695	35,76,41	53,93,54	85,41,29	65,41,25	74	71	1.28078e-11	1.98069e-09	0.388,0.439,0.421	0.556,0.49,0.527	-0.108
4221	ENSMUSG00000021287	Xrcc3	chr12	-	111804914	111805127	111804914	111805039	111807832	111807987	4221	33,45,61	8,0,1	100,68,40	1,0,0	199	118	1.20524e-05	0.000646651	0.71,1.0,0.973	0.983,1.0,1.0	-0.1
893	ENSMUSG00000044361	BC024139	chr15	-	76120458	76120686	76120458	76120683	76120869	76121163	893	2,3,1	3,9,7	8,0,3	3,1,6	135	135	2.36221e-11	3.26855e-09	0.4,0.25,0.125	0.727,0.0,0.333	-0.095
228	ENSMUSG00000024457	Trim26	chr17	+	36837464	36837572	36837496	36837572	36837140	36837264	228	50,65,55	35,63,39	94,44,34	40,32,17	83	51	3.7602e-09	3.1889e-07	0.467,0.388,0.464	0.591,0.458,0.551	-0.094
3994	ENSMUSG00000034175	Rhbdd3	chr11	+	5100384	5100587	5100396	5100587	5099747	5099898	3994	8,8,7	56,121,91	13,6,7	93,25,32	140	135	0.000982718	0.037443	0.121,0.06,0.069	0.119,0.188,0.174	-0.077
2063	ENSMUSG00000055531	Cpsf6	chr10	-	117355934	117356127	117355934	117356124	117358992	117359146	2063	114,245,152	295,586,401	155,140,141	276,242,262	135	135	1.57819e-07	1.03727e-05	0.279,0.295,0.275	0.36,0.366,0.35	-0.076
2321	ENSMUSG00000030067	Foxp1	chr6	-	99015423	99015513	99015423	99015510	99016527	99016665	2321	86,159,105	11,43,16	147,99,63	16,3,8	79	76	1.95669e-11	2.85785e-09	0.883,0.781,0.863	0.898,0.969,0.883	-0.074
1182	ENSMUSG00000046432	Ngfrap1	chrX	+	136271262	136271978	136271267	136271978	136270809	136270882	1182	18,48,45	0,9,8	77,36,35	1,1,2	66	66	1.48035e-10	1.49686e-08	1.0,0.842,0.849	0.987,0.973,0.946	-0.072
3044	ENSMUSG00000021816	Ppp3cb	chr14	-	20509415	20509500	20509415	20509497	20515522	20515600	3044	9,15,8	12,23,16	19,8,4	11,10,10	14	11	0.000707761	0.029535	0.371,0.339,0.282	0.576,0.386,0.239	-0.07
2540	ENSMUSG00000018474	Chd3	chr11	-	69361048	69361242	69361048	69361224	69361384	69361535	2540	61,98,60	157,330,218	110,78,73	185,169,218	146	135	1.26751e-05	0.000666457	0.264,0.215,0.203	0.355,0.299,0.236	-0.069
2801	ENSMUSG00000075415	Fnbp1	chr2	-	31052984	31053167	31052984	31053137	31054023	31054218	2801	2,2,3	2,0,2	8,2,4	2,1,1	158	135	0.000749292	0.030306	0.461,1.0,0.562	0.774,0.631,0.774	-0.052
3003	ENSMUSG00000005069	Pex5	chr6	-	124413568	124413790	124413568	124413701	124414006	124414042	3003	23,70,29	16,42,18	30,24,23	42,17,20	102	20	0.000271292	0.012297	0.22,0.246,0.24	0.123,0.217,0.184	0.061
1007	ENSMUSG00000026641	Usf1	chr1	+	171414372	171414529	171414436	171414529	171411312	171411440	1007	14,34,34	70,139,101	20,9,11	220,90,72	129	72	3.51093e-11	4.19557e-09	0.1,0.12,0.158	0.048,0.053,0.079	0.066
810	ENSMUSG00000068917	Clk2	chr3	+	89168694	89168923	89168697	89168923	89167034	89167204	810	133,288,174	13,35,33	209,161,127	33,36,43	135	135	0.000561925	0.0246217	0.911,0.892,0.841	0.864,0.817,0.747	0.072
3545	ENSMUSG00000016128	Stard13	chr5	-	151059458	151059675	151059458	151059618	151060747	151060921	3545	19,23,32	47,74,45	16,7,13	85,49,21	185	135	8.92398e-11	9.77548e-09	0.228,0.185,0.342	0.121,0.094,0.311	0.076
3851	ENSMUSG00000025409	Mbd6	chr10	-	127284042	127284215	127284042	127284212	127284334	127284485	3851	37,72,70	43,50,44	72,55,43	108,57,36	135	135	1.31414e-09	1.15163e-07	0.463,0.59,0.614	0.4,0.491,0.544	0.077
927	ENSMUSG00000028580	Pum1	chr4	+	130743689	130743794	130743692	130743794	130741462	130741556	927	57,90,73	63,99,64	73,40,32	106,67,36	50	47	5.97355e-05	0.00302009	0.46,0.461,0.517	0.393,0.359,0.455	0.077
211	ENSMUSG00000027684	Mecom	chr3	-	29979600	29980957	29979600	29979985	29985340	29985494	211	168,292,207	9,34,26	98,164,76	28,17,9	270	135	0.00020755	0.00974375	0.903,0.811,0.799	0.636,0.828,0.809	0.08
936	ENSMUSG00000022983	Scaf4	chr16	-	90242526	90242718	90242526	90242652	90242871	90242958	936	51,133,93	30,34,48	108,32,82	63,36,32	123	64	1.6615e-06	0.000101584	0.469,0.671,0.502	0.471,0.316,0.571	0.095
825	ENSMUSG00000042810	Krba1	chr6	+	48405233	48405389	48405236	48405389	48403990	48404140	825	33,67,48	2,0,6	88,15,37	16,3,6	135	135	3.13804e-11	3.92853e-09	0.943,1.0,0.889	0.846,0.833,0.86	0.098
1375	ENSMUSG00000037552	Plekhg2	chr7	-	28370237	28371042	28370237	28370494	28371114	28371245	1375	24,32,20	15,22,21	37,26,22	49,38,20	259	124	8.94206e-09	7.34646e-07	0.434,0.411,0.313	0.266,0.247,0.345	0.1
1550	ENSMUSG00000032913	Lrig2	chr3	-	104462658	104462845	104462658	104462787	104463858	104464308	1550	19,33,15	20,53,24	7,11,12	22,23,25	173	122	0.000226129	0.0104297	0.401,0.305,0.306	0.183,0.252,0.253	0.108
2663	ENSMUSG00000029625	Cpsf4	chr5	+	145178757	145178928	145178835	145178928	145177229	145177302	2663	1,13,4	2,6,3	4,0,2	7,12,2	88	17	1.02963e-26	5.41381e-24	0.088,0.295,0.205	0.099,0.0,0.162	0.109
3493	ENSMUSG00000051910	Sox6	chr7	-	115550009	115550159	115550009	115550156	115580564	115580644	3493	46,114,47	0,7,3	58,34,45	5,10,8	73	73	2.73166e-15	7.18153e-13	1.0,0.942,0.94	0.921,0.773,0.849	0.113
462	ENSMUSG00000026988	Wdsub1	chr2	-	59861560	59861740	59861560	59861737	59862619	59862726	462	21,44,48	7,19,22	52,24,34	45,15,20	100	100	1.06458e-10	1.11951e-08	0.75,0.698,0.686	0.536,0.615,0.63	0.118
87	ENSMUSG00000029209	Gnpda2	chr5	-	69579507	69579692	69579507	69579686	69584973	69585156	87	35,83,42	9,5,3	27,23,41	12,6,9	135	135	1.57109e-08	1.25164e-06	0.795,0.943,0.933	0.692,0.793,0.82	0.122
3186	ENSMUSG00000020898	Ctc1	chr11	+	69031410	69031604	69031413	69031604	69031099	69031189	3186	15,30,22	9,14,12	35,9,14	21,17,9	83	83	0.000147587	0.00705465	0.625,0.682,0.647	0.625,0.346,0.609	0.125
2933	ENSMUSG00000062753	AI413582	chr17	-	27564148	27564410	27564148	27564254	27564561	27564750	2933	36,62,37	1,0,1	45,34,24	3,4,2	234	99	1.00295e-05	0.000561014	0.938,1.0,0.94	0.864,0.782,0.835	0.132
3945	ENSMUSG00000043411	Usp48	chr4	+	137615712	137615841	137615715	137615841	137613681	137613861	3945	107,211,157	52,91,55	127,99,66	96,64,56	122	119	0.000666676	0.0287326	0.667,0.693,0.736	0.563,0.601,0.535	0.132
222	ENSMUSG00000003617	Cp	chr3	+	19974858	19975058	19974861	19975058	19973776	19973929	222	4,2,4	5,8,5	1,2,2	5,15,3	135	135	0.000489662	0.021819	0.444,0.2,0.444	0.167,0.118,0.4	0.134
3657	ENSMUSG00000032816	Igdcc4	chr9	+	65126754	65126928	65126757	65126928	65125284	65125422	3657	17,38,24	18,47,23	26,5,5	48,15,7	131	131	1.56332e-10	1.52221e-08	0.486,0.447,0.511	0.351,0.25,0.417	0.142
808	ENSMUSG00000068917	Clk2	chr3	+	89169614	89170115	89170048	89170115	89168694	89168923	808	32,50,37	8,4,6	62,34,35	27,4,14	195	60	5.57804e-20	1.83308e-17	0.552,0.794,0.655	0.414,0.723,0.435	0.143
3993	ENSMUSG00000034175	Rhbdd3	chr11	+	5105180	5105347	5105184	5105347	5104020	5104404	3993	1,4,8	13,23,21	2,0,0	41,15,26	135	135	1.22172e-07	8.23567e-06	0.071,0.148,0.276	0.047,0.0,0.0	0.149
2662	ENSMUSG00000029625	Cpsf4	chr5	+	145178757	145178928	145178832	145178928	145177229	145177302	2662	1,13,4	8,5,4	4,0,2	14,8,8	88	20	1.24996e-22	5.4769e-20	0.028,0.371,0.185	0.061,0.0,0.054	0.156
713	ENSMUSG00000026288	Inpp5d	chr1	+	87667888	87668063	87667891	87668063	87665386	87665537	713	15,59,18	5,6,0	72,37,10	12,13,8	135	135	4.05435e-08	2.9608e-06	0.75,0.908,1.0	0.857,0.74,0.556	0.168
2003	ENSMUSG00000028453	Fancg	chr4	-	43004743	43005033	43004743	43005008	43005210	43005277	2003	7,18,12	1,2,0	15,11,9	9,5,0	78	60	2.85367e-14	6.25192e-12	0.843,0.874,1.0	0.562,0.629,1.0	0.175
4071	ENSMUSG00000025085	Ablim1	chr19	-	57046924	57047071	57046924	57047065	57049461	57049509	4071	22,51,58	26,58,46	36,20,14	74,54,26	41	40	4.70214e-06	0.000275876	0.452,0.462,0.552	0.322,0.265,0.344	0.178
314	ENSMUSG00000037989	Wnk2	chr13	-	49042627	49042884	49042627	49042866	49044373	49044418	314	8,2,8	4,2,5	4,1,1	4,4,1	49	38	5.96018e-05	0.00302009	0.608,0.437,0.554	0.437,0.162,0.437	0.188
3231	ENSMUSG00000028459	Cd72	chr4	-	43449451	43449549	43449451	43449528	43450069	43450221	3231	6,1,13	2,2,1	13,8,6	10,7,12	91	70	8.27005e-08	5.72157e-06	0.698,0.278,0.909	0.5,0.468,0.278	0.213
3644	ENSMUSG00000023994	Nfya	chr17	-	48398981	48399068	48398981	48399065	48400437	48400580	3644	6,2,1	1,1,8	3,3,3	11,6,4	80	77	4.72211e-06	0.000275876	0.852,0.658,0.107	0.208,0.325,0.419	0.222
2934	ENSMUSG00000062753	AI413582	chr17	-	27564148	27564339	27564148	27564254	27564561	27564750	2934	9,21,12	1,0,1	12,13,8	3,4,2	177	99	2.64807e-13	4.97269e-11	0.834,1.0,0.87	0.691,0.645,0.691	0.226
2144	ENSMUSG00000026826	Nr4a2	chr2	-	57112950	57113289	57112950	57113072	57114717	57115038	2144	6,26,16	0,3,2	1,11,10	7,1,0	250	115	2.55052e-11	3.35266e-09	1.0,0.799,0.786	0.062,0.835,1.0	0.229
3377	ENSMUSG00000035125	Gcfc2	chr6	+	81944320	81944520	81944406	81944520	81943428	81943541	3377	8,22,8	3,1,0	2,10,14	5,1,2	157	78	2.38857e-07	1.5316e-05	0.57,0.916,1.0	0.166,0.832,0.777	0.237
2898	ENSMUSG00000025735	Rhbdl1	chr17	-	25835276	25835377	25835276	25835353	25835469	25835582	2898	1,3,4	0,4,0	4,2,3	5,0,6	65	41	0.000679757	0.0288239	1.0,0.321,1.0	0.335,1.0,0.24	0.249
663	ENSMUSG00000090266	Mettl23	chr11	+	116845762	116845945	116845818	116845945	116843674	116843774	663	7,40,25	1,6,5	24,16,10	13,7,7	127	78	1.18645e-31	1.55959e-28	0.811,0.804,0.754	0.531,0.584,0.467	0.262
1586	ENSMUSG00000005583	Mef2c	chr13	+	83662306	83662631	83662402	83662631	83656216	83656352	1586	7,31,10	1,5,10	6,34,12	9,14,18	218	129	1.80768e-08	1.39777e-06	0.806,0.786,0.372	0.283,0.59,0.283	0.269
88	ENSMUSG00000029209	Gnpda2	chr5	-	69579507	69582293	69579507	69579686	69584973	69585156	88	21,59,27	9,5,3	7,20,14	12,6,9	270	135	6.24779e-57	1.64255e-53	0.538,0.855,0.818	0.226,0.625,0.437	0.308
192	ENSMUSG00000064043	Trerf1	chr17	+	47317767	47318790	47317770	47318790	47316613	47316660	192	2,1,1	0,0,1	2,3,1	1,1,6	40	40	0.00105215	0.0395158	1.0,1.0,0.5	0.667,0.75,0.143	0.313
1413	ENSMUSG00000030929	Eri2	chr7	-	119786738	119787485	119786738	119786827	119787733	119787834	1413	32,53,24	4,0,0	10,29,16	9,0,10	176	41	6.96464e-14	1.40846e-11	0.651,1.0,1.0	0.206,1.0,0.272	0.391

## Sheet: A5SS
ID	GeneID	geneSymbol	chr	strand	longExonStart_0base	longExonEnd	shortES	shortEE	flankingES	flankingEE	ID	IJC_SAMPLE_1	SJC_SAMPLE_1	IJC_SAMPLE_2	SJC_SAMPLE_2	IncFormLen	SkipFormLen	PValue	FDR	IncLevel1	IncLevel2	IncLevelDifference
1961	ENSMUSG00000035845	Alg12	chr15	-	88814428	88814648	88814453	88814648	88806557	88806721	1961	2,1,3	4,6,6	12,6,2	5,0,3	153	135	1.1993e-29	4.68627e-27	0.306,0.128,0.306	0.679,1.0,0.37	-0.436
1849	ENSMUSG00000026107	Nabp1	chr1	-	51478300	51478399	51478371	51478399	51477477	51477616	1849	8,11,3	2,1,2	6,5,7	0,1,0	89	18	0.000334344	0.0106649	0.447,0.69,0.233	1.0,0.503,1.0	-0.378
1034	ENSMUSG00000002107	Celf2	chr2	-	6560658	6560790	6560670	6560790	6553784	6553964	1034	2,8,3	3,12,5	13,8,10	7,12,1	125	113	0.00162106	0.0460675	0.376,0.376,0.352	0.627,0.376,0.9	-0.266
2302	ENSMUSG00000053477	Tcf4	chr18	+	69677966	69678129	69677966	69678117	69681568	69681798	2302	11,37,13	27,40,21	36,21,34	18,16,21	140	135	4.40981e-43	3.44627e-40	0.282,0.471,0.374	0.659,0.559,0.61	-0.234
1366	ENSMUSG00000032357	Tinag	chr9	-	76996887	76997016	76996892	76997016	76962208	76962254	1366	1,6,5	44,89,28	3,6,4	9,6,26	26	21	1.87791e-07	1.15525e-05	0.018,0.052,0.126	0.212,0.447,0.111	-0.191
1346	ENSMUSG00000023951	Vegfa	chr17	-	46022276	46022348	46022294	46022348	46020990	46021122	1346	7,5,9	3,3,0	6,19,16	0,1,4	55	37	0.000200413	0.00680967	0.611,0.529,1.0	1.0,0.927,0.729	-0.172
671	ENSMUSG00000026577	Blzf1	chr1	-	164303847	164303924	164303903	164303924	164302283	164302720	671	1,2,1	0,4,3	2,3,2	0,1,1	70	14	3.48815e-10	3.14333e-08	1.0,0.091,0.063	1.0,0.375,0.286	-0.169
660	ENSMUSG00000021268	Meg3	chr12	+	109543699	109543849	109543699	109543805	109544026	109544742	660	4,11,4	4,39,9	23,14,5	25,12,4	136	99	4.04706e-07	2.07297e-05	0.421,0.17,0.244	0.401,0.459,0.476	-0.167
2115	ENSMUSG00000029346	Srrd	chr5	-	112337975	112338047	112338001	112338047	112337391	112337741	2115	1,7,4	14,26,10	10,6,8	20,10,8	65	39	8.69423e-14	1.23537e-11	0.041,0.139,0.194	0.231,0.265,0.375	-0.166
945	ENSMUSG00000021814	Anxa7	chr14	-	20479779	20480133	20479894	20480133	20473274	20473329	945	3,17,14	27,34,20	34,18,21	45,12,15	156	48	6.82204e-24	1.77714e-21	0.033,0.133,0.177	0.189,0.316,0.301	-0.154
1847	ENSMUSG00000026107	Nabp1	chr1	-	51477824	51478399	51478371	51478399	51477477	51477616	1847	47,49,35	2,1,2	69,22,80	0,1,0	153	18	1.31318e-07	8.92389e-06	0.734,0.852,0.673	1.0,0.721,1.0	-0.154
37	ENSMUSG00000006335	Tfpt	chr7	-	3628823	3629086	3628827	3629086	3624598	3624669	37	5,3,1	38,33,27	8,3,8	45,13,20	64	64	2.36114e-09	1.94235e-07	0.116,0.083,0.036	0.151,0.188,0.286	-0.13
1724	ENSMUSG00000071064	Zfp827	chr8	+	79186175	79186358	79186175	79186353	79188148	79188181	1724	1,1,4	11,17,14	2,0,5	5,3,6	26	26	5.58411e-14	8.72796e-12	0.083,0.056,0.222	0.286,0.0,0.455	-0.127
1996	ENSMUSG00000030960	Mettl10	chr7	-	132850590	132850709	132850594	132850709	132837099	132837207	1996	7,12,7	22,41,35	17,5,4	12,12,25	78	74	5.32043e-05	0.00218838	0.232,0.217,0.159	0.573,0.283,0.132	-0.127
965	ENSMUSG00000003452	Bicd1	chr6	+	149518905	149519223	149518905	149519113	149520352	149520546	965	11,30,14	2,8,3	11,3,18	0,1,1	238	135	5.1848e-05	0.00218838	0.757,0.68,0.726	1.0,0.63,0.911	-0.126
1895	ENSMUSG00000086938	4930481A15Rik	chr19	+	5415007	5415112	5415007	5415099	5415606	5415812	1895	5,37,28	1,6,3	36,10,22	1,0,1	98	85	0.000509462	0.0157547	0.813,0.842,0.89	0.969,1.0,0.95	-0.125
2032	ENSMUSG00000026987	Baz2b	chr2	-	59907438	59907749	59907543	59907749	59906915	59907051	2032	50,58,52	89,134,94	48,44,83	52,58,76	227	129	5.83424e-11	6.07928e-09	0.242,0.197,0.239	0.344,0.301,0.383	-0.117
581	ENSMUSG00000040687	Madd	chr2	-	91158407	91158488	91158416	91158488	91157984	91158143	581	3,12,5	11,14,26	19,2,11	17,16,9	74	65	4.08668e-07	2.07297e-05	0.193,0.43,0.145	0.495,0.099,0.518	-0.115
1534	ENSMUSG00000014039	Prdm15	chr16	-	97816848	97817045	97816863	97817045	97816535	97816630	1534	4,28,10	16,62,35	19,15,15	29,35,23	96	88	0.00051407	0.0157547	0.186,0.293,0.208	0.375,0.282,0.374	-0.115
1000	ENSMUSG00000073437	D330041H03Rik	chr17	-	24413504	24413928	24413700	24413928	24412466	24412574	1000	1,14,8	1,0,2	4,3,1	5,0,0	236	101	0.000122169	0.00433976	0.3,1.0,0.631	0.255,1.0,1.0	-0.108
1107	ENSMUSG00000028107	Tars2	chr3	-	95750837	95750984	95750866	95750984	95750700	95750765	1107	1,1,1	18,49,36	6,6,2	45,12,14	58	34	4.73841e-11	5.2901e-09	0.032,0.012,0.016	0.072,0.227,0.077	-0.105
1172	ENSMUSG00000026005	Rpe	chr1	+	66700830	66701417	66700830	66701017	66706445	66706525	1172	23,101,46	39,101,51	40,32,29	23,29,22	208	73	1.9812e-07	1.15525e-05	0.171,0.26,0.24	0.379,0.279,0.316	-0.101
1573	ENSMUSG00000026792	Lrsam1	chr2	-	32940235	32940340	32940240	32940340	32938796	32938884	1573	2,3,0	8,25,19	2,2,2	12,11,4	44	39	0.000647443	0.0191762	0.181,0.096,0.0	0.129,0.139,0.307	-0.099
1137	ENSMUSG00000027829	Ccnl1	chr3	-	65955129	65955276	65955203	65955276	65951433	65951554	1137	45,102,37	34,52,42	84,57,61	40,34,27	114	45	0.000121397	0.00433976	0.343,0.436,0.258	0.453,0.398,0.471	-0.095
1032	ENSMUSG00000022641	Bbx	chr16	-	50432110	50432389	50432241	50432389	50428909	50428981	1032	10,20,12	44,97,49	29,14,17	51,22,34	189	65	9.35843e-19	2.0896e-16	0.072,0.066,0.078	0.164,0.18,0.147	-0.092
1957	ENSMUSG00000020898	Ctc1	chr11	+	69021029	69021193	69021029	69021115	69022376	69022614	1957	91,192,121	5,12,7	225,74,70	2,1,0	150	79	2.70665e-11	3.25423e-09	0.906,0.894,0.901	0.983,0.975,1.0	-0.086
1170	ENSMUSG00000026005	Rpe	chr1	+	66700830	66701028	66700830	66701017	66706445	66706525	1170	137,270,160	39,101,51	141,111,109	23,29,22	77	73	9.36134e-08	6.65081e-06	0.769,0.717,0.748	0.853,0.784,0.824	-0.076
1725	ENSMUSG00000047284	Neurl4	chr11	+	69907836	69908012	69907836	69908006	69908095	69908227	1725	51,111,79	32,90,66	126,74,52	67,41,31	125	125	0.00011627	0.00432691	0.614,0.552,0.545	0.653,0.643,0.627	-0.071
1324	ENSMUSG00000040774	Cept1	chr3	-	106539189	106539603	106539442	106539603	106533354	106533502	1324	774,1604,907	68,128,118	1168,842,659	170,119,100	270	135	8.79167e-05	0.00335156	0.851,0.862,0.794	0.775,0.78,0.767	0.062
1777	ENSMUSG00000041846	Smek1	chr12	-	101053428	101053584	101053467	101053584	101051530	101051662	1777	58,172,82	165,301,154	59,59,65	166,182,201	132	100	4.22269e-05	0.00188573	0.21,0.302,0.287	0.212,0.197,0.197	0.064
1835	ENSMUSG00000028621	Cyb5rl	chr4	+	107068611	107070547	107068611	107068823	107070869	107071018	1835	13,18,21	6,19,24	14,17,7	42,11,6	270	135	0.000206545	0.00686873	0.52,0.321,0.304	0.143,0.436,0.368	0.066
951	ENSMUSG00000000823	Znf512b	chr2	-	181588624	181588801	181588654	181588801	181588395	181588520	951	10,20,20	39,73,69	7,5,7	73,49,32	141	118	3.12827e-09	2.44475e-07	0.177,0.187,0.195	0.074,0.079,0.155	0.084
736	ENSMUSG00000032030	Cul5	chr9	-	53642517	53642826	53642680	53642826	53634971	53635065	736	25,60,32	3,1,3	15,23,18	3,1,3	222	87	7.8689e-05	0.00307477	0.766,0.959,0.807	0.662,0.9,0.702	0.089
398	ENSMUSG00000042328	Hps4	chr5	+	112343094	112343163	112343094	112343122	112344540	112345048	398	8,18,12	3,1,2	21,11,6	9,1,2	62	21	0.000650248	0.0191762	0.475,0.859,0.67	0.441,0.788,0.504	0.09
2522	ENSMUSG00000056608	Chd9	chr8	+	91036325	91036598	91036325	91036550	91037406	91037575	2522	168,203,137	39,46,27	82,82,137	41,26,35	176	135	4.4315e-05	0.00192401	0.768,0.772,0.796	0.605,0.708,0.75	0.091
684	ENSMUSG00000027881	Prpf38b	chr3	-	108908325	108908404	108908335	108908404	108907931	108908083	684	93,164,133	159,331,230	65,89,60	241,170,217	72	62	1.03733e-17	1.8015e-15	0.335,0.299,0.332	0.188,0.311,0.192	0.092
481	ENSMUSG00000001248	Gramd1a	chr7	-	31135525	31135739	31135596	31135739	31134413	31134517	481	0,1,3	4,6,1	3,0,1	21,10,1	161	97	4.11146e-07	2.07297e-05	0.0,0.091,0.644	0.079,0.0,0.376	0.093
1741	ENSMUSG00000024845	Tmem134	chr19	+	4127056	4127132	4127056	4127121	4127549	4127639	1741	6,20,6	7,18,16	12,9,4	36,17,16	17	6	6.817e-05	0.00273204	0.232,0.282,0.117	0.105,0.157,0.081	0.096
289	ENSMUSG00000015942	Gtf2ird2	chr5	+	134191179	134191427	134191179	134191277	134192652	134192791	289	5,23,12	9,29,10	6,7,9	21,18,14	223	88	1.51764e-07	9.88362e-06	0.18,0.238,0.321	0.101,0.133,0.202	0.101
960	ENSMUSG00000036875	Dna2	chr10	+	62969775	62970061	62969775	62969958	62971843	62971990	960	13,34,9	17,21,16	15,21,9	39,25,19	231	135	1.71855e-08	1.27909e-06	0.309,0.486,0.247	0.184,0.329,0.217	0.104
1494	ENSMUSG00000029993	Nfu1	chr6	+	87020718	87020842	87020718	87020839	87023127	87023188	1494	7,12,6	20,36,28	3,3,7	37,27,33	36	33	1.99563e-07	1.15525e-05	0.243,0.234,0.164	0.069,0.092,0.163	0.106
1448	ENSMUSG00000047766	Lrrc49	chr9	-	60614998	60615177	60615093	60615177	60610257	60610421	1448	3,3,0	2,19,9	1,0,0	3,8,8	165	77	0.000815405	0.0236015	0.412,0.069,0.0	0.135,0.0,0.0	0.115
2331	ENSMUSG00000004561	Mettl17	chr14	+	51889146	51889397	51889146	51889217	51889527	51889635	2331	52,84,87	4,8,13	54,51,51	9,4,19	165	30	2.27735e-10	2.22469e-08	0.703,0.656,0.549	0.522,0.699,0.328	0.12
2044	ENSMUSG00000026095	Asnsd1	chr1	-	53347014	53348558	53348445	53348558	53346579	53346761	2044	93,327,168	16,42,24	96,57,65	18,26,14	241	106	3.4162e-24	1.0679e-21	0.719,0.774,0.755	0.701,0.491,0.671	0.128
363	ENSMUSG00000024188	Luc7l	chr17	+	26252965	26254388	26252965	26253091	26255030	26255125	363	243,582,382	44,125,91	364,237,200	177,60,77	207	72	0.000138798	0.00482091	0.658,0.618,0.594	0.417,0.579,0.475	0.133
801	ENSMUSG00000037816	Fbxw17	chr13	+	50419839	50420028	50419839	50419877	50423201	50423362	801	25,39,28	9,11,15	27,17,11	21,12,12	166	31	8.34554e-18	1.63051e-15	0.342,0.398,0.258	0.194,0.209,0.146	0.15
1360	ENSMUSG00000028759	Hp1bp3	chr4	+	138216626	138216799	138216626	138216740	138222088	138222188	1360	14,38,25	24,39,35	18,9,8	63,28,29	117	65	5.03821e-42	2.62491e-39	0.245,0.351,0.284	0.137,0.152,0.133	0.153
796	ENSMUSG00000030980	Knop1	chr7	-	118852402	118853340	118852888	118853340	118850620	118850689	796	37,82,33	7,12,2	30,40,43	8,12,8	197	62	0.000242581	0.00789905	0.625,0.683,0.839	0.541,0.512,0.628	0.155
966	ENSMUSG00000003452	Bicd1	chr6	+	149518905	149519223	149518905	149519113	149550349	149550425	966	11,29,13	4,5,1	12,3,13	7,1,3	172	69	4.19529e-06	0.000198704	0.525,0.699,0.839	0.407,0.546,0.635	0.158
1165	ENSMUSG00000021068	Nin	chr12	-	70025379	70025481	70025406	70025481	70020833	70021031	1165	7,15,20	3,5,7	3,10,8	3,6,5	95	68	3.82391e-05	0.00175787	0.625,0.682,0.672	0.417,0.544,0.534	0.161
484	ENSMUSG00000014767	Tbp	chr17	+	15501153	15501357	15501153	15501202	15502964	15503128	484	29,55,31	3,15,4	24,9,16	9,2,6	177	42	3.2795e-07	1.83066e-05	0.696,0.465,0.648	0.388,0.516,0.388	0.172
2360	ENSMUSG00000025575	Cant1	chr11	-	118418929	118419052	118418971	118419052	118417573	118417654	2360	9,24,23	1,7,3	27,11,6	12,4,3	55	13	3.61995e-10	3.14333e-08	0.68,0.448,0.644	0.347,0.394,0.321	0.237
1622	ENSMUSG00000022864	D16Ertd472e	chr16	-	78576390	78576657	78576423	78576657	78575920	78576054	1622	4,20,5	0,7,4	3,9,5	11,8,1	153	127	2.08188e-06	0.000101687	1.0,0.703,0.509	0.185,0.483,0.806	0.246
1082	ENSMUSG00000045466	Zfp956	chr6	+	47957475	47957724	47957475	47957602	47962524	47962632	1082	24,31,36	1,9,13	5,19,11	14,5,5	201	86	2.46005e-12	3.20422e-10	0.911,0.596,0.542	0.133,0.619,0.485	0.271
2320	ENSMUSG00000028137	Celf3	chr3	+	94487134	94487388	94487134	94487284	94487786	94487852	2320	5,8,14	3,1,2	4,2,4	16,3,5	156	59	6.45125e-76	1.00833e-72	0.387,0.752,0.726	0.086,0.201,0.232	0.449

## Sheet: MXE
ID	GeneID	geneSymbol	chr	strand	1stExonStart_0base	1stExonEnd	2ndExonStart_0base	2ndExonEnd	upstreamES	upstreamEE	downstreamES	downstreamEE	ID	IC_SAMPLE_1	SC_SAMPLE_1	IC_SAMPLE_2	SC_SAMPLE_2	IncFormLen	SkipFormLen	PValue	FDR	IncLevel1	IncLevel2	IncLevelDifference
3806	ENSMUSG00000025912	Mybl1	chr1	-	9687560	9687781	9690080	9690173	9685635	9685810	9692717	9692789	3806	1,9,2	15,71,16	8,9,5	4,18,22	102	272	8.69683e-07	6.23945e-05	0.151,0.253,0.25	0.842,0.571,0.377	-0.379
1161	ENSMUSG00000029823	Luc7l2	chr6	+	38559203	38559304	38568846	38568917	38551513	38551908	38570509	38570604	1161	0,3,2	10,9,15	0,2,3	7,0,3	141	81	5.49665e-09	5.21561e-07	0.0,0.161,0.071	0.0,1.0,0.365	-0.378
4006	ENSMUSG00000063889	Crem	chr18	-	3276693	3276729	3287903	3288092	3273421	3273578	3295039	3295182	4006	10,19,3	3,6,6	2,12,6	0,2,2	310	58	5.59819e-07	4.11677e-05	0.384,0.372,0.086	1.0,0.529,0.36	-0.349
2621	ENSMUSG00000060510	Zfp266	chr9	-	20508018	20508185	20521019	20521119	20505976	20506065	20521354	20521408	2621	4,16,6	16,39,27	19,9,12	18,10,8	45	147	1.68276e-24	5.82335e-22	0.45,0.573,0.421	0.775,0.746,0.831	-0.303
3189	ENSMUSG00000058239	Usf2	chr7	-	30955289	30955440	30956148	30956267	30954743	30954802	30956695	30956757	3189	2,4,4	6,17,9	22,6,3	5,13,3	61	109	0.000392832	0.0167466	0.373,0.296,0.443	0.887,0.452,0.641	-0.289
2195	ENSMUSG00000015476	Prrt1	chr17	+	34630632	34631171	34631769	34631955	34629532	34629704	34632083	34633126	2195	4,12,5	6,9,4	15,17,5	16,2,1	660	307	1.7502e-05	0.000962282	0.237,0.383,0.368	0.304,0.798,0.699	-0.271
2228	ENSMUSG00000001036	Epn2	chr11	-	61553509	61553579	61565821	61565894	61548007	61548042	61579566	61579658	2228	1,4,0	4,0,4	6,3,3	2,2,1	16	13	2.23606e-09	2.26806e-07	0.169,1.0,0.0	0.709,0.549,0.709	-0.266
6025	ENSMUSG00000038179	Slamf7	chr1	-	171637296	171637400	171638662	171638785	171636311	171636374	171638995	171639268	6025	2,6,7	1,3,3	11,13,12	0,2,3	153	115	0.000186858	0.00879429	0.601,0.601,0.637	1.0,0.83,0.75	-0.247
5131	ENSMUSG00000029267	Mtf2	chr5	+	108100812	108100983	108104019	108104125	108099118	108099186	108104265	108104318	5131	64,130,73	12,12,7	31,52,78	3,1,1	129	35	2.17067e-20	6.38503e-18	0.591,0.746,0.739	0.737,0.934,0.955	-0.183
6096	ENSMUSG00000037686	Aspg	chr12	+	112112980	112113092	112114379	112114505	112112191	112112300	112115566	112115650	6096	8,12,5	17,38,36	52,22,10	71,27,23	119	147	1.30815e-36	8.55091e-34	0.368,0.281,0.146	0.475,0.502,0.349	-0.177
3355	ENSMUSG00000039850	Endov	chr11	+	119499526	119499661	119499845	119499885	119491784	119491956	119500590	119500703	3355	105,198,164	9,16,16	228,114,110	10,2,5	227	37	3.17239e-05	0.00162288	0.655,0.669,0.626	0.788,0.903,0.782	-0.174
5378	ENSMUSG00000026319	2310035C23Rik	chr1	+	105740434	105740517	105741012	105741095	105735922	105736022	105741296	105741360	5378	7,14,12	22,35,32	23,9,15	23,27,12	34	34	4.84244e-05	0.00243488	0.241,0.286,0.273	0.5,0.25,0.556	-0.169
6095	ENSMUSG00000037686	Aspg	chr12	+	112112980	112113092	112115566	112115650	112112191	112112300	112116400	112116527	6095	8,14,5	29,41,31	50,22,10	62,23,26	162	106	2.02348e-41	1.98402e-38	0.153,0.183,0.095	0.345,0.385,0.201	-0.167
4128	ENSMUSG00000097080	1700086O06Rik	chr18	-	38239572	38239751	38240838	38240953	38238404	38239189	38249713	38250198	4128	2,3,5	4,16,10	13,1,7	6,11,5	216	300	2.47017e-14	4.84401e-12	0.41,0.207,0.41	0.751,0.112,0.66	-0.165
2055	ENSMUSG00000021684	Pde8b	chr13	-	95085172	95085261	95086727	95086868	95083113	95083174	95090277	95090356	2055	32,54,52	3,8,2	47,24,34	2,2,0	124	20	3.04655e-05	0.00157218	0.632,0.521,0.807	0.791,0.659,1.0	-0.163
947	ENSMUSG00000025726	Slc28a1	chr7	+	81160964	81161095	81164270	81164439	81153399	81153525	81164525	81164723	947	23,159,155	34,294,186	46,9,25	37,6,22	232	274	1.03339e-25	4.05296e-23	0.444,0.39,0.496	0.595,0.639,0.573	-0.159
1925	ENSMUSG00000062064	Slc2a7	chr4	+	150152102	150152288	150154666	150154791	150149480	150149590	150157437	150157590	1925	1,46,37	4,67,97	17,34,50	29,55,28	275	204	6.9322e-13	1.07321e-10	0.156,0.337,0.221	0.303,0.314,0.57	-0.158
1305	ENSMUSG00000030670	Cyp2r1	chr7	-	114552720	114552810	114554590	114554732	114551752	114552082	114562732	114562962	1305	6,6,4	11,19,13	9,3,8	7,4,12	270	166	1.57721e-10	1.75071e-08	0.251,0.163,0.159	0.441,0.316,0.291	-0.158
4702	ENSMUSG00000078812	Eif5a	chr11	-	69919448	69919478	69920340	69920434	69919150	69919336	69921162	69921386	4702	47,101,70	7,10,5	143,54,44	0,2,4	174	46	2.1316e-26	9.6463e-24	0.64,0.728,0.787	1.0,0.877,0.744	-0.155
496	ENSMUSG00000029130	Rnf32	chr5	+	29203054	29203197	29205668	29205701	29198573	29198838	29206695	29206804	496	57,126,98	12,28,40	51,40,66	7,6,8	237	26	3.6227e-25	1.33202e-22	0.343,0.331,0.212	0.444,0.422,0.475	-0.152
2127	ENSMUSG00000034863	Ano8	chr8	-	71483447	71483564	71484267	71484364	71483239	71483367	71484433	71484572	2127	23,61,35	35,57,50	51,24,32	37,21,16	163	203	0.00121629	0.0452875	0.45,0.571,0.466	0.632,0.587,0.714	-0.149
3044	ENSMUSG00000025217	Btrc	chr19	+	45456532	45456610	45471014	45471104	45423132	45423240	45502931	45503163	3044	27,36,42	32,115,63	57,37,31	53,42,26	108	132	1.65086e-40	1.38743e-37	0.508,0.277,0.449	0.568,0.518,0.593	-0.148
2905	ENSMUSG00000021715	Cwc27	chr13	-	104661306	104661416	104720421	104720519	104658028	104658132	104792498	104792650	2905	44,64,51	20,34,37	16,49,39	1,9,24	144	168	1.95964e-09	2.02256e-07	0.72,0.687,0.617	0.949,0.864,0.655	-0.148
3894	ENSMUSG00000029836	Cbx3	chr6	+	51475230	51475373	51478437	51478600	51471815	51471868	51481723	51481818	3894	4,8,1	226,414,207	45,46,50	248,255,309	134	148	7.80487e-258	4.59161e-254	0.019,0.021,0.005	0.167,0.166,0.152	-0.147
1379	ENSMUSG00000032384	Csnk1g1	chr9	+	66010421	66010570	66012746	66012854	66010062	66010147	66032238	66032345	1379	146,198,182	16,35,35	125,155,120	10,4,3	178	110	1.24928e-63	1.46991e-60	0.849,0.778,0.763	0.885,0.96,0.961	-0.139
2213	ENSMUSG00000001700	Gramd3	chr18	+	56469532	56469652	56474018	56474130	56432131	56432357	56476602	56476669	2213	63,98,52	59,151,93	91,59,50	63,51,46	151	135	2.5937e-30	1.38716e-27	0.488,0.367,0.333	0.564,0.508,0.493	-0.126
638	ENSMUSG00000021254	Gpatch2l	chr12	+	86265181	86265249	86281448	86281543	86244034	86244706	86288799	86291414	638	3,2,4	27,27,40	4,2,3	20,7,15	122	176	4.37065e-07	3.25475e-05	0.138,0.097,0.126	0.224,0.292,0.224	-0.126
1728	ENSMUSG00000049624	Slc17a5	chr9	-	78571021	78571108	78574649	78574737	78560687	78560806	78577029	78577185	1728	78,158,146	127,177,177	130,75,83	123,47,71	139	137	2.21741e-18	6.21191e-16	0.377,0.468,0.448	0.51,0.611,0.535	-0.121
597	ENSMUSG00000056553	Ptprn2	chr12	+	116824316	116824419	116841243	116841406	116722082	116722196	116858842	116859191	597	82,81,52	435,798,619	230,100,61	776,392,311	164	256	2.59447e-90	5.08775e-87	0.227,0.137,0.116	0.316,0.285,0.234	-0.118
3055	ENSMUSG00000074195	Clca4b	chr3	-	144916613	144916829	144919255	144919362	144915354	144915622	144921842	144922020	3055	7110,11316,6833	22922,40197,20610	11857,9058,10258	23000,16826,22254	200	337	4.44334e-75	6.53505e-72	0.343,0.322,0.358	0.465,0.476,0.437	-0.118
896	ENSMUSG00000044350	Lacc1	chr14	-	77034792	77035405	77035811	77035990	77032339	77033351	77036496	77036904	896	11,37,33	102,264,143	33,35,15	93,119,92	300	734	8.56676e-17	2.09993e-14	0.209,0.255,0.361	0.465,0.418,0.285	-0.114
5149	ENSMUSG00000033257	Ttll4	chr1	+	74672843	74673010	74678897	74678931	74661749	74661889	74680353	74680463	5149	98,233,130	39,68,52	216,118,94	41,19,25	254	25	2.72897e-05	0.00142075	0.198,0.252,0.197	0.341,0.379,0.27	-0.114
6079	ENSMUSG00000030924	2610020H08Rik	chr7	+	119819431	119819547	119823755	119823894	119805142	119805286	119824044	119824139	6079	2,2,1	18,46,31	8,1,2	21,33,11	171	217	0.00020575	0.00960658	0.124,0.052,0.039	0.326,0.037,0.187	-0.112
1430	ENSMUSG00000043029	Trpv3	chr11	+	73281673	73281814	73283592	73283873	73279761	73279938	73285861	73286038	1430	8,19,21	57,55,57	37,11,17	55,39,38	268	402	3.15653e-10	3.43887e-08	0.174,0.341,0.356	0.502,0.297,0.402	-0.11
3675	ENSMUSG00000024078	Ttc27	chr17	+	74721520	74721650	74724617	74724758	74718633	74718811	74729882	74729985	3675	33,88,46	52,74,57	64,71,33	67,35,27	207	229	6.94824e-07	5.04648e-05	0.412,0.568,0.472	0.514,0.692,0.575	-0.11
1588	ENSMUSG00000011832	Evi5l	chr8	+	4191584	4191674	4193119	4193217	4191236	4191380	4193305	4193366	1588	9,22,8	2,10,2	39,20,12	4,4,1	85	101	2.85626e-12	3.90777e-10	0.842,0.723,0.826	0.921,0.856,0.934	-0.107
746	ENSMUSG00000022064	Pibf1	chr14	+	99196348	99196451	99210939	99211070	99187717	99187808	99221558	99221643	746	18,33,12	11,25,5	12,11,32	1,9,5	84	140	2.2513e-12	3.15343e-10	0.732,0.688,0.8	0.952,0.671,0.914	-0.106
4139	ENSMUSG00000037536	Fbxo34	chr14	+	47500793	47500870	47504985	47505132	47472633	47472717	47507264	47507446	4139	18,46,33	38,65,41	31,26,14	22,21,20	82	212	0.000357355	0.0154582	0.55,0.647,0.675	0.785,0.762,0.644	-0.106
1755	ENSMUSG00000092203	1110038B12Rik	chr17	-	34951884	34951925	34952135	34952173	34950240	34950475	34952351	34952471	1755	47,89,83	37,61,38	102,38,41	41,17,13	40	46	1.58445e-08	1.41232e-06	0.594,0.627,0.715	0.741,0.72,0.784	-0.103
637	ENSMUSG00000021254	Gpatch2l	chr12	+	86256867	86256932	86281448	86281543	86244034	86244706	86288799	86291414	637	43,73,45	27,27,40	37,57,36	20,7,15	116	176	0.00112196	0.0423107	0.707,0.804,0.631	0.737,0.925,0.785	-0.102
81	ENSMUSG00000028426	Rad23b	chr4	+	55382479	55382615	55383586	55383714	55380988	55381116	55385409	55385601	81	512,994,823	268,572,363	946,679,580	349,238,140	244	228	8.28338e-15	1.68038e-12	0.641,0.619,0.679	0.717,0.727,0.795	-0.1
2291	ENSMUSG00000039163	Cmc1	chr9	-	118075121	118075212	118115339	118115429	118064528	118065348	118150016	118150196	2291	20,79,41	104,289,195	45,43,44	120,95,122	166	168	2.76732e-14	5.25166e-12	0.163,0.217,0.175	0.275,0.314,0.267	-0.1
312	ENSMUSG00000005506	Celf1	chr2	+	90954288	90954341	90987664	90987816	90940396	90940641	90998579	90998767	312	19,29,18	254,410,393	35,24,36	372,212,250	92	273	1.91374e-13	3.21672e-11	0.182,0.173,0.12	0.218,0.251,0.299	-0.098
2536	ENSMUSG00000022515	Anks3	chr16	-	4947648	4947758	4948225	4948363	4947264	4947432	4950612	4950768	2536	84,134,132	60,131,63	189,96,124	91,54,46	262	206	5.33528e-15	1.12098e-12	0.524,0.446,0.622	0.62,0.583,0.679	-0.097
3399	ENSMUSG00000001999	Blvra	chr2	+	127082931	127083050	127085962	127086082	127080529	127080658	127086844	127086942	3399	60,138,120	62,119,99	138,56,75	62,40,51	167	169	2.15148e-13	3.51587e-11	0.495,0.54,0.551	0.693,0.586,0.598	-0.097
1255	ENSMUSG00000028797	Tmem234	chr4	+	129601406	129601625	129601869	129601961	129600982	129601134	129602194	129602261	1255	77,178,125	26,30,28	159,95,75	15,20,13	265	95	8.01788e-06	0.000462443	0.515,0.68,0.615	0.792,0.63,0.674	-0.095
5302	ENSMUSG00000078485	Plekhn1	chr4	-	156223297	156223438	156223565	156223714	156222940	156223081	156223856	156223932	5302	32,33,28	41,61,66	80,42,41	75,58,53	203	201	2.25281e-05	0.00119399	0.436,0.349,0.296	0.514,0.418,0.434	-0.095
4431	ENSMUSG00000040618	Pck2	chr14	+	55543588	55543773	55543859	55544063	55542405	55542651	55544394	55544582	4431	168,343,256	191,272,197	317,166,98	243,108,41	306	325	0.000880428	0.0338533	0.483,0.573,0.58	0.581,0.62,0.717	-0.094
3066	ENSMUSG00000021709	Erbb2ip	chr13	-	103824719	103824926	103827906	103828023	103823313	103823406	103830187	103830331	3066	567,1009,470	1568,2308,967	445,529,799	626,804,1575	171	279	2.41279e-13	3.83633e-11	0.371,0.416,0.442	0.537,0.518,0.453	-0.093
5720	ENSMUSG00000038533	Cbfa2t2	chr2	+	154510507	154510597	154515816	154515998	154504552	154504794	154517708	154517962	5720	35,59,71	92,167,109	86,63,24	138,56,61	166	303	1.88599e-06	0.000126083	0.41,0.392,0.543	0.532,0.673,0.418	-0.093
5631	ENSMUSG00000023800	Tiam2	chr17	+	3413944	3415185	3421272	3421708	3326572	3326726	3427127	3427300	5631	807,1244,892	365,798,528	1567,958,1049	574,405,385	1362	557	5.55089e-05	0.00276745	0.475,0.389,0.409	0.528,0.492,0.527	-0.091
4247	ENSMUSG00000071793	2610005L07Rik	chr8	-	20399095	20399468	20401376	20401496	20385781	20388402	20405120	20405419	4247	37,148,41	31,54,37	240,40,133	29,43,19	226	494	5.96918e-36	3.51167e-33	0.723,0.857,0.708	0.948,0.67,0.939	-0.09
5544	ENSMUSG00000035273	Hpse	chr5	-	100695486	100695655	100698912	100699086	100694151	100694199	100708656	100708782	5544	52,111,105	33,86,45	162,77,63	64,36,22	185	180	3.34129e-08	2.76856e-06	0.605,0.557,0.694	0.711,0.675,0.736	-0.089
6019	ENSMUSG00000021458	2010111I01Rik	chr13	+	63156545	63156735	63170940	63171047	63068052	63068285	63190478	63190581	6019	47,93,67	24,64,36	109,56,36	47,13,22	272	161	4.5503e-06	0.000275973	0.537,0.462,0.524	0.579,0.718,0.492	-0.089
1494	ENSMUSG00000020018	Snrpf	chr10	-	93584029	93584094	93587997	93588123	93583028	93583530	93589538	93589706	1494	266,519,381	92,133,119	507,363,393	86,90,80	238	116	3.05462e-11	3.67708e-09	0.585,0.655,0.609	0.742,0.663,0.705	-0.087
3231	ENSMUSG00000010554	Mettl16	chr11	+	74784057	74784257	74787554	74787695	74773521	74773649	74792202	74792318	3231	94,161,127	59,96,60	165,120,89	51,41,47	281	228	4.5513e-10	4.86824e-08	0.564,0.576,0.632	0.724,0.704,0.606	-0.087
1320	ENSMUSG00000044072	Eml6	chr11	-	29893187	29893256	29906171	29906331	29881957	29882143	30024379	30025100	1320	11,11,5	4,13,6	24,7,14	6,7,9	281	124	0.00015282	0.00736916	0.548,0.272,0.269	0.638,0.306,0.407	-0.087
3804	ENSMUSG00000052906	Ubxn8	chr8	-	33633501	33633627	33635288	33635359	33629236	33629374	33638479	33638602	3804	70,130,157	201,406,301	197,87,93	385,185,136	105	215	4.23759e-07	3.19612e-05	0.416,0.396,0.516	0.512,0.491,0.583	-0.086
4397	ENSMUSG00000057440	Mpp7	chr18	-	7356141	7356235	7379988	7380069	7355017	7355126	7403185	7403356	4397	44,66,45	18,40,21	21,25,39	5,11,10	115	141	0.000537234	0.0220566	0.75,0.669,0.724	0.837,0.736,0.827	-0.086
5140	ENSMUSG00000030177	Ccdc77	chr6	-	120331811	120332031	120334768	120334917	120329333	120329459	120338068	120338160	5140	9,24,8	35,49,23	7,32,20	30,41,31	204	275	0.000396635	0.0167871	0.257,0.398,0.319	0.239,0.513,0.465	-0.081
3665	ENSMUSG00000048440	Cyp4f16	chr17	+	32550502	32550567	32550731	32550814	32550252	32550386	32551055	32551797	3665	426,836,770	712,1438,1048	450,251,276	560,344,249	108	144	5.39131e-08	4.3448e-06	0.444,0.437,0.495	0.517,0.493,0.596	-0.077
3042	ENSMUSG00000025217	Btrc	chr19	+	45423132	45423240	45456532	45456610	45363733	45363886	45471014	45471104	3042	36,55,51	15,40,13	61,28,40	17,13,9	150	90	4.66909e-06	0.000280288	0.59,0.452,0.702	0.683,0.564,0.727	-0.077
1541	ENSMUSG00000054051	Ercc6	chr14	+	32518942	32519063	32526148	32526878	32516946	32517378	32541225	32541354	1541	87,206,139	649,1177,710	184,115,83	479,526,601	215	838	4.65635e-09	4.49071e-07	0.343,0.406,0.433	0.6,0.46,0.35	-0.076
6125	ENSMUSG00000022817	Itgb5	chr16	+	33844985	33845071	33865447	33865652	33829676	33830030	33875801	33876051	6125	132,187,170	358,539,436	395,125,129	767,274,243	158	326	2.05653e-07	1.57124e-05	0.432,0.417,0.446	0.515,0.485,0.523	-0.076
5634	ENSMUSG00000014361	Mertk	chr2	+	128729185	128729594	128738195	128738369	128698955	128699103	128750099	128750186	5634	348,890,746	233,624,445	1665,938,413	568,386,330	475	240	7.45428e-06	0.000434193	0.43,0.419,0.459	0.597,0.551,0.387	-0.076
5721	ENSMUSG00000038533	Cbfa2t2	chr2	+	154515816	154515998	154517708	154517962	154510507	154510597	154521150	154521236	5721	89,135,95	147,218,148	162,75,53	156,94,73	195	267	0.000208577	0.00961805	0.453,0.459,0.468	0.587,0.522,0.499	-0.076
3494	ENSMUSG00000036834	Plch1	chr3	-	63722749	63722911	63731616	63731724	63721172	63721244	63740622	63740865	3494	73,146,83	68,115,76	103,100,58	81,38,42	132	213	0.000415595	0.01734	0.634,0.672,0.638	0.672,0.809,0.69	-0.076
2535	ENSMUSG00000022515	Anks3	chr16	-	4957967	4958166	4960396	4960568	4957640	4957762	4964119	4964237	2535	53,91,80	70,109,109	155,43,57	131,57,45	249	276	2.01404e-05	0.00108703	0.456,0.481,0.449	0.567,0.455,0.584	-0.073
1426	ENSMUSG00000035173	Ccdc186	chr19	-	56810238	56810365	56812994	56813689	56809192	56809321	56821987	56822190	1426	1506,3055,1564	168,291,134	1475,1381,2020	33,113,195	803	227	1.04826e-05	0.000587326	0.717,0.748,0.767	0.927,0.776,0.745	-0.072
800	ENSMUSG00000020393	Kremen1	chr11	-	5215406	5215531	5238410	5238502	5209938	5210092	5243774	5243937	800	62,87,63	60,155,115	117,61,57	138,65,60	170	236	6.1615e-05	0.00304606	0.589,0.438,0.432	0.541,0.566,0.569	-0.072
5264	ENSMUSG00000024542	Cep192	chr18	+	67804365	67804494	67807256	67807405	67802988	67803156	67810075	67810128	5264	61,116,63	35,75,62	98,64,45	35,32,34	155	181	0.000220814	0.0100702	0.671,0.644,0.543	0.766,0.7,0.607	-0.072
472	ENSMUSG00000035958	Tdp2	chr13	+	24832009	24832095	24836015	24836186	24831678	24831929	24836854	24836946	472	115,276,206	105,268,201	205,165,140	108,118,105	108	242	1.88615e-07	1.46003e-05	0.71,0.698,0.697	0.81,0.758,0.749	-0.071
629	ENSMUSG00000026896	Ifih1	chr2	-	62610440	62610658	62611709	62611920	62609184	62609301	62617260	62617484	629	377,621,318	542,988,495	294,272,357	268,369,432	307	314	1.77759e-05	0.000968295	0.416,0.391,0.397	0.529,0.43,0.458	-0.071
191	ENSMUSG00000035139	Secisbp2	chr13	+	51652606	51652755	51654385	51654635	51651740	51651820	51655098	51655240	191	81,154,139	219,463,372	172,116,105	352,282,189	208	309	0.000288902	0.0128527	0.355,0.331,0.357	0.421,0.379,0.452	-0.07
2397	ENSMUSG00000033396	Spg11	chr2	-	122098100	122098256	122101645	122101778	122097255	122097431	122103907	122104053	2397	125,291,161	157,348,223	212,118,121	197,103,133	252	277	0.000849201	0.0328674	0.467,0.479,0.442	0.542,0.557,0.5	-0.07
2917	ENSMUSG00000041757	Plekha6	chr1	+	133274792	133274879	133280338	133280407	133273857	133274374	133281782	133281863	2917	125,199,145	174,223,229	280,179,123	290,162,131	99	63	0.000899545	0.0343638	0.314,0.362,0.287	0.381,0.413,0.374	-0.068
4184	ENSMUSG00000022800	Fyttd1	chr16	+	32891264	32891413	32895084	32895197	32884123	32884252	32898373	32898470	4184	175,461,230	52,211,88	199,154,182	48,51,46	212	154	2.00215e-06	0.000132344	0.71,0.613,0.655	0.751,0.687,0.742	-0.067
3795	ENSMUSG00000052833	Sae1	chr7	-	16368508	16368651	16370286	16370460	16366806	16366906	16378364	16378476	3795	277,498,443	229,432,391	578,310,235	307,217,179	223	198	1.44401e-05	0.000801425	0.518,0.506,0.501	0.626,0.559,0.538	-0.066
3064	ENSMUSG00000021709	Erbb2ip	chr13	-	103824719	103824848	103830187	103830331	103823313	103823406	103833497	103835028	3064	971,1598,705	969,1437,595	625,696,1172	385,495,912	221	195	0.000539885	0.0220566	0.469,0.495,0.511	0.589,0.554,0.531	-0.066
4020	ENSMUSG00000021496	Pcbd2	chr13	+	55732935	55733067	55775366	55775447	55727367	55727474	55776604	55776830	4020	16,25,27	63,175,142	52,13,13	98,49,49	215	113	0.000209266	0.00961805	0.118,0.07,0.091	0.218,0.122,0.122	-0.061
2385	ENSMUSG00000030660	Pik3c2a	chr7	-	116405859	116405963	116442590	116442678	116394200	116394358	116443303	116443449	2385	69,128,76	321,751,334	54,55,95	179,221,305	162	194	0.000707177	0.0284954	0.205,0.17,0.214	0.265,0.23,0.272	-0.059
166	ENSMUSG00000031901	Dus2	chr8	+	106048652	106048774	106050316	106050466	106045900	106046069	106051801	106051889	166	8,17,8	31,77,49	29,9,5	63,28,35	176	217	0.000310274	0.013622	0.241,0.214,0.168	0.362,0.284,0.15	-0.058
2280	ENSMUSG00000025742	Prps2	chrX	-	167350514	167350674	167352135	167352309	167346321	167348998	167363544	167363669	2280	107,157,103	82,205,143	155,88,59	96,76,80	278	264	0.000412332	0.0173268	0.553,0.421,0.406	0.605,0.524,0.412	-0.054
4164	ENSMUSG00000055436	Srsf11	chr3	-	158023242	158023359	158024122	158024231	158022840	158022950	158026724	158026858	4164	11,36,22	37,44,37	11,10,14	14,44,42	164	180	9.69721e-07	6.87333e-05	0.246,0.473,0.395	0.463,0.2,0.268	0.061
3380	ENSMUSG00000023072	Cep89	chr7	+	35424656	35424772	35427599	35427780	35423299	35423403	35428199	35428367	3380	13,59,35	59,69,62	42,23,23	87,77,64	180	264	0.000290567	0.0128527	0.244,0.556,0.453	0.415,0.305,0.345	0.063
2082	ENSMUSG00000030849	Fgfr2	chr7	-	130196171	130196374	130200982	130201173	130185228	130185380	130218997	130219121	2082	351,477,368	157,301,163	549,293,220	443,144,160	294	306	0.000844157	0.0328674	0.699,0.623,0.701	0.563,0.679,0.589	0.064
699	ENSMUSG00000000194	Gpr107	chr2	+	31177784	31177895	31178253	31178387	31176897	31176954	31183579	31183655	699	52,89,76	262,419,376	81,51,29	648,270,244	57	103	0.000280497	0.0125967	0.264,0.277,0.268	0.184,0.254,0.177	0.065
5315	ENSMUSG00000031937	Vstm5	chr9	+	15257229	15257556	15257650	15257791	15239044	15239358	15258207	15259393	5315	498,739,629	106,202,122	692,386,417	211,97,156	448	268	0.00082007	0.032379	0.738,0.686,0.755	0.662,0.704,0.615	0.066
5430	ENSMUSG00000024830	Rps6kb2	chr19	-	4159226	4159327	4159402	4159460	4159002	4159093	4161067	4161215	5430	30,93,85	33,77,73	76,48,35	90,66,45	51	137	0.000732586	0.0293184	0.709,0.764,0.758	0.694,0.661,0.676	0.067
2538	ENSMUSG00000022515	Anks3	chr16	-	4948225	4948363	4950612	4950768	4947264	4947432	4953818	4953954	2538	67,122,116	1,0,1	128,63,72	2,10,5	271	256	0.000847459	0.0328674	0.984,1.0,0.991	0.984,0.856,0.932	0.068
3537	ENSMUSG00000037896	Rcor1	chr12	+	111097454	111097616	111099919	111100038	111093080	111093133	111101629	111101708	3537	109,186,100	89,102,56	112,80,58	45,87,84	131	72	0.00016199	0.00774786	0.402,0.501,0.495	0.578,0.336,0.275	0.07
3260	ENSMUSG00000031295	Phka2	chrX	+	160502752	160502904	160523271	160523430	160502171	160502292	160527729	160527776	3260	8,34,24	33,42,35	23,9,11	71,19,30	157	164	1.81191e-07	1.42126e-05	0.202,0.458,0.417	0.253,0.331,0.277	0.072
798	ENSMUSG00000084128	Esrp2	chr8	-	106132404	106132603	106132694	106132907	106132105	106132292	106133008	106133310	798	277,483,396	222,429,365	476,240,199	417,322,271	334	320	0.000392095	0.0167466	0.545,0.519,0.51	0.522,0.417,0.413	0.074
3896	ENSMUSG00000024357	Sil1	chr18	-	35317841	35317963	35325283	35325475	35269613	35269710	35341097	35341197	3896	262,553,352	97,185,130	525,246,174	251,152,69	226	143	8.03006e-09	7.38138e-07	0.631,0.654,0.631	0.57,0.506,0.615	0.075
513	ENSMUSG00000063652	Slc22a21	chr11	-	53959203	53959375	53960282	53960621	53958065	53958100	53969499	53969603	513	84,152,106	52,78,48	117,78,87	63,65,71	315	148	0.000653345	0.0265078	0.431,0.478,0.509	0.466,0.361,0.365	0.075
3730	ENSMUSG00000018425	Dhx40	chr11	-	86793161	86793261	86797622	86797754	86789485	86789572	86798921	86798988	3730	43,118,75	36,46,61	49,43,35	49,26,41	120	56	1.06732e-06	7.3871e-05	0.358,0.545,0.365	0.318,0.436,0.285	0.076
5791	ENSMUSG00000051517	Arhgef39	chr4	-	43497581	43497710	43497958	43498029	43497086	43497316	43498585	43498704	5791	35,92,57	31,52,44	80,53,38	110,42,41	105	221	1.48252e-10	1.67724e-08	0.704,0.788,0.732	0.605,0.726,0.661	0.077
3361	ENSMUSG00000031592	Pcm1	chr8	+	41303986	41304151	41309519	41309692	41293457	41293816	41310008	41310140	3361	215,427,180	157,352,120	82,98,144	84,83,170	276	284	3.23079e-06	0.000204374	0.585,0.555,0.607	0.501,0.549,0.466	0.077
1232	ENSMUSG00000021147	Wdr37	chr13	-	8835296	8835438	8836782	8837023	8820410	8820545	8842729	8842806	1232	83,163,109	44,59,47	92,81,78	62,39,52	290	198	2.84379e-06	0.000183847	0.563,0.654,0.613	0.503,0.586,0.506	0.078
3250	ENSMUSG00000019942	Cdk1	chr10	-	69346074	69346231	69350095	69350158	69345004	69345184	69352835	69352910	3250	5,17,7	117,203,151	8,9,0	278,139,111	56	211	0.000756159	0.0300573	0.139,0.24,0.149	0.098,0.196,0.0	0.078
1027	ENSMUSG00000028437	Ubap1	chr4	+	41366889	41366930	41371724	41371849	41348995	41349231	41378946	41379870	1027	114,204,152	169,271,295	145,94,107	350,235,193	68	236	4.01281e-09	3.93456e-07	0.701,0.723,0.641	0.59,0.581,0.658	0.079
1018	ENSMUSG00000027291	Vps39	chr2	-	120328572	120328715	120333389	120333519	120326005	120326149	120338465	120338586	1018	76,138,101	88,175,137	112,60,72	216,105,113	225	249	2.1902e-06	0.000143166	0.489,0.466,0.449	0.365,0.387,0.414	0.079
4836	ENSMUSG00000006423	C330007P06Rik	chrX	-	36854282	36854421	36856816	36856893	36853329	36853419	36863623	36863741	4836	8,32,8	70,157,81	6,8,6	68,77,85	64	188	8.62075e-06	0.000492387	0.251,0.375,0.225	0.206,0.234,0.172	0.08
4512	ENSMUSG00000020707	Rnf135	chr11	+	80189223	80189367	80193885	80194048	80183850	80184255	80196872	80196947	4512	34,84,53	9,21,27	62,41,28	37,7,25	203	217	0.00113508	0.0425328	0.802,0.81,0.677	0.642,0.862,0.545	0.08
4476	ENSMUSG00000028878	Fam76a	chr4	-	132916118	132916271	132917721	132917776	132913668	132913826	132920726	132920791	4476	5,12,7	127,291,265	0,1,4	226,193,121	48	197	1.41585e-06	9.57406e-05	0.139,0.145,0.098	0.0,0.021,0.119	0.081
3056	ENSMUSG00000074195	Clca4b	chr3	-	144919255	144919362	144921842	144922020	144916613	144916829	144922756	144922984	3056	18347,32567,20538	7106,12217,6754	21568,17613,25150	12715,9550,10546	299	200	1.21181e-17	3.24048e-15	0.633,0.641,0.67	0.532,0.552,0.615	0.082
3261	ENSMUSG00000031295	Phka2	chrX	+	160502746	160502904	160523271	160523430	160502165	160502292	160527729	160527777	3261	16,14,18	33,42,35	18,9,5	71,19,30	170	171	7.50853e-05	0.00368106	0.328,0.251,0.341	0.203,0.323,0.144	0.083
564	ENSMUSG00000005087	Cd44	chr2	-	102837812	102837938	102839357	102839477	102834233	102834335	102842260	102842377	564	59,78,60	192,284,197	20,10,17	116,125,60	161	173	7.46106e-14	1.3301e-11	0.248,0.228,0.247	0.156,0.079,0.233	0.085
2252	ENSMUSG00000030852	Tacc2	chr7	+	130663015	130663141	130674601	130674739	130601836	130601937	130716702	130716839	2252	11,27,16	46,111,64	12,5,8	97,51,44	192	216	4.1168e-06	0.000254938	0.212,0.215,0.22	0.122,0.099,0.17	0.085
3360	ENSMUSG00000031592	Pcm1	chr8	+	41303986	41304151	41310008	41310140	41293457	41293816	41312157	41312278	3360	220,427,184	172,322,130	86,98,144	70,106,192	265	229	5.29679e-14	9.73782e-12	0.525,0.534,0.55	0.515,0.444,0.393	0.086
4628	ENSMUSG00000046707	Csnk2a2	chr8	-	95461545	95461629	95465650	95465710	95460677	95460788	95473370	95473421	4628	5,6,1	56,73,38	0,0,1	78,54,22	22	46	1.53599e-08	1.39019e-06	0.157,0.147,0.052	0.0,0.0,0.087	0.09
771	ENSMUSG00000020700	Map3k3	chr11	+	106151008	106151140	106151617	106151747	106150269	106150418	106152216	106152394	771	70,136,112	57,92,85	132,63,68	129,75,73	250	246	2.14759e-08	1.85798e-06	0.547,0.593,0.565	0.502,0.453,0.478	0.091
3639	ENSMUSG00000021481	Zfp346	chr13	+	55113677	55113770	55115482	55115624	55113035	55113139	55122329	55122515	3639	25,52,20	5,7,13	22,14,22	14,15,3	134	232	7.30717e-11	8.42904e-09	0.896,0.928,0.727	0.731,0.618,0.927	0.092
4192	ENSMUSG00000026245	Farsb	chr1	-	78479956	78480111	78482307	78482363	78472483	78472634	78488784	78488859	4192	33,37,16	33,71,56	10,15,20	62,42,27	49	209	3.6612e-06	0.000229137	0.81,0.69,0.549	0.408,0.604,0.76	0.092
398	ENSMUSG00000066440	Zfyve26	chr12	-	79290873	79290963	79293825	79293904	79287374	79287879	79295476	79295772	398	57,129,68	70,147,76	81,37,32	106,65,69	144	166	9.70056e-06	0.000548735	0.484,0.503,0.508	0.468,0.396,0.348	0.094
2979	ENSMUSG00000022704	Qtrtd1	chr16	-	43876628	43876841	43877956	43878033	43871620	43871820	43880298	43880354	2979	11,13,7	110,175,67	8,5,4	123,139,78	70	248	0.00103522	0.0392918	0.262,0.208,0.27	0.187,0.113,0.154	0.095
3124	ENSMUSG00000031782	Coq9	chr8	+	94850514	94850599	94851850	94851955	94850124	94850267	94853114	94853270	3124	175,405,334	129,412,361	375,142,165	398,225,255	156	196	4.94213e-10	5.19188e-08	0.63,0.553,0.538	0.542,0.442,0.448	0.096
1011	ENSMUSG00000024985	Tcf7l2	chr19	+	55755013	55755082	55817763	55817865	55743072	55743197	55908422	55908555	1011	153,201,142	291,376,317	194,112,156	649,360,389	98	164	3.08022e-21	9.53734e-19	0.468,0.472,0.428	0.333,0.342,0.402	0.097
1083	ENSMUSG00000039653	Baat	chr4	-	49499635	49499838	49502654	49503171	49489421	49490413	49506328	49506557	1083	136,269,153	30,57,45	212,81,185	76,32,64	638	324	3.06267e-11	3.67708e-09	0.697,0.706,0.633	0.586,0.562,0.595	0.098
1928	ENSMUSG00000028577	Plaa	chr4	-	94575165	94575234	94578386	94578455	94573981	94574083	94582480	94582700	1928	81,127,58	52,83,59	30,45,50	35,67,41	84	84	4.17891e-12	5.46323e-10	0.609,0.605,0.496	0.462,0.402,0.549	0.099
214	ENSMUSG00000026571	Dcaf6	chr1	-	165422855	165423041	165424301	165424394	165420110	165420224	165429253	165429315	214	10,23,19	149,338,188	5,2,10	233,138,142	64	199	9.28295e-12	1.18721e-09	0.173,0.175,0.239	0.063,0.043,0.18	0.1
2555	ENSMUSG00000043535	Setx	chr2	+	29150007	29150107	29153937	29154096	29144602	29148721	29156987	29157220	2555	69,118,54	150,243,127	38,33,49	134,123,155	186	280	5.3553e-16	1.21174e-13	0.409,0.422,0.39	0.299,0.288,0.322	0.104
494	ENSMUSG00000052407	Ccdc171	chr4	+	83557898	83558030	83580747	83580894	83554693	83554884	83601607	83601700	494	48,91,50	23,33,16	13,24,34	4,23,26	201	221	7.94623e-13	1.19866e-10	0.696,0.752,0.775	0.781,0.534,0.59	0.106
1725	ENSMUSG00000045328	Cenpe	chr3	+	135233970	135234090	135234832	135234955	135233727	135233802	135235065	135235222	1725	20,70,32	83,114,54	4,15,34	54,38,88	159	165	3.91749e-09	3.9062e-07	0.2,0.389,0.381	0.071,0.291,0.286	0.107
2352	ENSMUSG00000019843	Fyn	chr10	+	39529436	39529601	39529918	39530074	39526780	39526930	39532015	39532195	2352	5,6,5	23,24,15	6,5,0	29,34,24	286	277	0.000176743	0.00838532	0.174,0.195,0.244	0.167,0.125,0.0	0.107
1165	ENSMUSG00000022614	Lmf2	chr15	-	89354082	89354297	89354426	89354455	89353828	89354007	89354563	89354817	1165	13,62,30	139,280,275	36,19,8	396,175,135	44	336	3.07157e-06	0.000196414	0.417,0.628,0.454	0.41,0.453,0.312	0.108
6086	ENSMUSG00000021115	Vrk1	chr12	+	106071569	106071641	106073618	106073678	106070524	106070615	106075006	106077410	6086	3,10,1	7,11,13	1,3,2	8,11,13	79	55	0.000435734	0.0180523	0.23,0.388,0.051	0.08,0.16,0.097	0.111
3834	ENSMUSG00000028456	Unc13b	chr4	+	43256128	43256272	43256775	43256853	43255820	43255917	43257275	43257353	3834	40,110,58	2,2,3	65,48,54	4,10,1	161	33	5.00321e-11	5.88678e-09	0.804,0.919,0.798	0.769,0.496,0.917	0.113
4514	ENSMUSG00000019841	Rev3l	chr10	+	39813970	39814090	39817141	39817379	39806834	39806983	39820447	39820590	4514	119,206,117	192,407,199	44,60,61	160,110,212	226	359	2.97966e-26	1.2521e-23	0.496,0.446,0.483	0.304,0.464,0.314	0.114
2498	ENSMUSG00000001228	Uhrf1	chr17	+	56315776	56315881	56317003	56317110	56315398	56315506	56317990	56318150	2498	65,141,111	123,177,126	137,63,36	263,140,101	162	166	1.14645e-22	3.74699e-20	0.351,0.449,0.474	0.348,0.316,0.268	0.114
1007	ENSMUSG00000047888	Tnrc6b	chr15	+	80747405	80747473	80759539	80759630	80711318	80711488	80784738	80784806	1007	102,164,83	32,56,18	76,38,71	37,31,33	61	94	4.44435e-06	0.000272355	0.831,0.819,0.877	0.76,0.654,0.768	0.115
5563	ENSMUSG00000008305	Tle1	chr4	-	72158212	72158417	72169091	72169196	72145309	72145420	72170707	72170770	5563	40,93,37	74,184,124	19,23,27	128,97,55	86	216	1.66918e-16	3.92791e-14	0.576,0.559,0.428	0.272,0.373,0.552	0.122
497	ENSMUSG00000068547	Clca4a	chr3	-	144961842	144962020	144963600	144963828	144960616	144960723	144966219	144966438	497	7403,8665,5274	2322,1999,1500	4729,2091,4997	2907,1163,1784	314	264	2.6358e-05	0.0013845	0.728,0.785,0.747	0.578,0.602,0.702	0.126
3412	ENSMUSG00000071454	Dtnb	chr12	+	3632809	3632964	3643916	3644022	3596648	3596862	3648222	3648389	3412	10,16,17	24,69,41	8,4,1	65,28,17	276	198	1.12536e-12	1.61475e-10	0.23,0.143,0.229	0.081,0.093,0.04	0.129
1860	ENSMUSG00000040433	Zbtb38	chr9	-	96718209	96718309	96731291	96731742	96682769	96689029	96732247	96732313	1860	118,351,187	88,154,104	65,76,39	106,58,69	496	110	1.30634e-91	3.84261e-88	0.229,0.336,0.285	0.12,0.225,0.111	0.131
2631	ENSMUSG00000042500	Ago4	chr4	-	126511399	126511533	126511998	126512118	126509950	126510135	126512519	126512667	2631	11,28,18	4,7,4	19,11,10	9,7,6	226	254	7.53805e-09	7.0391e-07	0.756,0.818,0.835	0.703,0.638,0.652	0.139
495	ENSMUSG00000052407	Ccdc171	chr4	+	83620824	83620963	83635639	83635742	83604021	83604182	83655527	83655634	495	24,28,10	28,43,21	2,4,7	11,15,15	229	157	0.00010653	0.00517947	0.37,0.309,0.246	0.111,0.155,0.242	0.139
498	ENSMUSG00000068547	Clca4a	chr3	-	144963600	144963828	144966219	144966438	144961842	144962020	144968231	144968409	498	5786,5649,3513	5630,6944,3956	2943,527,3087	4713,2206,4093	340	349	2.64506e-15	5.76329e-13	0.513,0.455,0.477	0.391,0.197,0.436	0.14
5611	ENSMUSG00000029554	Mad1l1	chr5	-	140261497	140261584	140295786	140295848	140193913	140194058	140300214	140300329	5611	20,17,21	31,72,80	21,6,8	89,47,48	83	133	3.52465e-08	2.87994e-06	0.508,0.274,0.296	0.274,0.17,0.211	0.141
578	ENSMUSG00000038578	Susd1	chr4	-	59369530	59369640	59379598	59379785	59365721	59365914	59380860	59380958	578	6,35,23	1,13,5	19,16,7	10,10,2	264	162	5.6434e-06	0.000332001	0.786,0.623,0.738	0.538,0.495,0.682	0.144
5258	ENSMUSG00000032038	St3gal4	chr9	-	35055197	35055282	35055573	35055649	35054701	35054782	35116697	35116810	5258	438,854,778	409,810,664	1186,254,457	1656,604,616	48	66	1.00358e-11	1.25619e-09	0.596,0.592,0.617	0.496,0.366,0.505	0.146
3485	ENSMUSG00000030498	Gas2	chr7	+	51863997	51864093	51864281	51864369	51862426	51862645	51887911	51888076	3485	4,7,10	13,17,16	7,3,0	25,14,12	178	162	1.69309e-08	1.48664e-06	0.219,0.273,0.363	0.203,0.163,0.0	0.163
4226	ENSMUSG00000006276	Eps15l1	chr8	-	72358312	72358445	72367903	72367986	72345965	72346171	72368711	72368772	4226	7,9,11	30,15,19	2,6,6	25,18,20	76	171	9.43917e-08	7.50414e-06	0.344,0.574,0.566	0.153,0.429,0.403	0.166
2752	ENSMUSG00000027287	Snap23	chr2	+	120590662	120590695	120590821	120590914	120586158	120586276	120594800	120594956	2752	0,5,2	6,1,8	1,0,1	4,2,7	28	148	3.88563e-05	0.00197062	0.0,0.964,0.569	0.569,0.0,0.43	0.178
3031	ENSMUSG00000038831	Ralgps1	chr2	-	33146569	33146653	33155287	33155339	33145397	33145503	33157771	33157929	3031	2,9,5	8,22,23	4,4,1	37,20,18	54	118	3.07568e-12	4.11232e-10	0.353,0.472,0.322	0.191,0.304,0.108	0.181
6088	ENSMUSG00000033386	Frrs1	chr3	+	116891839	116891987	116895487	116895601	116885106	116885289	116896677	116896793	6088	56,74,40	76,133,75	2,0,36	93,69,49	244	188	2.4228e-08	2.0657e-06	0.362,0.3,0.291	0.016,0.0,0.361	0.192
617	ENSMUSG00000041949	Tango6	chr8	+	106725093	106725285	106735685	106735820	106720653	106720783	106742012	106742471	617	37,77,65	22,63,51	51,27,15	55,47,36	301	244	9.28587e-38	6.8286e-35	0.577,0.498,0.508	0.429,0.318,0.252	0.195
5760	ENSMUSG00000014030	Pax5	chr4	-	44691834	44692032	44697521	44697687	44679453	44679568	44703370	44703413	5760	4,12,1	1,19,10	7,9,2	18,26,12	161	193	0.000327766	0.0142833	0.827,0.431,0.107	0.318,0.293,0.167	0.196
2928	ENSMUSG00000043909	Trp53bp1	chr2	-	121221157	121221250	121223704	121223762	121215666	121216171	121227644	121227848	2928	22,44,34	30,47,19	27,15,3	30,31,15	102	172	2.07412e-05	0.00110928	0.553,0.612,0.751	0.603,0.449,0.252	0.204
5759	ENSMUSG00000014030	Pax5	chr4	-	44691834	44692032	44697521	44697687	44682668	44682733	44710362	44710408	5759	24,46,27	11,54,35	32,35,26	60,103,48	114	146	0.000229786	0.0103987	0.736,0.522,0.497	0.406,0.303,0.41	0.212
2618	ENSMUSG00000078700	D030028A08Rik	chr11	+	96958852	96959024	96959339	96959451	96952580	96952728	96959553	96960062	2618	9,31,22	5,9,8	18,15,11	16,18,9	293	210	1.71693e-17	4.3916e-15	0.563,0.712,0.663	0.446,0.374,0.467	0.217
3685	ENSMUSG00000068457	Uty	chrY	-	1136847	1136996	1137657	1137732	1131035	1131223	1137806	1137871	3685	3,7,1	6,14,7	2,1,0	7,7,20	68	193	3.0352e-08	2.55087e-06	0.587,0.587,0.288	0.448,0.288,0.0	0.242
5583	ENSMUSG00000002771	Grin2d	chr7	-	45854573	45854699	45856739	45856893	45854227	45854457	45857477	45857646	5583	15,37,31	5,19,27	18,5,11	29,10,11	275	238	4.44535e-30	2.17933e-27	0.722,0.628,0.498	0.349,0.302,0.464	0.244
122	ENSMUSG00000044005	Gls2	chr10	+	128199636	128199758	128200143	128200302	128199181	128199281	128200885	128200965	122	6,12,5	5,4,6	2,2,0	9,0,2	126	176	8.84447e-13	1.3008e-10	0.626,0.807,0.538	0.237,1.0,0.0	0.245
5914	ENSMUSG00000040899	Ccr6	chr17	+	8245107	8245198	8255751	8255866	8243806	8243860	8255962	8257127	5914	4,9,5	2,4,15	0,5,8	37,22,11	84	128	1.28414e-06	8.78443e-05	0.753,0.774,0.337	0.0,0.257,0.526	0.36
3748	ENSMUSG00000056486	Chn1	chr2	-	73659679	73659757	73679614	73679903	73631745	73631830	73706918	73707032	3748	3,13,7	1,0,0	14,9,9	6,1,3	325	57	8.93884e-14	1.54668e-11	0.345,1.0,1.0	0.29,0.612,0.345	0.366
1386	ENSMUSG00000051331	Cacna1c	chr6	-	118637729	118637813	118638426	118638510	118627441	118627570	118651947	118652058	1386	3,2,4	0,3,0	0,3,2	1,2,3	110	110	4.88374e-06	0.000290212	1.0,0.4,1.0	0.0,0.6,0.4	0.467
1385	ENSMUSG00000051331	Cacna1c	chr6	-	118637729	118637813	118638426	118638510	118630398	118630431	118651947	118652058	1385	2,2,4	0,2,0	0,2,2	1,1,3	46	46	1.0653e-06	7.3871e-05	1.0,0.5,1.0	0.0,0.667,0.4	0.478
