# Supplementary material for: The Heterochromatin protein 1 is a regulator in RNA splicing precision deficient in ulcerative colitis
Source: Nat Commun. 2022 Nov 18;13:6834. doi: 10.1038/s41467-022-34556-3 (PMC9674647; doi:10.1038/s41467-022-34556-3)
Supplement: Supplementary file 11 — Supplementary Data 8 [file 41467_2022_34556_MOESM11_ESM.xlsx]

## Sheet: Supplementary Data 8
Supplementary Data 8: Differential splicing events (FDR<0.05) categorized by rMATS at the villi
Differential splicing analysis was carried out using the DESeq2 (v1.18.1) package67 and rMATS (v4.1.0)
The 5 AS types are defined as:
SE:		Skipped exon
MXE:		Mutually exclusive exons
A5SS:		Alternative 5' splice site
A3SS:		Alternative 3' splice site
RI:		Retained intron
SE.MATS.JunctionCountOnly.txt
	(1) ID: unique AS event ID given by rMATS
	(2) GeneID: AS event in gene
	(3) geneSymbol: geneSymbol,'NA' for none
	(4) chr: chromosome ID
	(5) strand: strand specificity
	(6) exonStart_0base: start position of SE event (the position that 1 nt upstream of the 5' end of the skipped exon)
	(7) exonEnd: end position of SE event (the 3' end position of skipped exon)
	(8) upstreamES: the start position of upstream exon in SE event
	(9) upstreamEE: the end position of upstream exon in SE event
	(10) downstreamES: the start position of downstream exon in SE event
	(11) downstreamEE: the end position of downstream exon in SE event
	(12) IJC_SAMPLE_1: inclusion junction counts for SAMPLE_1, with only the reads span splicing junctions taken into account. Biological replicates are seperated by comma
	(13) SJC_SAMPLE_1: exclusion junction counts for SAMPLE_1, with only the reads span splicing junctions taken into account.
	(14) IJC_SAMPLE_2: inclusion junction counts for SAMPLE_2, which calculation method is the same as (12)
	(15) SJC_SAMPLE_2: exclusion junction counts for SAMPLE_2, which calculation method is the same as (13)
	(16) IncFormLen: length of inclusion form, used for normalization
	(17) SkipFormLen: length of skipping form, used for normalization
	(18) Pvalue: the p-value
	(19) FDR: the adjusted p-value
	(20) IncLevel1: inclusion level for SAMPLE_1 replicates (comma separated) calculated from normalized counts
	(21) IncLevel2: inclusion level for SAMPLE_2 replicates (comma separated) calculated from normalized counts
	(22) IncLevelDifference: average(IncLevel1) - average(IncLevel2)
MXE.MATS.JunctionCountOnly.txt
	(6) 1stExonStart_0base: The start position of MSE (the position that 1 nt upstream of the 5' end of the first skipped exon (which locates in the upstream of the second exon))
	(7) 1stExonEnd: The end position of MSE (the 3' end position of the first skipped exon)
	(8) 2ndExonStart_0base: The start position of MSE (the position that 1 nt upstream of the 5' end of the second skipped exon)
	(9) 2ndExonEnd: The end position of MSEï¼ˆthe end position of the second skipped exon)
	Other columns are with the same formats as in SE.MATS.JunctionCountOnly.txt
A3SS.MATS.JunctionCountOnly.txt
	(6) longExonStart_0base: The start position of AS (the position that 1 nt upstream of the 5' end of the longer exon)
	(7) longExonEnd: The end position of AS (the 3' end position of the longer exon)
	(8) shortES: The position that 1 nt upstream of the 5' end of the shorter alternative-spliced exon after AS event
	(9) shortEE: The end position of the shorter alternative-spliced exon after AS event
	(10) flankingES: the start position that 1 nt upstream of the 5' end of the exon dirctly next to the splice site
	(11) flankingEE: the end position that 1 nt upstream of the 5' end of the exon directly to the splicing side
	Other columns are with the same format as in SE.MATS.JunctionCountOnly.txt
RI.MATS.JunctionCountOnly.txt
	(6) riExonStart_0base: The start position of RI (the position that 1 nt upstream of the 5' end of the retained exon)
	(6) riExonEnd: The end position of RI (the 3' end position of the retained exon)
	Other columns are with the same format as in SE.MATS.JunctionCountOnly.txt
*MATS.ReadsOnTargetAndJunctionCounts.txt
IJC_SAMPLE_1: Inclusion counts for SAMPLE_1, taken both reads on target and reads span splicing junctions into account
SJC_SAMPLE_1: Exclusion counts for SAMPLE_1, taken both reads on target and reads span splicing junctions into account
IJC_SAMPLE_2: Inclusion counts for SAMPLE_2 (the control in differential alternative splicing analysis), with the same calculation method as for IC_SAMPLE_1
SJC_SAMPLE_2: Exclusion counts for SAMPLE_1, with the same calculation method as for SC_SAMPLE_1
Other columns are with the same format as in *MATS.JunctionCountOnly.txt

## Sheet: SE
ID	GeneID	geneSymbol	chr	strand	exonStart_0base	exonEnd	upstreamES	upstreamEE	downstreamES	downstreamEE	ID	IJC_SAMPLE_1	SJC_SAMPLE_1	IJC_SAMPLE_2	SJC_SAMPLE_2	IncFormLen	SkipFormLen	PValue	FDR	IncLevel1	IncLevel2	IncLevelDifference
24561	ENSMUSG00000029836	Cbx3	chr6	+	51475230	51475373	51471815	51471868	51478437	51478600	24561	8,16,27	21,18,55	156,73,220	0,0,0	181	46	0	0	0.088,0.184,0.111	1.0,1.0,1.0	-0.872
36851	ENSMUSG00000030683	Sez6l2	chr7	+	126967706	126967745	126967013	126967205	126967926	126968044	36851	0,0,2	1,2,4	5,6,3	2,0,2	40	111	5.89221e-13	1.56713e-10	0.0,0.0,0.581	0.874,1.0,0.806	-0.7
2931	ENSMUSG00000035958	Tdp2	chr13	+	24836854	24836946	24831678	24831929	24840387	24840558	2931	1,3,1	4,3,6	10,2,7	0,1,0	170	135	1.17995e-62	3.05982e-59	0.166,0.443,0.117	1.0,0.614,1.0	-0.629
31290	ENSMUSG00000089889	0610040B10Rik	chr5	+	143330703	143330885	143329326	143329353	143332310	143332701	31290	0,4,3	1,2,2	5,1,4	0,1,0	155	20	4.94676e-05	0.00499784	0.0,0.205,0.162	1.0,0.114,1.0	-0.582
26320	ENSMUSG00000083844	Ube2d-ps	chr11	+	5782184	5782357	5780205	5780635	5783891	5784710	26320	2,4,3	17,1,4	3,2,3	1,0,0	270	135	7.70392e-29	5.10065e-26	0.056,0.667,0.273	0.6,1.0,1.0	-0.535
240	ENSMUSG00000038900	Rpl12	chr2	+	32963496	32963583	32962984	32963066	32963740	32963853	240	0,9,10	1,0,7	3,1181,2	0,4,0	71	46	2.22315e-136	1.3836e-132	0.0,1.0,0.481	1.0,0.995,1.0	-0.505
3041	ENSMUSG00000036864	Proser3	chr7	-	30550757	30550834	30549606	30549703	30552207	30552296	3041	0,0,1	3,8,0	1,2,1	0,0,1	42	37	4.65213e-20	1.95628e-17	0.0,0.0,1.0	1.0,1.0,0.468	-0.489
26947	ENSMUSG00000028032	Papss1	chr3	+	131565591	131565643	131564898	131564983	131565947	131566060	26947	2,0,3	11,3,19	2,9,8	6,7,12	16	49	1.97652e-33	1.70849e-30	0.358,0.0,0.326	0.505,0.797,0.671	-0.43
16033	ENSMUSG00000023015	Racgap1	chr15	-	99643392	99643523	99642882	99642967	99651506	99651612	16033	5,6,5	5,0,8	4,6,8	0,0,2	155	42	2.39178e-07	3.51073e-05	0.213,1.0,0.145	1.0,1.0,0.52	-0.387
32634	ENSMUSG00000033852	Gm28042	chr2	+	120031501	120031651	120031306	120031402	120031840	120032000	32634	13,8,14	4,3,7	10,8,8	2,0,0	224	89	0.000119328	0.0113209	0.564,0.514,0.443	0.665,1.0,1.0	-0.381
36303	ENSMUSG00000064065	Ipcef1	chr10	-	6919713	6920086	6900569	6900763	6935186	6935275	36303	0,1,3	1,0,1	5,4,3	1,0,0	217	82	0.00047918	0.0405193	0.0,1.0,0.531	0.654,1.0,1.0	-0.374
30969	ENSMUSG00000064145	Arih2	chr9	-	108629288	108629334	108620058	108620126	108649228	108649342	30969	6,0,2	7,8,7	1,6,2	2,1,2	11	33	1.95992e-11	4.54937e-09	0.72,0.0,0.462	0.6,0.947,0.75	-0.372
35815	ENSMUSG00000035064	Eef2k	chr7	+	120844695	120844789	120843617	120843785	120858343	120858534	35815	6,20,7	7,6,11	11,13,7	1,5,0	174	135	9.96546e-23	5.0017e-20	0.399,0.721,0.331	0.895,0.669,1.0	-0.371
2507	ENSMUSG00000049411	Tmem241	chr18	-	12105853	12106003	12104098	12104180	12113394	12113472	2507	4,14,27	4,5,10	12,13,11	4,2,0	146	11	7.08328e-12	1.79201e-09	0.07,0.174,0.169	0.184,0.329,1.0	-0.367
16646	ENSMUSG00000058835	Abi1	chr2	-	22962400	22962501	22957017	22957118	22994522	22994690	16646	2,2,6	1,6,3	4,1,2	0,1,0	147	94	1.40796e-06	0.000185647	0.561,0.176,0.561	1.0,0.39,1.0	-0.364
23729	ENSMUSG00000027799	Nbea	chr3	-	55994047	55994056	55992333	55992514	56000486	56000640	23729	1,0,0	34,11,42	1,0,5	17,1,15	4	135	1.54429e-26	8.73731e-24	0.498,0.0,0.0	0.665,0.0,0.918	-0.362
7538	ENSMUSG00000028150	Rorc	chr3	+	94390399	94391206	94389474	94389596	94393030	94393140	7538	5,3,9	1,2,7	5,5,7	3,0,0	218	83	1.09455e-08	1.9463e-06	0.656,0.364,0.329	0.388,1.0,1.0	-0.346
31924	ENSMUSG00000049606	Zfp644	chr5	-	106690670	106690877	106638426	106638635	106696531	106696650	31924	1,0,0	19,6,15	2,1,6	6,1,2	247	112	2.70275e-69	9.3449e-66	0.023,0.0,0.0	0.131,0.312,0.576	-0.332
24888	ENSMUSG00000003575	Crtc1	chr8	-	70402430	70402525	70400618	70400704	70439432	70439579	24888	12,14,6	5,7,3	4,6,13	1,0,0	120	79	1.88642e-13	5.28845e-11	0.612,0.568,0.568	0.725,1.0,1.0	-0.326
24301	ENSMUSG00000033174	Mgll	chr6	+	88813879	88813963	88809335	88809446	88818573	88818663	24301	0,1,1	9,7,11	2,5,4	10,6,2	71	52	1.18676e-07	1.83729e-05	0.0,0.095,0.062	0.128,0.379,0.594	-0.315
23672	ENSMUSG00000096929	A330023F24Rik	chr1	+	195018547	195018940	194976384	194976457	195021385	195021564	23672	12,9,19	4,6,0	24,32,24	0,0,3	201	66	4.82818e-28	2.8893e-25	0.496,0.33,1.0	1.0,1.0,0.724	-0.299
2770	ENSMUSG00000024924	Vldlr	chr19	+	27246592	27246676	27245534	27245681	27247009	27247090	2770	1,0,0	10,11,22	1,4,6	9,4,6	93	74	6.76895e-50	1.31648e-46	0.074,0.0,0.0	0.081,0.443,0.443	-0.298
13549	ENSMUSG00000058163	Gm5431	chr11	-	48900298	48900390	48894334	48894738	48901860	48902010	13549	4,3,1	6,4,11	7,5,17	8,5,4	170	135	8.66344e-30	6.41879e-27	0.346,0.373,0.067	0.41,0.443,0.771	-0.279
26405	ENSMUSG00000020212	Mdm1	chr10	+	118147980	118148115	118146594	118146971	118150788	118150956	26405	8,4,2	9,1,5	1,0,7	0,2,0	256	135	1.26939e-07	1.93631e-05	0.319,0.678,0.174	1.0,0.0,1.0	-0.276
12010	ENSMUSG00000039065	Fam173b	chr15	+	31605910	31606188	31602117	31602149	31616870	31617535	12010	6,16,32	5,0,11	10,30,7	2,1,0	160	25	5.81735e-08	9.28331e-06	0.158,1.0,0.313	0.439,0.824,1.0	-0.264
24707	ENSMUSG00000031150	Ccdc120	chrX	-	7740348	7740405	7738512	7738523	7750597	7750897	24707	52,47,86	10,18,14	55,115,55	10,1,8	50	4	8.48411e-29	5.50018e-26	0.294,0.173,0.33	0.306,0.902,0.355	-0.255
8190	ENSMUSG00000043987	Cep164	chr9	-	45781951	45782248	45779689	45779836	45787425	45787511	8190	8,6,15	5,9,14	8,9,7	8,1,2	214	79	1.07841e-09	2.16503e-07	0.371,0.198,0.283	0.27,0.769,0.564	-0.25
6322	ENSMUSG00000029569	Tmem168	chr6	-	13606923	13607084	13605934	13605959	13607829	13608044	6322	3,3,11	5,0,12	12,11,8	1,0,2	153	18	2.82243e-15	9.05448e-13	0.066,1.0,0.097	0.585,1.0,0.32	-0.247
23037	ENSMUSG00000021288	Klc1	chr12	+	111795547	111795678	111789324	111789486	111806007	111806074	23037	11,20,25	6,8,18	52,71,25	9,13,6	173	60	3.71955e-28	2.26951e-25	0.389,0.464,0.325	0.667,0.654,0.591	-0.245
14668	ENSMUSG00000008200	Fnbp4	chr2	+	90767852	90767955	90767407	90767541	90768515	90768700	14668	22,23,23	29,30,18	35,6,9	23,0,11	184	127	0.000127603	0.0120326	0.344,0.346,0.469	0.512,1.0,0.361	-0.238
3277	ENSMUSG00000063652	Slc22a21	chr11	-	53960282	53960621	53959203	53959375	53969499	53969603	3277	17,18,37	14,2,2	23,39,10	4,0,0	232	97	9.07277e-07	0.000123287	0.337,0.79,0.886	0.706,1.0,1.0	-0.231
7861	ENSMUSG00000028797	Tmem234	chr4	+	129601869	129601961	129600982	129601243	129607086	129607162	7861	15,24,47	8,9,11	28,52,16	2,5,2	104	69	1.19643e-29	8.46145e-27	0.554,0.639,0.739	0.903,0.873,0.841	-0.228
21367	ENSMUSG00000035919	Bbs9	chr9	+	22476569	22476625	22475721	22476055	22490817	22490940	21367	2,0,3	2,4,5	7,0,6	0,2,3	79	116	4.29615e-15	1.36416e-12	0.595,0.0,0.468	1.0,0.0,0.746	-0.228
3998	ENSMUSG00000038538	Ubn2	chr6	+	38452869	38452971	38440532	38440547	38461474	38461612	3998	143,60,117	10,3,10	103,66,99	5,0,7	91	4	0.000162386	0.015019	0.386,0.468,0.34	0.475,1.0,0.383	-0.221
16052	ENSMUSG00000022515	Anks3	chr16	-	4957967	4958166	4957640	4957762	4964119	4964237	16052	20,20,52	4,4,17	65,38,26	2,1,5	226	91	3.74835e-44	5.83205e-41	0.668,0.668,0.552	0.929,0.939,0.677	-0.219
26984	ENSMUSG00000061755	Bod1l	chr5	-	41791796	41791937	41787537	41788949	41794226	41794380	26984	41,15,52	32,18,47	34,22,56	33,2,27	268	135	1.61942e-11	3.86134e-09	0.392,0.296,0.358	0.342,0.847,0.511	-0.218
31915	ENSMUSG00000049606	Zfp644	chr5	-	106695642	106695699	106636806	106638635	106696531	106696826	31915	3,11,5	19,6,15	4,3,2	6,1,2	100	135	0.000146474	0.0136466	0.176,0.712,0.31	0.474,0.802,0.574	-0.217
9487	ENSMUSG00000060261	Gtf2i	chr5	-	134272523	134272586	134266542	134266656	134274538	134274595	9487	10,9,17	4,9,7	14,3,4	2,2,0	28	22	1.66872e-07	2.49651e-05	0.663,0.44,0.656	0.846,0.541,1.0	-0.209
3194	ENSMUSG00000060550	H2-Q7	chr17	+	35442266	35442551	35439908	35440184	35442966	35442999	3194	16,16,12	1,6,7	16,183,17	3,15,1	161	26	4.22436e-08	6.91861e-06	0.721,0.301,0.217	0.463,0.663,0.733	-0.207
18208	ENSMUSG00000022686	B3gnt5	chr16	+	19764150	19764353	19760640	19760827	19765107	19765214	18208	0,1,3	23,13,6	0,0,10	2,9,1	235	100	1.24376e-05	0.00140229	0.0,0.032,0.175	0.0,0.0,0.81	-0.201
9887	ENSMUSG00000021612	Slc6a18	chr13	-	73665536	73665699	73661749	73664313	73666310	73666470	9887	23,6,8	2,2,4	12,45,9	3,3,0	270	135	8.49046e-06	0.000982179	0.852,0.6,0.5	0.667,0.882,1.0	-0.199
19117	ENSMUSG00000026976	Pax8	chr2	-	24435762	24435969	24429526	24429628	24436447	24436568	19117	14,44,57	7,5,10	71,28,79	3,5,4	209	74	7.93833e-06	0.000921734	0.415,0.757,0.669	0.893,0.665,0.875	-0.197
18926	ENSMUSG00000039345	Mettl22	chr16	+	8482126	8482167	8477966	8478329	8482255	8482400	18926	10,6,2	9,2,16	5,9,13	4,5,5	68	135	6.41833e-14	1.93908e-11	0.688,0.856,0.199	0.713,0.781,0.838	-0.196
20163	ENSMUSG00000025059	Gk	chrX	-	85749611	85749695	85746224	85746301	85754331	85754409	20163	41,37,85	28,16,46	66,18,66	18,3,19	25	6	0.000139812	0.0130651	0.26,0.357,0.307	0.468,0.59,0.455	-0.196
3272	ENSMUSG00000063652	Slc22a21	chr11	-	53960282	53960437	53959203	53959375	53969499	53969603	3272	29,24,53	14,2,2	38,76,18	4,0,0	232	97	8.81998e-08	1.38616e-05	0.464,0.834,0.917	0.799,1.0,1.0	-0.195
547	ENSMUSG00000024050	Wiz	chr17	-	32381055	32381156	32367823	32368147	32387572	32387817	547	6,4,18	16,6,32	12,6,11	16,3,9	188	135	8.4751e-11	1.79407e-08	0.212,0.324,0.288	0.35,0.59,0.467	-0.194
7805	ENSMUSG00000068917	Clk2	chr3	+	89169617	89169702	89168697	89168923	89170048	89170115	7805	8,10,20	12,4,12	17,18,17	13,6,1	81	60	3.50196e-07	5.04509e-05	0.331,0.649,0.552	0.492,0.69,0.926	-0.192
28228	ENSMUSG00000045251	Zfp688	chr7	-	127421404	127421518	127418966	127419641	127421808	127422034	28228	29,31,97	12,30,44	83,105,55	12,49,11	214	135	1.08743e-27	6.26644e-25	0.604,0.395,0.582	0.814,0.575,0.759	-0.189
19663	ENSMUSG00000031860	Pbx4	chr8	+	69866467	69866603	69859079	69859153	69870028	69870182	19663	15,5,18	3,3,2	88,45,51	7,7,4	190	67	2.63164e-05	0.00281413	0.638,0.37,0.76	0.816,0.694,0.818	-0.187
11185	ENSMUSG00000024579	Pcyox1l	chr18	-	61703345	61703394	61702195	61702370	61703511	61703718	11185	3,0,1	23,20,43	1,2,0	1,18,7	84	135	2.32078e-05	0.00251631	0.173,0.0,0.036	0.616,0.152,0.0	-0.186
4891	ENSMUSG00000024462	Gabbr1	chr17	+	37067213	37067364	37064659	37064737	37067775	37067908	4891	3,0,0	0,4,3	0,4,1	2,1,0	197	62	6.52104e-05	0.00645051	1.0,0.0,0.0	0.0,0.557,1.0	-0.186
7293	ENSMUSG00000023942	Slc29a1	chr17	-	45593331	45593432	45592178	45592261	45599472	45599604	7293	16,4,10	6,2,8	10,11,6	3,3,1	119	66	8.14688e-05	0.00797216	0.597,0.526,0.409	0.649,0.67,0.769	-0.185
23466	ENSMUSG00000038909	Kat7	chr11	-	95291519	95291609	95289771	95289870	95294562	95294645	23466	71,77,123	22,23,45	96,64,94	10,9,15	64	33	2.73873e-07	4.00112e-05	0.625,0.633,0.585	0.832,0.786,0.764	-0.18
36798	ENSMUSG00000029141	Slc4a1ap	chr5	+	31543669	31543913	31540385	31540497	31548610	31548681	36798	65,37,71	4,3,6	85,50,46	4,0,1	169	34	6.5297e-05	0.00645051	0.766,0.713,0.704	0.81,1.0,0.902	-0.176
30971	ENSMUSG00000064145	Arih2	chr9	-	108644025	108644365	108620058	108620126	108649228	108649385	30971	96,61,97	7,8,7	90,90,79	2,1,2	196	61	4.4763e-24	2.44375e-21	0.81,0.704,0.812	0.933,0.966,0.925	-0.166
30963	ENSMUSG00000064145	Arih2	chr9	-	108644025	108644368	108620058	108620126	108649228	108649380	30963	96,61,99	7,8,7	92,88,79	2,1,2	196	61	1.47115e-23	7.75921e-21	0.81,0.704,0.815	0.935,0.965,0.925	-0.165
15891	ENSMUSG00000020184	Mdm2	chr10	-	117709699	117709784	117705154	117705229	117709945	117710022	15891	133,77,144	27,14,16	79,71,81	7,6,6	24	3	5.13737e-17	1.75675e-14	0.381,0.407,0.529	0.585,0.597,0.628	-0.164
6830	ENSMUSG00000031626	Sorbs2	chr8	+	45645760	45645852	45627971	45628272	45658802	45658941	6830	6,1,3	19,9,10	2,4,1	5,4,2	167	132	3.90024e-09	7.3113e-07	0.2,0.081,0.192	0.24,0.441,0.283	-0.164
21738	ENSMUSG00000047766	Lrrc49	chr9	-	60680504	60680702	60680068	60680171	60685034	60685122	21738	48,16,27	7,3,2	37,27,17	1,1,2	177	42	4.52219e-06	0.000549694	0.619,0.559,0.762	0.898,0.865,0.669	-0.164
18242	ENSMUSG00000044098	Rsbn1	chr3	+	103930036	103930154	103928350	103929024	103953636	103953774	18242	3,6,6	40,21,57	2,14,10	13,12,19	218	131	3.26926e-53	7.26663e-50	0.043,0.147,0.059	0.085,0.412,0.24	-0.163
477	ENSMUSG00000068250	Amn1	chr6	-	149184991	149185124	149170832	149171050	149188235	149188685	477	30,26,34	10,9,6	30,17,31	5,4,0	252	135	6.77501e-11	1.4743e-08	0.616,0.607,0.752	0.763,0.695,1.0	-0.161
12238	ENSMUSG00000054453	Sytl5	chrX	+	9957183	9957249	9956358	9956448	9960013	9960192	12238	7,2,3	21,11,29	6,5,10	17,10,21	66	83	8.06388e-09	1.4848e-06	0.295,0.186,0.115	0.307,0.386,0.375	-0.157
16366	ENSMUSG00000022020	Naa16	chr14	-	79350688	79350830	79344894	79345108	79351372	79351501	16366	5,1,9	17,3,19	9,6,9	6,8,14	257	122	3.30842e-09	6.23948e-07	0.123,0.137,0.184	0.416,0.263,0.234	-0.156
29757	ENSMUSG00000078812	Eif5a	chr11	-	69920340	69920422	69919150	69919336	69920800	69920919	29757	47,51,82	40,91,137	51,93,33	23,91,28	127	112	8.95971e-37	9.29361e-34	0.509,0.331,0.345	0.662,0.474,0.51	-0.154
15899	ENSMUSG00000047656	Trpt1	chr19	+	6997932	6998102	6996695	6996777	6998191	6998366	15899	46,57,91	0,12,12	40,72,31	1,1,1	210	75	0.000588575	0.0489871	1.0,0.629,0.73	0.935,0.963,0.917	-0.152
9031	ENSMUSG00000063663	Brwd3	chrX	-	108749282	108749441	108742567	108743770	108750230	108750328	9031	98,27,146	11,4,14	65,31,109	2,0,8	226	91	1.35537e-05	0.00152262	0.782,0.731,0.808	0.929,1.0,0.846	-0.151
21017	ENSMUSG00000039929	Urb1	chr16	-	90776124	90776304	90774048	90774901	90777353	90777572	21017	1,21,29	2,1,0	8,2,5	0,0,2	270	135	2.67773e-12	6.9438e-10	0.2,0.913,1.0	1.0,1.0,0.556	-0.148
34462	ENSMUSG00000029647	Pan3	chr5	+	147503084	147503202	147455117	147455188	147521829	147521934	34462	2,1,1	2,0,5	8,1,1	2,0,1	114	27	2.34729e-09	4.48117e-07	0.191,1.0,0.045	0.486,1.0,0.191	-0.147
17575	ENSMUSG00000079509	Zfx	chrX	-	94114195	94114263	94102290	94102380	94123067	94123407	17575	10,8,16	11,2,4	6,7,13	2,1,1	70	83	1.47702e-06	0.000193932	0.519,0.826,0.826	0.781,0.892,0.939	-0.147
32049	ENSMUSG00000050312	Nsun3	chr16	-	62771698	62771736	62770691	62770812	62776287	62776383	32049	2,0,3	36,18,72	4,0,2	24,19,20	10	68	2.69982e-05	0.00287716	0.274,0.0,0.221	0.531,0.0,0.405	-0.147
12152	ENSMUSG00000097354	2310001H17Rik	chr6	-	129227627	129227774	129216350	129216536	129237738	129237991	12152	13,30,44	8,10,15	29,9,23	4,3,5	270	135	3.02402e-07	4.37681e-05	0.448,0.6,0.595	0.784,0.6,0.697	-0.146
9764	ENSMUSG00000037997	Parp11	chr6	+	127471547	127471668	127470701	127470830	127474235	127474311	9764	22,16,25	1,4,8	15,13,23	2,1,1	149	56	6.21268e-05	0.00619635	0.892,0.601,0.54	0.738,0.83,0.896	-0.144
31100	ENSMUSG00000022568	Scrib	chr15	-	76061738	76061801	76061133	76061223	76062669	76063047	31100	41,34,95	15,21,20	70,73,42	5,15,3	60	83	9.137e-05	0.00885748	0.791,0.691,0.868	0.951,0.871,0.951	-0.141
15226	ENSMUSG00000039782	Cpeb2	chr5	+	43238326	43238416	43237306	43237588	43244585	43244676	15226	93,53,80	149,37,102	109,23,97	96,10,63	115	84	8.92041e-14	2.59425e-11	0.313,0.511,0.364	0.453,0.627,0.529	-0.14
16044	ENSMUSG00000022515	Anks3	chr16	-	4960396	4960568	4957640	4957762	4964119	4964237	16044	44,31,55	4,4,17	38,54,30	2,1,5	226	91	4.09006e-07	5.81162e-05	0.816,0.757,0.566	0.884,0.956,0.707	-0.136
14749	ENSMUSG00000046688	Tifa	chr3	+	127791472	127791529	127789804	127790171	127796568	127798389	14749	51,27,77	8,16,6	485,97,281	11,0,18	100	135	4.83807e-07	6.84323e-05	0.896,0.695,0.945	0.983,1.0,0.955	-0.134
33485	ENSMUSG00000029505	Ep400	chr5	-	110753803	110753914	110741969	110742060	110755396	110756766	33485	33,40,38	101,54,119	40,62,14	72,24,38	157	84	1.5609e-29	1.05592e-26	0.149,0.284,0.146	0.229,0.58,0.165	-0.132
31828	ENSMUSG00000029062	Cdk11b	chr4	+	155625184	155625339	155624853	155624941	155625530	155625654	31828	206,165,348	94,85,127	401,131,298	112,45,54	198	63	1.20894e-37	1.29724e-34	0.411,0.382,0.466	0.533,0.481,0.637	-0.131
28544	ENSMUSG00000059824	Dbp	chr7	+	45706605	45706716	45705623	45705762	45708259	45708471	28544	7,398,522	3,84,123	197,545,432	27,84,51	205	132	3.299e-06	0.000412282	0.6,0.753,0.732	0.825,0.807,0.845	-0.131
12150	ENSMUSG00000097354	2310001H17Rik	chr6	-	129233063	129233153	129212735	129216536	129237738	129237857	12150	46,39,62	8,10,15	66,37,53	4,3,5	143	112	8.96797e-20	3.62422e-17	0.818,0.753,0.764	0.928,0.906,0.892	-0.13
18310	ENSMUSG00000028439	Fam219a	chr4	-	41524365	41524414	41521866	41521969	41569176	41569537	18310	13,8,3	0,0,4	13,12,11	0,0,0	45	96	9.88563e-06	0.00112271	1.0,1.0,0.615	1.0,1.0,1.0	-0.128
7497	ENSMUSG00000013973	Dedd	chr1	+	171331252	171331285	171329568	171329692	171338251	171338640	7497	16,24,27	15,18,33	28,41,15	10,12,6	34	117	7.31724e-33	5.99205e-30	0.786,0.821,0.738	0.906,0.922,0.896	-0.126
29755	ENSMUSG00000078812	Eif5a	chr11	-	69920340	69920434	69919150	69919336	69920800	69920940	29755	56,69,102	40,91,137	51,113,36	23,91,28	172	133	4.16547e-21	1.87857e-18	0.52,0.37,0.365	0.632,0.49,0.499	-0.122
17844	ENSMUSG00000056211	R3hdm1	chr1	+	128184399	128184654	128181985	128182212	128186757	128186909	17844	83,53,134	12,5,5	99,5,86	1,0,3	270	135	3.57259e-06	0.000443904	0.776,0.841,0.931	0.98,1.0,0.935	-0.122
38991	ENSMUSG00000037514	Pank2	chr2	+	131280156	131280410	131273910	131274120	131287473	131287597	38991	14,28,24	3,8,16	38,28,24	9,10,2	252	117	1.18891e-06	0.000159468	0.684,0.619,0.411	0.662,0.565,0.848	-0.12
34246	ENSMUSG00000026319	2310035C23Rik	chr1	+	105740434	105740517	105735922	105736022	105741012	105741095	34246	6,2,10	21,12,25	16,3,3	25,4,8	51	34	2.25912e-06	0.000290493	0.16,0.1,0.211	0.299,0.333,0.2	-0.12
24605	ENSMUSG00000048000	Gigyf2	chr1	+	87378971	87379083	87365183	87365279	87403666	87403846	24605	2,3,2	3,0,0	3,8,7	1,0,0	164	89	1.28458e-07	1.94993e-05	0.266,1.0,1.0	0.619,1.0,1.0	-0.118
39095	ENSMUSG00000035293	G2e3	chr12	+	51365254	51365559	51363416	51363546	51367774	51367956	39095	60,32,66	1,2,10	41,36,50	0,0,1	258	123	3.68504e-11	8.19079e-09	0.966,0.884,0.759	1.0,1.0,0.96	-0.117
15888	ENSMUSG00000020184	Mdm2	chr10	-	117709653	117709784	117705154	117705229	117709945	117710028	15888	99,61,118	27,14,16	55,50,57	7,6,6	122	9	5.04124e-10	1.02532e-07	0.213,0.243,0.352	0.367,0.381,0.412	-0.117
14287	ENSMUSG00000026082	Rev1	chr1	-	38128251	38128315	38108403	38108467	38129461	38129801	14287	2,1,3	27,15,33	1,0,10	16,5,10	57	57	8.16309e-21	3.57773e-18	0.069,0.063,0.083	0.059,0.0,0.5	-0.115
4872	ENSMUSG00000032570	Atp2c1	chr9	-	105494414	105494597	105470036	105470147	105494892	105495105	4872	272,252,402	52,48,98	328,134,271	41,11,38	239	104	2.73905e-06	0.000347893	0.695,0.696,0.641	0.777,0.841,0.756	-0.114
20798	ENSMUSG00000030199	Etv6	chr6	+	134066306	134066465	134035699	134036138	134137284	134137417	20798	122,132,175	60,52,111	153,57,128	48,14,51	261	126	8.19992e-14	2.40722e-11	0.495,0.551,0.432	0.606,0.663,0.548	-0.113
28985	ENSMUSG00000010047	Hyal2	chr9	+	107568982	107569233	107567944	107567976	107570103	107571070	28985	584,747,1247	182,177,343	792,2396,655	159,274,144	160	25	8.88543e-28	5.21692e-25	0.334,0.397,0.362	0.438,0.577,0.415	-0.112
31176	ENSMUSG00000074272	Ceacam1	chr7	-	25465467	25465520	25464848	25464880	25466316	25466437	31176	501,257,422	115,60,102	971,276,672	164,38,96	25	4	6.68734e-07	9.24874e-05	0.411,0.407,0.398	0.486,0.537,0.528	-0.112
34078	ENSMUSG00000026955	Sapcd2	chr2	+	25373415	25373517	25372359	25372998	25374951	25375142	34078	3,12,18	8,2,12	6,32,8	4,7,4	190	135	5.98666e-07	8.39158e-05	0.21,0.81,0.516	0.516,0.765,0.587	-0.111
589	ENSMUSG00000037443	Cep85	chr4	-	134164627	134164757	134156096	134156371	134167288	134167441	589	6,4,13	22,15,33	6,2,9	13,9,6	246	135	6.86153e-06	0.00079969	0.13,0.128,0.178	0.202,0.109,0.452	-0.109
26386	ENSMUSG00000031822	Gse1	chr8	+	120553583	120553802	120488446	120489151	120562625	120562825	26386	407,227,491	30,42,52	534,237,491	37,4,26	270	135	3.39116e-22	1.62348e-19	0.872,0.73,0.825	0.878,0.967,0.904	-0.107
28606	ENSMUSG00000086938	4930481A15Rik	chr19	+	5415007	5415099	5406814	5407083	5415606	5415812	28606	11,14,18	3,5,16	25,16,15	5,4,6	170	135	1.91996e-09	3.71088e-07	0.744,0.69,0.472	0.799,0.761,0.665	-0.106
22778	ENSMUSG00000024019	Cmtr1	chr17	+	29663171	29663306	29660594	29660771	29674138	29674290	22778	9,9,34	0,1,3	15,1103,8	0,0,0	256	135	0.00016094	0.0149497	1.0,0.826,0.857	1.0,1.0,1.0	-0.106
17591	ENSMUSG00000063894	Zkscan8	chr13	-	21521785	21521909	21513221	21520962	21522223	21522315	17591	26,3,5	3,1,4	3,1,9	4,0,1	184	85	8.53375e-08	1.34799e-05	0.8,0.581,0.366	0.257,1.0,0.806	-0.105
36640	ENSMUSG00000047213	Ythdf3	chr3	+	16183921	16183946	16183235	16183520	16186966	16187115	36640	9,5,11	2,3,8	6,8,13	1,0,0	36	135	3.09818e-11	6.93591e-09	0.944,0.862,0.838	0.957,1.0,1.0	-0.104
26244	ENSMUSG00000024515	Smad4	chr18	-	73658567	73658684	73657194	73657245	73662657	73662775	26244	88,114,182	4,5,3	222,119,193	3,2,0	105	20	5.64237e-07	7.94477e-05	0.807,0.813,0.92	0.934,0.919,1.0	-0.104
16031	ENSMUSG00000023015	Racgap1	chr15	-	99643421	99643523	99642882	99642971	99651506	99651612	16031	5,6,5	10,21,12	4,5,4	4,10,5	101	46	0.000531116	0.0445479	0.185,0.115,0.16	0.313,0.185,0.267	-0.102
15880	ENSMUSG00000057969	Sema3b	chr9	-	107605446	107605587	107605090	107605155	107606549	107606934	15880	39,64,139	1,0,13	70,240,61	0,1,0	191	58	2.06262e-41	2.91748e-38	0.922,1.0,0.765	1.0,0.986,1.0	-0.1
22480	ENSMUSG00000025261	Huwe1	chrX	+	151804445	151804540	151803260	151803569	151806271	151806407	22480	17,14,19	54,31,61	15,2,17	17,11,18	170	129	4.45673e-19	1.77801e-16	0.193,0.255,0.191	0.401,0.121,0.417	-0.1
32566	ENSMUSG00000029822	Osbpl3	chr6	-	50346010	50346103	50344873	50345030	50346327	50346431	32566	47,109,193	35,42,109	158,104,132	59,36,47	134	97	1.99514e-05	0.00218608	0.493,0.653,0.562	0.66,0.677,0.67	-0.1
21982	ENSMUSG00000000204	Slfn4	chr11	+	83175827	83175913	83175562	83175644	83176076	83176799	21982	26,31,38	25,12,13	14,88,16	13,19,2	98	75	9.35044e-08	1.46215e-05	0.443,0.664,0.691	0.452,0.78,0.86	-0.098
24954	ENSMUSG00000036109	Mbnl3	chrX	-	51164417	51164664	51139203	51139368	51205773	51205990	24954	58,28,54	13,1,12	17,30,24	2,1,2	270	135	2.18809e-05	0.00238073	0.69,0.933,0.692	0.81,0.938,0.857	-0.097
15234	ENSMUSG00000028252	Ccnc	chr4	+	21747482	21747576	21746655	21746774	21748136	21750546	15234	48,35,80	72,30,111	46,42,40	31,39,34	151	112	0.000460488	0.0390448	0.331,0.464,0.348	0.524,0.444,0.466	-0.097
38523	ENSMUSG00000033386	Frrs1	chr3	+	116890904	116891003	116885106	116885289	116891839	116891987	38523	384,253,442	41,15,59	297,171,276	0,0,15	184	135	2.39014e-13	6.58197e-11	0.873,0.925,0.846	1.0,1.0,0.931	-0.096
5156	ENSMUSG00000040728	Esrp1	chr4	-	11344111	11344262	11338721	11338831	11353294	11353463	5156	167,118,210	54,38,40	116,96,106	18,13,27	238	103	3.30514e-05	0.00346295	0.572,0.573,0.694	0.736,0.762,0.629	-0.096
24955	ENSMUSG00000021962	Dcp1a	chr14	+	30512983	30513097	30505545	30505684	30518918	30519677	24955	99,83,118	15,2,27	101,31,58	5,0,6	211	132	9.63887e-09	1.74385e-06	0.805,0.963,0.732	0.927,1.0,0.858	-0.095
19658	ENSMUSG00000031860	Pbx4	chr8	+	69870028	69870182	69859079	69859153	69870577	69870684	19658	13,11,36	0,3,3	70,43,40	1,6,1	167	32	0.000192058	0.0175263	1.0,0.413,0.697	0.931,0.579,0.885	-0.095
9828	ENSMUSG00000027615	Hps3	chr3	-	20008814	20008922	20003224	20003431	20010799	20010988	9828	56,36,68	12,1,2	37,32,27	1,0,0	202	135	0.000218948	0.0196914	0.757,0.96,0.958	0.961,1.0,1.0	-0.095
31824	ENSMUSG00000029062	Cdk11b	chr4	+	155625726	155625773	155625530	155625654	155626773	155626889	31824	63,34,94	187,140,267	101,28,80	196,86,149	36	91	2.28334e-13	6.34402e-11	0.46,0.38,0.471	0.566,0.451,0.576	-0.094
11410	ENSMUSG00000068551	Zfp467	chr6	-	48443411	48443487	48442624	48442738	48445352	48445494	11410	32,42,33	17,9,21	96,59,85	22,24,16	110	107	4.39691e-09	8.193e-07	0.647,0.819,0.605	0.809,0.705,0.838	-0.094
24311	ENSMUSG00000028456	Unc13b	chr4	+	43161442	43161478	43115102	43115160	43165743	43165978	24311	6,3,5	49,39,67	4,3,7	33,14,38	29	51	0.000371482	0.0321999	0.177,0.119,0.116	0.176,0.274,0.245	-0.094
26902	ENSMUSG00000056133	Gm9992	chr17	-	7379573	7379627	7379203	7379348	7385281	7385305	26902	25,41,66	4,0,0	186,167,127	2,0,0	47	17	1.54985e-09	3.05242e-07	0.693,1.0,1.0	0.971,1.0,1.0	-0.093
16051	ENSMUSG00000022515	Anks3	chr16	-	4957967	4958166	4957640	4957762	4960396	4960568	16051	54,68,104	6,0,7	116,86,74	0,2,0	250	115	7.02282e-11	1.51761e-08	0.805,1.0,0.872	1.0,0.952,1.0	-0.092
32753	ENSMUSG00000019647	Sema6a	chr18	-	47270608	47270773	47247439	47249584	47276585	47276606	32753	281,282,458	64,28,56	575,94,404	64,9,33	149	14	0.000101312	0.0097303	0.292,0.486,0.435	0.458,0.495,0.535	-0.092
27807	ENSMUSG00000001211	Agpat3	chr10	-	78351626	78351711	78329275	78329336	78352212	78352489	27807	25,52,145	9,35,63	121,133,85	42,37,29	78	54	1.02896e-08	1.84018e-06	0.658,0.507,0.614	0.666,0.713,0.67	-0.09
27254	ENSMUSG00000010601	Apol7a	chr15	-	77396406	77396506	77396229	77396317	77398937	77399110	27254	138,118,194	316,240,447	371,197,216	396,617,210	132	81	1.16049e-08	2.05183e-06	0.211,0.232,0.21	0.365,0.164,0.387	-0.088
35137	ENSMUSG00000027620	Rbm39	chr2	-	156174096	156174168	156172827	156173022	156176402	156176457	35137	27,5,22	10,1,3	33,13,11	2,2,2	65	48	3.17268e-06	0.000399707	0.666,0.787,0.844	0.924,0.828,0.802	-0.086
35968	ENSMUSG00000020828	Pld2	chr11	+	70544127	70544277	70542942	70543095	70551179	70551263	35968	138,119,219	2,12,14	183,151,144	1,6,2	212	77	1.22791e-09	2.44937e-07	0.962,0.783,0.85	0.985,0.901,0.963	-0.085
27181	ENSMUSG00000038876	Rnf146	chr10	-	29361284	29361345	29354291	29354447	29361963	29362023	27181	22,8,16	52,21,86	27,4,18	52,12,28	54	53	0.000367826	0.0319721	0.293,0.272,0.154	0.338,0.247,0.387	-0.084
9576	ENSMUSG00000042079	Hnrnpf	chr6	+	117907148	117907208	117906789	117906839	117917469	117917598	9576	295,319,587	93,89,160	412,287,364	71,53,70	40	30	7.21105e-12	1.80962e-09	0.704,0.729,0.733	0.813,0.802,0.796	-0.082
31990	ENSMUSG00000007812	Zfp655	chr5	+	145235736	145235863	145233440	145233602	145237049	145238322	31990	66,56,119	7,7,10	88,107,57	3,2,5	240	135	1.88825e-05	0.00208364	0.841,0.818,0.87	0.943,0.968,0.865	-0.082
18453	ENSMUSG00000041757	Plekha6	chr1	+	133280338	133280407	133274792	133274879	133281782	133281863	18453	24,6,14	1,1,9	33,18,11	1,0,1	8	19	0.000123252	0.0116576	0.983,0.934,0.787	0.987,1.0,0.963	-0.082
31345	ENSMUSG00000004562	Arhgef40	chr14	+	51986931	51987222	51984718	51984991	51987402	51987467	31345	2,0,1	14,12,14	4,6,3	9,17,9	193	58	0.000162652	0.015019	0.041,0.0,0.021	0.118,0.096,0.091	-0.081
2483	ENSMUSG00000031393	Mecp2	chrX	-	74079908	74080032	74036981	74037332	74085509	74085612	2483	122,68,151	53,14,47	126,68,104	17,25,19	195	96	1.17992e-10	2.46421e-08	0.531,0.705,0.613	0.785,0.572,0.729	-0.079
13979	ENSMUSG00000001036	Epn2	chr11	-	61544157	61544328	61535270	61535383	61546149	61546911	13979	2,2,0	33,19,50	3,4,3	12,12,16	241	106	3.60456e-13	9.75362e-11	0.026,0.044,0.0	0.099,0.128,0.076	-0.078
5498	ENSMUSG00000039599	Fam149b	chr14	+	20363262	20363450	20356354	20356497	20374329	20374454	5498	60,84,95	1,6,13	78,38,67	3,1,1	253	118	9.38693e-05	0.00907151	0.965,0.867,0.773	0.924,0.947,0.969	-0.078
2963	ENSMUSG00000022992	Kansl2	chr15	-	98531322	98531437	98529289	98529453	98531719	98531898	2963	237,255,254	30,17,27	229,283,211	17,6,6	216	135	2.30921e-07	3.40559e-05	0.832,0.904,0.855	0.894,0.967,0.956	-0.075
12623	ENSMUSG00000092558	Med20	chr17	+	47612962	47613117	47611581	47611692	47618808	47619062	12623	145,149,235	1,12,10	254,266,173	0,3,1	239	104	1.47268e-13	4.16608e-11	0.984,0.844,0.911	1.0,0.975,0.987	-0.074
6012	ENSMUSG00000106864	Gtf3c2	chr5	-	31173382	31173511	31172781	31173061	31173767	31174089	6012	101,63,163	237,194,418	131,112,131	225,186,223	244	135	4.96033e-08	7.9977e-06	0.191,0.152,0.177	0.244,0.25,0.245	-0.073
5324	ENSMUSG00000029798	Herc6	chr6	+	57652031	57652169	57647064	57647172	57654388	57654532	5324	47,18,81	2,2,13	105,110,44	5,6,3	228	101	2.75513e-07	4.00627e-05	0.912,0.799,0.734	0.903,0.89,0.867	-0.072
31480	ENSMUSG00000029780	Nt5c3	chr6	-	56897774	56897829	56892789	56892888	56923671	56923819	31480	3,6,8	68,54,68	10,2,2	27,26,28	53	92	4.84383e-06	0.000579732	0.071,0.162,0.17	0.391,0.118,0.11	-0.072
14286	ENSMUSG00000026082	Rev1	chr1	-	38074898	38075023	38074314	38074443	38079289	38079398	14286	3,9,0	7,14,22	4,0,13	11,6,7	190	89	8.37593e-09	1.53319e-06	0.167,0.231,0.0	0.146,0.0,0.465	-0.071
17531	ENSMUSG00000085385	Snhg17	chr2	-	158358204	158358340	158357197	158357263	158359181	158359432	17531	2,0,3	3,4,12	3,1,0	2,2,2	182	59	8.07041e-07	0.000110147	0.178,0.0,0.075	0.327,0.139,0.0	-0.071
13491	ENSMUSG00000059518	Znhit1	chr5	-	136986125	136986255	136984878	136985049	136986810	136987232	13491	10,23,27	31,54,83	24,70,13	39,91,40	246	135	3.42945e-08	5.70683e-06	0.15,0.189,0.151	0.252,0.297,0.151	-0.07
11420	ENSMUSG00000004070	Hmox2	chr16	+	4762558	4762677	4726362	4726471	4764605	4765090	11420	56,98,113	3,4,25	77,132,68	1,6,7	191	102	3.58056e-06	0.000443904	0.909,0.929,0.707	0.976,0.922,0.838	-0.064
21372	ENSMUSG00000030067	Foxp1	chr6	-	99234793	99234906	99161939	99163029	99260344	99260419	21372	8,0,7	90,44,65	14,1,12	41,22,43	145	68	5.40155e-06	0.000639108	0.04,0.0,0.048	0.138,0.021,0.116	-0.062
19289	ENSMUSG00000048126	Col6a3	chr1	-	90827859	90828477	90821801	90822404	90830142	90830258	19289	9,7,14	3,1,3	4,3,2	0,6,0	244	109	8.20116e-05	0.00800012	0.573,0.758,0.676	1.0,0.183,1.0	-0.059
36974	ENSMUSG00000090084	Srpx	chrX	-	10073768	10073828	10069372	10069564	10117443	10117682	36974	3,7,2	0,3,2	1,1,2	0,0,3	106	135	1.3119e-07	1.98173e-05	1.0,0.748,0.56	1.0,1.0,0.459	-0.05
15677	ENSMUSG00000029730	Mcm7	chr5	-	138170316	138170396	138169559	138169724	138170809	138171017	15677	54,41,61	0,0,0	19,39,19	1,4,0	146	135	1.89439e-09	3.68435e-07	1.0,1.0,1.0	0.946,0.9,1.0	0.051
37893	ENSMUSG00000037395	Rcor3	chr1	-	192101751	192101867	192100906	192101155	192108643	192108701	37893	16,12,11	9,6,19	7,3,9	12,1,21	134	51	0.000434306	0.0371284	0.404,0.432,0.181	0.182,0.533,0.14	0.054
22073	ENSMUSG00000031684	Slc10a7	chr8	+	78706874	78706948	78697165	78697331	78729617	78729763	22073	46,34,67	0,0,1	24,25,18	3,2,0	134	135	4.66601e-06	0.000563224	1.0,1.0,0.985	0.89,0.926,1.0	0.056
38843	ENSMUSG00000038696	Mapkap1	chr2	+	34435132	34435222	34406861	34407254	34444257	34444406	38843	298,335,519	21,22,28	334,442,310	46,64,28	166	135	9.72223e-06	0.00110819	0.92,0.925,0.938	0.855,0.849,0.9	0.06
21700	ENSMUSG00000021009	Ptpn21	chr12	-	98692871	98692956	98688189	98689628	98693556	98693617	21700	26,19,42	2,1,3	35,13,33	9,0,5	78	54	2.18733e-05	0.00238073	0.9,0.929,0.906	0.729,1.0,0.82	0.062
5506	ENSMUSG00000039599	Fam149b	chr14	+	20358023	20358140	20356354	20356497	20363262	20363450	5506	71,89,158	5,22,16	86,53,63	23,4,17	220	135	0.000297569	0.0261575	0.897,0.713,0.858	0.696,0.89,0.695	0.062
32052	ENSMUSG00000050312	Nsun3	chr16	-	62776287	62776383	62770657	62770812	62785787	62785897	32052	46,27,93	6,1,2	42,20,35	1,1,12	146	103	8.42257e-08	1.33721e-05	0.844,0.95,0.97	0.967,0.934,0.673	0.063
19704	ENSMUSG00000036893	Ehmt1	chr2	-	24884145	24884702	24877454	24877626	24887002	24887069	19704	186,159,276	0,0,0	169,164,106	4,7,0	195	60	7.60596e-14	2.25412e-11	1.0,1.0,1.0	0.929,0.878,1.0	0.064
3605	ENSMUSG00000038346	Zfp384	chr6	+	125024413	125024552	125024032	125024270	125024745	125024767	3605	66,57,94	16,9,25	68,41,57	21,6,45	144	15	5.38649e-08	8.64005e-06	0.301,0.397,0.281	0.252,0.416,0.117	0.065
35062	ENSMUSG00000030870	Ubfd1	chr7	+	122071909	122072015	122067663	122068989	122076107	122076190	35062	73,75,131	0,0,0	71,84,82	5,4,0	139	76	1.13424e-06	0.000153457	1.0,1.0,1.0	0.886,0.92,1.0	0.065
28926	ENSMUSG00000035378	Shq1	chr6	-	100655258	100655371	100648163	100648291	100664426	100664587	28926	39,30,68	0,1,0	16,24,9	1,0,1	198	121	0.000200153	0.0182116	1.0,0.948,1.0	0.907,1.0,0.846	0.065
26607	ENSMUSG00000095041	PISD	JH584304.1	-	58563	58835	55111	55701	59591	59667	26607	631,671,1100	10,16,24	721,511,491	27,28,25	204	69	8.94176e-06	0.00103055	0.955,0.934,0.939	0.9,0.861,0.869	0.066
1735	ENSMUSG00000052752	Traf7	chr17	-	24514712	24514866	24514124	24514217	24516504	24516596	1735	83,82,157	19,20,48	120,180,62	50,76,14	171	36	4.61141e-05	0.00470485	0.479,0.463,0.408	0.336,0.333,0.482	0.066
24250	ENSMUSG00000027341	Tmem230	chr2	-	132244018	132244141	132239491	132240626	132245955	132247654	24250	292,274,555	29,15,39	230,285,205	47,15,29	232	135	0.000190031	0.0173923	0.854,0.914,0.892	0.74,0.917,0.804	0.066
5528	ENSMUSG00000039599	Fam149b	chr14	+	20377774	20377999	20375509	20375613	20378399	20378523	5528	67,112,179	1,1,2	88,30,79	3,1,4	214	79	0.000482428	0.0406834	0.961,0.976,0.971	0.915,0.917,0.879	0.066
31463	ENSMUSG00000029860	Zyx	chr6	+	42351269	42351362	42350945	42351148	42351474	42351969	31463	1154,974,1702	153,116,171	1090,395,1111	191,79,223	172	135	3.72626e-06	0.000458315	0.855,0.868,0.887	0.817,0.797,0.796	0.067
8079	ENSMUSG00000029001	Fbxo44	chr4	-	148154157	148154241	148152802	148153644	148156145	148156281	8079	9,6,25	25,46,45	5,6,6	31,49,16	148	129	1.86039e-05	0.00206021	0.239,0.102,0.326	0.123,0.096,0.246	0.067
13873	ENSMUSG00000000958	Slc7a7	chr14	-	54377765	54377910	54374213	54374317	54408502	54409048	13873	37,62,74	43,59,87	60,99,52	115,209,54	232	97	3.08398e-05	0.00325313	0.265,0.305,0.262	0.179,0.165,0.287	0.067
25913	ENSMUSG00000025437	Usp33	chr3	+	152360282	152360435	152358640	152358698	152361899	152362002	25913	449,380,699	4,0,0	349,135,305	5,1,2	147	12	4.6697e-06	0.000563224	0.902,1.0,1.0	0.851,0.917,0.926	0.069
22220	ENSMUSG00000033004	Mycbp2	chr14	-	103174765	103174990	103173786	103173919	103182353	103182494	22220	74,26,80	1,0,1	31,6,35	0,0,6	260	125	4.31597e-18	1.59886e-15	0.973,1.0,0.975	1.0,1.0,0.737	0.07
14872	ENSMUSG00000021244	Ylpm1	chr12	+	85028769	85030887	85014700	85015593	85033916	85034034	14872	85,72,103	10,2,15	60,19,58	14,0,16	246	111	6.5485e-14	1.95939e-11	0.793,0.942,0.756	0.659,1.0,0.621	0.07
25290	ENSMUSG00000033429	Mcee	chr7	+	64400168	64400344	64392774	64392843	64411834	64412121	25290	132,252,392	18,45,68	107,226,91	14,63,25	197	62	5.30102e-05	0.0053212	0.698,0.638,0.645	0.706,0.53,0.534	0.07
19270	ENSMUSG00000039738	Slx4	chr16	-	3982978	3983242	3981584	3981687	3984990	3987181	19270	5,7,20	21,25,65	7,2,0	44,23,33	231	96	0.000250745	0.0223572	0.09,0.104,0.113	0.062,0.035,0.0	0.07
1921	ENSMUSG00000020248	Nfyb	chr10	-	82754964	82755095	82752517	82752604	82756701	82756795	1921	201,145,330	3,5,8	179,116,146	25,1,3	145	32	2.75182e-10	5.67093e-08	0.937,0.865,0.901	0.612,0.962,0.915	0.071
24491	ENSMUSG00000055296	Tmem245	chr4	-	56903211	56903247	56899305	56899428	56903917	56904049	24491	24,9,31	139,82,127	19,7,17	149,55,147	29	106	0.0002725	0.0242276	0.387,0.286,0.472	0.318,0.318,0.297	0.071
38876	ENSMUSG00000001995	Sipa1l2	chr8	-	125433177	125433309	125422578	125422702	125439263	125439483	38876	62,59,122	2,2,1	64,58,58	2,2,9	232	117	1.24687e-06	0.000166524	0.94,0.937,0.984	0.942,0.936,0.765	0.073
14199	ENSMUSG00000059981	Taok2	chr7	-	126868109	126868322	126866996	126867179	126871401	126871641	14199	78,74,114	0,0,0	84,108,57	0,0,8	270	135	3.02014e-05	0.00319662	1.0,1.0,1.0	1.0,1.0,0.781	0.073
485	ENSMUSG00000030077	Chl1	chr6	+	103560045	103560115	103510961	103511149	103641893	103642061	485	4,6,1	0,0,1	2,1,3	1,0,2	126	135	0.00011014	0.0105133	1.0,1.0,0.517	0.682,1.0,0.616	0.073
16919	ENSMUSG00000028189	Ctbs	chr3	+	146454346	146454485	146450469	146450630	146454947	146455156	16919	215,141,262	4,5,13	115,82,87	2,2,22	264	135	2.63813e-11	6.03627e-09	0.965,0.935,0.912	0.967,0.954,0.669	0.074
20669	ENSMUSG00000026159	Agfg1	chr1	+	82886374	82886467	82886110	82886187	82893423	82893582	20669	241,257,554	59,47,88	433,107,297	97,32,99	107	70	3.25555e-06	0.000408493	0.728,0.782,0.805	0.745,0.686,0.662	0.074
36740	ENSMUSG00000042632	Pla2g6	chr15	-	79327634	79327714	79317760	79318010	79328088	79328203	36740	79,102,141	7,21,18	86,85,72	16,25,17	119	108	0.000384359	0.0331315	0.911,0.815,0.877	0.83,0.755,0.794	0.075
21752	ENSMUSG00000021809	Nudt13	chr14	+	20300586	20300679	20294689	20294792	20303952	20304092	21752	28,38,67	2,1,4	32,30,23	2,9,1	131	94	1.29683e-06	0.000172456	0.909,0.965,0.923	0.92,0.705,0.943	0.076
6510	ENSMUSG00000047888	Tnrc6b	chr15	+	80918510	80918606	80917950	80918097	80923457	80923682	6510	229,110,250	18,8,23	168,35,191	25,5,36	178	135	7.68317e-11	1.64886e-08	0.906,0.912,0.892	0.836,0.841,0.801	0.077
39109	ENSMUSG00000035268	Pkig	chr2	+	163703485	163703555	163658398	163658492	163721127	163721301	39109	113,181,265	26,50,75	174,367,131	57,169,59	78	87	1.60592e-08	2.80747e-06	0.829,0.801,0.798	0.773,0.708,0.712	0.078
14496	ENSMUSG00000031889	D230025D16Rik	chr8	+	105240840	105240938	105239977	105240072	105241026	105241139	14496	47,35,36	0,0,1	31,35,29	4,2,0	106	59	9.42257e-06	0.00107798	1.0,1.0,0.952	0.812,0.907,1.0	0.078
23353	ENSMUSG00000029397	Rchy1	chr5	-	91957877	91957997	91957534	91957650	91962629	91963068	23353	212,273,434	13,11,10	215,137,203	24,13,17	200	109	6.51003e-19	2.53224e-16	0.899,0.931,0.959	0.83,0.852,0.867	0.08
22700	ENSMUSG00000023452	Pisd	chr5	-	32745468	32745682	32740623	32740789	32746182	32746312	22700	74,95,207	11,15,18	57,134,62	13,28,10	258	123	4.31507e-08	7.03017e-06	0.762,0.751,0.846	0.676,0.695,0.747	0.08
13743	ENSMUSG00000026254	Eif4e2	chr1	+	87232402	87232481	87226096	87226233	87237845	87240488	13743	7,8,20	35,32,60	11,6,3	57,38,46	139	130	1.7681e-05	0.00197912	0.158,0.19,0.238	0.153,0.129,0.057	0.082
18135	ENSMUSG00000039936	Pik3cd	chr4	-	149697048	149697223	149674075	149674194	149698554	149698604	18135	4,1,4	3,1,4	1,0,1	1,1,8	155	20	3.69709e-05	0.0037969	0.147,0.114,0.114	0.114,0.0,0.016	0.082
3617	ENSMUSG00000005087	Cd44	chr2	-	102832482	102832572	102831329	102831536	102853014	102853236	3617	106,56,74	0,0,0	7,15,11	1,0,1	166	135	1.1126e-13	3.17632e-11	1.0,1.0,1.0	0.851,1.0,0.899	0.083
632	ENSMUSG00000029676	Pot1a	chr6	-	25798008	25798055	25794559	25794674	25800283	25800510	632	14,7,23	1,0,2	8,8,9	2,0,5	53	108	1.51784e-06	0.000198455	0.966,1.0,0.959	0.891,1.0,0.786	0.083
19850	ENSMUSG00000033295	Ptprf	chr4	-	118227818	118227845	118226453	118226571	118230694	118230888	19850	69,44,51	1759,1536,2708	15,48,26	2857,3618,2430	20	111	0.00018287	0.0167863	0.179,0.137,0.095	0.028,0.069,0.056	0.086
12571	ENSMUSG00000056025	Clca3a1	chr3	-	144748400	144748501	144747369	144747594	144749664	144749842	12571	25,45,157	5,2,4	83,19,60	8,2,21	188	135	3.81004e-35	3.70503e-32	0.782,0.942,0.966	0.882,0.872,0.672	0.088
10890	ENSMUSG00000036833	Pnpla7	chr2	+	25038836	25038900	25029506	25029656	25039602	25039771	10890	4,18,27	2,5,14	10,52,5	6,55,2	114	135	1.08974e-15	3.60749e-13	0.703,0.81,0.695	0.664,0.528,0.748	0.089
12190	ENSMUSG00000000355	Mcts1	chrX	+	38601928	38602081	38600654	38600778	38602575	38602673	12190	225,195,430	8,11,23	174,171,138	23,11,12	208	73	8.75714e-11	1.84125e-08	0.908,0.862,0.868	0.726,0.845,0.801	0.089
20810	ENSMUSG00000061313	Ddhd2	chr8	-	25741286	25741354	25739462	25739585	25741600	25741809	20810	167,162,379	10,9,15	222,47,195	34,14,16	103	116	3.0197e-09	5.7297e-07	0.95,0.953,0.966	0.88,0.791,0.932	0.089
20018	ENSMUSG00000029174	Tbc1d1	chr5	+	64275394	64275505	64271089	64271181	64277915	64278044	20018	214,263,497	4,11,14	301,286,288	27,15,33	145	72	2.57541e-08	4.37932e-06	0.964,0.922,0.946	0.847,0.904,0.813	0.089
1963	ENSMUSG00000025451	Paip1	chr13	+	119430159	119430329	119428600	119428640	119437968	119438154	1963	355,247,578	0,0,0	451,130,306	5,7,0	168	33	6.94596e-07	9.52178e-05	1.0,1.0,1.0	0.947,0.785,1.0	0.089
32477	ENSMUSG00000029267	Mtf2	chr5	+	108069161	108069523	108065715	108065965	108080824	108081023	32477	53,21,47	93,25,103	28,22,16	74,48,80	270	135	6.5535e-06	0.000766661	0.222,0.296,0.186	0.159,0.186,0.091	0.089
26400	ENSMUSG00000057101	Zfp180	chr7	+	24085425	24085506	24081923	24082238	24097820	24097895	26400	32,32,57	0,0,0	60,38,34	4,0,7	81	68	6.44696e-09	1.19415e-06	1.0,1.0,1.0	0.926,1.0,0.803	0.09
2093	ENSMUSG00000025326	Ube3a	chr7	+	59240966	59241033	59228801	59229271	59247172	59247217	2093	20,20,38	49,30,63	13,8,16	31,33,51	60	38	1.18384e-05	0.00133959	0.205,0.297,0.276	0.21,0.133,0.166	0.09
30590	ENSMUSG00000017478	Zc3h18	chr8	+	122387692	122387764	122386861	122386946	122397817	122397966	30590	94,81,151	120,88,241	95,109,53	170,165,135	73	78	3.40471e-05	0.0035434	0.456,0.496,0.401	0.374,0.414,0.296	0.09
4099	ENSMUSG00000025648	Pfkfb4	chr9	+	108999112	108999209	108991777	108992112	109005571	109005638	4099	80,74,111	5,2,6	141,214,86	14,28,10	105	60	1.77599e-07	2.64428e-05	0.901,0.955,0.914	0.852,0.814,0.831	0.091
31515	ENSMUSG00000039648	Ccbl1	chr2	-	30194053	30194112	30188214	30188364	30205632	30205816	31515	13,29,52	0,0,0	21,40,9	0,4,3	104	135	1.68236e-06	0.000217227	1.0,1.0,1.0	1.0,0.928,0.796	0.092
23867	ENSMUSG00000000804	Usp32	chr11	-	85034270	85034306	85032068	85032223	85036479	85036639	23867	38,12,26	161,53,159	16,4,8	113,22,105	58	135	9.05956e-09	1.64863e-06	0.355,0.345,0.276	0.248,0.297,0.151	0.093
21116	ENSMUSG00000039958	Mettl20	chr6	+	149144033	149144442	149141512	149141704	149147157	149147288	21116	115,75,156	2,2,2	44,69,51	2,4,6	259	124	2.05678e-08	3.53607e-06	0.965,0.947,0.974	0.913,0.892,0.803	0.093
14554	ENSMUSG00000026979	Psd4	chr2	+	24368350	24368580	24367609	24367802	24394021	24395040	14554	160,96,157	97,68,91	85,132,45	72,97,60	270	135	1.6471e-07	2.47606e-05	0.452,0.414,0.463	0.371,0.405,0.273	0.093
32053	ENSMUSG00000050312	Nsun3	chr16	-	62776287	62776631	62770657	62770812	62785787	62785897	32053	80,33,135	6,1,2	43,31,40	1,1,12	238	103	3.54342e-18	1.34468e-15	0.852,0.935,0.967	0.949,0.931,0.591	0.094
10795	ENSMUSG00000029920	Smarcad1	chr6	+	65111775	65111885	65110369	65110552	65114300	65116061	10795	99,34,57	0,2,4	26,29,41	2,4,6	206	135	4.92471e-15	1.54795e-12	1.0,0.918,0.903	0.895,0.826,0.817	0.094
16921	ENSMUSG00000028189	Ctbs	chr3	+	146454162	146454485	146450477	146450630	146454947	146455156	16921	67,56,62	4,5,13	24,33,31	2,2,22	270	135	1.53672e-16	5.1419e-14	0.893,0.848,0.705	0.857,0.892,0.413	0.095
6348	ENSMUSG00000006711	D130043K22Rik	chr13	+	24882540	24882679	24880769	24880921	24883740	24883900	6348	51,110,179	0,0,2	85,30,64	5,4,0	264	135	1.77907e-09	3.48183e-07	1.0,1.0,0.979	0.897,0.793,1.0	0.096
36635	ENSMUSG00000047213	Ythdf3	chr3	+	16203186	16203219	16189477	16189563	16203825	16205424	36635	36,24,65	98,53,117	30,10,13	76,27,67	26	79	1.34047e-06	0.0001775	0.527,0.579,0.628	0.545,0.529,0.371	0.096
9136	ENSMUSG00000035642	Aamdc	chr7	-	97569686	97569774	97550547	97550741	97575587	97575691	9136	13,15,45	30,39,58	12,15,10	46,60,25	124	97	1.05246e-16	3.55982e-14	0.253,0.231,0.378	0.169,0.164,0.238	0.097
24229	ENSMUSG00000061589	Dot1l	chr10	+	80792142	80792773	80790319	80790384	80793506	80794391	24229	5,13,16	2,0,3	10,0,2	1,3,0	193	58	0.000424095	0.0363553	0.429,1.0,0.616	0.75,0.0,1.0	0.098
34011	ENSMUSG00000014504	Srp19	chr18	+	34331749	34331825	34331144	34331259	34334292	34334364	34011	29,26,90	1,2,6	25,34,35	10,2,4	42	38	3.99935e-08	6.61977e-06	0.963,0.922,0.931	0.693,0.939,0.888	0.099
21114	ENSMUSG00000039958	Mettl20	chr6	+	149142605	149142715	149141563	149141704	149144014	149144442	21114	29,27,51	0,1,4	7,12,9	0,0,5	205	134	3.90605e-06	0.000478537	1.0,0.946,0.893	1.0,1.0,0.541	0.099
21871	ENSMUSG00000074829	2010315B03Rik	chr9	-	124311675	124311750	124295357	124295484	124312559	124312671	21871	41,24,69	13,8,28	26,11,24	15,3,24	91	90	2.93123e-11	6.60972e-09	0.757,0.748,0.709	0.632,0.784,0.497	0.1
8600	ENSMUSG00000021905	Dph3	chr14	-	32084906	32085107	32080568	32083246	32085409	32085609	8600	102,163,261	7,15,25	67,141,70	8,23,15	270	135	1.48285e-11	3.60496e-09	0.879,0.845,0.839	0.807,0.754,0.7	0.101
33937	ENSMUSG00000026790	Odf2	chr2	+	29893000	29893154	29892185	29892276	29893443	29893569	33937	92,46,109	1,1,2	78,46,58	2,5,3	203	68	9.29211e-06	0.00106698	0.969,0.939,0.948	0.929,0.755,0.866	0.102
31153	ENSMUSG00000074272	Ceacam1	chr7	-	25473797	25474052	25471797	25472073	25476343	25476703	31153	11725,6510,9681	2940,1793,3180	11531,5433,11677	5737,2136,4877	270	135	4.73438e-05	0.00481452	0.666,0.645,0.604	0.501,0.56,0.545	0.103
27905	ENSMUSG00000046138	9930021J03Rik	chr19	-	29729831	29729959	29723389	29723505	29735115	29735205	27905	35,16,36	35,14,22	24,16,35	50,21,38	164	57	1.97366e-11	4.54937e-09	0.258,0.284,0.363	0.143,0.209,0.242	0.104
1252	ENSMUSG00000031565	Fgfr1	chr8	+	25555468	25555774	25532249	25532428	25557730	25557814	1252	0,8,2	1,1,1	0,5,5	2,1,7	212	77	6.81987e-07	9.3903e-05	0.0,0.744,0.421	0.0,0.645,0.206	0.105
6936	ENSMUSG00000033943	Mga	chr2	+	119941221	119941845	119938638	119938786	119946171	119946247	6936	101,23,122	7,2,7	55,19,57	6,4,5	204	69	0.000588764	0.0489871	0.83,0.795,0.855	0.756,0.616,0.794	0.105
13542	ENSMUSG00000017718	Afmid	chr11	+	117835665	117835807	117835502	117835581	117836407	117837231	13542	16,83,113	0,0,0	37,69,49	6,0,0	207	72	3.75174e-13	1.00644e-10	1.0,1.0,1.0	0.682,1.0,1.0	0.106
27182	ENSMUSG00000002109	Ddb2	chr2	-	91218743	91218889	91217306	91217406	91234107	91234299	27182	31,35,61	2,2,4	33,25,12	10,0,2	228	93	1.62554e-11	3.86134e-09	0.863,0.877,0.862	0.574,1.0,0.71	0.106
11107	ENSMUSG00000028019	Pdgfc	chr3	+	81131017	81131076	81037171	81037554	81141404	81141600	11107	18,15,16	105,51,71	30,3,22	237,41,177	104	135	3.06484e-08	5.15523e-06	0.182,0.276,0.226	0.141,0.087,0.139	0.106
38847	ENSMUSG00000038696	Mapkap1	chr2	+	34432002	34432330	34407182	34407254	34444257	34444406	38847	286,300,451	21,22,28	377,381,284	46,64,28	200	65	3.10343e-05	0.00326258	0.816,0.816,0.84	0.727,0.659,0.767	0.106
9079	ENSMUSG00000029534	St7	chr6	+	17921988	17922139	17906407	17906510	17930765	17930858	9079	54,66,73	2,1,0	12,26,20	0,1,3	182	47	3.55402e-05	0.00367422	0.875,0.945,1.0	1.0,0.87,0.633	0.106
27758	ENSMUSG00000027508	Pag1	chr3	-	9787261	9787320	9752073	9752486	9833210	9833363	27758	74,26,59	27,13,29	50,17,54	45,14,29	104	135	9.76801e-05	0.00941056	0.781,0.722,0.725	0.591,0.612,0.707	0.106
14334	ENSMUSG00000034518	Hmgxb4	chr8	+	74998834	74998938	74993355	74993749	74999559	74999708	14334	19,28,44	7,4,3	20,26,20	14,6,3	194	135	1.51633e-11	3.65775e-09	0.654,0.83,0.911	0.499,0.751,0.823	0.107
24663	ENSMUSG00000038861	Pi4kb	chr3	+	94989302	94989347	94974875	94975085	94992965	94993193	24663	2,6,9	26,19,45	3,3,2	18,68,26	76	135	1.38001e-10	2.86287e-08	0.12,0.359,0.262	0.228,0.073,0.12	0.107
17570	ENSMUSG00000020076	Ddx50	chr10	-	62627520	62627682	62626162	62626282	62633976	62634126	17570	210,102,371	5,3,23	153,80,197	12,9,24	248	113	2.63889e-15	8.55385e-13	0.95,0.939,0.88	0.853,0.802,0.789	0.108
16311	ENSMUSG00000025885	Myo5b	chr18	+	74577454	74577626	74442536	74442807	74616922	74617079	16311	13,11,24	3,0,2	22,6,8	9,0,2	270	135	1.82129e-08	3.16619e-06	0.684,1.0,0.857	0.55,1.0,0.667	0.108
27248	ENSMUSG00000050017	Pitpnb	chr5	+	111385519	111385604	111382987	111383110	111386502	111388359	27248	94,79,209	83,98,184	72,58,39	139,50,95	137	116	5.60381e-30	4.25315e-27	0.49,0.406,0.49	0.305,0.496,0.258	0.109
8255	ENSMUSG00000025060	Slk	chr19	+	47627647	47627740	47625304	47625484	47635468	47635598	8255	209,69,201	27,8,35	135,36,119	32,7,49	160	123	1.3793e-29	9.53803e-27	0.856,0.869,0.815	0.764,0.798,0.651	0.109
25997	ENSMUSG00000038495	Otud7b	chr3	+	96130230	96130343	96104526	96104819	96136473	96136624	25997	56,52,75	110,66,128	40,44,23	125,102,92	212	135	4.69197e-06	0.000563724	0.245,0.334,0.272	0.169,0.215,0.137	0.11
12098	ENSMUSG00000025702	March8	chr6	+	116376692	116376863	116338385	116338490	116392523	116392574	12098	366,433,825	1,0,6	679,511,474	8,8,2	142	7	2.59608e-05	0.00278568	0.947,1.0,0.871	0.807,0.759,0.921	0.11
33938	ENSMUSG00000026790	Odf2	chr2	+	29893037	29893154	29892185	29892276	29893443	29893569	33938	42,22,55	1,1,2	41,30,31	2,5,3	153	68	7.68288e-05	0.00754183	0.949,0.907,0.924	0.901,0.727,0.821	0.11
32277	ENSMUSG00000021902	Phf7	chr14	-	31239119	31239236	31238336	31238482	31239630	31239737	32277	7,10,10	10,5,7	8,4,8	18,4,8	185	100	1.80051e-05	0.00200101	0.275,0.519,0.436	0.194,0.351,0.351	0.111
11179	ENSMUSG00000029310	Nudt9	chr5	+	104050577	104050817	104046525	104046838	104059635	104059782	11179	43,37,63	0,0,0	14,37,4	0,0,1	270	135	6.40626e-05	0.00636901	1.0,1.0,1.0	1.0,1.0,0.667	0.111
38116	ENSMUSG00000063317	Usp31	chr7	-	121661345	121661465	121658781	121659113	121666803	121666815	38116	15,15,22	1,0,0	3,3,5	2,0,0	113	5	2.6483e-06	0.000337745	0.399,1.0,1.0	0.062,1.0,1.0	0.112
19024	ENSMUSG00000020831	0610010K14Rik	chr11	-	70235695	70235800	70235205	70235464	70236023	70236211	19024	72,77,119	1,7,21	40,68,29	6,13,8	196	135	6.6536e-07	9.24316e-05	0.98,0.883,0.796	0.821,0.783,0.714	0.114
36164	ENSMUSG00000037266	Rsrp1	chr4	+	134925776	134925821	134925292	134925432	134926734	134926818	36164	70,19,62	221,138,333	24,40,12	1185,86,1264	36	75	1.06492e-17	3.7234e-15	0.398,0.223,0.279	0.04,0.492,0.019	0.116
37602	ENSMUSG00000030838	Ush1c	chr7	-	46214930	46214980	46211158	46211311	46219298	46219423	37602	8,3,2	5,3,3	5,1,1	3,1,8	69	118	0.00029966	0.0262671	0.732,0.631,0.533	0.74,0.631,0.176	0.116
25396	ENSMUSG00000030447	Cyfip1	chr7	+	55898237	55898391	55897818	55897972	55899914	55900071	25396	289,279,406	195,231,304	265,131,224	307,177,289	270	135	2.37721e-44	3.89337e-41	0.426,0.377,0.4	0.301,0.27,0.279	0.118
7925	ENSMUSG00000040929	Rfx3	chr19	-	27815484	27815606	27813577	27813690	27826032	27826152	7925	17,14,40	0,2,0	9,3,11	0,2,0	179	84	4.34587e-05	0.00444851	1.0,0.767,1.0	1.0,0.413,1.0	0.118
22739	ENSMUSG00000028796	Phc2	chr4	+	128741915	128742084	128727970	128728121	128743353	128743471	22739	4,5,11	0,7,18	15,25,6	9,17,7	246	111	4.82281e-05	0.00488848	1.0,0.244,0.216	0.429,0.399,0.279	0.118
17498	ENSMUSG00000026670	Uap1	chr1	-	170147995	170148043	170143396	170143463	170149270	170149459	17498	33,28,36	229,106,223	19,8,17	294,85,287	41	60	1.04175e-39	1.29669e-36	0.174,0.279,0.191	0.086,0.121,0.08	0.119
37909	ENSMUSG00000048249	Crebrf	chr17	+	26736788	26736983	26715649	26715774	26757804	26757999	37909	41,18,35	13,4,5	78,26,29	32,9,10	253	118	1.78471e-05	0.00199056	0.595,0.677,0.766	0.532,0.574,0.575	0.119
28062	ENSMUSG00000022772	Senp5	chr16	-	31983767	31983873	31983492	31983631	31988939	31990465	28062	217,148,269	0,0,15	140,42,141	20,5,12	195	132	9.6872e-47	1.6747e-43	1.0,1.0,0.924	0.826,0.85,0.888	0.12
2591	ENSMUSG00000038485	Socs7	chr11	+	97376996	97377098	97376436	97376541	97377935	97378066	2591	4,7,12	30,23,29	1,1,1	34,21,21	142	87	5.174e-20	2.14673e-17	0.076,0.157,0.202	0.018,0.028,0.028	0.12
16702	ENSMUSG00000026782	Abi2	chr1	+	60464528	60464615	60453603	60453762	60470665	60470839	16702	0,6,1	3,2,5	1,1,1	8,2,7	160	135	1.10922e-07	1.72584e-05	0.0,0.717,0.144	0.095,0.297,0.108	0.12
11718	ENSMUSG00000029217	Tec	chr5	-	72779420	72779486	72773830	72773885	72782002	72782175	11718	37,20,37	14,9,24	47,14,38	49,9,28	59	48	0.000214772	0.0194282	0.683,0.644,0.556	0.438,0.559,0.525	0.12
25255	ENSMUSG00000006673	Qrich1	chr9	+	108518766	108518826	108517622	108517976	108528588	108528859	25255	84,65,124	8,9,14	81,21,70	19,14,11	106	135	0.000447683	0.0380629	0.93,0.902,0.919	0.844,0.656,0.89	0.12
26073	ENSMUSG00000026672	Optn	chr2	-	5052987	5053190	5045986	5046199	5063906	5063938	26073	937,999,1831	99,62,165	1702,767,1124	228,113,157	160	25	5.14751e-39	5.9326e-36	0.597,0.716,0.634	0.538,0.515,0.528	0.122
26955	ENSMUSG00000028032	Papss1	chr3	+	131567501	131567678	131564895	131564983	131579310	131579425	26955	403,378,764	351,341,535	237,0,497	501,1364,347	189	54	0	0	0.247,0.241,0.29	0.119,0.0,0.29	0.123
32130	ENSMUSG00000026504	Sdccag8	chr1	+	176826198	176826284	176824751	176824904	176831056	176831182	32130	25,16,50	1,0,0	13,12,5	0,0,3	142	119	1.31489e-09	2.60616e-07	0.954,1.0,1.0	1.0,1.0,0.583	0.124
9629	ENSMUSG00000004677	Myo9b	chr8	+	71340759	71340799	71338906	71339020	71342761	71342884	9629	8,7,24	2,1,0	6,7,3	1,2,8	19	88	6.79084e-23	3.46422e-20	0.949,0.97,1.0	0.965,0.942,0.635	0.126
32419	ENSMUSG00000025156	Gps1	chr11	+	120784646	120784725	120784274	120784342	120785120	120785213	32419	96,102,206	6,9,23	51,123,60	18,23,5	23	12	6.7155e-20	2.74964e-17	0.893,0.855,0.824	0.596,0.736,0.862	0.126
2906	ENSMUSG00000070985	Acnat1	chr4	-	49473417	49473522	49458719	49458849	49473782	49473912	2906	19,2,16	4,0,2	10,3,5	8,0,1	172	111	2.04019e-09	3.91893e-07	0.754,1.0,0.838	0.447,1.0,0.763	0.127
14870	ENSMUSG00000021244	Ylpm1	chr12	+	85060262	85060314	85057221	85057302	85064970	85065101	14870	13,2,35	0,0,0	9,3,17	1,2,2	34	63	2.17034e-07	3.21603e-05	1.0,1.0,1.0	0.943,0.735,0.94	0.127
22338	ENSMUSG00000056917	Sipa1	chr19	-	5662587	5662841	5660313	5661111	5663603	5663707	22338	1,1,12	4,2,10	1,2,1	4,9,12	232	97	4.78307e-21	2.12628e-18	0.095,0.173,0.334	0.095,0.085,0.034	0.129
13959	ENSMUSG00000010608	Rbm25	chr12	+	83639127	83639191	83632256	83632417	83642401	83642519	13959	23,11,11	15,4,10	8,7,8	10,4,13	90	111	3.9386e-07	5.62208e-05	0.654,0.772,0.576	0.497,0.683,0.431	0.13
21870	ENSMUSG00000074829	2010315B03Rik	chr9	-	124304655	124304718	124295357	124295484	124312559	124312642	21870	8,5,15	13,8,28	7,1,6	15,3,24	41	61	0.000436828	0.0372417	0.478,0.482,0.444	0.41,0.332,0.271	0.13
14768	ENSMUSG00000037936	Scarb1	chr5	-	125281104	125281233	125277786	125277865	125283898	125284159	14768	32,80,83	2,2,3	11,8,7	3,0,1	181	72	1.31764e-22	6.50832e-20	0.864,0.941,0.917	0.593,1.0,0.736	0.131
27330	ENSMUSG00000047115	Fam221a	chr6	+	49385372	49385455	49382962	49383079	49388816	49390539	27330	7,7,22	0,4,2	2,10,13	0,10,6	127	110	5.57384e-18	2.04055e-15	1.0,0.603,0.905	1.0,0.464,0.652	0.131
11331	ENSMUSG00000031729	Ist1	chr8	-	109676757	109676850	109671321	109672641	109678854	109678965	11331	10,5,20	3,6,2	7,9,5	5,3,6	141	104	4.16082e-06	0.00050775	0.711,0.381,0.881	0.508,0.689,0.381	0.132
10043	ENSMUSG00000020553	Pctp	chr11	-	89986092	89986160	89982664	89984756	89987195	89987367	10043	60,73,90	4,4,3	43,28,30	11,4,10	122	135	5.66625e-06	0.000665367	0.943,0.953,0.971	0.812,0.886,0.769	0.133
7159	ENSMUSG00000014767	Tbp	chr17	+	15501153	15501202	15499911	15500024	15502964	15503128	7159	12,10,9	52,43,80	5,5,1	66,32,53	55	106	3.86346e-07	5.54024e-05	0.308,0.309,0.178	0.127,0.231,0.035	0.134
32113	ENSMUSG00000041375	Ccdc9	chr7	-	16284638	16284693	16284494	16284546	16285304	16285536	32113	1,2,7	10,5,17	3,0,1	14,15,14	48	45	0.000164647	0.0151582	0.086,0.273,0.279	0.167,0.0,0.063	0.136
25253	ENSMUSG00000006673	Qrich1	chr9	+	108518766	108518826	108517151	108517252	108528588	108528859	25253	72,55,104	68,43,84	63,18,45	72,34,67	65	94	3.75044e-18	1.4061e-15	0.605,0.649,0.642	0.559,0.434,0.493	0.137
30181	ENSMUSG00000093954	Gm16867	chr14	-	69421897	69421999	69373012	69373121	69502981	69503226	30181	110,123,217	20,30,63	118,143,55	35,68,33	157	102	5.54678e-24	2.97594e-21	0.781,0.727,0.691	0.687,0.577,0.52	0.138
20110	ENSMUSG00000001166	Oas1c	chr5	-	120808580	120809044	120807959	120808248	120812433	120812514	20110	3,2,17	0,1,0	1,0,4	0,1,0	209	74	0.000289859	0.0256245	1.0,0.415,1.0	1.0,0.0,1.0	0.138
18433	ENSMUSG00000079036	Alkbh1	chr12	-	87441642	87441780	87440305	87440414	87443641	87443826	18433	104,78,157	11,11,17	55,65,49	11,10,20	229	102	5.40077e-05	0.0054039	0.808,0.76,0.804	0.69,0.743,0.522	0.139
12975	ENSMUSG00000106967	Gm42477	chr16	+	5012385	5012587	5008369	5008467	5013249	5013418	12975	12,19,31	2,0,0	43,34,29	2,5,6	226	91	0.000522612	0.0439531	0.707,1.0,1.0	0.896,0.732,0.661	0.139
19437	ENSMUSG00000062980	Cped1	chr6	+	22051292	22051399	22016902	22017086	22059876	22059952	19437	23,10,27	0,3,1	5,18,8	2,0,3	134	69	0.000133694	0.012531	1.0,0.632,0.933	0.563,1.0,0.579	0.141
23849	ENSMUSG00000038371	Sbf2	chr7	-	110347886	110347982	110341326	110341364	110348854	110348995	23849	27,18,25	20,16,26	30,1,20	53,4,32	88	30	0.0002272	0.0203747	0.315,0.277,0.247	0.162,0.079,0.176	0.141
2861	ENSMUSG00000028414	Fktn	chr4	+	53742495	53742766	53737526	53737659	53744618	53744748	2861	13,8,7	29,14,39	0,0,1	11,8,16	249	114	1.62068e-06	0.000210135	0.17,0.207,0.076	0.0,0.0,0.028	0.142
17496	ENSMUSG00000026670	Uap1	chr1	-	170147995	170148046	170143396	170143463	170149270	170149459	17496	142,78,133	229,106,223	88,52,63	294,85,287	44	60	6.14316e-81	2.7309e-77	0.458,0.501,0.449	0.29,0.455,0.23	0.144
37441	ENSMUSG00000026596	Abl2	chr1	+	156620838	156620901	156615922	156616058	156622484	156622655	37441	53,26,31	21,10,18	20,8,22	18,10,12	106	129	7.85054e-11	1.67324e-08	0.754,0.76,0.677	0.575,0.493,0.691	0.144
19345	ENSMUSG00000079184	Mphosph8	chr14	+	56690906	56691061	56689028	56689115	56693423	56693578	19345	32,19,59	0,2,0	11,6,12	0,2,1	215	80	4.79496e-08	7.77133e-06	1.0,0.779,1.0	1.0,0.527,0.817	0.145
7931	ENSMUSG00000028560	Usp1	chr4	+	98926435	98926674	98923878	98924243	98928233	98928354	7931	123,96,225	46,45,60	94,47,88	55,22,92	249	114	2.37799e-65	6.72711e-62	0.55,0.494,0.632	0.439,0.494,0.305	0.146
36163	ENSMUSG00000037266	Rsrp1	chr4	+	134925776	134925821	134925292	134925432	134926025	134926818	36163	70,24,65	32,31,42	32,46,13	59,19,40	74	133	2.83995e-11	6.45061e-09	0.797,0.582,0.736	0.494,0.813,0.369	0.146
12707	ENSMUSG00000037262	Kin	chr2	+	10090112	10090156	10085729	10085824	10090240	10090363	12707	10,12,15	11,1,5	8,10,7	20,9,6	18	69	8.5763e-22	4.04359e-19	0.777,0.979,0.92	0.605,0.81,0.817	0.148
2301	ENSMUSG00000033352	Map2k4	chr11	-	65775732	65775765	65756268	65756371	65788135	65788285	2301	23,9,18	154,119,260	12,4,2	219,101,212	26	96	1.09057e-32	8.70163e-30	0.355,0.218,0.204	0.168,0.128,0.034	0.149
5312	ENSMUSG00000042790	Rnf214	chr9	-	45899745	45900256	45898431	45898491	45904805	45904919	5312	111,94,171	13,5,1	133,65,111	12,6,13	160	25	7.96018e-12	1.98164e-09	0.572,0.746,0.964	0.634,0.629,0.572	0.149
23264	ENSMUSG00000012296	Tjap1	chr17	-	46282345	46282439	46271799	46271929	46282959	46283026	23264	61,43,87	3,0,6	49,68,45	7,9,8	87	48	7.55931e-18	2.7038e-15	0.918,1.0,0.889	0.794,0.807,0.756	0.15
1171	ENSMUSG00000022131	Gpr180	chr14	+	118148084	118148285	118139736	118139895	118153568	118153749	1171	98,143,181	10,8,7	75,140,64	4,26,24	270	135	3.0948e-57	7.408e-54	0.831,0.899,0.928	0.904,0.729,0.571	0.151
38431	ENSMUSG00000002428	Hltf	chr3	+	20098079	20098215	20092677	20092816	20105640	20105765	38431	66,43,102	1,1,0	41,38,44	2,3,9	238	115	2.55466e-39	3.05754e-36	0.97,0.954,1.0	0.908,0.86,0.703	0.151
7933	ENSMUSG00000028560	Usp1	chr4	+	98926454	98926674	98923809	98924243	98928233	98928354	7933	110,89,194	46,45,60	81,39,81	55,22,92	249	114	5.04578e-66	1.57015e-62	0.523,0.475,0.597	0.403,0.448,0.287	0.152
8265	ENSMUSG00000028344	Invs	chr4	+	48385104	48385272	48382187	48382278	48389958	48390139	8265	31,54,102	0,2,5	40,7,61	5,1,4	219	84	1.14348e-06	0.000154038	1.0,0.912,0.887	0.754,0.729,0.854	0.154
21443	ENSMUSG00000042029	Ncapg2	chr12	+	116426575	116426755	116425778	116425904	116427655	116427808	21443	51,43,47	1,0,0	16,8,18	5,0,1	254	119	1.97046e-40	2.55486e-37	0.96,1.0,1.0	0.6,1.0,0.894	0.155
12891	ENSMUSG00000026335	Pam	chr1	-	97825836	97826037	97821094	97821988	97831454	97831508	12891	41,52,58	16,11,10	82,21,44	29,12,21	182	47	3.13273e-12	7.99052e-10	0.398,0.55,0.6	0.422,0.311,0.351	0.155
23039	ENSMUSG00000021288	Klc1	chr12	+	111793648	111793699	111789324	111789486	111794336	111794895	23039	15,13,28	0,2,1	10,15,13	4,9,2	88	135	9.89966e-12	2.42565e-09	1.0,0.909,0.977	0.793,0.719,0.909	0.155
26604	ENSMUSG00000095041	PISD	JH584304.1	-	56985	57151	55111	55701	59591	59667	26604	264,207,511	10,16,24	352,150,149	27,28,25	204	69	1.24386e-07	1.91616e-05	0.899,0.814,0.878	0.815,0.644,0.668	0.155
23382	ENSMUSG00000025278	Flnb	chr14	+	7922674	7922746	7919109	7919357	7923454	7923557	23382	733,362,576	553,469,753	241,235,228	607,326,614	91	96	2.62882e-08	4.44584e-06	0.583,0.449,0.447	0.295,0.432,0.281	0.157
15402	ENSMUSG00000031257	Nox1	chrX	-	134093002	134093149	134092690	134092815	134094753	134094916	15402	104,53,42	4,0,4	4,14,3	0,1,2	253	118	5.98604e-18	2.16597e-15	0.924,1.0,0.83	1.0,0.867,0.412	0.158
21115	ENSMUSG00000039958	Mettl20	chr6	+	149144014	149144442	149141637	149141704	149147157	149147288	21115	67,41,93	2,2,2	32,50,36	2,4,6	184	49	3.0852e-08	5.16157e-06	0.899,0.845,0.925	0.81,0.769,0.615	0.158
36843	ENSMUSG00000021782	Dlg5	chr14	-	24191147	24191291	24190317	24190501	24192791	24192954	36843	213,156,327	41,42,67	111,145,144	73,43,61	270	135	8.25614e-39	9.17552e-36	0.722,0.65,0.709	0.432,0.628,0.541	0.16
33815	ENSMUSG00000034867	Ankrd27	chr7	+	35622304	35622349	35620542	35620662	35625646	35625766	33815	13,12,13	3,4,5	2,2,7	5,1,4	32	91	6.08353e-14	1.85595e-11	0.925,0.895,0.881	0.532,0.85,0.833	0.162
24346	ENSMUSG00000041215	Yeats2	chr16	+	20150441	20150560	20141062	20141235	20152908	20153006	24346	82,102,124	13,8,12	28,27,42	5,8,14	180	91	2.54048e-15	8.32154e-13	0.761,0.866,0.839	0.739,0.63,0.603	0.165
28217	ENSMUSG00000028653	Trit1	chr4	+	123046874	123047017	123044490	123044636	123048768	123048880	28217	18,15,45	9,2,0	10,12,13	6,6,1	240	105	2.03308e-12	5.31642e-10	0.467,0.766,1.0	0.422,0.467,0.85	0.165
9077	ENSMUSG00000029534	St7	chr6	+	17921988	17922124	17906407	17906510	17930765	17930858	9077	27,30,33	2,1,0	3,10,9	0,1,3	170	47	5.07336e-05	0.00510915	0.789,0.892,1.0	1.0,0.734,0.453	0.165
30346	ENSMUSG00000029227	Fip1l1	chr5	+	74585045	74585072	74572428	74572585	74587002	74587057	30346	23,26,25	11,8,19	17,8,9	13,8,20	20	48	0.000104314	0.00998784	0.834,0.886,0.759	0.758,0.706,0.519	0.165
33487	ENSMUSG00000029505	Ep400	chr5	-	110740181	110740289	110738069	110739681	110741969	110742060	33487	143,92,144	54,27,83	83,39,87	61,42,56	151	84	9.20856e-21	3.97989e-18	0.596,0.655,0.491	0.431,0.341,0.464	0.169
20551	ENSMUSG00000022779	Top3b	chr16	+	16875068	16875155	16870773	16870829	16877831	16878016	20551	18,25,56	19,22,42	18,34,5	29,41,28	80	49	2.43535e-05	0.00263137	0.367,0.41,0.45	0.275,0.337,0.099	0.172
14241	ENSMUSG00000025949	Pikfyve	chr1	+	65264346	65264430	65262879	65262975	65265248	65265346	14241	58,18,31	0,2,0	30,4,22	2,2,3	64	45	2.87798e-12	7.40139e-10	1.0,0.864,1.0	0.913,0.584,0.838	0.176
22045	ENSMUSG00000038170	Pde4dip	chr3	-	97709481	97709634	97703166	97703418	97710220	97710444	22045	11,1,8	0,0,2	5,2,6	4,0,1	270	135	1.98107e-05	0.00217834	1.0,1.0,0.667	0.385,1.0,0.75	0.177
30503	ENSMUSG00000021079	Timm9	chr12	-	71132506	71132642	71132000	71132086	71136554	71136675	30503	5,3,18	2,11,13	2,0,2	11,10,2	181	58	1.75678e-11	4.14147e-09	0.445,0.08,0.307	0.055,0.0,0.243	0.178
31912	ENSMUSG00000049606	Zfp644	chr5	-	106695642	106695699	106690670	106690877	106696531	106696826	31912	5,11,17	1,0,0	7,6,3	0,1,5	100	135	3.09003e-06	0.000390876	0.871,1.0,1.0	1.0,0.89,0.448	0.178
13869	ENSMUSG00000000958	Slc7a7	chr14	-	54413879	54414013	54408502	54409048	54416588	54416770	13869	13,7,7	0,0,2	1,1,1	4,0,0	254	135	0.000205277	0.0186234	1.0,1.0,0.65	0.117,1.0,1.0	0.178
12022	ENSMUSG00000062064	Slc2a7	chr4	+	150154666	150154791	150152102	150152288	150157437	150157590	12022	10,250,461	0,17,39	211,388,156	39,50,47	236	135	5.34759e-48	9.7886e-45	1.0,0.894,0.871	0.756,0.816,0.655	0.179
814	ENSMUSG00000031631	Cfap97	chr8	+	46164761	46164896	46163714	46163863	46169558	46170795	814	20,17,40	11,19,30	14,10,8	21,27,12	256	135	2.37048e-28	1.47529e-25	0.489,0.321,0.413	0.26,0.163,0.26	0.18
19247	ENSMUSG00000027272	Ubr1	chr2	-	120917820	120917873	120916423	120916526	120921377	120921502	19247	24,13,25	0,0,0	13,2,14	2,2,6	36	79	0.000306115	0.0267575	1.0,1.0,1.0	0.934,0.687,0.837	0.181
12242	ENSMUSG00000055116	Arntl	chr7	+	113274625	113274753	113234623	113234696	113280649	113280802	12242	124,24,41	9,1,1	83,19,13	6,2,5	173	66	3.45606e-05	0.00358486	0.84,0.902,0.94	0.841,0.784,0.498	0.186
34689	ENSMUSG00000009145	Dqx1	chr6	+	83058429	83058735	83057843	83058139	83059438	83059826	34689	4,16,7	14,9,30	2,5,0	21,25,11	270	135	8.72755e-22	4.05349e-19	0.125,0.471,0.104	0.045,0.091,0.0	0.188
3086	ENSMUSG00000037989	Wnk2	chr13	-	49044373	49044418	49042627	49042866	49052558	49052773	3086	3,7,5	20,13,24	3,1,1	34,9,15	76	135	3.57031e-10	7.30926e-08	0.21,0.489,0.27	0.135,0.165,0.106	0.188
32118	ENSMUSG00000030761	Myo7a	chr7	-	98099473	98099491	98098246	98098371	98102549	98102702	32118	41,43,86	214,231,441	26,32,20	285,323,275	11	118	3.96644e-72	1.54285e-68	0.673,0.666,0.677	0.495,0.515,0.438	0.189
3220	ENSMUSG00000006179	Prss16	chr13	-	22005090	22005232	22003145	22003325	22005981	22006272	3220	9,23,31	2,6,2	6,19,5	2,6,3	270	135	4.16413e-08	6.85606e-06	0.692,0.657,0.886	0.6,0.613,0.455	0.189
20555	ENSMUSG00000022779	Top3b	chr16	+	16875071	16875155	16870756	16870829	16877831	16878016	20555	18,26,56	19,22,42	18,34,5	29,41,28	85	66	0.000284075	0.0251847	0.424,0.479,0.509	0.325,0.392,0.122	0.191
7205	ENSMUSG00000026103	Gls	chr1	-	52200617	52200651	52199854	52199887	52204345	52204516	7205	15,6,11	11,3,19	3,3,4	10,7,4	27	26	3.60834e-06	0.000445573	0.568,0.658,0.358	0.224,0.292,0.491	0.192
21931	ENSMUSG00000034902	Pip5k1c	chr10	+	81315878	81315956	81314991	81315118	81317325	81317403	21931	2,1,5	4,4,7	1,0,1	4,16,7	63	56	0.000292225	0.0257605	0.308,0.182,0.388	0.182,0.0,0.113	0.194
28	ENSMUSG00000071350	Setdb2	chr14	-	59426488	59426554	59423387	59423484	59431142	59431268	28	19,9,15	3,5,4	4,6,5	7,3,3	57	74	4.50533e-17	1.55774e-14	0.892,0.7,0.83	0.426,0.722,0.684	0.197
14346	ENSMUSG00000021772	Nkiras1	chr14	+	18277843	18278101	18276825	18276968	18278303	18278545	14346	23,44,63	0,0,0	33,10,24	7,0,5	270	135	0.000216688	0.0195447	1.0,1.0,1.0	0.702,1.0,0.706	0.197
5122	ENSMUSG00000003053	Cyp2c29	chr19	+	39309654	39309831	39307607	39307768	39321550	39321692	5122	57,202,210	1,3,1	1,2,3	1,0,0	270	135	1.60973e-06	0.000209588	0.966,0.971,0.991	0.333,1.0,1.0	0.198
19987	ENSMUSG00000032599	Ip6k2	chr9	+	108796540	108796572	108796130	108796396	108797206	108797994	19987	2,5,7	11,7,15	0,3,2	16,18,3	50	135	0.0004008	0.0344533	0.329,0.659,0.558	0.0,0.31,0.643	0.198
18431	ENSMUSG00000079036	Alkbh1	chr12	-	87441270	87441343	87440305	87440414	87441642	87441780	18431	14,9,14	22,9,24	1,7,5	10,13,18	95	98	5.45043e-06	0.000642449	0.396,0.508,0.376	0.094,0.357,0.223	0.202
3860	ENSMUSG00000028086	Fbxw7	chr3	+	84864136	84864200	84863963	84864011	84903500	84904079	3860	17,10,20	10,3,8	11,6,17	18,4,14	57	41	5.17886e-19	2.03994e-16	0.55,0.706,0.643	0.305,0.519,0.466	0.203
33868	ENSMUSG00000039069	Mtg2	chr2	+	180078003	180078142	180071793	180071886	180078618	180078823	33868	28,24,45	1,5,5	18,35,12	4,11,4	215	86	1.00465e-12	2.64939e-10	0.918,0.658,0.783	0.643,0.56,0.545	0.204
29334	ENSMUSG00000015501	Hivep2	chr10	+	14004200	14004275	13966645	13966697	14066582	14066684	29334	26,22,32	16,4,5	21,7,18	17,6,8	28	5	7.27062e-05	0.00715972	0.225,0.495,0.533	0.181,0.172,0.287	0.204
37031	ENSMUSG00000059326	Csf2ra	chr19	-	61227271	61227365	61227029	61227184	61228338	61228418	37031	71,81,111	6,4,6	45,22,22	6,14,4	112	73	5.11996e-11	1.12995e-08	0.885,0.93,0.923	0.83,0.506,0.782	0.207
18622	ENSMUSG00000021185	9030617O03Rik	chr12	+	100786137	100786246	100779077	100779310	100787615	100787672	18622	30,85,119	8,10,30	23,59,22	11,23,14	119	50	5.93332e-36	5.95591e-33	0.612,0.781,0.625	0.468,0.519,0.398	0.211
19074	ENSMUSG00000021277	Traf3	chr12	+	111219810	111219921	111166547	111166602	111237561	111237820	19074	79,61,103	4,0,4	105,43,62	12,10,8	121	48	1.82583e-42	2.70553e-39	0.887,1.0,0.911	0.776,0.63,0.755	0.212
6179	ENSMUSG00000073102	Drc1	chr5	+	30345490	30345674	30342667	30342780	30347055	30347193	6179	9,8,11	3,4,0	3,2,0	2,0,2	237	102	5.1067e-06	0.000608852	0.564,0.463,1.0	0.392,1.0,0.0	0.212
5413	ENSMUSG00000024188	Luc7l	chr17	+	26253973	26254044	26252998	26253091	26255030	26255125	5413	42,42,32	48,39,86	10,18,7	50,33,46	32	39	1.0113e-08	1.81906e-06	0.516,0.568,0.312	0.196,0.399,0.156	0.215
15559	ENSMUSG00000096965	3300005D01Rik	chr17	+	5801198	5801341	5799490	5799993	5802712	5803240	15559	91,100,184	15,29,36	180,302,99	101,121,66	270	135	6.48748e-98	3.36462e-94	0.752,0.633,0.719	0.471,0.555,0.429	0.216
33419	ENSMUSG00000046111	Cep295	chr9	-	15330504	15330648	15327795	15327951	15330753	15330910	33419	55,22,53	2,1,11	8,30,23	14,3,2	270	135	0.000536438	0.0448733	0.932,0.917,0.707	0.222,0.833,0.852	0.216
23449	ENSMUSG00000046613	Vwa5b2	chr16	+	20590469	20590531	20590145	20590281	20590672	20590898	23449	2,6,5	9,0,1	3,2,2	1,6,5	104	129	3.005e-05	0.00319145	0.216,1.0,0.861	0.788,0.293,0.332	0.221
36729	ENSMUSG00000020694	Tlk2	chr11	+	105209793	105209837	105208851	105208921	105221185	105221353	36729	10,1,15	0,2,0	5,0,5	1,1,1	37	63	6.57571e-07	9.17592e-05	1.0,0.46,1.0	0.895,0.0,0.895	0.223
4091	ENSMUSG00000025648	Pfkfb4	chr9	+	108999112	108999269	108991947	108992112	109005571	109005638	4091	7,7,2	5,2,6	5,3,4	14,28,10	195	60	2.90474e-13	7.92892e-11	0.301,0.519,0.093	0.099,0.032,0.11	0.224
12513	ENSMUSG00000031229	Atrx	chrX	-	105899880	105899993	105890916	105890972	105929099	105929366	12513	45,33,67	4,0,6	16,8,3	3,0,3	126	49	0.000131159	0.0123305	0.814,1.0,0.813	0.675,1.0,0.28	0.224
13730	ENSMUSG00000030846	Tial1	chr7	-	128446730	128446798	128446194	128446270	128448120	128448208	13730	8,2,7	12,8,19	1,1,1	10,5,8	7	15	2.47023e-05	0.00265981	0.588,0.349,0.441	0.176,0.3,0.211	0.23
39116	ENSMUSG00000035268	Pkig	chr2	+	163659149	163659235	163658457	163658659	163721127	163721301	39116	13,19,49	0,5,12	10,52,19	10,20,7	158	135	5.85402e-14	1.80362e-11	1.0,0.765,0.777	0.461,0.69,0.699	0.231
13745	ENSMUSG00000021918	Nek4	chr14	+	30974214	30974358	30970162	30970564	30975222	30975372	13745	34,23,29	9,11,11	11,6,18	15,4,18	270	135	7.26119e-41	9.82408e-38	0.654,0.511,0.569	0.268,0.429,0.333	0.235
13115	ENSMUSG00000059474	Mbtd1	chr11	+	93887021	93887073	93886207	93886416	93905158	93905358	13115	15,6,9	10,2,5	4,1,4	4,2,6	90	135	2.29108e-08	3.91724e-06	0.692,0.818,0.73	0.6,0.429,0.5	0.237
36057	ENSMUSG00000024789	Jak2	chr19	+	29288673	29288801	29286300	29286412	29294855	29294943	36057	38,12,19	4,0,2	15,8,24	10,0,9	158	51	1.05777e-29	7.6548e-27	0.754,1.0,0.754	0.326,1.0,0.463	0.24
22622	ENSMUSG00000027763	Mbnl1	chr3	+	60500980	60501094	60473076	60473173	60595593	60595749	22622	9,10,20	11,5,11	4,10,8	10,21,16	169	90	6.36229e-34	5.823e-31	0.303,0.516,0.492	0.176,0.202,0.21	0.241
38792	ENSMUSG00000038943	Prc1	chr7	+	80313526	80313568	80313031	80313131	80315113	80315517	38792	6,4,7	22,8,23	0,3,1	8,6,18	35	93	2.59594e-06	0.00033243	0.42,0.571,0.447	0.0,0.571,0.129	0.246
1595	ENSMUSG00000027201	Myef2	chr2	-	125097562	125097634	125095911	125096120	125097976	125098075	1595	9,7,16	13,2,8	8,2,5	9,5,10	87	92	5.83509e-11	1.27871e-08	0.423,0.787,0.679	0.485,0.297,0.346	0.254
14308	ENSMUSG00000057637	Prdm2	chr4	-	143179314	143179391	143170035	143170188	143180876	143180991	14308	23,21,59	4,0,9	17,2,16	7,2,5	113	108	2.38624e-22	1.16023e-19	0.846,1.0,0.862	0.699,0.489,0.754	0.255
36724	ENSMUSG00000046753	Ccdc66	chr14	-	27505637	27505663	27500240	27500682	27506650	27506715	36724	2,9,10	7,4,29	3,0,1	10,4,2	19	58	3.37797e-05	0.00352737	0.466,0.873,0.513	0.478,0.0,0.604	0.257
39232	ENSMUSG00000032413	Rasa2	chr9	-	96553112	96553186	96552302	96552409	96557399	96557477	39232	57,13,38	0,1,0	18,1,27	2,3,0	35	36	3.57399e-05	0.00368263	1.0,0.93,1.0	0.903,0.255,1.0	0.257
27313	ENSMUSG00000014444	Piezo1	chr8	-	122489554	122489626	122489098	122489199	122490062	122490163	27313	15,10,17	2,0,2	3,6,6	5,0,4	48	53	3.94086e-26	2.18985e-23	0.892,1.0,0.904	0.398,1.0,0.624	0.258
27311	ENSMUSG00000014444	Piezo1	chr8	-	122489554	122489616	122489098	122489199	122490062	122490163	27311	3,4,4	2,0,2	2,4,1	5,0,4	28	53	5.33386e-06	0.000633508	0.74,1.0,0.791	0.431,1.0,0.321	0.26
39115	ENSMUSG00000035268	Pkig	chr2	+	163659149	163659235	163658457	163658659	163703485	163703555	39115	11,6,24	4,11,11	6,13,8	15,37,11	86	63	2.97954e-34	2.80962e-31	0.668,0.285,0.615	0.227,0.205,0.348	0.263
20553	ENSMUSG00000022779	Top3b	chr16	+	16875068	16875155	16870806	16870898	16877831	16878016	20553	18,27,56	0,0,6	19,34,5	5,1,7	110	85	1.13441e-18	4.35811e-16	1.0,1.0,0.878	0.746,0.963,0.356	0.271
19069	ENSMUSG00000021277	Traf3	chr12	+	111166998	111167107	111166485	111166602	111237561	111237820	19069	43,23,56	4,0,4	35,17,46	12,10,8	179	110	0.000230553	0.0206159	0.869,1.0,0.896	0.642,0.511,0.779	0.278
37823	ENSMUSG00000024921	Smarca2	chr19	+	26759877	26759931	26751823	26752041	26770937	26771043	37823	20,12,46	22,26,28	11,0,19	22,5,34	58	99	9.30452e-18	3.2902e-15	0.608,0.441,0.737	0.46,0.0,0.488	0.279
5523	ENSMUSG00000039599	Fam149b	chr14	+	20356354	20356497	20351311	20351416	20374329	20374454	5523	4,12,20	2,2,3	4,2,1	2,2,1	216	81	5.56324e-10	1.12414e-07	0.429,0.692,0.714	0.429,0.273,0.273	0.287
24190	ENSMUSG00000042787	Exog	chr9	+	119445286	119445321	119444950	119445150	119446948	119447098	24190	1,4,6	4,4,24	1,4,0	10,16,5	56	135	0.000324905	0.0283204	0.376,0.707,0.376	0.194,0.376,0.0	0.296
30032	ENSMUSG00000035469	Rcbtb1	chr14	+	59206803	59206930	59201502	59201584	59209927	59210067	30032	4,5,4	2,8,1	1,0,2	2,5,3	178	73	8.63709e-05	0.00839903	0.451,0.204,0.621	0.17,0.0,0.215	0.297
25343	ENSMUSG00000038729	Akap2	chr4	+	57883023	57883202	57854158	57857037	57892868	57896982	25343	6,8,10	14,4,5	6,0,0	8,9,13	270	135	5.18004e-33	4.35655e-30	0.176,0.5,0.5	0.273,0.0,0.0	0.301
5888	ENSMUSG00000030689	Ino80e	chr7	-	126853488	126853580	126852817	126852991	126857675	126857730	5888	10,15,20	3,0,3	9,12,2	1,9,3	85	48	1.91418e-08	3.30919e-06	0.653,1.0,0.79	0.836,0.43,0.274	0.301
3667	ENSMUSG00000023008	Fmnl3	chr15	-	99318917	99319017	99317224	99318372	99319130	99319254	3667	1,6,0	0,0,1	2,4,1	3,3,2	168	117	1.33125e-08	2.34044e-06	1.0,1.0,0.0	0.317,0.481,0.258	0.315
38869	ENSMUSG00000026723	Trdmt1	chr2	-	13533383	13533493	13525617	13525694	13544568	13544668	38869	11,15,22	0,1,1	9,0,8	0,3,1	99	28	1.78523e-11	4.17689e-09	1.0,0.809,0.862	1.0,0.0,0.693	0.326
39078	ENSMUSG00000054894	Atp5s	chr12	+	69737950	69738061	69724961	69725014	69740898	69741107	39078	24,32,38	5,2,7	19,13,11	11,6,8	119	46	1.70223e-28	1.08102e-25	0.65,0.861,0.677	0.4,0.456,0.347	0.328
3629	ENSMUSG00000005087	Cd44	chr2	-	102831329	102831536	102828541	102828610	102853014	102853236	3629	55,32,49	5,5,4	5,10,9	3,7,2	197	62	4.59029e-23	2.38068e-20	0.776,0.668,0.794	0.344,0.31,0.586	0.333
24235	ENSMUSG00000061589	Dot1l	chr10	+	80791743	80791839	80790610	80791561	80792142	80792773	24235	4,1,3	1,2,1	2,1,2	4,4,5	178	135	9.80545e-14	2.82524e-11	0.752,0.275,0.695	0.275,0.159,0.233	0.352
26956	ENSMUSG00000028032	Papss1	chr3	+	131567501	131567678	131565947	131566060	131579310	131579425	26956	261,237,468	3,1,6	124,0,264	5,33,5	214	79	3.11541e-155	2.42363e-151	0.97,0.989,0.966	0.902,0.0,0.951	0.357
25870	ENSMUSG00000002983	Relb	chr7	-	19611816	19611925	19611622	19611700	19612504	19612720	25870	4,3,4	0,1,0	11,0,2	6,5,0	140	71	1.28547e-14	4.00013e-12	1.0,0.603,1.0	0.482,0.0,1.0	0.374
13111	ENSMUSG00000059474	Mbtd1	chr11	+	93891338	93891388	93886206	93886416	93905158	93905343	13111	6,5,3	10,2,5	0,2,0	4,2,6	86	135	8.12291e-12	2.0061e-09	0.485,0.797,0.485	0.0,0.611,0.0	0.385
16916	ENSMUSG00000020083	2010107G23Rik	chr10	-	62110235	62110314	62109883	62110012	62134488	62134706	16916	48,96,123	4,31,41	63,85,43	57,143,70	131	122	0	0	0.918,0.743,0.736	0.507,0.356,0.364	0.39
25926	ENSMUSG00000026113	Inpp4a	chr1	+	37374271	37374289	37372310	37372419	37377577	37377761	25926	20,10,20	60,53,103	5,4,4	151,72,107	11	102	2.18281e-21	9.98891e-19	0.756,0.636,0.643	0.235,0.34,0.257	0.401
8783	ENSMUSG00000011958	Bnip2	chr9	+	70004305	70004341	70003568	70003667	70007063	70008317	8783	12,5,9	20,8,35	6,0,2	66,11,19	29	92	0.000383064	0.0331117	0.656,0.665,0.449	0.224,0.0,0.25	0.432
19986	ENSMUSG00000032599	Ip6k2	chr9	+	108796540	108796572	108796130	108796396	108796654	108796783	19986	2,5,7	1,6,7	0,3,2	12,8,8	37	122	3.01827e-30	2.34806e-27	0.868,0.733,0.767	0.0,0.553,0.452	0.454
21239	ENSMUSG00000025006	Sorbs1	chr19	-	40344355	40344439	40340044	40340146	40349898	40350013	21239	2,2,5	3,0,0	6,0,2	3,1,6	87	68	1.26309e-07	1.93619e-05	0.343,1.0,1.0	0.61,0.0,0.207	0.509
24422	ENSMUSG00000085720	Gm7854	chr5	-	43188830	43188943	43187532	43187605	43191293	43191404	24422	1,13,12	0,0,2	7,18,3	4,6,3	112	35	1.08671e-20	4.63235e-18	1.0,1.0,0.652	0.354,0.484,0.238	0.525
7192	ENSMUSG00000086541	Has2os	chr15	+	56766280	56766430	56765459	56765596	56777727	56778078	7192	13,8,15	5,0,0	2,2,2	7,2,1	265	130	2.59466e-51	5.38271e-48	0.561,1.0,1.0	0.123,0.329,0.495	0.538
10656	ENSMUSG00000020115	Tbk1	chr10	-	121576273	121576403	121568028	121568139	121584195	121584341	10656	3,9,3	0,0,4	3,1,3	7,4,5	215	104	1.3878e-33	1.23387e-30	1.0,1.0,0.266	0.172,0.108,0.225	0.587
25219	ENSMUSG00000031634	Ufsp2	chr8	+	45984040	45984233	45980572	45980639	45991747	45991912	25219	1,5,1	0,1,0	10,0,2	4,2,1	195	60	0.000117836	0.0112135	1.0,0.606,1.0	0.435,0.0,0.381	0.597

## Sheet: RI
ID	GeneID	geneSymbol	chr	strand	riExonStart_0base	riExonEnd	upstreamES	upstreamEE	downstreamES	downstreamEE	ID	IJC_SAMPLE_1	SJC_SAMPLE_1	IJC_SAMPLE_2	SJC_SAMPLE_2	IncFormLen	SkipFormLen	PValue	FDR	IncLevel1	IncLevel2	IncLevelDifference
2283	ENSMUSG00000073434	Wdr90	chr17	-	25854529	25855234	25854529	25854765	25855117	25855234	2283	1,2,4	10,4,9	7,1,1	0,2,0	245	110	2.49259e-12	2.1875e-10	0.043,0.183,0.166	1.0,0.183,1.0	-0.597
2590	ENSMUSG00000028949	Smarcd3	chr5	-	24595389	24595845	24595389	24595485	24595722	24595845	2590	1,2,2	2,2,3	2,1,6	0,2,0	205	70	6.92167e-09	4.10436e-07	0.146,0.255,0.185	1.0,0.146,1.0	-0.52
1180	ENSMUSG00000068245	Phf11d	chr14	-	59352650	59353381	59352650	59352782	59353317	59353381	1180	1,0,3	3,1,2	2,5,2	1,2,0	182	47	1.99297e-06	7.53893e-05	0.079,0.0,0.279	0.341,0.392,1.0	-0.458
833	ENSMUSG00000036833	Pnpla7	chr2	+	25002614	25003032	25002614	25002715	25002888	25003032	833	0,0,4	13,4,18	1,4,0	0,6,6	229	94	7.15421e-08	3.41225e-06	0.0,0.0,0.084	1.0,0.215,0.0	-0.377
2589	ENSMUSG00000013338	Fer1l4	chr2	-	156019530	156019985	156019530	156019631	156019704	156019985	2589	1,0,4	0,1,4	6,2,2	0,3,0	91	94	0.000138653	0.00375561	1.0,0.0,0.508	1.0,0.408,1.0	-0.3
1210	ENSMUSG00000023249	Parp3	chr9	-	106474396	106474868	106474396	106474535	106474679	106474868	1210	3,22,11	3,13,10	14,13,5	2,6,1	267	132	5.38077e-08	2.62342e-06	0.331,0.456,0.352	0.776,0.517,0.712	-0.289
2752	ENSMUSG00000086370	Ftx	chrX	-	103569567	103572561	103569567	103570875	103572499	103572561	2752	25,3,11	2,4,6	6,10,8	2,0,1	190	55	5.13747e-05	0.00148311	0.783,0.178,0.347	0.465,1.0,0.698	-0.285
277	ENSMUSG00000010064	Slc38a3	chr9	-	107655255	107655685	107655255	107655380	107655584	107655685	277	34,5,10	6,2,4	38,74,14	7,2,1	212	77	2.33421e-06	8.6801e-05	0.673,0.476,0.476	0.663,0.931,0.836	-0.268
1456	ENSMUSG00000036931	Nfkbid	chr7	+	30425708	30426021	30425708	30425855	30425969	30426021	1456	2,1,1	4,13,8	4,9,2	4,5,2	124	45	1.1327e-32	4.1419e-30	0.154,0.027,0.043	0.266,0.395,0.266	-0.234
13	ENSMUSG00000035967	Ddx26b	chrX	+	56493038	56496734	56493038	56493133	56496515	56496734	13	8,0,2	1,7,0	2,5,3	1,0,0	223	88	0.000214781	0.00560988	0.759,0.0,1.0	0.441,1.0,1.0	-0.227
1035	ENSMUSG00000025077	Dclre1a	chr19	-	56540181	56541623	56540181	56540322	56541504	56541623	1035	8,4,14	21,23,17	13,16,11	22,3,19	246	111	0.000521334	0.0131472	0.147,0.073,0.271	0.211,0.706,0.207	-0.211
609	ENSMUSG00000026280	Atg4b	chr1	+	93775627	93778364	93775627	93775700	93778284	93778364	609	18,6,11	4,3,1	1,2,2	5,8,0	139	4	2.5074e-81	5.50123e-78	0.115,0.054,0.24	0.006,0.007,1.0	-0.201
1289	ENSMUSG00000033032	Afap1l1	chr18	-	61743277	61743760	61743277	61743430	61743666	61743760	1289	1,2,0	11,5,16	4,2,0	4,1,1	222	87	1.955e-35	8.57855e-33	0.034,0.136,0.0	0.282,0.439,0.0	-0.184
442	ENSMUSG00000042289	Hsd3b7	chr7	+	127801074	127801616	127801074	127801246	127801391	127801616	442	24,26,25	10,1,9	31,10,16	2,2,0	270	135	6.76501e-14	7.42121e-12	0.545,0.929,0.581	0.886,0.714,1.0	-0.182
1488	ENSMUSG00000001082	Mfsd10	chr5	-	34634590	34634962	34634590	34634699	34634850	34634962	1488	26,10,18	25,28,28	29,17,8	10,19,10	207	72	1.13628e-16	1.55812e-14	0.266,0.11,0.183	0.502,0.237,0.218	-0.133
1291	ENSMUSG00000022999	Lmbr1l	chr15	-	98908519	98908759	98908519	98908596	98908675	98908759	1291	4,2,4	12,13,22	8,9,1	6,20,8	21	12	1.21838e-08	6.51979e-07	0.16,0.081,0.094	0.432,0.205,0.067	-0.123
2631	ENSMUSG00000020752	Recql5	chr11	-	115893946	115894718	115893946	115894037	115894206	115894718	2631	265,186,388	21,16,32	551,414,254	14,16,2	219	84	9.59165e-08	4.38418e-06	0.829,0.817,0.823	0.938,0.908,0.98	-0.119
425	ENSMUSG00000004896	Rrnad1	chr3	-	87927562	87928048	87927562	87927715	87927923	87928048	425	40,14,35	7,7,16	42,41,9	4,10,3	253	118	1.30011e-07	5.82131e-06	0.727,0.483,0.505	0.83,0.657,0.583	-0.118
1491	ENSMUSG00000032842	Abcc10	chr17	-	46323351	46324914	46323351	46323579	46323692	46324914	1491	21,25,25	72,67,120	32,75,31	75,84,64	212	135	1.16395e-06	4.56018e-05	0.157,0.192,0.117	0.214,0.362,0.236	-0.115
957	ENSMUSG00000025507	Pidd1	chr7	-	141442150	141443356	141442150	141442564	141442967	141443356	957	3,2,5	20,15,18	2,4,2	4,5,8	270	135	8.1749e-09	4.48393e-07	0.07,0.063,0.122	0.2,0.286,0.111	-0.114
1655	ENSMUSG00000048495	Tyw5	chr1	-	57393349	57394091	57393349	57393487	57394046	57394091	1655	6,1,5	7,6,10	9,3,2	7,2,2	169	34	3.11972e-06	0.000112208	0.147,0.032,0.091	0.206,0.232,0.167	-0.112
2290	ENSMUSG00000020898	Ctc1	chr11	+	69021029	69022614	69021029	69021115	69022376	69022614	2290	12,6,6	1,1,1	6,3,1	2,0,0	214	79	7.57006e-07	3.01977e-05	0.816,0.689,0.689	0.525,1.0,1.0	-0.11
87	ENSMUSG00000051811	Cox6b2	chr7	-	4752723	4753023	4752723	4752849	4752952	4753023	87	26,19,47	48,50,78	48,107,27	77,58,54	105	48	6.87317e-16	8.87043e-14	0.198,0.148,0.216	0.222,0.458,0.186	-0.101
902	ENSMUSG00000038812	Trmt112	chr19	+	6910583	6911028	6910583	6910673	6910751	6911028	902	20,6,34	113,89,193	19,29,16	81,74,64	90	83	3.40995e-13	3.56258e-11	0.14,0.059,0.14	0.178,0.265,0.187	-0.097
1906	ENSMUSG00000050711	Scg2	chr1	-	79434668	79437018	79434668	79435931	79436051	79437018	1906	27,25,43	51,51,75	40,24,18	48,22,27	226	135	2.11072e-07	9.08023e-06	0.24,0.226,0.255	0.332,0.395,0.285	-0.097
2268	ENSMUSG00000015697	Setdb1	chr3	-	95337148	95339032	95337148	95337265	95338345	95339032	2268	58,23,46	62,52,62	38,13,22	22,22,20	245	110	1.73924e-07	7.6318e-06	0.296,0.166,0.25	0.437,0.21,0.331	-0.089
2645	ENSMUSG00000002346	Slc25a42	chr8	-	70188832	70189577	70188832	70188949	70189410	70189577	2645	19,11,20	24,22,37	22,10,12	17,13,17	245	110	0.00124883	0.0307858	0.262,0.183,0.195	0.368,0.257,0.241	-0.075
2257	ENSMUSG00000059183	Mtfmt	chr9	+	65440345	65441688	65440345	65440448	65441612	65441688	2257	5,9,13	17,18,21	21,15,7	15,14,14	165	30	0.000205273	0.00542614	0.051,0.083,0.101	0.203,0.163,0.083	-0.071
1179	ENSMUSG00000068245	Phf11d	chr14	-	59348731	59349388	59348731	59349051	59349221	59349388	1179	7,0,3	2,2,1	1,0,3	0,3,2	270	135	4.20594e-07	1.70886e-05	0.636,0.0,0.6	1.0,0.0,0.429	-0.064
2356	ENSMUSG00000014418	Hps5	chr7	-	46774813	46775951	46774813	46774937	46775764	46775951	2356	77,30,83	117,113,167	180,23,60	178,67,80	252	117	1.36392e-10	9.38607e-09	0.234,0.11,0.187	0.319,0.137,0.258	-0.061
622	ENSMUSG00000040263	Klhdc4	chr8	-	121796917	121798236	121796917	121797028	121797833	121798236	622	27,12,30	55,47,92	28,12,6	59,155,59	239	104	0.000152345	0.00407615	0.176,0.1,0.124	0.171,0.033,0.042	0.051
716	ENSMUSG00000004071	Cdip1	chr16	-	4768744	4769795	4768744	4768967	4769639	4769795	716	190,120,332	6,6,4	169,98,93	11,7,5	270	135	0.000251302	0.00648655	0.941,0.909,0.976	0.885,0.875,0.903	0.054
2758	ENSMUSG00000022721	Trmt2a	chr16	+	18251358	18251660	18251358	18251474	18251548	18251660	2758	10,11,34	17,26,61	9,2,10	17,42,13	78	79	1.00286e-05	0.000324985	0.373,0.3,0.361	0.349,0.046,0.438	0.067
2057	ENSMUSG00000037907	Ankrd13b	chr11	-	77470484	77472378	77470484	77471823	77472301	77472378	2057	13,11,27	1,2,0	11,10,13	1,0,5	205	70	3.55674e-05	0.00108382	0.816,0.653,1.0	0.79,1.0,0.47	0.07
2652	ENSMUSG00000023707	Ogfod2	chr5	+	124114064	124114645	124114064	124114192	124114387	124114645	2652	27,18,41	24,52,59	15,22,8	19,78,26	256	121	1.98488e-05	0.000622118	0.347,0.141,0.247	0.272,0.118,0.127	0.073
2219	ENSMUSG00000038766	Gabpb2	chr3	-	95203730	95204808	95203730	95203925	95204640	95204808	2219	74,23,48	124,90,173	31,12,17	158,67,110	270	135	3.00607e-06	0.000109922	0.23,0.113,0.122	0.089,0.082,0.072	0.074
737	ENSMUSG00000011832	Evi5l	chr8	+	4205571	4205970	4205571	4205727	4205823	4205970	737	2,1,2	29,17,7	1,1,0	55,64,27	178	135	0.000659958	0.016454	0.05,0.043,0.178	0.014,0.012,0.0	0.082
118	ENSMUSG00000020536	Llgl1	chr11	+	60712920	60714186	60712920	60713041	60713128	60714186	118	41,18,33	27,19,27	18,29,13	37,25,12	139	114	6.40672e-06	0.000212975	0.555,0.437,0.501	0.285,0.488,0.47	0.083
2104	ENSMUSG00000027263	Tubgcp4	chr2	+	121189361	121189965	121189361	121189469	121189823	121189965	2104	52,8,22	55,58,87	13,3,7	54,23,66	236	101	4.95499e-09	3.01979e-07	0.288,0.056,0.098	0.093,0.053,0.043	0.084
1356	ENSMUSG00000037174	Elf2	chr3	-	51264869	51266866	51264869	51265006	51266752	51266866	1356	52,21,54	90,61,68	33,10,32	129,43,85	237	102	0.000282957	0.00721868	0.199,0.129,0.255	0.099,0.091,0.139	0.085
1462	ENSMUSG00000039103	Nexn	chr3	-	152236981	152238022	152236981	152237579	152237664	152238022	1462	30,10,8	1,1,1	9,1,15	5,0,2	156	135	3.62165e-13	3.61178e-11	0.963,0.896,0.874	0.609,1.0,0.866	0.086
165	ENSMUSG00000026034	Clk1	chr1	-	58417012	58417383	58417012	58417179	58417266	58417383	165	170,27,99	232,173,411	92,37,55	384,210,412	135	110	1.56358e-23	3.4305e-21	0.374,0.113,0.164	0.163,0.126,0.098	0.088
1795	ENSMUSG00000019518	Ap4m1	chr5	+	138172348	138172893	138172348	138172437	138172786	138172893	1795	31,41,40	43,36,45	15,30,9	41,50,24	182	47	1.4964e-08	7.63511e-07	0.157,0.227,0.187	0.086,0.134,0.088	0.088
1036	ENSMUSG00000016940	Kctd2	chr11	+	115429279	115431274	115429279	115429405	115430312	115431274	1036	37,35,57	54,59,118	45,32,16	96,100,102	254	119	1.78162e-11	1.44773e-09	0.243,0.217,0.185	0.18,0.13,0.068	0.089
1871	ENSMUSG00000033543	Gtf2a2	chr9	+	70016818	70017191	70016818	70016923	70017072	70017191	1871	91,44,66	1,2,3	36,39,33	8,0,2	210	75	9.40556e-11	6.8786e-09	0.97,0.887,0.887	0.616,1.0,0.855	0.091
1728	ENSMUSG00000026199	Ankzf1	chr1	+	75197643	75198376	75197643	75198124	75198264	75198376	1728	25,20,46	71,70,111	22,3,8	119,164,76	236	105	0.000131446	0.00365053	0.135,0.113,0.156	0.076,0.008,0.045	0.092
1584	ENSMUSG00000029703	Lrwd1	chr5	-	136132305	136134050	136132305	136133079	136133304	136134050	1584	3,4,6	18,13,31	0,1,0	18,32,13	270	135	1.40693e-05	0.000447364	0.077,0.133,0.088	0.0,0.015,0.0	0.094
2410	ENSMUSG00000042099	Kank3	chr17	+	33822285	33822917	33822285	33822375	33822674	33822917	2410	17,24,29	2,2,1	9,15,6	0,1,4	218	83	2.37122e-05	0.000732741	0.764,0.82,0.917	1.0,0.851,0.364	0.095
1399	ENSMUSG00000026309	Ilkap	chr1	-	91387214	91388464	91387214	91387341	91388344	91388464	1399	64,37,56	62,65,104	48,25,12	64,134,63	233	98	2.22742e-26	6.1087e-24	0.303,0.193,0.185	0.24,0.073,0.074	0.098
1911	ENSMUSG00000022558	Mroh1	chr15	+	76432148	76433396	76432148	76432295	76433273	76433396	1911	20,8,14	25,33,30	13,3,2	25,49,33	251	116	3.18769e-18	4.66253e-16	0.27,0.101,0.177	0.194,0.028,0.027	0.1
1361	ENSMUSG00000037475	Thoc2	chrX	-	41822692	41823546	41822692	41822871	41823361	41823546	1361	70,14,37	101,29,125	17,10,16	61,52,127	270	135	1.65342e-35	8.57855e-33	0.257,0.194,0.129	0.122,0.088,0.059	0.104
2034	ENSMUSG00000047284	Neurl4	chr11	+	69903007	69903719	69903007	69903452	69903653	69903719	2034	44,16,43	34,35,56	18,21,3	30,65,35	194	59	0.000108856	0.0031017	0.282,0.122,0.189	0.154,0.089,0.025	0.108
2573	ENSMUSG00000024026	Glo1	chr17	-	30592865	30594226	30592865	30593074	30594114	30594226	2573	570,820,1227	131,235,345	714,341,506	218,189,211	240	105	4.41204e-27	1.38286e-24	0.656,0.604,0.609	0.589,0.441,0.512	0.109
2484	ENSMUSG00000026289	Atg16l1	chr1	+	87785875	87786346	87785875	87785996	87786240	87786346	2484	56,21,18	46,47,73	22,4,3	47,64,36	213	78	1.64577e-19	2.57916e-17	0.308,0.141,0.083	0.146,0.022,0.03	0.111
1329	ENSMUSG00000032182	Yipf2	chr9	-	21592527	21592831	21592527	21592588	21592736	21592831	1329	61,54,108	3,8,10	53,93,39	5,18,7	142	7	1.50597e-06	5.79667e-05	0.501,0.25,0.347	0.343,0.203,0.215	0.112
1297	ENSMUSG00000029811	Aoc1	chr6	+	48904985	48906776	48904985	48905090	48905187	48906776	1297	64,21,62	93,92,137	31,1,21	91,191,75	143	98	6.49888e-80	7.12927e-77	0.32,0.135,0.237	0.189,0.004,0.161	0.113
657	ENSMUSG00000030232	Aebp2	chr6	+	140650755	140652826	140650755	140650782	140651315	140652826	657	63,36,65	9,12,25	54,4,38	16,2,26	155	20	1.00725e-05	0.000324985	0.475,0.279,0.251	0.303,0.205,0.159	0.113
2777	ENSMUSG00000004561	Mettl17	chr14	+	51885150	51885522	51885150	51885304	51885403	51885522	2777	34,37,22	0,0,1	27,18,17	3,5,0	161	112	0.000116006	0.00326305	1.0,1.0,0.939	0.862,0.715,1.0	0.121
1099	ENSMUSG00000020359	Phykpl	chr11	+	51593603	51594141	51593603	51593686	51593915	51594141	1099	76,39,87	30,30,80	47,28,24	48,36,29	211	76	0.000134696	0.00369404	0.477,0.319,0.281	0.261,0.219,0.23	0.122
2082	ENSMUSG00000039701	Usp53	chr3	-	122961154	122961432	122961154	122961237	122961318	122961432	2082	17,9,6	37,23,32	3,1,5	34,10,28	61	48	4.53008e-11	3.42724e-09	0.266,0.235,0.129	0.065,0.073,0.123	0.123
1111	ENSMUSG00000037112	Sik2	chr9	-	50892800	50895961	50892800	50893389	50895343	50895961	1111	78,62,88	2,4,10	44,12,51	2,3,11	270	135	8.00773e-09	4.48393e-07	0.951,0.886,0.815	0.917,0.667,0.699	0.123
592	ENSMUSG00000068917	Clk2	chr3	+	89168694	89170115	89168694	89168923	89169614	89170115	592	38,13,38	21,23,41	17,13,10	21,40,19	270	135	7.87454e-20	1.32898e-17	0.475,0.22,0.317	0.288,0.14,0.208	0.125
152	ENSMUSG00000015880	Ncapg	chr5	+	45691601	45693338	45691601	45691826	45693156	45693338	152	27,12,25	26,6,25	5,15,10	15,8,25	270	135	3.18137e-07	1.34229e-05	0.342,0.5,0.333	0.143,0.484,0.167	0.127
643	ENSMUSG00000090231	Cfb	chr17	-	34856879	34857136	34856879	34856945	34857003	34857136	643	10,4,7	15,12,26	6,6,0	14,29,22	42	50	1.42393e-08	7.43833e-07	0.442,0.284,0.243	0.338,0.198,0.0	0.144
1713	ENSMUSG00000029060	Mib2	chr4	-	155658893	155659265	155658893	155659001	155659122	155659265	1713	54,50,48	22,40,63	55,56,19	46,100,41	194	101	7.92537e-09	4.48393e-07	0.561,0.394,0.284	0.384,0.226,0.194	0.145
531	ENSMUSG00000047767	Atg16l2	chr7	-	101291486	101291999	101291486	101291592	101291878	101291999	531	21,17,24	12,11,10	4,0,14	8,6,3	213	78	5.06416e-05	0.00148144	0.391,0.361,0.468	0.155,0.0,0.631	0.145
967	ENSMUSG00000030272	Camk1	chr6	-	113338279	113339581	113338279	113338406	113339284	113339581	967	6,12,2	13,15,27	0,0,1	11,10,15	255	120	6.73916e-13	6.16071e-11	0.178,0.274,0.034	0.0,0.0,0.03	0.152
2085	ENSMUSG00000033857	Engase	chr11	+	118485756	118486553	118485756	118485905	118486444	118486553	2085	20,2,10	13,22,17	1,4,0	11,11,5	237	102	4.26735e-05	0.00128254	0.398,0.038,0.202	0.038,0.135,0.0	0.155
584	ENSMUSG00000025860	Xiap	chrX	+	42071241	42072637	42071241	42071503	42072473	42072637	584	196,41,94	10,10,2	166,19,108	17,14,11	270	135	1.24067e-15	1.51224e-13	0.907,0.672,0.959	0.83,0.404,0.831	0.158
960	ENSMUSG00000025507	Pidd1	chr7	-	141441172	141441529	141441172	141441316	141441474	141441529	960	4,18,15	0,0,2	1,1,2	0,2,0	183	48	1.97934e-11	1.55096e-09	1.0,1.0,0.663	1.0,0.116,1.0	0.182
569	ENSMUSG00000005882	Uqcc1	chr2	-	155910356	155911836	155910356	155910467	155911740	155911836	569	35,17,15	2,1,2	12,7,13	2,1,4	193	58	6.27297e-10	4.04791e-08	0.84,0.836,0.693	0.643,0.678,0.494	0.185
1855	ENSMUSG00000027569	Mrgbp	chr2	+	180584405	180584871	180584405	180584487	180584693	180584871	1855	50,20,50	4,0,1	35,12,10	1,3,2	210	75	4.15443e-06	0.00014468	0.817,1.0,0.947	0.926,0.588,0.641	0.203
1595	ENSMUSG00000029504	Ddx51	chr5	+	110655306	110655673	110655306	110655413	110655564	110655673	1595	22,7,26	4,3,19	10,13,1	5,11,3	202	67	0.00136558	0.0332898	0.646,0.436,0.312	0.399,0.282,0.1	0.204
2086	ENSMUSG00000033857	Engase	chr11	+	118485756	118486553	118485756	118485905	118486447	118486553	2086	20,2,10	6,15,28	1,4,0	16,18,3	234	99	2.63194e-08	1.31238e-06	0.585,0.053,0.131	0.026,0.086,0.0	0.219
1177	ENSMUSG00000020812	1810032O08Rik	chr11	+	116674299	116675798	116674299	116674375	116675507	116675798	1177	19,23,49	0,1,10	5,11,15	2,6,0	204	69	3.75014e-07	1.55242e-05	1.0,0.886,0.624	0.458,0.383,1.0	0.223
1215	ENSMUSG00000004268	Emg1	chr6	-	124704938	124705216	124704938	124705088	124705157	124705216	1215	60,27,59	9,7,11	49,10,30	4,98,8	62	52	3.58572e-73	2.62236e-70	0.848,0.764,0.818	0.911,0.079,0.759	0.227
208	ENSMUSG00000001416	Cct3	chr3	+	88299341	88300991	88299341	88299403	88300799	88300991	208	29,20,39	2,3,2	13,4,11	2,2,2	190	55	6.08848e-06	0.00020551	0.808,0.659,0.85	0.653,0.367,0.614	0.228
2738	ENSMUSG00000029718	Pcolce	chr5	-	137605722	137607107	137605722	137605800	137606826	137607107	2738	16,7,11	8,3,1	8,7,7	5,5,7	206	71	4.8496e-09	3.01979e-07	0.408,0.446,0.791	0.355,0.325,0.256	0.236
1124	ENSMUSG00000026082	Rev1	chr1	-	38074314	38075023	38074314	38074443	38074898	38075023	1124	30,21,32	1,3,0	11,12,2	1,0,8	240	105	1.93771e-10	1.28828e-08	0.929,0.754,1.0	0.828,1.0,0.099	0.252
882	ENSMUSG00000041420	Meis3	chr7	+	16178744	16179100	16178744	16178795	16178950	16179100	882	4,0,0	0,1,1	4,2,0	7,4,1	179	44	5.93264e-06	0.000203378	1.0,0.0,0.0	0.123,0.109,0.0	0.256
2119	ENSMUSG00000089736	Tgfbr3l	chr8	+	4250466	4250921	4250466	4250625	4250848	4250921	2119	13,4,22	1,2,0	5,7,3	8,0,3	201	66	4.75745e-05	0.00141052	0.81,0.396,1.0	0.17,1.0,0.247	0.263
2808	ENSMUSG00000037266	Rsrp1	chr4	+	134925292	134926818	134925292	134925432	134926734	134926818	2808	1214,632,1422	221,138,333	1343,513,457	1185,86,1264	210	75	5.07855e-13	4.8445e-11	0.662,0.621,0.604	0.288,0.681,0.114	0.268
188	ENSMUSG00000029283	Cdc7	chr5	+	106974600	106975660	106974600	106974696	106975484	106975660	188	6,6,19	4,1,4	0,2,5	3,2,2	224	89	1.36898e-10	9.38607e-09	0.373,0.704,0.654	0.0,0.284,0.498	0.316
1800	ENSMUSG00000024019	Cmtr1	chr17	+	29698637	29699288	29698637	29698729	29699219	29699288	1800	34,17,38	1,0,2	23,29,23	0,34,4	147	12	3.91159e-06	0.00013842	0.735,1.0,0.608	1.0,0.065,0.319	0.32
1763	ENSMUSG00000052142	Rasal3	chr17	-	32403055	32403581	32403055	32403399	32403520	32403581	1763	9,7,11	0,2,2	12,10,4	4,8,2	147	54	1.85442e-15	2.14136e-13	1.0,0.563,0.669	0.524,0.315,0.424	0.323
2473	ENSMUSG00000029062	Cdk11b	chr4	+	155625530	155625773	155625530	155625654	155625726	155625773	2473	15,9,15	0,0,3	13,10,18	7,8,2	47	22	2.46751e-23	4.92156e-21	1.0,1.0,0.701	0.465,0.369,0.808	0.353
1920	ENSMUSG00000029625	Cpsf4	chr5	+	145177229	145178928	145177229	145177302	145178835	145178928	1920	36,14,12	2,0,4	12,5,10	7,4,1	152	17	1.73574e-24	4.23135e-22	0.668,1.0,0.251	0.161,0.123,0.528	0.369
14	ENSMUSG00000066456	Hmgn3	chr9	-	83109947	83111106	83109947	83110429	83111033	83111106	14	4,4,7	3,0,7	1,3,0	4,2,2	201	66	0.0019875	0.0479184	0.304,1.0,0.247	0.076,0.33,0.0	0.382
448	ENSMUSG00000030689	Ino80e	chr7	-	126857225	126857787	126857225	126857291	126857675	126857787	448	13,8,20	1,1,2	16,0,4	4,1,2	164	29	1.20383e-11	1.01585e-09	0.697,0.586,0.639	0.414,0.0,0.261	0.416
432	ENSMUSG00000062963	Ufc1	chr1	-	171289517	171289947	171289517	171289594	171289854	171289947	432	11,10,5	0,1,1	12,2,1	3,1,1	156	21	8.74017e-08	4.07999e-06	1.0,0.574,0.402	0.35,0.212,0.119	0.432
2291	ENSMUSG00000020898	Ctc1	chr11	+	69021029	69022614	69021029	69021193	69022392	69022614	2291	7,4,7	3,0,1	4,0,2	1,5,3	270	135	2.15384e-21	3.93794e-19	0.538,1.0,0.778	0.667,0.0,0.25	0.466

## Sheet: A3SS
ID	GeneID	geneSymbol	chr	strand	longExonStart_0base	longExonEnd	shortES	shortEE	flankingES	flankingEE	ID	IJC_SAMPLE_1	SJC_SAMPLE_1	IJC_SAMPLE_2	SJC_SAMPLE_2	IncFormLen	SkipFormLen	PValue	FDR	IncLevel1	IncLevel2	IncLevelDifference
243	ENSMUSG00000039307	Hexdc	chr11	+	121220863	121221161	121221082	121221161	121219840	121219923	243	11,18,50	7,8,8	39,39,21	0,4,2	148	13	0.0010663	0.0363	0.121,0.165,0.354	1.0,0.461,0.48	-0.434
2827	ENSMUSG00000024962	Vegfb	chr19	-	6985360	6985596	6985360	6985495	6985804	6985840	2827	17,9,24	2,9,6	18,9,8	0,2,0	116	22	5.84682e-23	1.26663e-20	0.617,0.159,0.431	1.0,0.46,1.0	-0.418
1000	ENSMUSG00000039988	Ankrd13c	chr3	+	157972999	157975294	157975227	157975294	157972231	157972317	1000	7,0,13	2,3,2	4,1,3	1,0,1	139	4	5.8644e-05	0.00268747	0.092,0.0,0.158	0.103,1.0,0.079	-0.311
3167	ENSMUSG00000020898	Ctc1	chr11	+	69031410	69031604	69031413	69031604	69031099	69031189	3167	11,7,8	7,13,13	8,14,2	0,5,2	83	83	7.18127e-31	3.42259e-28	0.611,0.35,0.381	1.0,0.737,0.5	-0.298
3589	ENSMUSG00000040557	Wbscr27	chr5	+	134932621	134932847	134932720	134932847	134932372	134932410	3589	9,28,42	4,1,2	15,41,15	1,0,0	108	16	1.29213e-06	8.55321e-05	0.25,0.806,0.757	0.69,1.0,1.0	-0.292
1978	ENSMUSG00000039936	Pik3cd	chr4	-	149654022	149654138	149654022	149654135	149654224	149654403	1978	0,0,3	5,4,5	9,6,0	5,6,8	109	106	5.6636e-07	3.96952e-05	0.0,0.0,0.368	0.636,0.493,0.0	-0.254
45	ENSMUSG00000044811	AF251705	chr11	-	115000628	115001073	115000628	115000985	115001486	115001880	45	4,6,2	3,4,8	4,3,10	1,6,1	216	135	0.000259406	0.0101833	0.455,0.484,0.135	0.714,0.238,0.862	-0.247
3639	ENSMUSG00000032816	Igdcc4	chr9	+	65126754	65126928	65126757	65126928	65125284	65125422	3639	2,3,12	13,6,26	1,4,7	3,3,3	131	131	1.30533e-21	2.59216e-19	0.133,0.333,0.316	0.25,0.571,0.7	-0.246
1538	ENSMUSG00000040675	Mthfd1l	chr10	+	4155541	4156111	4155649	4156111	4148008	4148126	1538	21,7,15	8,10,7	12,7,9	2,2,2	212	111	2.85451e-12	3.09195e-10	0.579,0.268,0.529	0.759,0.647,0.702	-0.244
3225	ENSMUSG00000020918	Kat2a	chr11	-	100708845	100708985	100708845	100708982	100709075	100709177	3225	5,2,2	11,11,13	1,3,5	2,3,5	93	90	3.46304e-17	5.15777e-15	0.305,0.15,0.13	0.326,0.492,0.492	-0.242
3211	ENSMUSG00000039480	Nt5dc1	chr10	-	34398113	34398198	34398113	34398195	34399737	34399817	3211	8,7,9	9,2,5	6,5,5	1,1,1	16	13	2.33409e-07	1.6855e-05	0.419,0.74,0.594	0.83,0.802,0.802	-0.227
2000	ENSMUSG00000079036	Alkbh1	chr12	-	87431399	87431593	87431399	87431538	87434118	87434209	2000	23,11,22	6,7,14	6,7,14	3,0,2	129	81	5.6109e-08	4.17836e-06	0.706,0.497,0.497	0.557,1.0,0.815	-0.224
1073	ENSMUSG00000022475	Hdac7	chr15	-	97807593	97807788	97807593	97807767	97807964	97808161	1073	4,6,11	4,5,2	3,7,10	1,2,0	149	135	1.22149e-06	8.31658e-05	0.475,0.521,0.833	0.731,0.76,1.0	-0.221
1755	ENSMUSG00000029145	Eif2b4	chr5	-	31192581	31192770	31192581	31192625	31192992	31193139	1755	16,18,21	5,1,13	7,22,23	1,5,0	172	37	4.78525e-14	6.33514e-12	0.408,0.795,0.258	0.601,0.486,1.0	-0.209
1053	ENSMUSG00000021081	Serpina1f	chr12	-	103691742	103692016	103691742	103691851	103693393	103694022	1053	2,8,9	0,1,8	37,18,19	1,3,0	237	102	1.72008e-05	0.000872115	1.0,0.775,0.326	0.941,0.721,1.0	-0.187
4087	ENSMUSG00000031816	Mthfsd	chr8	-	121104391	121104558	121104391	121104505	121105717	121105831	4087	0,4,0	9,12,15	0,6,5	3,17,3	125	79	0.000169293	0.00733501	0.0,0.174,0.0	0.0,0.182,0.513	-0.174
388	ENSMUSG00000010064	Slc38a3	chr9	-	107655255	107655467	107655255	107655380	107655584	107655685	388	10,1,5	6,2,4	9,20,1	7,2,1	157	77	1.14209e-05	0.000641729	0.45,0.197,0.38	0.387,0.831,0.329	-0.173
379	ENSMUSG00000001034	Mapk7	chr11	-	61492903	61493185	61492903	61493069	61493523	61494266	379	18,5,17	23,9,25	13,21,10	29,7,6	244	135	0.000904074	0.0312233	0.302,0.235,0.273	0.199,0.624,0.48	-0.164
2032	ENSMUSG00000038866	Zcchc2	chr1	+	106027387	106027531	106027402	106027531	106023663	106023758	2032	6,2,8	33,29,26	5,5,1	10,4,12	88	75	3.51537e-11	3.22198e-09	0.134,0.056,0.208	0.299,0.516,0.066	-0.161
1004	ENSMUSG00000023904	Hcfc1r1	chr17	+	23674534	23674675	23674546	23674675	23673968	23674068	1004	533,690,1286	525,606,1204	1332,500,810	6,548,734	92	80	4.15858e-92	9.90989e-89	0.469,0.498,0.482	0.995,0.442,0.49	-0.159
3980	ENSMUSG00000054874	Pcnxl3	chr19	-	5681431	5681574	5681431	5681553	5683306	5683412	3980	1,5,5	22,8,23	6,4,5	13,4,12	99	79	0.000542551	0.0202016	0.035,0.333,0.148	0.269,0.444,0.25	-0.149
3055	ENSMUSG00000025993	Slc40a1	chr1	-	45925220	45925408	45925220	45925327	45926423	45926519	3055	88,29,57	5,5,9	152,55,92	4,3,4	128	54	1.62373e-17	2.57956e-15	0.881,0.71,0.728	0.941,0.886,0.907	-0.138
3803	ENSMUSG00000038421	Fcrla	chr1	-	170922221	170922407	170922221	170922404	170927461	170927583	3803	5,1,3	2,2,0	11,8,3	2,0,2	115	115	0.000223097	0.00916623	0.714,0.333,1.0	0.846,1.0,0.6	-0.133
3647	ENSMUSG00000057691	Zfp746	chr6	-	48062394	48064952	48062394	48064949	48066428	48066554	3647	22,22,35	52,37,75	31,62,18	33,54,33	119	119	0.000144793	0.00638966	0.297,0.373,0.318	0.484,0.534,0.353	-0.128
2378	ENSMUSG00000000204	Slfn4	chr11	+	83176070	83176799	83176076	83176799	83175562	83175644	2378	15,17,18	25,12,13	10,36,10	13,19,2	75	75	1.15797e-05	0.000641729	0.375,0.586,0.581	0.435,0.655,0.833	-0.127
2651	ENSMUSG00000029625	Cpsf4	chr5	+	145178757	145178928	145178832	145178928	145177229	145177302	2651	0,1,2	10,7,12	2,6,2	5,8,2	88	20	2.9357e-14	4.11517e-12	0.0,0.031,0.036	0.083,0.146,0.185	-0.116
3409	ENSMUSG00000024483	Ankhd1	chr18	+	36614714	36614817	36614762	36614817	36613832	36613976	3409	116,34,116	64,22,74	78,18,49	19,8,27	96	48	2.13211e-11	2.03233e-09	0.475,0.436,0.439	0.672,0.529,0.476	-0.109
2358	ENSMUSG00000037370	Enpp1	chr10	-	24651244	24651399	24651244	24651396	24652834	24652886	2358	1,1,3	44,22,44	6,2,2	20,17,18	45	45	1.67724e-12	1.90326e-10	0.022,0.043,0.064	0.231,0.105,0.1	-0.102
2489	ENSMUSG00000037761	Actr5	chr2	+	158636007	158636147	158636026	158636147	158635306	158635426	2489	9,17,8	5,0,4	11,33,8	2,2,2	111	92	9.15954e-06	0.000559672	0.599,1.0,0.624	0.82,0.932,0.768	-0.099
337	ENSMUSG00000022536	Glyr1	chr16	-	5021337	5021448	5021337	5021430	5026507	5026607	337	64,65,78	33,49,56	102,71,66	34,35,36	62	44	7.24976e-09	5.57296e-07	0.579,0.485,0.497	0.68,0.59,0.565	-0.091
1490	ENSMUSG00000040613	Apobec1	chr6	-	122591086	122591260	122591086	122591204	122596631	122596777	1490	7,10,4	19,5,20	11,12,16	12,21,12	160	111	1.36636e-05	0.000730069	0.204,0.581,0.122	0.389,0.284,0.481	-0.082
1301	ENSMUSG00000003269	Cyth2	chr7	-	45808372	45808452	45808372	45808449	45810126	45810238	1301	57,89,145	47,53,87	112,268,110	56,125,49	43	40	0.000193646	0.00817508	0.53,0.61,0.608	0.65,0.666,0.676	-0.081
2968	ENSMUSG00000059475	Zfp426	chr9	-	20474906	20475075	20474906	20475033	20476395	20476478	2968	0,1,2	23,19,48	2,2,5	16,10,28	96	61	1.39619e-05	0.000730069	0.0,0.032,0.026	0.074,0.113,0.102	-0.077
3011	ENSMUSG00000001844	Zdhhc4	chr5	-	143326098	143326305	143326098	143326223	143328390	143328570	3011	12,12,10	104,106,154	21,32,17	75,127,78	193	118	1.12481e-11	1.11684e-09	0.066,0.065,0.038	0.146,0.133,0.118	-0.076
242	ENSMUSG00000039671	Zmynd8	chr2	-	165846020	165846239	165846020	165846164	165851999	165852148	242	131,97,191	187,145,247	136,73,100	123,67,124	203	135	0.000110868	0.00498488	0.318,0.308,0.34	0.424,0.42,0.349	-0.076
1499	ENSMUSG00000028676	Srsf10	chr4	+	135863522	135863576	135863525	135863576	135863039	135863202	1499	106,57,129	31,13,39	60,62,85	8,14,13	47	44	0.000264946	0.0101833	0.762,0.804,0.756	0.875,0.806,0.86	-0.073
2491	ENSMUSG00000012296	Tjap1	chr17	-	46263688	46263813	46263688	46263810	46264882	46264978	2491	42,29,69	79,78,174	59,84,56	128,124,83	72	69	0.00066241	0.023917	0.338,0.263,0.275	0.306,0.394,0.393	-0.072
3154	ENSMUSG00000026153	Fam135a	chr1	-	24028199	24030528	24028199	24029940	24030741	24030896	3154	184,40,130	257,106,285	69,48,67	216,137,199	270	135	1.12164e-05	0.000641729	0.264,0.159,0.186	0.138,0.149,0.144	0.059
559	ENSMUSG00000027361	Gabpb1	chr2	-	126646562	126646748	126646562	126646745	126650067	126650181	559	53,69,94	7,4,4	85,32,68	12,5,12	107	107	0.00077412	0.0271284	0.883,0.945,0.959	0.876,0.865,0.85	0.065
2085	ENSMUSG00000028842	Ago3	chr4	-	126346630	126346830	126346630	126346772	126347767	126347869	2085	39,18,36	2,1,0	30,10,20	0,0,7	146	95	3.64866e-05	0.00170485	0.927,0.921,1.0	1.0,1.0,0.65	0.066
3224	ENSMUSG00000027082	Tfpi	chr2	-	84440139	84443312	84440139	84442925	84444009	84444138	3224	8,1,9	6,2,1	3,2,0	7,0,7	257	122	9.65936e-06	0.000575456	0.388,0.192,0.81	0.169,1.0,0.0	0.074
1013	ENSMUSG00000024073	Birc6	chr17	+	74594321	74594453	74594363	74594453	74593088	74593249	1013	172,114,236	246,120,216	143,27,89	205,37,169	125	83	1.80069e-05	0.000893967	0.317,0.387,0.42	0.317,0.326,0.259	0.074
2979	ENSMUSG00000004221	Ikbkg	chrX	+	74437163	74437282	74437166	74437282	74433802	74434014	2979	103,101,170	10,19,27	118,121,66	22,38,18	112	109	1.40928e-05	0.000730069	0.909,0.838,0.86	0.839,0.756,0.781	0.077
1181	ENSMUSG00000041420	Meis3	chr7	+	16182287	16182468	16182319	16182468	16182040	16182152	1181	0,4,0	16,8,16	0,1,0	31,28,25	130	105	2.63207e-05	0.00125445	0.0,0.288,0.0	0.0,0.028,0.0	0.087
3642	ENSMUSG00000004099	Dnmt1	chr9	-	20940475	20940554	20940475	20940551	20941372	20941583	3642	37,44,65	35,25,37	19,25,32	18,25,33	72	69	4.20382e-06	0.000270749	0.503,0.628,0.627	0.503,0.489,0.482	0.095
366	ENSMUSG00000031314	Taf1	chrX	+	101540759	101541001	101540822	101541001	101539067	101539187	366	50,56,86	33,12,25	33,19,34	43,5,15	169	113	1.26724e-19	2.32296e-17	0.503,0.757,0.697	0.339,0.718,0.602	0.099
829	ENSMUSG00000005078	Jkamp	chr12	+	72089314	72089406	72089332	72089406	72085856	72086183	829	54,55,97	7,0,9	78,74,52	13,16,8	85	67	1.01325e-09	8.62351e-08	0.859,1.0,0.895	0.825,0.785,0.837	0.102
2267	ENSMUSG00000057406	Whsc1	chr5	+	33867573	33867658	33867576	33867658	33864659	33864778	2267	35,32,46	7,1,3	24,8,19	3,3,4	55	52	0.000195543	0.00817508	0.825,0.968,0.935	0.883,0.716,0.818	0.104
586	ENSMUSG00000040712	Camta2	chr11	-	70683278	70683417	70683278	70683365	70683889	70684025	586	2,1,11	14,10,21	0,0,1	19,5,11	126	74	2.24003e-05	0.00108939	0.077,0.055,0.235	0.0,0.0,0.051	0.105
1806	ENSMUSG00000018433	Nol11	chr11	-	107173209	107173461	107173209	107173401	107173603	107173729	1806	61,45,84	4,5,7	26,15,21	7,2,4	172	119	1.1589e-13	1.4535e-11	0.913,0.862,0.892	0.72,0.838,0.784	0.108
3065	ENSMUSG00000021134	Srsf5	chr12	+	80949716	80950503	80949719	80950503	80949094	80949168	3065	16,3,13	15,16,24	5,3,4	25,7,13	67	67	3.20205e-09	2.5435e-07	0.516,0.158,0.351	0.167,0.3,0.235	0.108
3168	ENSMUSG00000020898	Ctc1	chr11	+	69022376	69022614	69022392	69022614	69021029	69021193	3168	45,49,65	3,0,1	26,17,19	1,5,3	144	135	1.12631e-17	1.91714e-15	0.934,1.0,0.984	0.961,0.761,0.856	0.113
2067	ENSMUSG00000030653	Pde2a	chr7	+	101503286	101503410	101503298	101503410	101502811	101502942	2067	12,12,17	73,58,106	1,2,0	43,50,42	106	94	1.42014e-23	3.38418e-21	0.127,0.155,0.125	0.02,0.034,0.0	0.118
2829	ENSMUSG00000001870	Ltbp1	chr17	+	75276395	75276623	75276554	75276623	75273866	75274034	2829	4,6,13	2,3,5	2,10,0	2,2,6	197	62	0.000388556	0.0146973	0.386,0.386,0.45	0.239,0.611,0.0	0.124
168	ENSMUSG00000034101	Ctnnd1	chr2	-	84600780	84602903	84600780	84602900	84603648	84603752	168	41,56,67	88,67,146	47,12,33	150,44,107	97	97	1.27087e-24	4.32642e-22	0.318,0.455,0.315	0.239,0.214,0.236	0.133
359	ENSMUSG00000036948	BC037034	chr5	-	138260834	138261716	138260834	138260989	138261801	138261884	359	41,32,75	0,2,0	42,45,31	4,2,4	211	76	7.90314e-13	9.4166e-11	1.0,0.852,1.0	0.791,0.89,0.736	0.145
3678	ENSMUSG00000020131	Pcsk4	chr10	-	80321286	80321951	80321286	80321921	80322080	80322209	3678	4,5,10	1,0,1	8,4,2	5,0,1	145	122	0.000252133	0.0101833	0.771,1.0,0.894	0.574,1.0,0.627	0.155
1754	ENSMUSG00000037608	Bclaf1	chr10	+	20322962	20323868	20322968	20323868	20322002	20322116	1754	164,98,168	13,16,34	104,52,101	35,24,42	107	107	1.74035e-32	1.03681e-29	0.927,0.86,0.832	0.748,0.684,0.706	0.16
447	ENSMUSG00000055204	Ankrd17	chr5	-	90278242	90278391	90278242	90278388	90282850	90283603	447	81,42,98	12,7,11	83,14,54	26,5,32	135	135	8.20044e-24	2.17129e-21	0.871,0.857,0.899	0.761,0.737,0.628	0.167
932	ENSMUSG00000037364	Srrt	chr5	-	137295986	137296113	137295986	137296092	137296217	137296307	932	27,23,52	7,8,16	24,18,18	26,13,7	68	47	0.000264474	0.0101833	0.727,0.665,0.692	0.39,0.489,0.64	0.188
1283	ENSMUSG00000031229	Atrx	chrX	-	105879908	105880018	105879908	105880015	105887714	105887839	1283	18,10,33	6,1,9	14,6,14	4,6,9	86	83	7.26709e-10	6.41388e-08	0.743,0.906,0.78	0.772,0.491,0.6	0.189
3973	ENSMUSG00000055491	Pprc1	chr19	+	46062140	46062290	46062143	46062290	46061402	46061576	3973	16,11,17	25,14,25	6,3,2	12,17,9	135	135	3.48092e-12	3.60653e-10	0.39,0.44,0.405	0.333,0.15,0.182	0.19
2832	ENSMUSG00000005611	Mrvi1	chr7	-	110929477	110929578	110929477	110929562	110945832	110945981	2832	8,9,6	4,5,2	2,0,2	3,4,0	94	78	1.08833e-09	8.94311e-08	0.624,0.599,0.713	0.356,0.0,1.0	0.193
1010	ENSMUSG00000054641	Mmrn1	chr6	+	60987073	60987226	60987076	60987226	60975817	60977794	1010	3,3,14	2,0,0	0,2,2	1,0,0	135	135	0.000617896	0.022653	0.6,1.0,1.0	0.0,1.0,1.0	0.2
2601	ENSMUSG00000055963	Triqk	chr4	+	12962941	12963023	12962944	12963023	12917915	12918065	2601	8,16,16	13,11,9	3,6,3	5,18,13	75	72	1.00215e-37	7.96041e-35	0.371,0.583,0.631	0.365,0.242,0.181	0.266
3791	ENSMUSG00000026632	Tatdn3	chr1	-	191049281	191049362	191049281	191049359	191052859	191052972	3791	1,8,8	2,0,8	3,1,1	5,9,2	45	42	5.32181e-24	1.58523e-21	0.318,1.0,0.483	0.359,0.094,0.318	0.343
2432	ENSMUSG00000043592	Unc5cl	chr17	+	48464441	48464542	48464473	48464542	48463361	48463463	2432	6,2,5	0,1,3	8,5,5	5,13,7	54	22	0.000680281	0.0241957	1.0,0.449,0.404	0.395,0.135,0.225	0.366
1035	ENSMUSG00000038895	Zfp653	chr9	-	22057500	22057702	22057500	22057678	22057803	22058415	1035	7,8,13	5,3,2	14,6,1	11,10,6	152	135	5.40796e-28	2.14786e-25	0.554,0.703,0.852	0.531,0.348,0.129	0.367
3491	ENSMUSG00000053158	Fes	chr7	-	80382312	80382431	80382312	80382396	80382520	80382707	3491	6,12,2	8,3,6	0,1,1	3,15,13	112	77	3.48042e-63	4.14692e-60	0.34,0.733,0.186	0.0,0.044,0.05	0.388
1227	ENSMUSG00000061286	Exosc5	chr7	+	25664247	25664448	25664326	25664448	25663136	25663250	1227	2,2,9	0,0,3	2,4,0	0,154,2	159	87	4.78393e-06	0.000300003	1.0,1.0,0.621	1.0,0.014,0.0	0.536

## Sheet: A5SS
ID	GeneID	geneSymbol	chr	strand	longExonStart_0base	longExonEnd	shortES	shortEE	flankingES	flankingEE	ID	IJC_SAMPLE_1	SJC_SAMPLE_1	IJC_SAMPLE_2	SJC_SAMPLE_2	IncFormLen	SkipFormLen	PValue	FDR	IncLevel1	IncLevel2	IncLevelDifference
1806	ENSMUSG00000026107	Nabp1	chr1	-	51478300	51478399	51478371	51478399	51477477	51477616	1806	15,4,16	3,3,4	16,7,6	0,2,0	89	18	1.25766e-10	1.78462e-08	0.503,0.212,0.447	1.0,0.414,1.0	-0.417
1217	ENSMUSG00000022704	Qtrtd1	chr16	-	43880967	43881213	43880992	43881213	43880298	43880354	1217	5,2,3	21,13,14	3,10,1	3,3,2	67	49	1.39322e-61	9.88492e-59	0.148,0.101,0.135	0.422,0.709,0.268	-0.338
1007	ENSMUSG00000027469	Tpx2	chr2	+	152854920	152855015	152854920	152855002	152867183	152867357	1007	5,2,2	15,9,8	4,1,4	1,2,7	88	75	3.5621e-09	3.88817e-07	0.221,0.159,0.176	0.773,0.299,0.328	-0.281
1078	ENSMUSG00000032182	Yipf2	chr9	-	21592726	21592831	21592736	21592831	21592060	21592218	1078	4,2,10	3,4,14	8,11,2	10,2,1	98	88	5.84361e-07	4.60671e-05	0.545,0.31,0.391	0.418,0.832,0.642	-0.215
436	ENSMUSG00000030588	Yif1b	chr7	+	29244069	29244319	29244069	29244302	29244398	29244503	436	51,18,39	72,58,77	46,67,13	25,47,24	108	98	0.000254304	0.0116406	0.391,0.22,0.315	0.625,0.564,0.33	-0.198
467	ENSMUSG00000049550	Clip1	chr5	-	123630224	123631169	123630452	123631169	123627293	123627410	467	39,42,67	25,20,49	24,9,25	11,9,0	245	110	2.27899e-09	2.69491e-07	0.412,0.485,0.38	0.495,0.31,1.0	-0.176
112	ENSMUSG00000025958	Creb1	chr1	+	64532808	64533020	64532808	64532904	64550848	64550970	112	128,62,121	5,7,2	91,77,109	0,0,0	178	69	2.20149e-13	6.24782e-11	0.908,0.774,0.959	1.0,1.0,1.0	-0.12
723	ENSMUSG00000041420	Meis3	chr7	+	16185447	16185521	16185447	16185517	16186056	16186504	723	2,0,1	2,5,13	10,4,1	9,12,5	67	63	2.39479e-08	2.42729e-06	0.485,0.0,0.067	0.511,0.239,0.158	-0.119
1504	ENSMUSG00000039458	Mtmr12	chr15	+	12236017	12236148	12236017	12236120	12237928	12238019	1504	118,92,201	31,27,26	169,89,146	18,14,10	73	45	6.92242e-18	2.45573e-15	0.701,0.677,0.827	0.853,0.797,0.9	-0.115
635	ENSMUSG00000026641	Usf1	chr1	+	171415714	171415830	171415714	171415799	171416134	171416236	635	70,64,113	25,23,36	85,142,99	24,43,10	69	38	5.32572e-05	0.00290661	0.607,0.605,0.634	0.661,0.645,0.845	-0.102
45	ENSMUSG00000045482	Trrap	chr5	+	144839400	144839629	144839400	144839596	144840337	144840603	45	26,22,40	77,82,138	30,22,32	88,36,58	161	135	3.7169e-06	0.000251156	0.221,0.184,0.196	0.222,0.339,0.316	-0.092
36	ENSMUSG00000006335	Tfpt	chr7	-	3620746	3620983	3620776	3620983	3620323	3620474	36	55,42,79	29,71,91	53,137,64	48,93,37	158	135	0.000176371	0.00834234	0.618,0.336,0.426	0.485,0.557,0.596	-0.086
1409	ENSMUSG00000029060	Mib2	chr4	-	155658893	155659265	155659122	155659265	155657854	155657959	1409	36,50,60	9,9,21	61,126,60	8,13,20	233	98	5.52636e-06	0.00035645	0.627,0.7,0.546	0.762,0.803,0.558	-0.083
1111	ENSMUSG00000046711	Hmga1	chr17	+	27559532	27559703	27559532	27559670	27560927	27561011	1111	149,138,244	215,191,269	79,129,103	76,121,89	99	73	2.67719e-07	2.23467e-05	0.338,0.348,0.401	0.434,0.44,0.46	-0.082
1284	ENSMUSG00000031700	Gpt2	chr8	+	85505578	85505867	85505578	85505687	85509178	85509309	1284	0,2,0	20,40,41	3,8,1	16,23,18	226	91	2.0876e-09	2.693e-07	0.0,0.02,0.0	0.07,0.123,0.022	-0.065
236	ENSMUSG00000038346	Zfp384	chr6	+	125024032	125024552	125024032	125024270	125024745	125025082	236	109,70,123	16,9,25	132,66,79	21,6,45	270	135	9.03006e-05	0.0045763	0.773,0.795,0.711	0.759,0.846,0.467	0.069
589	ENSMUSG00000022702	Hira	chr16	+	18896453	18896773	18896453	18896564	18897697	18897788	589	29,45,73	54,52,98	26,42,16	88,80,51	188	53	3.30313e-05	0.00187486	0.131,0.196,0.174	0.077,0.129,0.081	0.071
2265	ENSMUSG00000008305	Tle1	chr4	-	72169091	72169196	72169121	72169196	72158212	72158417	2265	20,31,56	45,70,140	15,31,22	72,128,61	98	68	0.000157953	0.0077288	0.236,0.235,0.217	0.126,0.144,0.2	0.073
1225	ENSMUSG00000026470	Stx6	chr1	+	155193218	155193389	155193218	155193325	155197340	155197435	1225	4,0,5	9,9,36	0,2,0	27,46,9	110	53	0.000759418	0.032655	0.176,0.0,0.063	0.0,0.021,0.0	0.073
2296	ENSMUSG00000025007	Aldh18a1	chr19	-	40574210	40574369	40574216	40574369	40573770	40573861	2296	160,191,324	235,313,547	67,86,75	192,187,142	84	84	1.71767e-07	1.52336e-05	0.405,0.379,0.372	0.259,0.315,0.346	0.079
639	ENSMUSG00000011832	Evi5l	chr8	+	4202935	4203174	4202935	4203076	4203513	4203642	639	4,0,8	31,11,21	0,1,0	36,88,23	212	121	6.80511e-27	3.21882e-24	0.069,0.0,0.179	0.0,0.006,0.0	0.081
505	ENSMUSG00000044308	Ubr3	chr2	+	69991424	69991637	69991424	69991625	69993675	69993812	505	182,78,200	68,30,86	156,36,131	105,20,79	135	130	0.000951764	0.0397221	0.72,0.715,0.691	0.589,0.634,0.615	0.096
885	ENSMUSG00000034211	Mrps17	chr5	+	129715683	129715858	129715683	129715763	129716726	129716866	885	44,42,99	28,38,43	36,31,45	44,36,31	159	71	5.45995e-08	5.16511e-06	0.412,0.33,0.507	0.268,0.278,0.393	0.103
783	ENSMUSG00000037816	Fbxw17	chr13	+	50419839	50419991	50419839	50419877	50423201	50423362	783	5,5,13	7,14,10	4,1,2	18,13,7	138	31	1.1102e-12	2.62561e-10	0.138,0.074,0.226	0.048,0.017,0.06	0.104
1937	ENSMUSG00000023026	Dip2b	chr15	+	100155033	100155156	100155033	100155153	100157169	100157367	1937	54,34,73	123,83,138	33,8,41	115,70,103	116	113	2.44548e-12	4.95733e-10	0.3,0.285,0.34	0.218,0.1,0.279	0.109
2000	ENSMUSG00000026095	Asnsd1	chr1	-	53347014	53348558	53348445	53348558	53346579	53346761	2000	145,174,332	21,46,65	67,47,71	23,33,13	241	106	1.72013e-05	0.00101702	0.752,0.625,0.692	0.562,0.385,0.706	0.139
882	ENSMUSG00000034211	Mrps17	chr5	+	129715683	129715910	129715683	129715763	129716726	129716866	882	111,99,150	28,38,43	67,72,63	44,36,31	206	71	8.59851e-05	0.00451899	0.577,0.473,0.546	0.344,0.408,0.412	0.144
1493	ENSMUSG00000021288	Klc1	chr12	+	111789324	111789486	111789324	111789459	111806007	111806074	1493	11,16,22	0,3,2	12,28,10	12,4,1	73	53	2.0242e-06	0.000143617	1.0,0.795,0.889	0.421,0.836,0.879	0.183
1085	ENSMUSG00000026883	Dab2ip	chr2	+	35643887	35644124	35643887	35643991	35661491	35661625	1085	3,3,5	2,9,2	1,2,2	2,15,3	215	89	3.31907e-11	5.23306e-09	0.383,0.121,0.509	0.171,0.052,0.216	0.191
2117	ENSMUSG00000024037	Wdr4	chr17	-	31509768	31509912	31509820	31509912	31503509	31503666	2117	16,14,41	1,0,8	3,20,14	1,3,6	135	85	0.000303761	0.0134699	0.91,1.0,0.763	0.654,0.808,0.595	0.205
1734	ENSMUSG00000056763	Cspp1	chr1	+	10039772	10039887	10039772	10039879	10045075	10045184	1734	11,14,14	47,12,22	5,2,1	14,14,15	75	67	9.58924e-06	0.000591615	0.173,0.51,0.362	0.242,0.113,0.056	0.211
1477	ENSMUSG00000031730	Dhodh	chr8	-	109608351	109608673	109608539	109608673	109606207	109606420	1477	6,10,18	3,1,5	5,13,2	5,7,2	262	127	5.54366e-12	9.83307e-10	0.492,0.829,0.636	0.326,0.474,0.326	0.277
25	ENSMUSG00000038900	Rpl12	chr2	+	32961739	32961960	32961739	32961839	32962048	32962122	25	87,62,191	21,11,48	37,51,29	14,1815,23	139	25	0	0	0.427,0.503,0.417	0.322,0.005,0.185	0.278
355	ENSMUSG00000029650	Slc46a3	chr5	-	147894480	147894815	147894708	147894815	147885970	147886841	355	1,1,5	6,0,0	1,0,0	3,14,5	235	100	7.47088e-07	5.57957e-05	0.066,1.0,1.0	0.124,0.0,0.0	0.647

## Sheet: MXE
ID	GeneID	geneSymbol	chr	strand	1stExonStart_0base	1stExonEnd	2ndExonStart_0base	2ndExonEnd	upstreamES	upstreamEE	downstreamES	downstreamEE	ID	IJC_SAMPLE_1	SJC_SAMPLE_1	IJC_SAMPLE_2	SJC_SAMPLE_2	IncFormLen	SkipFormLen	PValue	FDR	IncLevel1	IncLevel2	IncLevelDifference
626	ENSMUSG00000061306	Slc38a10	chr11	-	120108466	120108553	120109371	120109395	120106433	120106610	120109431	120109536	626	0,0,2	6,3,23	2,5,0	6,13,7	17	123	0.000402073	0.0132293	0.0,0.0,0.386	0.707,0.736,0.0	-0.352
5314	ENSMUSG00000030924	2610020H08Rik	chr7	+	119824044	119824139	119825535	119825638	119823755	119823894	119827302	119827376	5314	12,2,7	15,6,17	4,4,7	6,1,2	105	121	7.06851e-17	1.49234e-14	0.48,0.278,0.322	0.434,0.822,0.801	-0.326
4195	ENSMUSG00000097431	Gm26782	chr14	+	50871750	50871826	50874913	50874962	50870363	50870556	50876671	50877326	4195	2,0,1	1,3,8	0,2,2	4,1,0	138	84	2.92236e-05	0.00119013	0.549,0.0,0.071	0.0,0.549,1.0	-0.31
5264	ENSMUSG00000021458	2010111I01Rik	chr13	+	63156545	63156735	63170940	63171047	63068052	63068285	63190478	63190581	5264	12,13,11	12,9,25	10,11,8	5,1,4	231	161	6.14612e-05	0.00237728	0.411,0.502,0.235	0.582,0.885,0.582	-0.3
605	ENSMUSG00000061175	Fnip2	chr3	-	79512497	79512598	79515102	79515249	79512330	79512402	79518064	79518191	605	54,20,39	14,14,11	19,19,24	5,0,2	185	103	2.26117e-07	1.31694e-05	0.682,0.443,0.664	0.679,1.0,0.87	-0.253
4494	ENSMUSG00000029165	Agbl5	chr5	+	30905108	30905155	30905630	30905761	30904702	30904815	30906115	30906666	4494	1,0,3	17,27,43	4,3,2	24,15,23	51	219	7.47647e-05	0.00272541	0.202,0.0,0.231	0.417,0.462,0.272	-0.239
1523	ENSMUSG00000015189	Casd1	chr6	+	4634001	4634103	4635745	4635886	4631518	4631598	4636968	4637046	1523	11,2,8	36,25,41	9,4,10	17,10,18	64	142	0.00127156	0.0374593	0.404,0.151,0.302	0.54,0.47,0.552	-0.235
2697	ENSMUSG00000026135	Zfp142	chr1	-	74578122	74578287	74585383	74585697	74575779	74576604	74587563	74588025	2697	29,30,26	32,19,33	39,13,21	18,1,15	270	270	2.66295e-23	8.43323e-21	0.475,0.612,0.441	0.684,0.929,0.583	-0.223
4663	ENSMUSG00000026319	2310035C23Rik	chr1	+	105740434	105740517	105741012	105741095	105735922	105736022	105741296	105741360	4663	6,2,8	23,13,28	15,4,4	26,4,9	34	34	9.68216e-15	1.44293e-12	0.207,0.133,0.222	0.366,0.5,0.308	-0.204
3020	ENSMUSG00000026240	Cops7b	chr1	+	86589163	86589341	86592290	86592366	86582903	86583096	86596750	86596839	3020	0,1,1	4,11,12	3,0,1	2,5,1	217	85	7.83947e-16	1.41866e-13	0.0,0.034,0.032	0.37,0.0,0.281	-0.195
2234	ENSMUSG00000033854	Kcnk10	chr12	-	98440591	98440778	98489904	98490065	98436191	98436334	98496192	98496310	2234	4,18,33	18,18,52	7,17,6	15,4,6	246	246	8.04833e-11	7.15454e-09	0.182,0.5,0.388	0.318,0.81,0.5	-0.186
1012	ENSMUSG00000027001	Dusp19	chr2	+	80621193	80621240	80624207	80624360	80617044	80617606	80630791	80631661	1012	12,10,23	42,48,101	28,23,14	43,43,41	80	270	4.56944e-06	0.000229241	0.491,0.413,0.435	0.687,0.644,0.535	-0.176
3978	ENSMUSG00000071669	Snx29	chr16	+	11367676	11367801	11395218	11395399	11349905	11349958	11399764	11399835	3978	15,17,34	26,20,31	27,33,24	21,17,11	76	110	8.68614e-21	2.58898e-18	0.455,0.552,0.614	0.65,0.738,0.759	-0.175
2500	ENSMUSG00000032462	Pik3cb	chr9	-	99088604	99088682	99090149	99090320	99073578	99073830	99093042	99093222	2500	152,70,170	84,88,80	148,57,121	81,9,52	270	142	1.03494e-05	0.000476857	0.488,0.295,0.528	0.49,0.769,0.55	-0.166
1061	ENSMUSG00000021147	Wdr37	chr13	-	8835296	8835438	8836782	8837023	8820410	8820545	8842729	8842806	1061	26,13,41	56,61,60	32,30,42	54,21,54	198	198	0.0016072	0.0460095	0.317,0.176,0.406	0.372,0.588,0.438	-0.166
2917	ENSMUSG00000039850	Endov	chr11	+	119499526	119499661	119499845	119499885	119491784	119491956	119500590	119500703	2917	96,87,154	4,4,15	109,135,45	4,3,0	227	37	0.00062477	0.0196628	0.796,0.78,0.626	0.816,0.88,1.0	-0.165
1801	ENSMUSG00000039242	B3galnt2	chr13	+	13970766	13970867	13980600	13980696	13966309	13966457	13987352	13987463	1801	25,11,46	27,15,52	13,17,14	19,4,8	157	147	1.62053e-05	0.000720282	0.464,0.407,0.453	0.39,0.799,0.621	-0.162
1660	ENSMUSG00000062064	Slc2a7	chr4	+	150152102	150152288	150154666	150154791	150149480	150149590	150157437	150157590	1660	0,17,40	8,143,243	41,50,49	132,232,88	238	204	4.75221e-29	3.00993e-26	0.0,0.092,0.124	0.21,0.156,0.323	-0.158
3841	ENSMUSG00000052533	Nup188	chr2	+	30312599	30312689	30315115	30315181	30309877	30310078	30316487	30316607	3841	34,37,59	31,32,48	31,31,32	16,14,13	144	96	1.0395e-19	2.63357e-17	0.422,0.435,0.45	0.564,0.596,0.621	-0.158
1366	ENSMUSG00000063810	Alms1	chr6	+	85643157	85643283	85651262	85651418	85641318	85641548	85656394	85656529	1366	8,15,18	23,19,31	6,19,19	9,14,16	231	263	1.14008e-15	1.92559e-13	0.284,0.473,0.398	0.432,0.607,0.575	-0.153
2288	ENSMUSG00000052423	B4galt3	chr1	+	171270582	171270689	171270991	171271105	171270342	171270414	171271202	171271373	2288	3,5,5	4,5,17	6,8,10	8,9,4	130	144	1.4279e-09	1.09624e-07	0.454,0.526,0.246	0.454,0.496,0.735	-0.153
625	ENSMUSG00000028550	Atg4c	chr4	+	99229487	99229564	99235066	99235186	99228555	99228634	99258396	99259783	625	20,7,24	132,126,238	24,9,27	143,22,165	77	163	0.00177463	0.0499764	0.243,0.105,0.176	0.262,0.464,0.257	-0.153
4275	ENSMUSG00000028573	Fggy	chr4	+	95837584	95837659	95844072	95844193	95821977	95822125	95849581	95849676	4275	2,1,2	8,4,5	3,5,0	1,4,2	89	181	5.2109e-11	4.71493e-09	0.337,0.337,0.449	0.859,0.718,0.0	-0.151
5107	ENSMUSG00000040451	Sgms1	chr19	-	32142745	32142863	32159523	32160363	32129540	32129694	32210827	32210990	5107	58,14,17	186,149,237	89,59,46	214,114,132	270	222	4.86249e-05	0.00190994	0.204,0.072,0.056	0.255,0.299,0.223	-0.148
4254	ENSMUSG00000074272	Ceacam1	chr7	-	25466316	25466437	25471797	25472073	25464848	25464880	25474519	25474804	4254	127,53,123	116,61,102	265,100,165	173,38,96	160	118	2.2689e-05	0.000982609	0.447,0.391,0.471	0.53,0.66,0.559	-0.147
4523	ENSMUSG00000062115	Rai1	chr11	+	60140240	60140370	60185095	60190622	60105012	60105394	60193938	60194032	4523	36,31,29	30,17,42	40,31,31	24,16,10	198	222	4.40721e-05	0.00175837	0.574,0.672,0.436	0.651,0.685,0.777	-0.144
940	ENSMUSG00000001998	Ap4e1	chr2	+	127037785	127037859	127043420	127043543	127035043	127035210	127043646	127043756	940	22,8,38	54,35,46	24,13,15	28,13,28	102	200	2.50245e-05	0.00106554	0.444,0.309,0.618	0.627,0.662,0.512	-0.143
63	ENSMUSG00000068250	Amn1	chr6	-	149183393	149183538	149184991	149185124	149170873	149171050	149188471	149188687	63	12,16,19	71,50,192	34,12,24	62,56,43	252	270	1.01313e-14	1.46672e-12	0.153,0.255,0.096	0.37,0.187,0.374	-0.142
1298	ENSMUSG00000029670	Ing3	chr6	+	21950037	21950109	21953762	21953828	21949648	21949793	21965733	21965830	1298	35,26,69	5,15,12	33,23,48	2,3,4	85	73	9.56574e-14	1.21174e-11	0.857,0.598,0.832	0.934,0.868,0.912	-0.142
3373	ENSMUSG00000029836	Cbx3	chr6	+	51475230	51475373	51478437	51478600	51471815	51471868	51481723	51481818	3373	1,4,1	118,91,165	24,9,30	119,55,147	134	134	8.10809e-130	4.10837e-126	0.008,0.042,0.006	0.168,0.141,0.169	-0.141
3198	ENSMUSG00000048440	Cyp4f16	chr17	+	32550502	32550567	32550731	32550814	32550252	32550386	32551055	32551798	3198	793,1151,791	1316,1795,3076	780,1376,631	904,2009,642	108	144	5.03822e-32	5.10573e-29	0.446,0.461,0.255	0.535,0.477,0.567	-0.139
2992	ENSMUSG00000028906	Epb41	chr4	-	131929693	131929795	131935738	131935867	131928491	131928572	131957642	131957819	2992	52,26,47	63,35,117	69,20,46	60,13,54	183	129	1.36186e-24	6.27323e-22	0.368,0.344,0.221	0.448,0.52,0.375	-0.137
161	ENSMUSG00000029275	Gfi1	chr5	-	107721119	107721316	107721375	107721863	107720109	107720275	107723222	107723408	161	15,12,17	35,15,11	30,47,26	13,33,30	270	270	3.54629e-15	5.44517e-13	0.3,0.444,0.607	0.698,0.588,0.464	-0.133
177	ENSMUSG00000036452	Arhgap26	chr18	+	39306701	39306852	39357552	39357663	39296784	39296923	39363116	39363208	177	224,133,254	71,49,93	311,89,349	84,10,56	217	155	1.61048e-29	1.16576e-26	0.693,0.66,0.661	0.726,0.864,0.817	-0.131
3333	ENSMUSG00000024354	Slc23a1	chr18	-	35619387	35619652	35621766	35621862	35614603	35615687	35622286	35622430	3333	27,239,461	39,379,665	183,68,113	155,53,118	178	270	1.59814e-13	1.76038e-11	0.512,0.489,0.513	0.642,0.661,0.592	-0.127
3330	ENSMUSG00000092137	Gcom1	chr9	-	71481341	71481546	71515068	71515169	71479324	71479540	71524781	71524865	3330	85,53,137	345,341,501	138,46,99	326,99,318	130	212	2.67197e-06	0.000139576	0.287,0.202,0.308	0.408,0.431,0.337	-0.126
2946	ENSMUSG00000023984	Gm20517	chr17	+	47674715	47674920	47678843	47678952	47672043	47673418	47679663	47679869	2946	21,31,41	20,20,17	39,27,31	21,11,7	270	204	5.42114e-05	0.00211299	0.442,0.539,0.646	0.584,0.65,0.77	-0.126
4980	ENSMUSG00000021189	Atxn3	chr12	-	101934247	101934414	101937336	101937469	101932925	101933064	101942116	101942204	4980	40,29,31	54,27,93	30,18,34	40,16,22	195	213	0.000752329	0.0233868	0.447,0.54,0.267	0.45,0.551,0.628	-0.125
5065	ENSMUSG00000036461	Elf1	chr14	+	79536122	79536422	79560746	79560927	79481193	79481637	79565461	79565572	5065	345,180,295	386,165,352	419,110,345	272,61,262	239	239	3.29883e-24	1.28578e-21	0.472,0.522,0.456	0.606,0.643,0.568	-0.122
4139	ENSMUSG00000008090	Fgfrl1	chr5	+	108694894	108695118	108703285	108703558	108694501	108694532	108704666	108704747	4139	32,25,34	81,41,107	59,56,30	71,104,36	98	98	4.55459e-08	2.92128e-06	0.283,0.379,0.241	0.454,0.35,0.455	-0.119
1426	ENSMUSG00000022540	Rogdi	chr16	-	5009477	5009604	5009900	5009950	5008729	5009252	5010039	5010153	1426	0,3,7	55,94,152	5,3,18	122,110,105	58	212	0.000209725	0.00727861	0.0,0.104,0.144	0.13,0.091,0.385	-0.119
193	ENSMUSG00000032497	Lrrfip2	chr9	+	111199664	111199835	111205754	111205847	111190167	111190284	111214140	111214199	193	400,284,584	142,126,230	531,272,437	178,46,121	162	64	2.8518e-16	5.35188e-14	0.527,0.471,0.501	0.541,0.7,0.588	-0.11
2261	ENSMUSG00000005677	Nr1i3	chr1	+	171214342	171214485	171214943	171215074	171213993	171214173	171216378	171216548	2261	34,283,514	36,241,371	208,200,164	115,122,82	270	248	0.00042392	0.0138581	0.465,0.519,0.56	0.624,0.601,0.648	-0.11
3484	ENSMUSG00000030447	Cyfip1	chr7	+	55897824	55897972	55898237	55898391	55896667	55896815	55899914	55900071	3484	543,563,836	615,526,832	717,403,650	542,253,381	270	270	1.51577e-15	2.47754e-13	0.469,0.517,0.501	0.569,0.614,0.63	-0.109
4546	ENSMUSG00000032527	Pccb	chr9	-	100987780	100987904	100999164	100999273	100985778	100985886	101012704	101012815	4546	117,135,250	438,931,1541	159,254,114	383,973,313	139	169	5.05172e-17	1.1635e-14	0.245,0.15,0.165	0.335,0.241,0.307	-0.108
3844	ENSMUSG00000019977	Hbs1l	chr10	+	21304529	21304643	21307584	21307779	21299177	21299243	21336966	21337075	3844	60,44,104	182,176,320	83,58,71	199,98,160	105	161	3.44458e-15	5.44517e-13	0.336,0.277,0.333	0.39,0.476,0.405	-0.108
4112	ENSMUSG00000040423	Rc3h1	chr1	+	160962270	160962484	160963478	160963569	160959400	160959553	160963707	160963840	4112	267,107,308	170,69,168	257,65,289	111,24,110	261	159	0.00173388	0.0493571	0.489,0.486,0.528	0.585,0.623,0.615	-0.107
4380	ENSMUSG00000049606	Zfp644	chr5	-	106666784	106666845	106679679	106679743	106638283	106638635	106681903	106682013	4380	1,0,0	36,13,43	6,0,1	14,4,16	82	76	1.18346e-31	9.99429e-29	0.025,0.0,0.0	0.284,0.0,0.055	-0.105
5311	ENSMUSG00000045348	Nyap1	chr5	-	137737808	137738155	137739650	137739802	137734839	137736354	137741050	137741607	5311	15,18,36	69,36,124	54,67,27	102,106,58	270	270	6.96662e-14	9.05124e-12	0.179,0.333,0.225	0.346,0.387,0.318	-0.105
319	ENSMUSG00000039671	Zmynd8	chr2	-	165815316	165815469	165820541	165820688	165812348	165812858	165828207	165828689	319	160,93,216	204,140,261	197,54,143	175,42,135	270	270	9.90209e-14	1.22375e-11	0.44,0.399,0.453	0.53,0.563,0.514	-0.105
2725	ENSMUSG00000024743	Syt7	chr19	+	10421756	10421888	10426298	10426667	10417962	10418042	10435549	10435685	2725	38,20,42	8,0,13	28,46,31	1,2,0	182	202	3.84082e-24	1.31986e-21	0.841,1.0,0.782	0.969,0.962,1.0	-0.103
4936	ENSMUSG00000024789	Jak2	chr19	+	29252436	29252519	29262182	29262433	29251827	29252118	29271350	29271474	4936	368,145,375	951,455,1162	497,176,484	1133,283,951	134	252	2.90437e-12	2.67572e-10	0.421,0.375,0.378	0.452,0.539,0.489	-0.102
1839	ENSMUSG00000037410	Tbc1d2b	chr9	-	90241009	90241178	90249790	90249944	90228937	90229101	90270351	90270769	1839	47,24,49	54,38,70	46,43,28	44,39,25	270	270	3.67979e-06	0.000186455	0.465,0.387,0.412	0.511,0.524,0.528	-0.1
989	ENSMUSG00000058704	Memo1	chr17	-	74217026	74217103	74225431	74225574	74202260	74202365	74241904	74242016	989	102,83,132	44,27,45	89,112,80	35,21,15	203	73	6.64625e-06	0.000320729	0.455,0.525,0.513	0.478,0.657,0.657	-0.1
522	ENSMUSG00000026014	Raph1	chr1	-	60493537	60493680	60495414	60495535	60482291	60490321	60496224	60496323	522	266,161,300	458,191,546	398,154,411	752,41,728	185	227	1.97374e-06	0.000105273	0.416,0.508,0.403	0.394,0.822,0.409	-0.099
1845	ENSMUSG00000022747	St3gal6	chr16	-	58488903	58488981	58493679	58493861	58486394	58486498	58507447	58507614	1845	206,263,436	33,39,65	212,96,210	15,8,20	232	104	1.02808e-12	9.64681e-11	0.737,0.751,0.75	0.864,0.843,0.825	-0.098
4174	ENSMUSG00000006423	C330007P06Rik	chrX	-	36854282	36854421	36856851	36856893	36853329	36853419	36863623	36863741	4174	5,5,10	111,69,149	15,3,5	74,47,81	11	188	8.41195e-10	6.55744e-08	0.435,0.553,0.534	0.776,0.522,0.513	-0.096
1274	ENSMUSG00000022983	Scaf4	chr16	-	90257252	90257402	90257981	90258121	90252256	90252450	90258710	90258846	1274	133,129,181	105,79,174	150,29,152	77,16,75	260	264	1.90596e-16	3.86301e-14	0.563,0.624,0.514	0.664,0.648,0.673	-0.095
272	ENSMUSG00000025451	Paip1	chr13	+	119430159	119430329	119437968	119438154	119428600	119428640	119440758	119440871	272	8,0,15	317,187,464	80,18,5	339,118,280	139	139	2.04896e-05	0.000902788	0.025,0.0,0.031	0.191,0.132,0.018	-0.095
3745	ENSMUSG00000028433	Ubap2	chr4	-	41209352	41209569	41211704	41211894	41206832	41207104	41216565	41216633	3745	80,59,74	93,103,135	66,17,41	50,24,45	196	196	1.36602e-14	1.92268e-12	0.462,0.364,0.354	0.569,0.415,0.477	-0.094
1078	ENSMUSG00000031731	Ap1g1	chr8	+	109802946	109803150	109818917	109819042	109778905	109778962	109826593	109826735	1078	489,353,781	386,332,492	573,274,455	323,114,285	185	151	1.35598e-13	1.52683e-11	0.508,0.465,0.564	0.591,0.662,0.566	-0.094
2406	ENSMUSG00000033256	Shf	chr2	-	122353764	122353884	122354028	122354197	122349127	122349539	122357082	122357289	2406	86,55,89	50,35,93	69,97,46	23,43,36	270	226	5.49004e-13	5.5636e-11	0.59,0.568,0.445	0.715,0.654,0.517	-0.094
3685	ENSMUSG00000056763	Cspp1	chr1	+	10095865	10096013	10104211	10104364	10090187	10090317	10108368	10108481	3685	73,24,43	24,5,26	50,25,43	13,5,7	229	229	0.000966184	0.0291408	0.753,0.828,0.623	0.794,0.833,0.86	-0.094
5254	ENSMUSG00000058690	Ccser2	chr14	-	36909016	36909212	36918433	36918596	36900761	36900845	36926838	36926929	5254	71,52,178	155,109,271	137,37,159	177,60,164	161	161	1.20876e-13	1.45282e-11	0.314,0.323,0.396	0.436,0.381,0.492	-0.092
606	ENSMUSG00000059714	Flot1	chr17	+	35824278	35824369	35824565	35824709	35824126	35824202	35824832	35824952	606	33,61,99	205,348,560	88,135,57	301,557,228	80	182	2.80536e-10	2.33029e-08	0.268,0.285,0.287	0.399,0.355,0.363	-0.092
3366	ENSMUSG00000055296	Tmem245	chr4	-	56886017	56886212	56888534	56888709	56866922	56880292	56890799	56890900	3366	148,114,167	165,103,197	207,63,141	151,51,96	229	229	1.33888e-13	1.52683e-11	0.473,0.525,0.459	0.578,0.553,0.595	-0.09
5162	ENSMUSG00000040506	Ambra1	chr2	+	91810029	91810209	91824459	91824540	91805023	91805110	91825251	91825352	5162	164,80,165	82,51,77	143,151,140	55,64,42	174	52	9.51531e-06	0.000446427	0.374,0.319,0.39	0.437,0.414,0.499	-0.089
1202	ENSMUSG00000032384	Csnk1g1	chr9	+	66012746	66012854	66032238	66032345	66010421	66010570	66039576	66040440	1202	196,105,196	91,61,125	173,28,164	83,11,42	202	200	3.57921e-09	2.48436e-07	0.681,0.63,0.608	0.674,0.716,0.794	-0.088
4173	ENSMUSG00000006423	C330007P06Rik	chrX	-	36854282	36854421	36856816	36856893	36853329	36853419	36863623	36863741	4173	4,5,10	111,69,149	16,3,5	74,47,81	64	188	6.13493e-10	4.93424e-08	0.096,0.176,0.165	0.388,0.158,0.153	-0.087
5319	ENSMUSG00000033565	Rbfox2	chr15	-	77116920	77117067	77132716	77132941	77113604	77113658	77153529	77153812	5319	74,93,125	76,58,72	83,140,73	44,67,35	182	182	2.22719e-06	0.000117554	0.493,0.616,0.635	0.654,0.676,0.676	-0.087
3822	ENSMUSG00000036867	Smad6	chr9	-	64007530	64007608	64012214	64012271	63953075	63954056	64020204	64022059	3822	55,50,90	114,154,174	114,144,108	175,277,155	100	142	3.22144e-06	0.000164879	0.407,0.316,0.423	0.481,0.425,0.497	-0.086
2732	ENSMUSG00000018076	Med13l	chr5	+	118593332	118593570	118671012	118671097	118560738	118560857	118680887	118680971	2732	145,61,131	51,25,36	97,47,114	29,17,13	189	75	7.40508e-05	0.00271895	0.53,0.492,0.591	0.57,0.523,0.777	-0.086
512	ENSMUSG00000032405	Pias1	chr9	-	62902758	62902832	62912749	62912855	62895830	62895991	62919350	62919485	512	149,89,134	86,59,96	170,74,132	70,30,76	191	127	0.000573017	0.0182609	0.535,0.501,0.481	0.618,0.621,0.536	-0.086
2259	ENSMUSG00000029550	Sppl3	chr5	+	115061561	115061639	115074814	115074903	115011136	115011615	115082220	115082340	2259	267,117,170	356,282,404	361,231,298	536,309,397	120	142	4.40976e-09	2.97924e-07	0.47,0.329,0.332	0.444,0.469,0.47	-0.084
1841	ENSMUSG00000038126	Mphosph9	chr5	-	124316081	124316171	124320844	124320998	124315372	124315896	124324873	124325137	1841	7,10,10	9,7,7	4,4,5	0,12,6	270	166	1.47037e-05	0.000659326	0.323,0.468,0.468	1.0,0.17,0.339	-0.083
5238	ENSMUSG00000023764	Sfi1	chr11	-	3143259	3143336	3143694	3143790	3142307	3142410	3144216	3144292	5238	0,3,0	9,17,15	0,4,0	7,4,5	73	35	5.58155e-06	0.000277272	0.0,0.078,0.0	0.0,0.324,0.0	-0.082
4567	ENSMUSG00000030704	Rab6a	chr7	+	100629665	100629771	100629837	100629943	100628403	100628457	100631741	100631853	4567	190,177,264	601,467,838	244,119,260	611,195,549	80	80	0.00109894	0.0327549	0.24,0.275,0.24	0.285,0.379,0.321	-0.077
1986	ENSMUSG00000043940	Wdfy3	chr5	-	101981378	101981589	102009788	102009887	101968868	101968992	102041654	102041743	1986	30,25,34	192,96,164	26,16,24	107,47,78	113	199	0.00075953	0.0234667	0.216,0.314,0.267	0.3,0.375,0.351	-0.076
233	ENSMUSG00000052752	Traf7	chr17	-	24514712	24514829	24516504	24516596	24514124	24514217	24518741	24518799	233	20,21,48	66,70,121	53,76,14	91,147,48	37	87	6.12651e-06	0.000298491	0.416,0.414,0.483	0.578,0.549,0.407	-0.074
4742	ENSMUSG00000035248	Zcchc6	chr13	-	59782017	59782343	59784764	59784880	59771878	59772859	59785720	59785812	4742	232,95,223	309,96,319	253,36,256	250,29,253	168	220	0.000247061	0.00845851	0.496,0.564,0.478	0.57,0.619,0.57	-0.074
2310	ENSMUSG00000102976	Zc3h11a	chr1	-	133633761	133633860	133635996	133636056	133626766	133627270	133637348	133637459	2310	134,73,150	516,198,389	148,36,148	422,76,271	75	153	0.000229348	0.00790548	0.346,0.429,0.44	0.417,0.491,0.527	-0.073
1387	ENSMUSG00000027227	Sord	chr2	+	122246481	122246515	122248798	122248963	122234748	122234958	122253186	122253346	1387	1066,2041,3233	5566,8251,13253	1041,1422,1006	3550,4687,3293	54	270	1.44303e-06	7.77854e-05	0.489,0.553,0.549	0.595,0.603,0.604	-0.07
231	ENSMUSG00000052752	Traf7	chr17	-	24514712	24514866	24516504	24516596	24514124	24514217	24518741	24518799	231	20,21,48	66,69,121	53,76,14	90,146,48	37	137	1.03521e-05	0.000476857	0.529,0.53,0.595	0.686,0.658,0.519	-0.07
271	ENSMUSG00000025451	Paip1	chr13	+	119430159	119430329	119437968	119438154	119429132	119429412	119440758	119440871	271	41,34,77	317,187,464	127,25,53	335,111,280	241	241	4.68466e-13	4.94525e-11	0.115,0.154,0.142	0.275,0.184,0.159	-0.069
4202	ENSMUSG00000058388	Phtf1	chr3	+	103987426	103987561	103988614	103988774	103985752	103985909	103991037	103991211	4202	19,20,15	46,26,46	23,5,27	30,16,27	256	270	1.21874e-07	7.35164e-06	0.303,0.448,0.256	0.447,0.248,0.513	-0.067
3418	ENSMUSG00000038708	Golga4	chr9	+	118514179	118514269	118522517	118522583	118506317	118506557	118527009	118527321	3418	673,402,856	249,162,396	837,568,781	311,186,178	166	118	0.000125439	0.00444474	0.658,0.638,0.606	0.657,0.685,0.757	-0.066
5087	ENSMUSG00000022498	Txndc11	chr16	-	11104565	11104659	11116794	11116924	11093815	11093928	11122669	11122767	5087	152,207,394	70,89,218	200,340,151	73,120,57	173	101	0.000176945	0.0061833	0.559,0.576,0.513	0.615,0.623,0.607	-0.066
62	ENSMUSG00000068250	Amn1	chr6	-	149183393	149183538	149184991	149185124	149170832	149171050	149188235	149188685	62	30,26,34	72,50,188	30,17,31	62,56,43	252	270	3.0289e-09	2.19249e-07	0.309,0.358,0.162	0.341,0.245,0.436	-0.064
4969	ENSMUSG00000035093	Secisbp2l	chr2	-	125771408	125771544	125773175	125773500	125768106	125768333	125775552	125775731	4969	744,323,785	535,233,610	723,202,757	416,141,337	270	258	1.20418e-06	6.63213e-05	0.571,0.57,0.552	0.624,0.578,0.682	-0.064
2945	ENSMUSG00000023984	Gm20517	chr17	+	47612962	47613117	47618808	47619062	47611612	47611692	47672043	47673418	2945	85,78,121	1,12,10	142,146,92	0,5,1	208	208	0.00136397	0.0397197	0.988,0.867,0.924	1.0,0.967,0.989	-0.059
4684	ENSMUSG00000001687	Ubl3	chr5	-	148506445	148506523	148509268	148509355	148505128	148506187	148511893	148512002	4684	268,246,229	954,950,1420	319,198,314	1029,664,790	127	109	0.00115979	0.0343665	0.194,0.182,0.122	0.21,0.204,0.254	-0.057
1598	ENSMUSG00000040433	Zbtb38	chr9	-	96718209	96718309	96731291	96731742	96682769	96689029	96732247	96732313	1598	6,10,14	62,52,105	0,1,0	59,10,77	194	110	0.00108619	0.0325665	0.052,0.098,0.07	0.0,0.054,0.0	0.055
1546	ENSMUSG00000052085	Dock8	chr19	+	25147294	25147444	25149782	25149896	25140068	25140164	25154144	25154300	1546	91,69,168	114,119,188	98,26,92	188,39,175	224	168	3.10169e-05	0.00124732	0.374,0.303,0.401	0.281,0.333,0.283	0.06
884	ENSMUSG00000024908	Ppp6r3	chr19	-	3514653	3514719	3518244	3518382	3511928	3512041	3521733	3521920	884	574,407,707	225,161,328	548,272,461	286,115,320	233	89	0.000629538	0.0196905	0.494,0.491,0.452	0.423,0.475,0.355	0.061
3271	ENSMUSG00000039637	Coro7	chr16	-	4634761	4634907	4634984	4635042	4634298	4634430	4635383	4635460	3271	7,1,10	0,2,1	4,1,3	1,4,0	41	195	1.41535e-06	7.71138e-05	1.0,0.704,0.979	0.95,0.543,1.0	0.063
3522	ENSMUSG00000033335	Dnm2	chr9	+	21478280	21478348	21480406	21480545	21476472	21476608	21481332	21481419	3522	601,468,837	627,516,840	770,968,538	1127,1140,940	61	203	0.000432819	0.0140583	0.761,0.751,0.768	0.695,0.739,0.656	0.063
1009	ENSMUSG00000006369	Fbln1	chr15	+	85240619	85240739	85242010	85242142	85239293	85239419	85244182	85244306	1009	583,1264,2241	485,1090,1720	1164,866,1071	1201,785,1367	192	216	0.000310029	0.0104728	0.575,0.566,0.594	0.522,0.554,0.468	0.064
807	ENSMUSG00000036503	Rnf13	chr3	+	57769039	57769120	57779382	57779508	57764256	57764382	57796197	57796285	807	235,197,452	411,395,750	268,129,229	670,251,599	78	168	1.46227e-05	0.000659326	0.552,0.518,0.565	0.463,0.525,0.452	0.065
2605	ENSMUSG00000025583	Rptor	chr11	+	119894918	119895005	119895902	119896019	119894255	119894383	119896419	119896549	2605	40,44,83	158,144,239	32,54,28	165,263,111	134	194	0.000460997	0.0148782	0.268,0.307,0.335	0.219,0.229,0.268	0.065
3799	ENSMUSG00000054823	Whsc1l1	chr8	+	25659740	25659895	25662740	25663256	25649540	25649703	25666029	25666156	3799	407,243,496	212,129,305	339,69,317	238,47,256	255	255	0.000767566	0.0235713	0.658,0.653,0.619	0.588,0.595,0.553	0.065
3050	ENSMUSG00000032479	Map4	chr9	+	110072612	110072705	110078002	110078084	110071025	110071139	110079780	110079893	3050	133,70,167	122,97,202	98,29,77	172,38,126	115	93	3.90041e-07	2.2206e-05	0.469,0.369,0.401	0.315,0.382,0.331	0.07
360	ENSMUSG00000033487	Fndc3a	chr14	-	72599065	72599142	72652015	72652091	72589753	72589991	72683633	72683771	360	144,68,135	296,139,339	68,39,47	287,57,305	134	136	1.44996e-05	0.000659326	0.331,0.332,0.288	0.194,0.41,0.135	0.071
2958	ENSMUSG00000029407	Uso1	chr5	+	92173925	92174104	92177434	92177575	92170672	92170793	92180541	92180630	2958	520,484,1004	339,329,698	595,168,470	494,158,440	196	194	7.18382e-05	0.0026765	0.603,0.593,0.587	0.544,0.513,0.514	0.071
4210	ENSMUSG00000001247	Lsr	chr7	-	30962097	30962244	30965968	30966088	30959152	30959314	30971867	30972212	4210	3060,2606,4561	1926,1732,2816	2735,5157,1970	2339,3474,2188	226	270	6.43943e-08	3.93116e-06	0.655,0.643,0.659	0.583,0.639,0.518	0.072
2536	ENSMUSG00000015214	Mtmr1	chrX	+	71392515	71392599	71393295	71393445	71391689	71391791	71394276	71394296	2536	41,17,34	144,60,125	26,8,16	124,28,110	37	108	0.000147024	0.00517339	0.454,0.453,0.443	0.38,0.455,0.298	0.072
113	ENSMUSG00000019961	Tmpo	chr10	-	91152627	91152738	91153084	91153180	91151708	91151797	91158747	91158845	113	3,7,8	53,42,51	2,0,0	10,11,31	81	111	0.000779268	0.0237865	0.072,0.186,0.177	0.215,0.0,0.0	0.073
953	ENSMUSG00000001441	Npepps	chr11	-	97236064	97236169	97238093	97238258	97235054	97235115	97240928	97241043	953	306,220,361	121,56,133	298,63,222	149,24,111	162	88	2.43297e-07	1.40089e-05	0.579,0.681,0.596	0.521,0.588,0.521	0.075
5165	ENSMUSG00000034154	Ino80	chr2	-	119454055	119454217	119456384	119456452	119451329	119451450	119456571	119456741	5165	98,56,111	86,72,108	59,17,41	102,17,72	101	249	3.88313e-14	5.17784e-12	0.737,0.657,0.717	0.588,0.711,0.584	0.076
1765	ENSMUSG00000031337	Mtm1	chrX	+	71234851	71234946	71254250	71254361	71233071	71233144	71259724	71259826	1765	79,67,107	363,169,375	62,66,88	385,279,440	67	99	2.74207e-05	0.00113886	0.243,0.369,0.297	0.192,0.259,0.228	0.077
3689	ENSMUSG00000056133	Gm9992	chr17	-	7379203	7379348	7379573	7379627	7376935	7377117	7385281	7385305	3689	1,2,1	52,36,63	1,1,0	414,209,190	47	152	1.2329e-13	1.45282e-11	0.059,0.152,0.049	0.008,0.015,0.0	0.079
2201	ENSMUSG00000039117	Taf4a	chr2	-	179922953	179923079	179923978	179924109	179921910	179921967	179924416	179924586	2201	179,104,169	41,26,50	180,74,138	68,26,63	163	153	6.23011e-08	3.84975e-06	0.804,0.79,0.76	0.713,0.728,0.673	0.08
2133	ENSMUSG00000024421	Lama3	chr18	+	12465360	12465521	12468251	12468360	12462684	12462838	12469852	12469950	2133	191,48,99	59,19,37	137,38,78	61,21,41	226	160	6.93787e-05	0.00260402	0.696,0.641,0.654	0.614,0.562,0.574	0.08
1915	ENSMUSG00000030852	Tacc2	chr7	+	130601836	130601937	130621720	130626841	130577483	130577516	130663015	130663141	1915	19,7,32	1,0,2	12,4,21	4,0,7	78	145	6.20487e-13	6.16473e-11	0.972,1.0,0.967	0.848,1.0,0.848	0.081
4777	ENSMUSG00000024163	Mapk8ip3	chr17	-	24917994	24918139	24923815	24923907	24914458	24914705	24924146	24924217	4777	19,7,24	9,18,16	11,9,11	7,32,13	99	199	1.87052e-09	1.39382e-07	0.809,0.439,0.751	0.76,0.361,0.63	0.083
1560	ENSMUSG00000029381	Shroom3	chr5	+	92919644	92919776	92933753	92933885	92809377	92809561	92939976	92943139	1560	485,349,727	1011,619,1201	449,309,439	1137,802,1321	250	250	4.5355e-10	3.70667e-08	0.324,0.361,0.377	0.283,0.278,0.249	0.084
24	ENSMUSG00000036206	Sh3bp4	chr1	+	89137558	89137803	89143549	89145906	89107257	89107336	89152199	89152388	24	35,11,25	48,47,29	22,22,11	59,54,31	207	207	0.000389123	0.0128868	0.422,0.19,0.463	0.272,0.289,0.262	0.084
2123	ENSMUSG00000038497	Tmco3	chr8	+	13298212	13298305	13303727	13303914	13295979	13296108	13308345	13308466	2123	140,117,215	183,144,210	124,313,102	196,465,191	138	236	0.000596732	0.0188978	0.567,0.582,0.636	0.52,0.535,0.477	0.084
3398	ENSMUSG00000037134	Prmt10	chr8	+	77555664	77555813	77558878	77559115	77549396	77549736	77560806	77560974	3398	53,70,109	70,65,113	38,28,40	88,35,51	270	270	1.51652e-09	1.14689e-07	0.431,0.519,0.491	0.302,0.444,0.44	0.085
4508	ENSMUSG00000004069	Dnaja3	chr16	+	4693211	4693412	4694363	4694516	4689980	4690064	4696388	4696536	4508	119,110,164	311,306,435	41,80,48	209,288,223	212	212	2.52897e-13	2.72644e-11	0.277,0.264,0.274	0.164,0.217,0.177	0.086
20	ENSMUSG00000039347	Atp6v0e2	chr6	+	48539223	48539271	48540039	48540166	48537614	48537854	48540427	48541801	20	70,55,95	190,131,286	85,56,81	381,153,366	82	240	2.26273e-05	0.000982609	0.519,0.551,0.493	0.395,0.517,0.393	0.086
134	ENSMUSG00000015094	Npdc1	chr2	+	25406214	25406361	25407595	25407736	25403070	25403365	25407840	25408014	134	546,588,1100	561,630,963	541,1198,391	741,1386,689	270	268	2.45284e-16	4.7802e-14	0.491,0.481,0.531	0.42,0.462,0.36	0.087
16	ENSMUSG00000000708	Kat2b	chr17	+	53644613	53644736	53648746	53648883	53641192	53641299	53653021	53653230	16	82,60,172	180,97,268	123,17,97	262,53,256	197	225	2.65406e-05	0.00111757	0.342,0.414,0.423	0.349,0.268,0.302	0.087
488	ENSMUSG00000012114	Med15	chr16	-	17663376	17663496	17671544	17671673	17655677	17655805	17673068	17673398	488	274,179,385	200,109,240	258,176,225	254,156,211	230	212	4.67831e-09	3.11908e-07	0.558,0.602,0.597	0.484,0.51,0.496	0.089
2296	ENSMUSG00000037339	Fam53a	chr5	-	33610431	33610486	33614602	33614834	33600346	33600880	33628852	33628977	2296	76,87,139	6,2,3	32,76,42	5,4,2	253	79	0.000105834	0.00380327	0.798,0.931,0.935	0.666,0.856,0.868	0.091
5256	ENSMUSG00000041977	Arhgef11	chr3	+	87697987	87698064	87698764	87698902	87697344	87697390	87702157	87702232	5256	5,2,9	186,140,193	5,4,1	231,98,215	3	99	0.00177536	0.0499764	0.47,0.32,0.606	0.417,0.574,0.133	0.091
1336	ENSMUSG00000028568	Btf3l4	chr4	-	108826099	108826213	108830517	108830583	108819135	108819337	108833507	108833614	1336	25,25,38	204,121,215	8,16,10	150,91,134	83	179	0.000371683	0.0123902	0.209,0.308,0.276	0.103,0.275,0.139	0.092
698	ENSMUSG00000042790	Rnf214	chr9	-	45899745	45900256	45904769	45904919	45898431	45898491	45906737	45906861	698	56,39,74	46,37,63	50,22,41	57,37,44	170	170	7.36283e-05	0.00271895	0.549,0.513,0.54	0.467,0.373,0.482	0.093
593	ENSMUSG00000033411	Ctdspl2	chr2	+	121977330	121977469	121978891	121979041	121969069	121969279	121981151	121981364	593	245,89,160	173,47,117	110,96,136	94,104,128	264	270	3.22029e-06	0.000164879	0.592,0.659,0.583	0.545,0.486,0.521	0.094
757	ENSMUSG00000039599	Fam149b	chr14	+	20356354	20356497	20363262	20363450	20351311	20351416	20374329	20374454	757	4,12,20	55,63,79	4,2,1	55,34,50	216	216	6.48059e-13	6.31483e-11	0.068,0.16,0.202	0.068,0.056,0.02	0.095
1561	ENSMUSG00000061136	Prpf40a	chr2	-	53144783	53144879	53145232	53145370	53141942	53142029	53145619	53145736	1561	299,155,370	145,48,161	146,65,184	90,37,108	182	98	0.000110963	0.00395952	0.526,0.635,0.553	0.466,0.486,0.478	0.095
4395	ENSMUSG00000030180	Kdm5a	chr6	+	120368931	120369054	120374816	120374987	120366569	120366647	120381534	120381669	4395	73,59,121	203,117,184	56,28,41	153,96,134	161	199	2.44614e-05	0.00105039	0.308,0.384,0.448	0.311,0.265,0.274	0.097
1065	ENSMUSG00000025860	Xiap	chrX	+	42066680	42066802	42068356	42068482	42059678	42059851	42071241	42072637	1065	54,24,63	54,14,51	34,43,43	67,36,41	230	238	7.71531e-05	0.00279239	0.509,0.639,0.561	0.344,0.553,0.52	0.097
2734	ENSMUSG00000018076	Med13l	chr5	+	118680887	118680971	118718482	118718628	118671012	118671097	118721374	118721569	2734	53,27,38	154,71,152	29,17,16	141,56,118	97	213	2.24052e-10	1.89212e-08	0.43,0.455,0.354	0.311,0.4,0.229	0.1
1308	ENSMUSG00000030279	C2cd5	chr6	-	143081332	143081428	143083162	143083334	143079868	143080024	143090598	143090685	1308	138,86,155	116,75,122	107,48,63	122,60,99	215	123	6.91035e-06	0.00032724	0.405,0.396,0.421	0.334,0.314,0.267	0.102
1992	ENSMUSG00000019978	Epb41l2	chr10	+	25504136	25504259	25506174	25506273	25501823	25502387	25507776	25507857	1992	150,81,120	43,24,46	75,39,50	32,17,34	171	123	1.8717e-10	1.60744e-08	0.715,0.708,0.652	0.628,0.623,0.514	0.103
1922	ENSMUSG00000025195	Dnmbp	chr19	-	43874826	43875020	43901069	43903058	43870161	43870309	43910724	43910847	1922	47,37,88	0,0,0	42,37,25	0,3,8	251	251	8.48857e-13	8.11539e-11	1.0,1.0,1.0	1.0,0.925,0.758	0.106
1299	ENSMUSG00000044465	Fam160a2	chr7	-	105384987	105385151	105385342	105385422	105383780	105384572	105388183	105388351	1299	126,128,186	147,123,213	133,214,76	239,261,167	146	270	1.10657e-15	1.92559e-13	0.613,0.658,0.618	0.507,0.603,0.457	0.107
5392	ENSMUSG00000057110	Cntrl	chr2	+	35160520	35160661	35160790	35160917	35160247	35160378	35161928	35162093	5392	26,8,33	13,5,15	10,9,11	6,5,18	257	229	3.69596e-09	2.53073e-07	0.641,0.588,0.662	0.598,0.616,0.353	0.108
1102	ENSMUSG00000042810	Krba1	chr6	+	48406296	48406431	48406833	48407007	48405233	48405389	48407672	48407822	1102	41,48,66	28,41,48	112,52,59	80,92,73	256	270	6.80377e-05	0.00257274	0.607,0.553,0.592	0.596,0.373,0.46	0.108
1692	ENSMUSG00000015882	Lcorl	chr5	-	45735730	45735824	45747055	45747307	45730390	45734485	45775391	45775521	1692	247,81,242	95,18,87	118,125,173	62,57,93	258	162	2.19796e-09	1.61407e-07	0.62,0.739,0.636	0.544,0.579,0.539	0.111
2467	ENSMUSG00000027936	Crtc2	chr3	+	90257116	90257218	90259153	90259222	90254162	90254558	90259385	90259492	2467	93,96,136	23,10,22	81,65,51	23,19,15	155	89	5.44811e-07	3.03358e-05	0.699,0.846,0.78	0.669,0.663,0.661	0.111
5227	ENSMUSG00000006390	Elovl1	chr4	+	118430495	118430555	118430714	118430905	118428118	118428215	118431062	118431143	5227	161,154,233	703,1005,1408	148,227,136	1242,3865,863	8	164	2.91366e-05	0.00119013	0.824,0.759,0.772	0.71,0.546,0.764	0.112
3634	ENSMUSG00000026405	C4bp	chr1	-	130636700	130636876	130642933	130643113	130634772	130636370	130648028	130648220	3634	163,110,123	138,112,144	18,28,29	33,51,36	270	270	0.000905436	0.0274721	0.542,0.495,0.461	0.353,0.354,0.446	0.115
1921	ENSMUSG00000025195	Dnmbp	chr19	-	43901069	43903058	43910724	43910847	43874826	43875020	43912234	43912392	1921	81,64,127	132,88,89	51,41,36	97,57,92	232	270	2.93599e-05	0.00119013	0.417,0.458,0.624	0.38,0.456,0.313	0.117
3172	ENSMUSG00000021481	Zfp346	chr13	+	55113677	55113770	55115482	55115624	55113035	55113139	55122329	55122515	3172	19,6,16	6,7,7	4,6,7	1,10,12	134	232	0.00137639	0.0398525	0.846,0.597,0.798	0.874,0.51,0.502	0.118
4410	ENSMUSG00000060733	Ipmk	chr10	+	71372707	71372880	71376704	71376920	71347835	71348090	71381204	71382239	4410	45,26,39	2,0,2	53,12,27	6,5,2	270	270	6.00976e-06	0.000295645	0.957,1.0,0.951	0.898,0.706,0.931	0.124
1700	ENSMUSG00000022957	Itsn1	chr16	+	91858208	91858375	91863256	91863378	91854572	91854655	91868019	91868137	1700	18,37,51	29,35,34	13,12,27	47,12,43	187	147	5.19483e-08	3.29027e-06	0.328,0.454,0.541	0.179,0.44,0.33	0.125
4189	ENSMUSG00000037533	Rapgef6	chr11	+	54676194	54676415	54679238	54679427	54668613	54668737	54683891	54684026	4189	131,46,96	83,24,65	72,22,81	76,19,95	245	245	1.16834e-25	5.91997e-23	0.612,0.657,0.596	0.486,0.537,0.46	0.127
791	ENSMUSG00000032411	Tfdp2	chr9	+	96232681	96232748	96273838	96273942	96223093	96223198	96287600	96287722	791	38,25,32	84,84,152	29,5,19	130,36,115	63	137	3.47943e-09	2.48314e-07	0.496,0.393,0.314	0.327,0.232,0.264	0.127
3126	ENSMUSG00000025173	Wdr45b	chr11	-	121338556	121338644	121341113	121341215	121336975	121337070	121349231	121349306	3126	37,39,58	61,59,102	17,22,25	76,80,73	76	48	0.000283233	0.00963182	0.277,0.295,0.264	0.124,0.148,0.178	0.129
5370	ENSMUSG00000037514	Pank2	chr2	+	131287473	131287597	131293398	131293524	131282591	131282768	131296272	131299188	5370	116,99,159	87,78,144	130,134,122	235,229,105	234	238	1.00474e-46	1.69701e-43	0.576,0.563,0.529	0.36,0.373,0.542	0.131
5175	ENSMUSG00000030155	Clec2e	chr6	-	129095015	129095200	129098362	129098488	129094366	129094473	129100785	129100913	5175	1482,1490,2732	2466,1879,3205	503,2386,1257	2043,3730,2807	189	221	3.94022e-26	2.21834e-23	0.413,0.481,0.499	0.224,0.428,0.344	0.132
1871	ENSMUSG00000021140	Pcnx	chr12	+	81959993	81960104	81962637	81962729	81958682	81958854	81964037	81964147	1871	140,147,262	76,87,155	156,60,82	113,80,80	176	138	3.55049e-19	8.56682e-17	0.591,0.57,0.57	0.52,0.37,0.446	0.132
276	ENSMUSG00000028718	Stil	chr4	+	115021474	115021589	115023481	115024417	115016171	115016287	115029868	115030037	276	20,6,13	7,9,17	3,4,8	10,5,8	190	244	6.79305e-06	0.000324721	0.786,0.461,0.495	0.278,0.507,0.562	0.132
3382	ENSMUSG00000027365	Trpm7	chr2	-	126846073	126846245	126848496	126848621	126844299	126844474	126849898	126850112	3382	160,66,191	346,81,288	74,49,66	250,105,226	236	270	2.66877e-05	0.00111757	0.346,0.482,0.431	0.253,0.348,0.25	0.136
557	ENSMUSG00000025648	Pfkfb4	chr9	+	108999112	108999209	109005571	109005638	108991777	108992112	109007283	109007358	557	8,7,2	10,6,15	5,3,4	19,38,10	113	60	0.00134901	0.0395113	0.298,0.383,0.066	0.123,0.04,0.175	0.136
4650	ENSMUSG00000070780	Rbm47	chr5	-	66026129	66027289	66046086	66046213	66022627	66022833	66097706	66097788	4650	82,79,129	148,117,213	54,34,60	259,72,180	180	210	2.55559e-68	6.47459e-65	0.393,0.441,0.414	0.196,0.355,0.28	0.139
825	ENSMUSG00000037791	Phf12	chr11	+	78025884	78026028	78027319	78027418	78024960	78025086	78028226	78028309	825	75,63,136	31,19,40	94,22,58	44,14,41	195	109	3.26795e-20	8.7151e-18	0.575,0.65,0.655	0.544,0.468,0.442	0.142
2644	ENSMUSG00000027272	Ubr1	chr2	-	120906843	120907025	120909421	120909508	120903993	120904199	120911101	120911211	2644	38,20,44	93,36,103	28,5,27	90,38,79	128	238	6.15426e-08	3.84975e-06	0.432,0.508,0.443	0.366,0.197,0.389	0.144
2371	ENSMUSG00000063894	Zkscan8	chr13	-	21521785	21521909	21522223	21522315	21513221	21520962	21525137	21525306	2371	6,4,8	17,2,5	11,0,4	2,1,8	170	234	7.20045e-10	5.70073e-08	0.327,0.734,0.688	0.883,0.0,0.408	0.153
1080	ENSMUSG00000022684	Bfar	chr16	+	13688755	13688925	13692432	13692577	13687390	13687595	13697332	13697506	1080	142,110,210	205,124,337	104,45,84	274,123,268	270	270	3.53357e-09	2.48436e-07	0.409,0.47,0.384	0.275,0.268,0.239	0.16
3576	ENSMUSG00000071064	Zfp827	chr8	+	79091832	79092066	79118174	79118414	79076057	79076538	79120482	79120540	3576	138,157,213	93,174,278	122,98,124	147,315,269	186	186	6.12824e-17	1.35008e-14	0.597,0.474,0.434	0.454,0.237,0.316	0.166
4510	ENSMUSG00000030276	Ttll3	chr6	+	113408904	113409340	113412788	113413059	113407175	113407419	113413862	113414587	4510	36,22,36	6,0,5	45,33,18	12,13,7	270	270	6.43974e-05	0.00247198	0.857,1.0,0.878	0.789,0.717,0.72	0.17
3581	ENSMUSG00000040434	Gyltl1b	chr2	-	92367753	92367866	92369267	92369372	92367538	92367664	92369489	92369661	3581	6,16,28	8,5,13	2,9,2	2,11,3	180	196	0.00160257	0.0460095	0.45,0.777,0.701	0.521,0.471,0.421	0.172
3748	ENSMUSG00000028364	Tnc	chr4	-	63982650	63982923	64000697	64000970	63976445	63976568	64006245	64006509	3748	20,34,58	19,30,25	8,19,8	10,18,22	251	251	2.48994e-24	1.05138e-21	0.513,0.531,0.699	0.444,0.514,0.267	0.173
3720	ENSMUSG00000002109	Ddb2	chr2	-	91217052	91217230	91217306	91217406	91216665	91216808	91218743	91218889	3720	12,10,32	14,5,25	17,4,6	5,17,17	186	270	4.46693e-07	2.51488e-05	0.554,0.744,0.65	0.832,0.255,0.339	0.174
1157	ENSMUSG00000028028	Alpk1	chr3	-	127684341	127684437	127685237	127685314	127683507	127683612	127686256	127686343	1157	4,9,5	27,17,48	8,0,8	73,19,74	48	86	2.46191e-08	1.59929e-06	0.21,0.487,0.157	0.164,0.0,0.162	0.176
4299	ENSMUSG00000004562	Arhgef40	chr14	+	52003653	52003758	52003972	52004116	52002284	52002462	52004611	52004742	4299	40,28,35	34,22,34	18,16,20	31,42,27	185	259	1.20209e-32	1.52275e-29	0.622,0.641,0.59	0.448,0.348,0.509	0.183
1637	ENSMUSG00000044037	Als2cl	chr9	+	110885387	110885453	110885782	110885948	110884866	110885065	110886405	110886537	1637	20,15,19	18,11,25	23,5,11	48,16,21	108	260	0.000487638	0.0156384	0.728,0.767,0.647	0.536,0.429,0.558	0.206
600	ENSMUSG00000024251	Thada	chr17	-	84432178	84432386	84435555	84435710	84429068	84429204	84436594	84436718	600	27,22,48	14,19,35	6,9,10	13,11,16	246	246	3.90723e-24	1.31986e-21	0.659,0.537,0.578	0.316,0.45,0.385	0.208
3890	ENSMUSG00000026017	Carf	chr1	+	60136263	60136384	60139199	60139343	60131843	60132033	60141334	60141568	3890	17,8,17	16,3,5	6,3,0	4,1,11	228	270	0.000353634	0.0118667	0.557,0.759,0.801	0.64,0.78,0.0	0.232
2565	ENSMUSG00000034947	Tmem106a	chr11	+	101582624	101582704	101583557	101583784	101582243	101582325	101586238	101586392	2565	6,4,9	2,0,9	7,9,2	9,11,4	86	210	1.55611e-07	9.27626e-06	0.88,1.0,0.709	0.655,0.666,0.55	0.239
5208	ENSMUSG00000024921	Smarca2	chr19	+	26759877	26759931	26770937	26771043	26751823	26752041	26771507	26771609	5208	20,10,43	44,49,82	10,0,20	51,8,68	54	158	6.67555e-05	0.00254323	0.571,0.374,0.605	0.365,0.0,0.463	0.241
1394	ENSMUSG00000040040	Ift88	chr14	+	57444354	57444457	57445564	57445679	57441877	57441982	57447540	57447772	1394	14,8,12	16,11,17	0,3,5	10,8,10	155	179	3.6287e-14	4.96935e-12	0.503,0.456,0.449	0.0,0.302,0.366	0.247
3329	ENSMUSG00000030452	Nipa2	chr7	-	55944480	55944709	55961451	55961572	55937571	55937662	55962395	55962430	3329	6,14,19	50,7,16	3,3,11	33,12,27	70	112	1.28049e-10	1.11867e-08	0.161,0.762,0.655	0.127,0.286,0.395	0.257
3280	ENSMUSG00000024381	Bin1	chr18	+	32426223	32426352	32431670	32431742	32424819	32424967	32431982	32432093	3280	2,10,8	0,9,12	2,11,1	2,21,6	213	99	4.75651e-05	0.00188291	1.0,0.341,0.237	0.317,0.196,0.072	0.331
2889	ENSMUSG00000020747	2310067B10Rik	chr11	+	115776070	115776210	115776332	115776421	115775755	115775889	115777247	115777377	2889	7,3,9	6,1,16	2,0,2	9,2,6	246	144	1.65466e-07	9.74901e-06	0.406,0.637,0.248	0.115,0.0,0.163	0.338
4140	ENSMUSG00000021557	Agtpbp1	chr13	-	59528386	59528518	59531056	59531203	59525145	59525239	59532012	59532076	4140	3,5,13	5,0,8	2,2,2	5,4,5	144	124	1.04364e-08	6.86771e-07	0.341,1.0,0.583	0.256,0.301,0.256	0.37
5320	ENSMUSG00000096950	Gm9530	chr1	-	155065721	155065909	155079702	155079843	155065215	155065395	155080639	155080783	5320	0,10,7	3,3,2	3,0,0	5,2,1	268	270	5.12733e-13	5.30208e-11	0.0,0.771,0.779	0.377,0.0,0.0	0.391
91	ENSMUSG00000022407	Adsl	chr15	+	80956212	80956292	80960394	80960566	80955619	80955664	80962695	80962786	91	4,1,5	2,1,2	0,1,0	1,2,1	22	122	2.32969e-20	6.55809e-18	0.917,0.847,0.933	0.0,0.735,0.0	0.654
