# Supplementary material for: The Heterochromatin protein 1 is a regulator in RNA splicing precision deficient in ulcerative colitis
Source: Nat Commun. 2022 Nov 18;13:6834. doi: 10.1038/s41467-022-34556-3 (PMC9674647; doi:10.1038/s41467-022-34556-3)
Supplement: Supplementary file 12 — Supplementary Data 9 [file 41467_2022_34556_MOESM12_ESM.xlsx]

## Sheet: Supplementary Data 9
Supplementary Data 9: Differential splicing events (FDR<0.05) categorized by rMATS at the colon
Differential splicing analysis was carried out using the DESeq2 (v1.18.1) package67 and rMATS (v4.1.0)
The 5 AS types are defined as:
SE:		Skipped exon
MXE:		Mutually exclusive exons
A5SS:		Alternative 5' splice site
A3SS:		Alternative 3' splice site
RI:		Retained intron
SE.MATS.JunctionCountOnly.txt
	(1) ID: unique AS event ID given by rMATS
	(2) GeneID: AS event in gene
	(3) geneSymbol: geneSymbol,'NA' for none
	(4) chr: chromosome ID
	(5) strand: strand specificity
	(6) exonStart_0base: start position of SE event (the position that 1 nt upstream of the 5' end of the skipped exon)
	(7) exonEnd: end position of SE event (the 3' end position of skipped exon)
	(8) upstreamES: the start position of upstream exon in SE event
	(9) upstreamEE: the end position of upstream exon in SE event
	(10) downstreamES: the start position of downstream exon in SE event
	(11) downstreamEE: the end position of downstream exon in SE event
	(12) IJC_SAMPLE_1: inclusion junction counts for SAMPLE_1, with only the reads span splicing junctions taken into account. Biological replicates are seperated by comma
	(13) SJC_SAMPLE_1: exclusion junction counts for SAMPLE_1, with only the reads span splicing junctions taken into account.
	(14) IJC_SAMPLE_2: inclusion junction counts for SAMPLE_2, which calculation method is the same as (12)
	(15) SJC_SAMPLE_2: exclusion junction counts for SAMPLE_2, which calculation method is the same as (13)
	(16) IncFormLen: length of inclusion form, used for normalization
	(17) SkipFormLen: length of skipping form, used for normalization
	(18) Pvalue: the p-value
	(19) FDR: the adjusted p-value
	(20) IncLevel1: inclusion level for SAMPLE_1 replicates (comma separated) calculated from normalized counts
	(21) IncLevel2: inclusion level for SAMPLE_2 replicates (comma separated) calculated from normalized counts
	(22) IncLevelDifference: average(IncLevel1) - average(IncLevel2)
MXE.MATS.JunctionCountOnly.txt
	(6) 1stExonStart_0base: The start position of MSE (the position that 1 nt upstream of the 5' end of the first skipped exon (which locates in the upstream of the second exon))
	(7) 1stExonEnd: The end position of MSE (the 3' end position of the first skipped exon)
	(8) 2ndExonStart_0base: The start position of MSE (the position that 1 nt upstream of the 5' end of the second skipped exon)
	(9) 2ndExonEnd: The end position of MSEï¼ˆthe end position of the second skipped exon)
	Other columns are with the same formats as in SE.MATS.JunctionCountOnly.txt
A3SS.MATS.JunctionCountOnly.txt
	(6) longExonStart_0base: The start position of AS (the position that 1 nt upstream of the 5' end of the longer exon)
	(7) longExonEnd: The end position of AS (the 3' end position of the longer exon)
	(8) shortES: The position that 1 nt upstream of the 5' end of the shorter alternative-spliced exon after AS event
	(9) shortEE: The end position of the shorter alternative-spliced exon after AS event
	(10) flankingES: the start position that 1 nt upstream of the 5' end of the exon dirctly next to the splice site
	(11) flankingEE: the end position that 1 nt upstream of the 5' end of the exon directly to the splicing side
	Other columns are with the same format as in SE.MATS.JunctionCountOnly.txt
RI.MATS.JunctionCountOnly.txt
	(6) riExonStart_0base: The start position of RI (the position that 1 nt upstream of the 5' end of the retained exon)
	(6) riExonEnd: The end position of RI (the 3' end position of the retained exon)
	Other columns are with the same format as in SE.MATS.JunctionCountOnly.txt
*MATS.ReadsOnTargetAndJunctionCounts.txt
IJC_SAMPLE_1: Inclusion counts for SAMPLE_1, taken both reads on target and reads span splicing junctions into account
SJC_SAMPLE_1: Exclusion counts for SAMPLE_1, taken both reads on target and reads span splicing junctions into account
IJC_SAMPLE_2: Inclusion counts for SAMPLE_2 (the control in differential alternative splicing analysis), with the same calculation method as for IC_SAMPLE_1
SJC_SAMPLE_2: Exclusion counts for SAMPLE_1, with the same calculation method as for SC_SAMPLE_1
Other columns are with the same format as in *MATS.JunctionCountOnly.txt

## Sheet: SE
ID	GeneID	geneSymbol	chr	strand	exonStart_0base	exonEnd	upstreamES	upstreamEE	downstreamES	downstreamEE	ID	IJC_SAMPLE_1	SJC_SAMPLE_1	IJC_SAMPLE_2	SJC_SAMPLE_2	IncFormLen	SkipFormLen	PValue	FDR	IncLevel1	IncLevel2	IncLevelDifference
25673	ENSMUSG00000029836	Cbx3	chr6	+	51475230	51475373	51471815	51471868	51478437	51478600	25673	25,127,21	86,99,78	380,446,305	0,0,0	181	46	0	0	0.069,0.246,0.064	1.0,1.0,1.0	-0.874
14832	ENSMUSG00000028990	Lzic	chr4	+	149485368	149485592	149485230	149485273	149485857	149485999	14832	6,41,8	7,44,13	12,22,20	0,5,0	171	36	1.02553e-32	8.92946e-30	0.153,0.164,0.115	1.0,0.481,1.0	-0.683
8344	ENSMUSG00000004110	Cacna1e	chr1	-	154416060	154416157	154413975	154414081	154421027	154421155	8344	4,2,0	3,5,2	6,7,1	0,3,0	130	85	1.14112e-18	3.95411e-16	0.466,0.207,0.0	1.0,0.604,1.0	-0.644
9183	ENSMUSG00000014592	Camta1	chr4	-	151076576	151076597	151075091	151075285	151077863	151077935	9183	0,4,0	4,8,7	4,2,3	4,2,3	14	65	3.46867e-05	0.00307544	0.0,0.699,0.0	0.823,0.823,0.823	-0.59
18530	ENSMUSG00000004056	Akt2	chr7	+	27607242	27607405	27605816	27605937	27608622	27608753	18530	6,5,0	2,7,2	3,2,1	1,0,0	238	103	4.78337e-09	7.626e-07	0.565,0.236,0.0	0.565,1.0,1.0	-0.588
8570	ENSMUSG00000036667	Tcaf1	chr6	-	42709528	42709637	42685238	42686958	42709958	42710072	8570	1,0,0	3,21,4	11,8,3	2,2,5	176	107	1.40124e-05	0.0013181	0.169,0.0,0.0	0.77,0.709,0.267	-0.526
19219	ENSMUSG00000053141	Ptprt	chr2	-	161560928	161560988	161560168	161560285	161564626	161564724	19219	0,2,1	2,3,3	4,1,3	4,0,2	37	66	8.28248e-07	9.25186e-05	0.0,0.543,0.373	0.641,1.0,0.728	-0.484
38157	ENSMUSG00000002732	Fkbp7	chr2	-	76667326	76667442	76665706	76665810	76671696	76671848	38157	2,24,4	16,49,6	16,15,14	6,3,4	180	97	8.05376e-148	5.46979e-144	0.063,0.209,0.264	0.59,0.729,0.654	-0.479
17732	ENSMUSG00000096916	Zfp850	chr7	-	28012335	28012450	28008383	28008436	28014015	28014115	17732	9,24,5	1,1,4	11,6,8	0,0,1	85	4	5.17913e-06	0.000515756	0.298,0.53,0.056	1.0,1.0,0.274	-0.463
25212	ENSMUSG00000025912	Mybl1	chr1	-	9671578	9671758	9667414	9670012	9672211	9672316	25212	4,9,2	9,2,2	3,5,2	0,3,0	233	98	5.88974e-07	6.66679e-05	0.157,0.654,0.296	1.0,0.412,1.0	-0.435
37968	ENSMUSG00000030922	Lyrm1	chr7	+	119900110	119900308	119895866	119895890	119909803	119909962	37968	13,10,3	1,10,1	6,11,11	3,0,0	152	17	5.79992e-05	0.00503718	0.592,0.101,0.251	0.183,1.0,1.0	-0.413
26554	ENSMUSG00000063889	Crem	chr18	-	3287903	3288092	3273421	3273578	3295039	3295182	26554	2,1,6	7,5,1	2,5,1	0,0,2	270	135	3.15468e-13	7.54414e-11	0.125,0.091,0.75	1.0,1.0,0.2	-0.411
16759	ENSMUSG00000034684	Sema3f	chr9	-	107691355	107691448	107689685	107689779	107692167	107692287	16759	5,19,1	17,36,8	17,14,7	3,5,11	102	65	0.000167977	0.0138451	0.158,0.252,0.074	0.783,0.641,0.289	-0.41
27037	ENSMUSG00000038782	1700028J19Rik	chr7	-	44230842	44230910	44229929	44230641	44231325	44231472	27037	2,3,2	4,10,3	2,5,4	1,1,2	122	135	4.49176e-25	2.27658e-22	0.356,0.249,0.425	0.689,0.847,0.689	-0.398
29600	ENSMUSG00000029022	Miip	chr4	-	147868068	147868183	147867330	147867602	147868368	147868483	29600	5,4,2	5,3,4	3,2,2	1,0,1	189	108	7.13649e-07	7.99805e-05	0.364,0.432,0.222	0.632,1.0,0.533	-0.382
9099	ENSMUSG00000034573	Ptpn13	chr5	+	103543407	103543464	103541521	103541616	103550224	103550314	9099	1,1,0	0,4,1	1,1,3	2,0,1	3	36	6.54155e-08	8.85012e-06	1.0,0.75,0.0	0.857,1.0,0.973	-0.36
8208	ENSMUSG00000052512	Nav2	chr7	+	49552839	49552905	49551596	49552049	49556909	49557070	8208	16,18,7	20,31,24	15,7,10	11,4,1	118	135	1.05854e-49	2.3964e-46	0.478,0.399,0.25	0.609,0.667,0.92	-0.356
33457	ENSMUSG00000097039	Pvt1	chr15	+	62149238	62149352	62107147	62107465	62175466	62175548	33457	9,14,0	6,23,2	18,11,11	10,5,2	154	75	0.000463625	0.0353793	0.422,0.229,0.0	0.467,0.517,0.728	-0.354
20279	ENSMUSG00000048126	Col6a3	chr1	-	90827859	90828477	90821801	90822404	90830142	90830258	20279	15,61,12	18,54,8	10,2,8	2,0,6	244	109	7.21718e-10	1.2254e-07	0.271,0.335,0.401	0.691,1.0,0.373	-0.352
20027	ENSMUSG00000023882	Zfp54	chr17	+	21427331	21427371	21423226	21423561	21427736	21427828	20027	3,1,1	12,4,1	3,4,2	3,2,0	33	85	1.29756e-18	4.45075e-16	0.392,0.392,0.72	0.72,0.837,1.0	-0.351
15533	ENSMUSG00000055407	Map6	chr7	+	99317471	99317668	99315688	99315902	99335984	99337136	15533	4,8,0	0,11,3	5,12,5	3,1,0	270	135	5.9634e-22	2.35471e-19	1.0,0.267,0.0	0.455,0.857,1.0	-0.348
35452	ENSMUSG00000026074	Map4k4	chr1	+	40001429	40001591	40000623	40000749	40003756	40003987	35452	24,42,30	8,12,9	43,36,27	2,1,0	254	119	5.98582e-08	8.13067e-06	0.584,0.621,0.61	0.91,0.944,1.0	-0.346
20994	ENSMUSG00000032599	Ip6k2	chr9	+	108796540	108796572	108796130	108796396	108797283	108797693	20994	2,0,2	3,12,3	5,2,2	7,0,3	50	135	4.40176e-11	8.25829e-09	0.643,0.0,0.643	0.659,1.0,0.643	-0.339
7350	ENSMUSG00000100510	AV026068	chr8	-	57314514	57314614	57306946	57307175	57320183	57320288	7350	0,18,10	3,1,1	30,6,16	0,1,0	149	98	5.9753e-07	6.71885e-05	0.0,0.922,0.868	1.0,0.798,1.0	-0.336
21228	ENSMUSG00000031153	Gripap1	chrX	+	7800535	7800583	7800156	7800341	7801176	7801208	21228	5,19,15	5,3,5	22,26,18	0,2,1	41	25	4.8517e-34	4.84571e-31	0.379,0.794,0.647	1.0,0.888,0.916	-0.328
7467	ENSMUSG00000014767	Tbp	chr17	+	15501153	15501202	15499911	15500024	15502961	15503128	7467	2,6,1	2,19,1	5,6,5	1,0,3	55	106	1.88074e-07	2.37421e-05	0.658,0.378,0.658	0.906,1.0,0.763	-0.325
29552	ENSMUSG00000040187	Arntl2	chr6	+	146802934	146803055	146796064	146796149	146805435	146805576	29552	2,7,2	6,10,6	2,0,2	1,1,0	170	77	3.69322e-08	5.20392e-06	0.131,0.241,0.131	0.475,0.0,1.0	-0.324
39156	ENSMUSG00000040899	Ccr6	chr17	+	8255751	8255866	8236042	8236315	8255962	8257127	39156	3,9,1	2,12,0	7,4,1	2,0,0	216	135	2.54134e-05	0.00231364	0.484,0.319,1.0	0.686,1.0,1.0	-0.294
9658	ENSMUSG00000030279	C2cd5	chr6	-	143020323	143020374	143017882	143018073	143029159	143029246	9658	10,13,6	24,58,26	20,14,22	20,17,22	44	80	1.28938e-11	2.54563e-09	0.431,0.29,0.296	0.645,0.6,0.645	-0.291
23685	ENSMUSG00000027763	Mbnl1	chr3	+	60500980	60501094	60473076	60473173	60595593	60595749	23685	9,30,4	11,65,15	6,9,10	9,5,2	169	90	7.47624e-39	8.75442e-36	0.303,0.197,0.124	0.262,0.489,0.727	-0.285
22924	ENSMUSG00000045576	St7l	chr3	+	104880923	104880963	104874826	104874942	104882792	104882871	22924	3,4,2	38,100,43	6,13,3	43,27,31	7	46	6.05978e-16	1.7204e-13	0.342,0.208,0.234	0.478,0.76,0.389	-0.281
34567	ENSMUSG00000020516	Rps6kb1	chr11	-	86516743	86516987	86513982	86516191	86517582	86517640	34567	11,18,14	8,15,7	12,11,16	3,5,1	186	51	6.0935e-24	2.65286e-21	0.274,0.248,0.354	0.523,0.376,0.814	-0.279
35451	ENSMUSG00000026074	Map4k4	chr1	+	40008330	40008339	40007432	40007530	40009687	40009863	35451	1,1,6	33,88,34	5,5,3	28,23,24	2	91	2.41455e-18	8.11813e-16	0.58,0.341,0.889	0.89,0.908,0.85	-0.279
8757	ENSMUSG00000026409	Pfkfb2	chr1	-	130697016	130697085	130691014	130691148	130697905	130698085	8757	5,10,6	4,9,10	10,7,7	2,2,3	116	127	7.52722e-12	1.51248e-09	0.578,0.549,0.396	0.846,0.793,0.719	-0.278
16199	ENSMUSG00000039108	Lsm14b	chr2	+	180028957	180029074	180027899	180028035	180032060	180032222	16199	5,21,6	2,6,3	5,14,3	0,0,1	214	129	4.5901e-10	7.95259e-08	0.601,0.678,0.547	1.0,1.0,0.644	-0.273
37542	ENSMUSG00000065954	Tacc1	chr8	-	25200090	25200206	25177933	25177994	25201121	25201449	37542	13,31,23	6,30,5	18,17,22	3,5,1	137	54	3.88667e-40	5.07629e-37	0.461,0.289,0.645	0.703,0.573,0.897	-0.259
18832	ENSMUSG00000056211	R3hdm1	chr1	+	128162201	128162243	128153188	128153399	128162768	128162858	18832	11,7,2	6,9,4	3,8,6	2,0,0	35	83	6.44513e-18	2.06475e-15	0.813,0.648,0.542	0.781,1.0,1.0	-0.259
40585	ENSMUSG00000073968	Trim68	chr7	-	102679673	102679696	102679035	102679136	102680136	102680397	40585	1,5,0	2,5,3	4,1,8	5,4,2	16	94	0.000222768	0.0179685	0.746,0.855,0.0	0.825,0.595,0.959	-0.259
36844	ENSMUSG00000028803	Nipal3	chr4	-	135453465	135453547	135452176	135452572	135454872	135455063	36844	1,4,2	7,24,14	5,4,2	7,4,5	150	135	1.75045e-26	9.74458e-24	0.114,0.13,0.114	0.391,0.474,0.265	-0.257
3475	ENSMUSG00000048731	Ggnbp1	chr17	+	27022250	27022340	27018012	27018170	27025336	27026693	3475	10,49,9	3,14,6	37,25,25	2,1,3	166	135	6.31714e-34	6.12907e-31	0.731,0.74,0.55	0.938,0.953,0.871	-0.247
21123	ENSMUSG00000001419	Mef2d	chr3	+	88158220	88158355	88156321	88156525	88159121	88159332	21123	7,30,5	4,18,2	21,3,5	5,0,2	256	135	8.5916e-09	1.30831e-06	0.48,0.468,0.569	0.689,1.0,0.569	-0.247
19659	ENSMUSG00000024620	Pdgfrb	chr18	+	61046029	61046100	61045199	61045572	61060143	61060189	19659	5,2,1	10,34,7	9,3,1	3,5,3	64	39	2.25066e-29	1.46977e-26	0.234,0.035,0.08	0.646,0.268,0.169	-0.245
295	ENSMUSG00000038900	Rpl12	chr2	+	32963496	32963583	32962984	32963066	32963740	32963853	295	12,27,11	4,2,3	1936,1329,1620	0,4,1	71	46	1.91572e-05	0.00176298	0.66,0.897,0.704	1.0,0.995,0.999	-0.244
10095	ENSMUSG00000037876	Jmjd1c	chr10	+	67216982	67217107	67215269	67215375	67218116	67218181	10095	62,83,50	2,17,8	40,51,50	0,3,2	123	22	1.03011e-24	4.85838e-22	0.847,0.466,0.528	1.0,0.753,0.817	-0.243
39598	ENSMUSG00000048249	Crebrf	chr17	+	26739542	26739668	26715709	26715774	26757804	26757999	39598	8,8,9	15,9,9	3,17,8	10,1,4	161	58	0.000340316	0.026751	0.161,0.243,0.265	0.098,0.86,0.419	-0.236
29868	ENSMUSG00000031174	Rpgr	chrX	-	10215224	10215359	10213547	10213654	10216215	10216482	29868	1,6,0	6,21,4	3,2,4	3,2,5	221	100	6.79932e-05	0.00586018	0.07,0.114,0.0	0.312,0.312,0.266	-0.235
34064	ENSMUSG00000074165	Zfp788	chr7	+	41634679	41634899	41633555	41633694	41643332	41643432	34064	7,14,8	3,6,0	18,10,10	0,0,2	225	90	2.37589e-14	6.30315e-12	0.483,0.483,1.0	1.0,1.0,0.667	-0.234
35534	ENSMUSG00000026150	Mff	chr1	+	82747082	82747142	82735415	82735507	82750519	82750604	35534	5,19,1	22,71,19	8,21,7	25,15,24	3	28	6.53627e-16	1.83437e-13	0.68,0.714,0.329	0.749,0.929,0.731	-0.229
8765	ENSMUSG00000020886	Dlg4	chr11	+	70043657	70043767	70042570	70042743	70044275	70044367	8765	6,8,3	0,7,2	2,6,3	1,0,0	156	85	1.58658e-05	0.00147608	1.0,0.384,0.45	0.521,1.0,1.0	-0.229
6244	ENSMUSG00000037151	Lrrc20	chr10	+	61482335	61482482	61475832	61475889	61527059	61527209	6244	79,155,47	7,32,8	96,65,79	8,3,0	185	50	7.76639e-05	0.00665988	0.753,0.567,0.614	0.764,0.854,1.0	-0.228
16826	ENSMUSG00000034343	Ube2f	chr1	+	91253759	91253827	91250310	91250437	91254214	91254393	16826	4,10,4	39,101,36	7,8,11	19,23,17	107	120	2.81829e-22	1.15305e-19	0.103,0.1,0.111	0.292,0.281,0.421	-0.227
5754	ENSMUSG00000029127	Zbtb49	chr5	-	38211845	38212088	38210617	38210664	38213307	38213552	5754	2,7,2	4,8,5	6,7,5	4,1,6	175	40	3.48799e-07	4.12701e-05	0.103,0.167,0.084	0.255,0.615,0.16	-0.225
24771	ENSMUSG00000018474	Chd3	chr11	-	69348709	69348811	69348392	69348521	69348920	69349056	24771	69,227,63	25,68,24	121,82,92	6,9,10	171	116	2.38143e-07	2.93002e-05	0.652,0.694,0.64	0.932,0.861,0.862	-0.223
40928	ENSMUSG00000035165	Kcne3	chr7	+	100182681	100183074	100178682	100178766	100184137	100184869	40928	121,388,107	55,160,31	435,298,286	53,49,46	212	77	3.61526e-14	9.44362e-12	0.444,0.468,0.556	0.749,0.688,0.693	-0.221
15967	ENSMUSG00000078517	Emc1	chr4	+	139364330	139364339	139363656	139363779	139365194	139365394	15967	2,4,0	271,589,208	3,1,6	273,206,199	2	116	1.32847e-10	2.38689e-08	0.3,0.283,0.0	0.389,0.22,0.636	-0.221
22201	ENSMUSG00000106918	Mrpl33	chr5	+	31629615	31629720	31616380	31616487	31650302	31650484	22201	3,4,6	3,11,1	8,6,7	5,0,4	161	100	0.000238866	0.0191759	0.383,0.184,0.788	0.498,1.0,0.521	-0.221
15386	ENSMUSG00000026979	Psd4	chr2	+	24386632	24386709	24385352	24385462	24394021	24394305	15386	7,48,10	37,116,29	14,29,11	20,15,25	108	103	8.60139e-08	1.14994e-05	0.153,0.283,0.247	0.4,0.648,0.296	-0.22
9333	ENSMUSG00000042564	Fam227a	chr15	-	79637013	79637137	79636678	79636786	79640003	79640108	9333	1,3,2	0,11,1	4,4,7	1,0,2	163	64	3.05049e-24	1.38118e-21	1.0,0.097,0.44	0.611,1.0,0.579	-0.218
16	ENSMUSG00000090093	Gm14399	chr2	-	175132928	175132989	175130127	175131769	175133195	175133322	16	2,17,9	13,18,5	13,5,21	10,3,9	93	120	3.4328e-13	8.15183e-11	0.166,0.549,0.699	0.627,0.683,0.751	-0.216
25294	ENSMUSG00000042787	Exog	chr9	+	119445286	119445321	119444950	119445150	119446948	119447098	25294	7,29,2	25,70,20	15,17,12	36,13,31	56	135	1.43203e-09	2.36062e-07	0.403,0.5,0.194	0.501,0.759,0.483	-0.215
104	ENSMUSG00000032449	Slc25a36	chr9	-	97090092	97090174	97085056	97085123	97093076	97093177	104	15,19,16	13,12,7	15,22,14	6,4,3	34	19	0.000344268	0.0269992	0.392,0.469,0.561	0.583,0.755,0.723	-0.213
7526	ENSMUSG00000026103	Gls	chr1	-	52200617	52200651	52199854	52199887	52204345	52204516	7526	5,2,3	2,1,4	11,9,3	0,0,4	27	26	2.88492e-12	6.08485e-10	0.707,0.658,0.419	1.0,1.0,0.419	-0.212
40305	ENSMUSG00000035640	Cbarp	chr10	-	80136662	80136743	80136349	80136494	80136873	80136938	40305	2,3,1	2,0,3	5,1,5	0,2,0	74	58	2.953e-06	0.000301135	0.439,1.0,0.207	1.0,0.282,1.0	-0.212
38405	ENSMUSG00000042632	Pla2g6	chr15	-	79304304	79304469	79302618	79302697	79305702	79305811	38405	5,17,6	6,10,7	2,4,10	1,3,1	174	39	0.0003892	0.0301746	0.157,0.276,0.161	0.31,0.23,0.691	-0.212
24311	ENSMUSG00000027282	Mtch2	chr2	+	90852815	90852866	90849597	90849704	90853050	90853113	24311	6,2,3	5,6,1	5,11,7	2,2,2	9	21	1.70731e-17	5.36822e-15	0.737,0.438,0.875	0.854,0.928,0.891	-0.208
30461	ENSMUSG00000020807	4933427D14Rik	chr11	-	72191277	72191344	72189547	72189758	72191418	72191634	30461	13,36,14	29,69,29	16,34,11	16,13,18	120	135	5.96499e-17	1.77684e-14	0.335,0.37,0.352	0.529,0.746,0.407	-0.208
3795	ENSMUSG00000005087	Cd44	chr2	-	102831329	102831536	102828541	102828610	102853014	102853236	3795	167,231,152	16,67,11	132,195,139	5,1,8	197	62	1.09422e-134	6.19294e-131	0.767,0.52,0.813	0.893,0.984,0.845	-0.207
16556	ENSMUSG00000046434	Hnrnpa1	chr15	+	103242921	103243080	103242205	103242298	103243624	103243780	16556	36,52,36	21,29,24	27,31,30	7,5,12	221	86	8.92357e-26	4.66195e-23	0.4,0.411,0.369	0.6,0.707,0.493	-0.207
18565	ENSMUSG00000063894	Zkscan8	chr13	-	21522223	21522315	21513221	21520962	21525137	21525306	18565	26,61,21	18,26,15	47,49,26	6,17,6	170	135	2.86939e-22	1.15999e-19	0.534,0.651,0.526	0.862,0.696,0.775	-0.207
20995	ENSMUSG00000032599	Ip6k2	chr9	+	108796654	108796783	108796063	108796396	108797206	108797442	20995	11,25,20	3,40,8	41,20,27	7,7,5	244	135	2.59484e-65	6.77812e-62	0.67,0.257,0.58	0.764,0.613,0.749	-0.206
1850	ENSMUSG00000079164	Tlr5	chr1	+	182957945	182958069	182954821	182954882	182969013	182969141	1850	23,34,19	5,30,9	20,20,25	7,1,7	139	40	6.70692e-22	2.61786e-19	0.57,0.246,0.378	0.451,0.852,0.507	-0.205
27571	ENSMUSG00000022607	Ptk2	chr15	-	73365040	73365195	73330848	73331015	73394647	73394744	27571	61,78,36	5,16,7	47,22,31	0,1,2	225	90	2.97376e-19	1.0519e-16	0.83,0.661,0.673	1.0,0.898,0.861	-0.198
14551	ENSMUSG00000032366	Tpm1	chr9	-	67048123	67048249	67047785	67047911	67049018	67049201	14551	758,1473,637	135,449,169	1244,829,998	108,56,62	222	119	6.19894e-154	5.26259e-150	0.751,0.637,0.669	0.861,0.888,0.896	-0.196
33363	ENSMUSG00000049606	Zfp644	chr5	-	106695642	106695699	106636806	106638635	106696531	106696826	33363	12,24,11	31,57,11	20,11,15	18,17,5	100	135	1.3917e-30	1.00552e-27	0.343,0.362,0.574	0.6,0.466,0.802	-0.196
27128	ENSMUSG00000016763	Scube1	chr15	-	83651654	83651744	83638703	83638820	83654168	83654285	27128	4,11,10	19,75,21	2,5,2	7,1,11	116	85	3.42577e-11	6.499e-09	0.134,0.097,0.259	0.173,0.786,0.118	-0.196
4082	ENSMUSG00000041997	Tlk1	chr2	-	70770003	70770075	70757473	70757549	70825192	70825323	4082	11,16,10	4,17,9	8,7,5	0,4,2	54	58	5.66201e-09	8.94282e-07	0.747,0.503,0.544	1.0,0.653,0.729	-0.196
20139	ENSMUSG00000038831	Ralgps1	chr2	-	33157771	33157929	33146569	33146653	33158909	33159036	20139	4,19,3	7,14,3	6,2,3	12,0,7	197	62	9.82312e-10	1.64322e-07	0.152,0.299,0.239	0.136,1.0,0.119	-0.188
40926	ENSMUSG00000035165	Kcne3	chr7	+	100181150	100181274	100178682	100178766	100184137	100184869	40926	155,651,142	55,160,31	529,425,459	53,49,46	176	77	1.14236e-11	2.26855e-09	0.552,0.64,0.667	0.814,0.791,0.814	-0.187
931	ENSMUSG00000040877	Wdr25	chr12	+	108992806	108992937	108980690	108980838	109024962	109025133	931	45,87,41	0,18,13	40,20,45	2,0,0	248	135	1.67942e-32	1.42574e-29	1.0,0.725,0.632	0.916,1.0,1.0	-0.186
28442	ENSMUSG00000047793	Sned1	chr1	+	93275296	93275470	93274604	93274718	93280480	93280594	28442	40,137,44	6,12,6	156,92,137	4,2,4	214	79	4.6809e-05	0.00409675	0.711,0.808,0.73	0.935,0.944,0.927	-0.186
29557	ENSMUSG00000045251	Zfp688	chr7	-	127421404	127421518	127418966	127419641	127421808	127422034	29557	25,80,45	9,39,8	41,24,51	3,5,4	214	135	4.33135e-41	6.12849e-38	0.637,0.564,0.78	0.896,0.752,0.889	-0.185
9633	ENSMUSG00000047496	Rnf152	chr1	-	105355040	105355163	105276913	105284954	105356342	105356670	9633	55,167,28	28,105,41	67,51,97	35,15,29	232	135	4.54143e-05	0.00399528	0.533,0.481,0.284	0.527,0.664,0.661	-0.185
3409	ENSMUSG00000057234	Mettl15	chr2	-	109240279	109240416	109191551	109191688	109274388	109274675	3409	0,3,2	38,78,26	9,8,12	29,12,23	255	130	2.68858e-17	8.22512e-15	0.0,0.019,0.038	0.137,0.254,0.21	-0.181
15451	ENSMUSG00000055385	Rnf212	chr5	-	108729813	108729977	108729388	108729477	108731664	108731737	15451	18,65,45	1,5,2	53,86,52	2,4,0	148	13	8.75474e-05	0.00745097	0.613,0.533,0.664	0.699,0.654,1.0	-0.181
35453	ENSMUSG00000026074	Map4k4	chr1	+	40001429	40001591	40000623	40000749	40004806	40004913	35453	10,32,16	33,35,22	32,23,20	15,19,14	219	84	1.07831e-36	1.1812e-33	0.104,0.26,0.218	0.45,0.317,0.354	-0.18
28323	ENSMUSG00000030737	Slco2b1	chr7	-	99695062	99695217	99691756	99691893	99695559	99695582	28323	3,6,14	2,2,2	5,3,3	5,2,0	146	11	5.57302e-09	8.84339e-07	0.102,0.184,0.345	0.07,0.102,1.0	-0.18
19261	ENSMUSG00000053399	Adamts18	chr8	-	113764219	113764373	113754563	113754659	113767045	113767183	19261	2,5,1	1,0,1	35,4,25	3,2,0	220	85	7.92814e-09	1.22933e-06	0.436,1.0,0.279	0.818,0.436,1.0	-0.18
18655	ENSMUSG00000026005	Rpe	chr1	+	66701616	66701648	66700830	66701017	66706445	66706525	18655	1,3,3	34,40,30	7,3,4	29,20,27	25	73	2.38818e-12	5.13277e-10	0.079,0.18,0.226	0.413,0.305,0.302	-0.178
4171	ENSMUSG00000063511	Snrnp70	chr7	-	45381824	45383184	45380716	45380818	45383803	45383885	4171	72,296,82	77,126,62	238,189,166	47,91,47	170	35	4.68634e-69	1.32616e-65	0.161,0.326,0.214	0.51,0.3,0.421	-0.177
34019	ENSMUSG00000017677	Wsb1	chr11	-	79243399	79243575	79241983	79242156	79244462	79244563	34019	146,310,149	128,210,104	190,314,144	72,79,70	229	94	5.56774e-07	6.34461e-05	0.319,0.377,0.37	0.52,0.62,0.458	-0.177
19321	ENSMUSG00000036377	C530008M17Rik	chr5	+	76840787	76840923	76822465	76822637	76848816	76848981	19321	319,631,302	165,339,157	339,535,270	83,120,78	258	135	3.55553e-26	1.91649e-23	0.503,0.493,0.502	0.681,0.7,0.644	-0.176
30131	ENSMUSG00000027646	Src	chr2	+	157424827	157424935	157424391	157424414	157455590	157455767	30131	1,4,0	24,45,16	19,22,14	21,11,10	101	16	2.10125e-18	7.13542e-16	0.007,0.014,0.0	0.125,0.241,0.182	-0.176
23324	ENSMUSG00000028382	Ptbp3	chr4	-	59546148	59546182	59524394	59524476	59548530	59548737	23324	6,4,3	4,15,10	7,5,1	0,8,2	27	75	1.3498e-10	2.41245e-08	0.806,0.426,0.455	1.0,0.635,0.581	-0.176
39293	ENSMUSG00000041476	Smpx	chrX	+	157751594	157751629	157720930	157721079	157752171	157752591	39293	2,9,2	16,64,25	11,3,16	43,31,26	56	135	2.38309e-16	6.85805e-14	0.232,0.253,0.162	0.381,0.189,0.597	-0.173
26108	ENSMUSG00000029761	Cald1	chr6	+	34747891	34747969	34745618	34746015	34753442	34753588	26108	31,64,35	19,139,13	27,58,24	22,8,8	142	135	2.81733e-14	7.41635e-12	0.608,0.304,0.719	0.538,0.873,0.74	-0.173
38037	ENSMUSG00000086968	4933431E20Rik	chr3	-	107894860	107894992	107894128	107894215	107895642	107895800	38037	23,62,11	7,10,5	27,19,34	3,6,1	195	80	0.000668158	0.0496484	0.574,0.718,0.474	0.787,0.565,0.933	-0.173
31299	ENSMUSG00000029074	Ttll10	chr4	-	156043625	156043797	156043046	156043187	156045324	156045410	31299	19,46,26	16,37,11	65,38,75	28,19,11	213	78	4.24382e-31	3.20248e-28	0.303,0.313,0.464	0.459,0.423,0.714	-0.172
24060	ENSMUSG00000021481	Zfp346	chr13	+	55130536	55130627	55122281	55122515	55132306	55132705	24060	31,28,10	6,6,3	16,12,21	1,1,0	168	135	4.60092e-06	0.000461565	0.806,0.789,0.728	0.928,0.906,1.0	-0.17
21458	ENSMUSG00000024392	Bag6	chr17	+	35146756	35146903	35146245	35146353	35147140	35147305	21458	614,800,276	174,193,52	732,247,284	104,26,16	236	101	2.51397e-99	8.53695e-96	0.602,0.64,0.694	0.751,0.803,0.884	-0.167
38032	ENSMUSG00000086968	4933431E20Rik	chr3	-	107894588	107894656	107894050	107894228	107894860	107894992	38032	6,7,5	10,20,3	12,5,10	9,4,6	112	125	1.31306e-07	1.69539e-05	0.401,0.281,0.65	0.598,0.582,0.65	-0.166
20586	ENSMUSG00000029089	Pacrgl	chr5	+	48380123	48380231	48379329	48379464	48381786	48381867	20586	25,59,18	7,14,2	55,30,20	9,2,0	134	67	0.000308758	0.0243833	0.641,0.678,0.818	0.753,0.882,1.0	-0.166
10892	ENSMUSG00000049799	Lrrc19	chr4	-	94648320	94648388	94643298	94643382	94650039	94650116	10892	2,2,2	35,26,26	0,9,2	19,26,6	3	12	9.9059e-13	2.22771e-10	0.186,0.235,0.235	0.0,0.581,0.571	-0.165
2907	ENSMUSG00000047045	Tmem164	chrX	+	142770966	142771033	142682290	142682949	142805989	142806068	2907	4,7,4	4,11,3	12,2,4	1,5,1	60	72	0.000253628	0.0202652	0.545,0.433,0.615	0.935,0.324,0.828	-0.165
17004	ENSMUSG00000037608	Bclaf1	chr10	+	20332395	20332557	20332085	20332261	20333391	20333572	17004	87,183,92	256,398,242	110,150,114	109,255,78	270	135	7.79341e-32	6.45484e-29	0.145,0.187,0.16	0.335,0.227,0.422	-0.164
7309	ENSMUSG00000025137	Pcyt2	chr11	-	120612845	120613083	120612204	120612601	120613378	120613423	7309	43,215,35	10,14,11	145,78,139	9,12,8	173	38	6.06854e-06	0.00059732	0.486,0.771,0.411	0.78,0.588,0.792	-0.164
1497	ENSMUSG00000032567	Aste1	chr9	+	105402717	105402776	105401475	105401686	105403395	105403591	1497	10,20,6	14,31,22	22,8,5	11,7,11	104	135	1.40917e-05	0.00132189	0.481,0.456,0.261	0.722,0.597,0.371	-0.164
34065	ENSMUSG00000074165	Zfp788	chr7	+	41634679	41634899	41633555	41633694	41647490	41647617	34065	8,11,8	2,5,4	18,5,7	2,1,2	252	117	4.59591e-07	5.30844e-05	0.65,0.505,0.481	0.807,0.699,0.619	-0.163
1397	ENSMUSG00000056293	Gsdmc2	chr15	-	63844153	63844321	63835735	63835947	63845078	63845162	1397	214,2832,197	149,2572,146	774,384,674	273,227,195	212	77	2.65619e-154	3.00663e-150	0.343,0.286,0.329	0.507,0.381,0.557	-0.162
8590	ENSMUSG00000019338	Zfp687	chr3	-	95013832	95013928	95011968	95012476	95015110	95015224	8590	68,118,45	21,56,30	72,51,60	12,11,17	150	107	1.6569e-31	1.30849e-28	0.698,0.6,0.517	0.811,0.768,0.716	-0.16
14358	ENSMUSG00000040785	Ttc3	chr16	+	94387336	94387390	94385335	94385423	94388264	94388385	14358	18,22,14	23,41,20	19,31,14	19,10,13	26	60	1.02436e-29	6.95705e-27	0.644,0.553,0.618	0.698,0.877,0.713	-0.158
24823	ENSMUSG00000040483	Xaf1	chr11	+	72306563	72306652	72303326	72303462	72308606	72308924	24823	62,122,68	19,55,27	45,46,26	8,4,6	158	129	9.85699e-07	0.000109031	0.727,0.644,0.673	0.821,0.904,0.78	-0.154
1478	ENSMUSG00000033577	Myo6	chr9	+	80296642	80296681	80292356	80292517	80299145	80299249	1478	12,9,13	77,114,60	6,13,14	25,63,33	32	97	3.48659e-18	1.14949e-15	0.321,0.193,0.396	0.421,0.385,0.563	-0.153
24146	ENSMUSG00000021288	Klc1	chr12	+	111795547	111795678	111789324	111789486	111806007	111806074	24146	52,108,43	14,25,8	110,39,48	9,5,6	173	60	5.54852e-11	1.03526e-08	0.563,0.6,0.651	0.809,0.73,0.735	-0.153
22911	ENSMUSG00000028906	Epb41	chr4	-	131962923	131962986	131957642	131957819	131967787	131967975	22911	133,315,158	155,362,136	169,206,104	88,98,69	112	135	7.00455e-83	2.16237e-79	0.508,0.512,0.583	0.698,0.717,0.645	-0.152
3797	ENSMUSG00000005087	Cd44	chr2	-	102842835	102842949	102842260	102842377	102853014	102853236	3797	20,24,20	13,12,2	11,11,20	2,2,3	189	110	8.13016e-10	1.37355e-07	0.472,0.538,0.853	0.762,0.762,0.795	-0.152
5826	ENSMUSG00000004896	Rrnad1	chr3	-	87927054	87927117	87926730	87926874	87927562	87928048	5826	3,23,6	1,9,1	81,47,73	4,5,1	112	135	1.77689e-52	4.30997e-49	0.783,0.755,0.879	0.961,0.919,0.989	-0.151
12361	ENSMUSG00000021223	Papln	chr12	+	83775848	83775914	83775342	83775469	83776353	83776561	12361	4,3,1	12,30,3	1,5,1	7,2,4	103	120	3.71876e-13	8.76955e-11	0.28,0.104,0.28	0.143,0.744,0.226	-0.15
34915	ENSMUSG00000047909	Ankrd16	chr2	+	11785169	11785260	11784292	11784452	11786223	11786302	34915	3,55,6	29,61,17	31,28,23	35,38,26	105	72	0.000360364	0.028067	0.066,0.382,0.195	0.378,0.336,0.378	-0.15
38264	ENSMUSG00000009733	Tfcp2	chr15	-	100522388	100522495	100520562	100520715	100525566	100525672	38264	35,72,23	6,18,12	56,50,51	6,4,11	164	99	1.61857e-13	4.04144e-11	0.779,0.707,0.536	0.849,0.883,0.737	-0.149
18717	ENSMUSG00000038215	Cep44	chr8	-	56550062	56550121	56547387	56547524	56550687	56550843	18717	23,29,9	28,63,21	21,27,14	34,13,17	99	130	2.24742e-09	3.66912e-07	0.519,0.377,0.36	0.448,0.732,0.52	-0.148
1152	ENSMUSG00000024613	Tcof1	chr18	-	60827339	60827447	60822803	60822990	60828364	60828559	1152	42,81,40	66,106,50	53,67,47	53,57,22	202	135	8.29747e-06	0.00080275	0.298,0.338,0.348	0.401,0.44,0.588	-0.148
12310	ENSMUSG00000044037	Als2cl	chr9	+	110880341	110880457	110879869	110880229	110882713	110882722	12310	16,46,12	4,2,2	38,18,36	1,3,1	109	2	0.000568786	0.0427319	0.068,0.297,0.099	0.411,0.099,0.398	-0.148
24054	ENSMUSG00000021481	Zfp346	chr13	+	55130533	55130627	55122015	55122515	55132306	55132356	24054	51,65,21	6,6,3	44,21,36	1,1,0	87	43	7.39955e-08	9.93178e-06	0.808,0.843,0.776	0.956,0.912,1.0	-0.147
14178	ENSMUSG00000044442	N6amt1	chr16	+	87366138	87366280	87362519	87362603	87367464	87368742	14178	41,103,41	10,22,9	67,66,43	13,6,3	212	77	1.43796e-05	0.00134518	0.598,0.63,0.623	0.652,0.8,0.839	-0.147
4186	ENSMUSG00000038538	Ubn2	chr6	+	38489253	38489304	38487107	38487150	38490383	38491931	4186	7,37,15	20,27,18	15,29,15	17,9,15	44	36	2.58385e-06	0.000264284	0.223,0.529,0.405	0.419,0.725,0.45	-0.146
8849	ENSMUSG00000025372	Baiap2	chr11	+	120003037	120003085	120000551	120000586	120006358	120006782	8849	18,39,12	5,16,4	25,17,13	5,2,2	41	28	2.0044e-07	2.51164e-05	0.711,0.625,0.672	0.773,0.853,0.816	-0.145
2491	ENSMUSG00000024236	Svil	chr18	+	5054017	5054098	5048884	5049494	5055979	5056849	2491	10,32,16	4,2,3	27,18,24	0,2,0	148	135	1.21484e-06	0.000130138	0.695,0.936,0.829	1.0,0.891,1.0	-0.144
33700	ENSMUSG00000037808	Fam76b	chr9	+	13836658	13836716	13836102	13836183	13836836	13836972	33700	3,7,9	34,60,37	8,7,5	19,23,21	45	68	0.000146921	0.0121686	0.118,0.15,0.269	0.389,0.315,0.265	-0.144
10420	ENSMUSG00000030513	Pcsk6	chr7	+	66025565	66025604	66025227	66025407	66031748	66031851	10420	8,14,10	11,21,4	7,4,9	3,2,2	32	96	6.41926e-11	1.1783e-08	0.686,0.667,0.882	0.875,0.857,0.931	-0.143
37333	ENSMUSG00000042439	Zfp532	chr18	+	65582896	65583006	65580229	65580510	65622983	65625334	37333	23,72,42	5,10,3	69,42,41	1,1,1	206	135	7.70368e-11	1.39894e-08	0.751,0.825,0.902	0.978,0.965,0.964	-0.143
39454	ENSMUSG00000053647	Gper1	chr5	+	139423665	139423872	139423279	139423354	139425679	139425889	39454	10,8,8	0,5,3	2,11,8	2,0,0	203	68	0.00042061	0.032388	1.0,0.349,0.472	0.251,1.0,1.0	-0.143
32190	ENSMUSG00000097431	Gm26782	chr14	+	50871750	50871826	50870363	50870556	50876671	50877326	32190	1,2,0	34,83,26	5,2,6	42,20,15	138	135	1.47728e-20	5.45277e-18	0.028,0.023,0.0	0.104,0.089,0.281	-0.141
25325	ENSMUSG00000061589	Dot1l	chr10	+	80792142	80792773	80791743	80791839	80793506	80794391	25325	1,5,9	1,1,0	4,1,3	0,0,2	224	89	0.000127898	0.010619	0.284,0.665,1.0	1.0,1.0,0.373	-0.141
37619	ENSMUSG00000024533	Spire1	chr18	-	67501067	67501241	67497176	67497314	67503430	67503573	37619	7,23,6	10,37,10	20,6,11	9,11,8	266	131	1.6509e-13	4.09206e-11	0.256,0.234,0.228	0.523,0.212,0.404	-0.14
16839	ENSMUSG00000020954	Strn3	chr12	-	51633578	51633719	51629373	51629507	51643103	51643214	16839	20,49,16	8,18,8	13,28,16	3,5,5	229	96	1.16941e-05	0.00110615	0.512,0.533,0.456	0.645,0.701,0.573	-0.139
21101	ENSMUSG00000043760	Pkhd1	chr1	-	20559420	20559548	20555077	20555216	20562359	20562502	21101	30,34,20	3,7,2	25,28,34	1,0,2	239	132	3.19586e-06	0.000323955	0.847,0.728,0.847	0.932,1.0,0.904	-0.138
20933	ENSMUSG00000002885	Adgre5	chr8	-	83731902	83732037	83730110	83730257	83733413	83733566	20933	96,267,91	92,157,118	108,59,81	57,27,44	256	135	1.32468e-23	5.69412e-21	0.355,0.473,0.289	0.5,0.535,0.493	-0.137
12925	ENSMUSG00000026049	Tex30	chr1	-	44101899	44101957	44099847	44100001	44102327	44102401	12925	10,21,7	28,47,38	8,17,3	14,14,12	51	67	2.32152e-15	6.3576e-13	0.319,0.37,0.195	0.429,0.615,0.247	-0.136
30685	ENSMUSG00000029177	Cenpa	chr5	+	30669691	30669828	30666896	30667113	30672463	30672570	30685	157,306,139	69,119,55	163,48,107	30,13,27	225	100	1.82666e-31	1.40977e-28	0.503,0.533,0.529	0.707,0.621,0.638	-0.134
1007	ENSMUSG00000030583	Sipa1l3	chr7	-	29503850	29503911	29434748	29434825	29505289	29505460	1007	15,51,15	6,22,8	21,14,13	4,6,0	54	70	6.37289e-05	0.00550663	0.764,0.75,0.709	0.872,0.752,1.0	-0.134
5451	ENSMUSG00000028919	Arhgef19	chr4	+	141244817	141244966	141240631	141240744	141246174	141246412	5451	80,171,60	22,51,37	193,151,192	42,33,38	241	106	1.06998e-21	4.1289e-19	0.615,0.596,0.416	0.669,0.668,0.69	-0.133
7363	ENSMUSG00000020696	Rffl	chr11	-	82845751	82845895	82812399	82812810	82871007	82871210	7363	59,169,35	0,13,13	76,35,65	2,0,4	270	135	3.37256e-06	0.000340849	1.0,0.867,0.574	0.95,1.0,0.89	-0.133
40061	ENSMUSG00000056167	Cnot10	chr9	-	114597794	114597830	114597478	114597606	114598704	114598835	40061	9,32,11	14,13,2	25,16,21	5,0,2	33	110	4.47799e-22	1.78898e-19	0.682,0.891,0.948	0.943,1.0,0.972	-0.131
34613	ENSMUSG00000056260	Lrif1	chr3	+	106731662	106733142	106721935	106722106	106734357	106734639	34613	65,130,37	14,15,11	62,76,60	7,5,6	270	135	1.65032e-07	2.09893e-05	0.699,0.813,0.627	0.816,0.884,0.833	-0.131
8581	ENSMUSG00000055707	Klhl26	chr8	-	70455465	70455648	70450227	70453019	70476849	70476943	8581	53,110,35	3,12,5	79,46,80	1,1,5	222	87	6.13342e-11	1.13195e-08	0.874,0.782,0.733	0.969,0.947,0.862	-0.13
27642	ENSMUSG00000064302	Clasp1	chr1	+	118512174	118512222	118510205	118510376	118521826	118521934	27642	12,12,17	93,176,79	20,21,8	71,59,54	48	101	2.07141e-30	1.46543e-27	0.214,0.125,0.312	0.372,0.428,0.238	-0.129
29201	ENSMUSG00000059475	Zfp426	chr9	-	20486329	20486437	20478132	20478254	20492385	20492451	29201	37,76,27	4,32,8	24,25,35	6,2,4	106	39	6.3377e-12	1.29648e-09	0.773,0.466,0.554	0.595,0.821,0.763	-0.129
28916	ENSMUSG00000030035	Wbp1	chr6	-	83120771	83120873	83120184	83120287	83121202	83121387	28916	139,294,116	33,72,18	150,106,134	14,7,14	151	96	3.31551e-33	2.96285e-30	0.728,0.722,0.804	0.872,0.906,0.859	-0.128
39783	ENSMUSG00000041264	Uspl1	chr5	+	149187707	149187834	149184666	149184806	149188344	149188473	39783	51,103,27	29,42,19	50,78,26	18,10,16	225	120	8.27679e-13	1.89908e-10	0.484,0.567,0.431	0.597,0.806,0.464	-0.128
32543	ENSMUSG00000022553	Maf1	chr15	+	76351995	76352041	76351293	76351659	76352419	76352552	32543	18,63,21	209,435,153	60,32,40	287,107,173	69	126	1.19093e-27	7.09503e-25	0.136,0.209,0.2	0.276,0.353,0.297	-0.127
14241	ENSMUSG00000020053	Igf1	chr10	+	87915297	87915349	87913618	87913800	87930674	87930877	14241	0,17,1	14,142,25	3,2,0	13,6,2	90	135	1.3614e-12	3.04147e-10	0.0,0.152,0.057	0.257,0.333,0.0	-0.127
25594	ENSMUSG00000032594	Ip6k1	chr9	+	108045245	108045313	108044724	108044900	108045462	108046143	25594	67,137,65	200,386,191	127,70,95	198,134,143	122	135	4.08782e-43	6.30974e-40	0.27,0.282,0.274	0.415,0.366,0.424	-0.126
19314	ENSMUSG00000037712	Fermt2	chr14	-	45476417	45476450	45475897	45476113	45482431	45482566	19314	12,21,11	31,120,17	12,19,9	25,20,19	45	128	4.04029e-27	2.32543e-24	0.524,0.332,0.648	0.577,0.73,0.574	-0.126
8309	ENSMUSG00000042810	Krba1	chr6	+	48401113	48403010	48395657	48395887	48403377	48403497	8309	29,74,21	11,9,1	54,59,42	9,2,1	248	113	8.56595e-09	1.30831e-06	0.546,0.789,0.905	0.732,0.931,0.95	-0.124
23057	ENSMUSG00000029328	Hnrnpdl	chr5	-	100035634	100035739	100034827	100034984	100036103	100036725	23057	173,486,159	66,118,74	279,218,219	50,51,36	196	135	3.16464e-26	1.73331e-23	0.644,0.739,0.597	0.794,0.746,0.807	-0.122
496	ENSMUSG00000046351	Zfp322a	chr13	-	23362579	23362654	23357031	23357713	23362802	23362875	496	21,49,26	30,37,30	22,43,19	22,17,13	68	66	3.20405e-09	5.15654e-07	0.405,0.562,0.457	0.493,0.711,0.587	-0.122
27943	ENSMUSG00000074643	Cpne1	chr2	-	156103348	156103397	156079338	156079464	156111785	156111943	27943	35,63,38	58,168,62	49,29,26	57,22,47	68	119	1.20305e-07	1.57127e-05	0.514,0.396,0.518	0.601,0.698,0.492	-0.121
10810	ENSMUSG00000024969	Mark2	chr19	-	7279985	7280012	7279110	7279278	7280997	7281255	10810	21,13,11	20,19,21	15,19,11	10,14,8	40	135	3.64218e-07	4.29448e-05	0.78,0.698,0.639	0.835,0.821,0.823	-0.121
2605	ENSMUSG00000026463	Atp2b4	chr1	-	133711641	133711822	133706310	133706996	133715053	133715230	2605	81,147,52	27,72,8	155,74,83	21,16,14	270	135	4.97267e-05	0.00432979	0.6,0.505,0.765	0.787,0.698,0.748	-0.121
10941	ENSMUSG00000022475	Hdac7	chr15	-	97808659	97808770	97808352	97808533	97808966	97809058	10941	3,19,12	11,24,8	7,4,18	12,3,7	158	85	0.000105594	0.00887568	0.128,0.299,0.447	0.239,0.418,0.58	-0.121
13135	ENSMUSG00000027639	Samhd1	chr2	-	157101320	157101443	157099400	157099503	157101720	157101858	13135	362,678,293	144,257,143	273,309,207	64,66,67	189	92	6.72831e-34	6.34666e-31	0.55,0.562,0.499	0.675,0.695,0.601	-0.12
9818	ENSMUSG00000020439	Smtn	chr11	-	3532016	3532069	3531201	3531522	3532410	3532508	9818	0,1,0	79,201,83	7,6,4	134,49,76	48	91	1.05163e-26	5.95189e-24	0.0,0.009,0.0	0.09,0.188,0.091	-0.12
35429	ENSMUSG00000026701	Prdx6	chr1	-	161249358	161249469	161244195	161244342	161251021	161251166	35429	96,200,103	77,159,60	153,192,114	68,71,60	208	135	1.8252e-21	6.81099e-19	0.447,0.449,0.527	0.594,0.637,0.552	-0.12
10376	ENSMUSG00000034681	Rnps1	chr17	+	24415040	24415162	24414674	24414734	24418037	24418218	10376	79,145,51	24,35,18	93,72,51	15,16,8	148	53	5.14074e-07	5.89761e-05	0.541,0.597,0.504	0.689,0.617,0.695	-0.12
7604	ENSMUSG00000038241	Cep250	chr2	+	155994570	155994684	155990215	155992774	155994844	155994991	7604	35,107,28	5,12,2	65,48,58	0,1,2	214	135	1.03982e-17	3.30003e-15	0.815,0.849,0.898	1.0,0.968,0.948	-0.118
16082	ENSMUSG00000039782	Cpeb2	chr5	+	43268868	43268892	43261733	43261784	43277430	43277601	16082	5,7,6	33,36,25	4,7,11	25,20,20	17	44	2.09765e-06	0.000218922	0.282,0.335,0.383	0.293,0.475,0.587	-0.118
1270	ENSMUSG00000029095	Ablim2	chr5	+	35848803	35848905	35841280	35841401	35857127	35857180	1270	4,11,1	12,24,11	5,5,5	7,5,7	80	25	1.88285e-05	0.00174217	0.094,0.125,0.028	0.182,0.238,0.182	-0.118
810	ENSMUSG00000091649	Phf11b	chr14	-	59338620	59338742	59331189	59331297	59341272	59341351	810	40,94,31	3,21,6	29,26,30	4,1,3	133	38	0.000314527	0.0247812	0.792,0.561,0.596	0.674,0.881,0.741	-0.116
9793	ENSMUSG00000031570	Ppapdc1b	chr8	+	25723030	25723113	25722429	25722600	25724079	25724887	9793	72,179,48	323,687,316	132,102,104	277,306,225	152	135	2.77259e-12	5.88447e-10	0.165,0.188,0.119	0.297,0.228,0.291	-0.115
29121	ENSMUSG00000028621	Cyb5rl	chr4	+	107077675	107077780	107073872	107073960	107080890	107081094	29121	15,21,13	2,9,0	12,14,31	1,0,3	142	81	1.00718e-06	0.000111045	0.811,0.571,1.0	0.873,1.0,0.855	-0.115
23837	ENSMUSG00000024019	Cmtr1	chr17	+	29663171	29663306	29660594	29660771	29674138	29674290	23837	17,22,8	1,4,0	549,451,447	3,0,0	256	135	2.87582e-05	0.00258352	0.9,0.744,1.0	0.99,1.0,1.0	-0.115
27683	ENSMUSG00000027200	Sema6d	chr2	+	124660704	124660761	124660282	124660344	124662203	124662371	27683	9,13,6	31,22,31	9,8,9	15,22,11	50	55	0.000186545	0.0152276	0.242,0.394,0.176	0.398,0.286,0.474	-0.115
12072	ENSMUSG00000040123	Zmym5	chr14	-	56810739	56810859	56804414	56804863	56811333	56811464	12072	48,73,29	19,39,23	47,51,28	12,15,15	215	124	9.37848e-09	1.40918e-06	0.593,0.519,0.421	0.693,0.662,0.518	-0.113
3532	ENSMUSG00000004994	Ccdc130	chr8	-	84259112	84259251	84257794	84258926	84260293	84260466	3532	57,122,58	8,31,3	101,74,63	5,7,2	264	135	3.63203e-28	2.24248e-25	0.785,0.668,0.908	0.912,0.844,0.942	-0.112
10377	ENSMUSG00000034681	Rnps1	chr17	+	24415040	24415162	24414674	24414734	24418456	24418612	10377	42,142,54	80,203,92	79,72,68	66,76,53	148	53	6.8009e-26	3.60852e-23	0.158,0.2,0.174	0.3,0.253,0.315	-0.112
8884	ENSMUSG00000021905	Dph3	chr14	-	32084906	32085107	32080568	32083246	32085409	32085609	8884	84,223,78	11,59,16	120,96,80	9,13,8	270	135	3.65815e-24	1.63452e-21	0.792,0.654,0.709	0.87,0.787,0.833	-0.112
33359	ENSMUSG00000049606	Zfp644	chr5	-	106695642	106695699	106690670	106690877	106696531	106696826	33359	19,34,13	4,15,2	32,24,16	2,2,1	100	135	1.87939e-06	0.000197586	0.865,0.754,0.898	0.956,0.942,0.956	-0.112
26446	ENSMUSG00000057335	Cep170	chr1	-	176761350	176761500	176758396	176758517	176769712	176769870	26446	6,17,4	2,8,0	6,12,3	0,0,2	249	114	5.02822e-06	0.000502201	0.579,0.493,1.0	1.0,1.0,0.407	-0.112
30633	ENSMUSG00000020755	Sap30bp	chr11	+	115935365	115935475	115933673	115933781	115938009	115938057	30633	188,426,160	1,11,4	172,228,125	2,1,0	78	7	9.42959e-05	0.00798529	0.944,0.777,0.782	0.885,0.953,1.0	-0.112
4170	ENSMUSG00000063511	Snrnp70	chr7	-	45383124	45383184	45380716	45380818	45383803	45383885	4170	70,292,81	77,126,62	232,185,164	47,91,47	13	35	4.00689e-28	2.42975e-25	0.71,0.862,0.779	0.93,0.846,0.904	-0.11
29641	ENSMUSG00000022401	Xpnpep3	chr15	+	81415846	81415994	81414431	81414548	81427275	81427954	29641	42,81,49	53,105,48	81,60,72	53,40,60	245	110	1.98449e-17	6.12632e-15	0.262,0.257,0.314	0.407,0.402,0.35	-0.109
15972	ENSMUSG00000037679	Inf2	chr12	+	112612547	112612604	112611409	112612036	112614894	112615556	15972	28,106,17	9,43,15	43,35,34	13,10,7	100	135	0.000356825	0.0278553	0.808,0.769,0.605	0.817,0.825,0.868	-0.109
8809	ENSMUSG00000078671	Chd2	chr7	-	73454690	73454803	73454328	73454451	73455490	73455641	8809	17,31,10	110,129,96	27,18,37	69,82,56	193	116	5.88469e-25	2.89612e-22	0.085,0.126,0.059	0.19,0.117,0.284	-0.107
2460	ENSMUSG00000027164	Traf6	chr2	+	101680824	101681027	101678439	101678620	101684478	101684796	2460	93,190,66	68,122,64	81,90,61	38,41,35	270	135	6.50595e-11	1.18779e-08	0.406,0.438,0.34	0.516,0.523,0.466	-0.107
32701	ENSMUSG00000060227	Casc4	chr2	+	121925560	121925728	121911870	121912041	121933477	121933697	32701	130,227,84	83,141,65	85,143,80	37,76,29	270	135	2.25494e-08	3.25843e-06	0.439,0.446,0.393	0.535,0.485,0.58	-0.107
35953	ENSMUSG00000027860	Vangl1	chr3	-	102165772	102165811	102165354	102165487	102166837	102166930	35953	0,0,3	66,119,87	5,3,0	58,41,49	23	77	7.40412e-12	1.4966e-09	0.0,0.0,0.103	0.224,0.197,0.0	-0.106
6535	ENSMUSG00000022952	Runx1	chr16	-	92644153	92644345	92613598	92613760	92668707	92668812	6535	127,227,113	47,50,39	118,77,64	21,18,11	233	98	3.37362e-07	4.0197e-05	0.532,0.656,0.549	0.703,0.643,0.71	-0.106
907	ENSMUSG00000019961	Tmpo	chr10	-	91152627	91152738	91151708	91151797	91158747	91158845	907	121,158,87	7,12,5	79,83,56	2,1,1	111	38	1.04515e-05	0.000994149	0.855,0.818,0.856	0.931,0.966,0.95	-0.106
29879	ENSMUSG00000026017	Carf	chr1	+	60136263	60136384	60131843	60132033	60139199	60139343	29879	34,46,37	2,6,1	32,29,43	0,0,0	228	135	8.69675e-09	1.31255e-06	0.91,0.819,0.956	1.0,1.0,1.0	-0.105
8189	ENSMUSG00000028797	Tmem234	chr4	+	129601869	129601961	129600982	129601243	129602194	129602261	8189	42,75,30	28,78,29	58,48,57	26,34,34	95	60	3.16174e-11	6.03181e-09	0.486,0.378,0.395	0.585,0.471,0.514	-0.104
22812	ENSMUSG00000047766	Lrrc49	chr9	-	60680504	60680702	60680068	60680171	60685034	60685122	22812	37,69,34	9,17,4	63,43,46	8,9,3	177	42	4.70539e-05	0.0041076	0.494,0.491,0.669	0.651,0.531,0.784	-0.104
11154	ENSMUSG00000092203	1110038B12Rik	chr17	-	34950697	34950847	34950241	34950475	34951884	34952434	11154	357,716,263	37,82,37	554,434,440	19,22,28	270	135	1.7686e-43	3.00291e-40	0.828,0.814,0.78	0.936,0.908,0.887	-0.103
34965	ENSMUSG00000031586	Rbpms	chr8	-	33796873	33797003	33795081	33795150	33806716	33806836	34965	3,11,4	22,41,11	7,3,6	11,4,7	151	40	4.73344e-15	1.2757e-12	0.035,0.066,0.088	0.144,0.166,0.185	-0.102
1303	ENSMUSG00000060002	Chpt1	chr10	-	88481352	88481379	88480814	88480946	88482230	88482315	1303	1,2,1	162,297,101	3,3,4	132,156,106	10	68	4.15607e-07	4.81678e-05	0.04,0.044,0.063	0.134,0.116,0.204	-0.102
21210	ENSMUSG00000034602	Mon2	chr10	-	123009912	123009930	123009502	123009631	123010493	123010637	21210	14,12,6	210,278,152	14,6,7	112,117,110	11	122	5.86564e-06	0.000580715	0.425,0.324,0.304	0.581,0.363,0.414	-0.102
34112	ENSMUSG00000027598	Itch	chr2	+	155157773	155157975	155138195	155138272	155163392	155163483	34112	98,138,82	51,83,35	62,99,75	15,26,31	154	19	2.22405e-06	0.000230961	0.192,0.17,0.224	0.338,0.32,0.23	-0.101
13131	ENSMUSG00000015755	Tab2	chr10	-	7933067	7933208	7924684	7924872	7955800	7955893	13131	39,57,25	133,212,112	54,48,31	64,94,65	219	86	6.1637e-10	1.05179e-07	0.103,0.095,0.081	0.249,0.167,0.158	-0.098
13446	ENSMUSG00000029179	Zcchc4	chr5	+	52783988	52784107	52783085	52783214	52785097	52785180	13446	76,206,89	12,26,12	101,106,85	7,9,6	152	63	1.56846e-05	0.00146323	0.724,0.767,0.755	0.857,0.83,0.854	-0.098
23973	ENSMUSG00000032228	Tcf12	chr9	-	72006700	72006762	72000415	72000518	72015637	72015711	23973	8,11,6	71,145,62	6,15,7	49,58,42	16	28	7.27786e-12	1.47989e-09	0.165,0.117,0.145	0.176,0.312,0.226	-0.096
13961	ENSMUSG00000058318	Phf21a	chr2	+	92215448	92215575	92214048	92214089	92221471	92221589	13961	81,188,89	0,12,10	121,89,114	2,2,5	115	10	3.79958e-08	5.33166e-06	1.0,0.577,0.436	0.84,0.795,0.665	-0.096
9023	ENSMUSG00000053091	Lins1	chr7	+	66707024	66707124	66696175	66696306	66708039	66708221	9023	0,3,1	26,34,24	8,1,3	18,16,21	175	124	2.18401e-09	3.58284e-07	0.0,0.059,0.029	0.239,0.042,0.092	-0.095
40173	ENSMUSG00000030924	2610020H08Rik	chr7	+	119802740	119802837	119794005	119794502	119805142	119805286	40173	30,51,24	23,66,26	34,21,27	28,11,21	180	135	2.61802e-05	0.00237074	0.495,0.367,0.409	0.477,0.589,0.491	-0.095
23735	ENSMUSG00000020821	Kif1c	chr11	+	70702431	70702551	70700649	70700709	70702771	70702905	23735	879,1652,761	77,190,58	985,767,730	44,48,25	136	45	3.48184e-40	4.72946e-37	0.791,0.742,0.813	0.881,0.841,0.906	-0.094
35918	ENSMUSG00000030545	Pex11a	chr7	-	79740164	79740280	79735956	79737910	79742909	79743080	35918	123,183,86	34,69,26	146,133,120	22,37,22	218	135	3.00118e-11	5.75787e-09	0.691,0.622,0.672	0.804,0.69,0.772	-0.094
29281	ENSMUSG00000028760	Eif4g3	chr4	+	138057948	138058077	138045342	138045418	138082892	138082988	29281	189,382,194	10,33,12	167,173,119	6,8,4	132	23	1.2144e-06	0.000130138	0.767,0.669,0.738	0.829,0.79,0.838	-0.094
14868	ENSMUSG00000018661	Cog1	chr11	+	113661658	113661693	113661139	113661218	113662206	113662400	14868	5,3,6	163,246,159	9,5,11	126,179,86	28	72	1.99477e-08	2.90723e-06	0.073,0.03,0.088	0.155,0.067,0.247	-0.093
11785	ENSMUSG00000039697	Ncoa7	chr10	-	30647966	30648040	30645583	30647651	30648444	30648540	11785	231,269,151	80,60,43	130,265,80	18,40,12	88	89	4.22199e-14	1.07797e-11	0.745,0.819,0.78	0.88,0.87,0.871	-0.092
5543	ENSMUSG00000042790	Rnf214	chr9	-	45866946	45867051	45866565	45866661	45867499	45867632	5543	37,51,33	28,57,46	44,31,30	27,24,23	141	80	2.76698e-07	3.33196e-05	0.428,0.337,0.289	0.48,0.423,0.425	-0.091
33411	ENSMUSG00000020910	Adprm	chr11	-	67042918	67043036	67041695	67042107	67052534	67052585	33411	25,24,21	15,28,12	21,12,16	7,12,6	131	44	0.00053905	0.0407685	0.359,0.224,0.37	0.502,0.251,0.472	-0.091
19582	ENSMUSG00000039531	Zufsp	chr10	-	33949747	33949864	33948928	33949498	33951130	33951212	19582	123,202,80	6,16,3	121,89,84	1,0,1	160	75	1.73715e-13	4.27465e-11	0.906,0.855,0.926	0.983,1.0,0.975	-0.09
29786	ENSMUSG00000021816	Ppp3cb	chr14	-	20503246	20503276	20499867	20501662	20508623	20508721	29786	29,70,35	36,53,26	27,35,18	19,7,7	23	91	3.27406e-08	4.63253e-06	0.761,0.839,0.842	0.849,0.952,0.911	-0.09
26132	ENSMUSG00000021962	Dcp1a	chr14	+	30512983	30513097	30505545	30505684	30518918	30519677	26132	105,172,62	15,38,8	97,70,82	11,1,11	211	132	2.6021e-07	3.14456e-05	0.814,0.739,0.829	0.847,0.978,0.823	-0.089
4318	ENSMUSG00000024811	Tnks2	chr19	+	36876184	36876373	36875263	36875373	36879234	36879487	4318	673,1019,592	73,79,52	562,500,378	16,26,16	238	103	7.27132e-25	3.52742e-22	0.8,0.848,0.831	0.938,0.893,0.911	-0.088
5127	ENSMUSG00000029673	Auts2	chr5	-	131470413	131470458	131466031	131466127	131472258	131472479	5127	11,18,17	5,14,7	31,12,26	8,4,5	38	89	1.34125e-08	1.98027e-06	0.837,0.751,0.85	0.901,0.875,0.924	-0.087
37465	ENSMUSG00000034243	Golgb1	chr16	+	36893315	36893438	36891366	36891492	36894830	36894944	37465	129,308,118	197,399,157	166,223,124	185,187,102	188	91	3.5674e-12	7.432e-10	0.241,0.272,0.267	0.303,0.366,0.37	-0.086
8957	ENSMUSG00000021066	Atl1	chr12	+	69960547	69960562	69959040	69959472	69963227	69964085	8957	3,2,2	2,5,4	3,8,4	6,1,1	16	135	5.46534e-08	7.48355e-06	0.927,0.771,0.808	0.808,0.985,0.971	-0.086
1615	ENSMUSG00000026571	Dcaf6	chr1	-	165367445	165367505	165357428	165357546	165388657	165388761	1615	10,23,18	71,139,61	16,23,13	51,62,59	44	73	1.26821e-06	0.000135003	0.189,0.215,0.329	0.342,0.381,0.268	-0.086
13720	ENSMUSG00000048442	Smim5	chr11	+	115902986	115903143	115900177	115900342	115905154	115905302	13720	35,45,32	25,32,32	44,23,55	26,18,21	270	135	2.32847e-05	0.00213703	0.412,0.413,0.333	0.458,0.39,0.567	-0.086
23269	ENSMUSG00000017119	Nbr1	chr11	+	101572461	101572572	101571901	101571977	101572807	101572972	23269	272,562,240	133,303,144	289,315,259	138,113,86	142	69	7.4708e-09	1.16373e-06	0.498,0.474,0.447	0.504,0.575,0.594	-0.085
20482	ENSMUSG00000026566	Mpzl1	chr1	-	165601749	165601855	165593367	165593677	165604609	165604742	20482	288,716,292	114,151,92	395,251,235	75,52,44	189	126	2.11362e-07	2.6291e-05	0.627,0.76,0.679	0.778,0.763,0.781	-0.085
31447	ENSMUSG00000029207	Apbb2	chr5	-	66543398	66543617	66492057	66492172	66618567	66618784	31447	74,145,54	5,12,4	109,47,72	1,3,1	243	108	4.89961e-07	5.64003e-05	0.868,0.843,0.857	0.98,0.874,0.97	-0.085
23157	ENSMUSG00000053333	Dis3l2	chr1	+	86791415	86791457	86760287	86760389	86821221	86821450	23157	1,1,0	65,126,41	1,2,2	55,36,34	35	95	0.000346453	0.0271079	0.04,0.021,0.0	0.047,0.131,0.138	-0.085
6155	ENSMUSG00000046897	Zfp740	chr15	+	102205228	102205305	102204570	102204883	102207770	102207920	6155	47,116,50	41,109,35	92,51,79	47,43,37	140	135	1.98904e-07	2.50163e-05	0.525,0.506,0.579	0.654,0.534,0.673	-0.084
36993	ENSMUSG00000032826	Ank2	chr3	-	126963382	126963481	126962250	126962405	126964937	126965162	36993	21,53,14	5,31,8	19,37,21	12,3,7	184	135	4.60777e-06	0.000461565	0.755,0.556,0.562	0.537,0.9,0.688	-0.084
16825	ENSMUSG00000034343	Ube2f	chr1	+	91253759	91253827	91250310	91250437	91254259	91254393	16825	11,17,5	84,249,96	18,12,14	91,67,87	99	112	5.56702e-07	6.34461e-05	0.129,0.072,0.056	0.183,0.168,0.154	-0.083
7667	ENSMUSG00000029823	Luc7l2	chr6	+	38554979	38555063	38551842	38551908	38570509	38570604	7667	158,376,96	50,115,36	169,190,114	36,35,37	31	12	2.8672e-05	0.00258261	0.55,0.559,0.508	0.645,0.678,0.544	-0.083
16167	ENSMUSG00000039968	Rsbn1l	chr5	-	20919524	20920162	20908106	20908244	20927619	20927730	16167	227,329,249	20,22,10	183,179,105	5,5,1	235	100	0.000108488	0.00906698	0.828,0.864,0.914	0.94,0.938,0.978	-0.083
30005	ENSMUSG00000037643	Prkci	chr3	+	31025129	31025219	31018549	31018671	31026252	31026303	30005	206,381,123	5,21,5	140,137,119	0,2,0	63	24	3.10767e-08	4.41549e-06	0.94,0.874,0.904	1.0,0.963,1.0	-0.082
28324	ENSMUSG00000030737	Slco2b1	chr7	-	99695062	99695367	99691756	99691893	99695559	99695628	28324	4,5,14	2,2,2	7,5,4	5,2,0	192	57	6.23416e-06	0.000611848	0.373,0.426,0.675	0.294,0.426,1.0	-0.082
27760	ENSMUSG00000025026	Add3	chr19	+	53244309	53244405	53242503	53242627	53244997	53247399	27760	182,307,169	19,46,13	320,229,238	13,7,10	160	117	3.14939e-27	1.84392e-24	0.875,0.83,0.905	0.947,0.96,0.946	-0.081
24018	ENSMUSG00000039218	Srrm2	chr17	+	23821920	23822015	23821386	23821690	23822412	23822660	24018	70,232,82	324,663,287	225,87,155	354,430,257	176	135	8.18054e-09	1.2627e-06	0.142,0.212,0.18	0.328,0.134,0.316	-0.081
12574	ENSMUSG00000074406	Zfp628	chr7	+	4917409	4917516	4915216	4915405	4918775	4922003	12574	96,177,109	34,49,18	135,87,92	18,12,21	200	135	1.28593e-06	0.000136461	0.656,0.709,0.803	0.835,0.83,0.747	-0.081
26138	ENSMUSG00000040875	Osbpl10	chr9	+	115109399	115109591	115067278	115067325	115167081	115167292	26138	237,484,204	21,32,7	278,248,165	13,8,4	175	40	2.93065e-05	0.00262583	0.721,0.776,0.869	0.83,0.876,0.904	-0.081
9173	ENSMUSG00000022533	Atp13a3	chr16	-	30321805	30321895	30312422	30315901	30322871	30322952	9173	187,422,168	237,446,233	150,217,116	134,166,117	105	74	1.01244e-07	1.33776e-05	0.357,0.4,0.337	0.441,0.48,0.411	-0.079
20229	ENSMUSG00000018412	Kansl1	chr11	-	104368679	104368778	104357480	104357596	104378684	104378826	20229	265,515,252	73,142,43	263,272,248	36,37,45	158	109	1.7803e-11	3.49454e-09	0.715,0.714,0.802	0.834,0.835,0.792	-0.077
29483	ENSMUSG00000022537	Tmem44	chr16	-	30549392	30549457	30547342	30547469	30550362	30550570	29483	19,43,9	19,51,2	44,15,50	14,14,18	101	120	1.64935e-08	2.42461e-06	0.543,0.5,0.842	0.789,0.56,0.767	-0.077
11817	ENSMUSG00000014668	Chfr	chr5	+	110140375	110140453	110136050	110136194	110143550	110143660	11817	114,334,102	15,31,14	176,132,108	7,3,5	110	103	2.51691e-06	0.000259785	0.877,0.91,0.872	0.959,0.976,0.953	-0.076
6614	ENSMUSG00000030733	Sh2b1	chr7	-	126473478	126473615	126472072	126473094	126474995	126475090	6614	8,34,9	23,104,21	22,16,35	42,48,30	213	88	4.6543e-05	0.004084	0.126,0.119,0.15	0.178,0.121,0.325	-0.076
117	ENSMUSG00000038599	Capn8	chr1	+	182602028	182602114	182599541	182599625	182603646	182603721	117	70,213,77	0,8,3	114,69,61	0,0,0	33	10	2.191e-07	2.71539e-05	1.0,0.89,0.886	1.0,1.0,1.0	-0.075
38684	ENSMUSG00000022353	Mtss1	chr15	-	58964496	58964508	58956432	58956590	58968838	58968913	38684	16,20,11	62,126,60	19,25,15	79,73,48	5	68	0.00038017	0.0295419	0.778,0.683,0.714	0.766,0.823,0.81	-0.075
15196	ENSMUSG00000028786	Tmem54	chr4	+	129110374	129110434	129108210	129108404	129110529	129110544	15196	734,1476,781	68,124,58	773,877,619	41,49,43	53	8	1.11591e-05	0.00105849	0.62,0.642,0.67	0.74,0.73,0.685	-0.074
39032	ENSMUSG00000027900	Dram2	chr3	+	106571610	106571693	106566044	106566184	106572972	106573065	39032	135,245,131	55,102,38	101,114,90	25,25,28	101	84	0.000185715	0.0151964	0.671,0.666,0.741	0.771,0.791,0.728	-0.071
8775	ENSMUSG00000024044	Epb41l3	chr17	+	69274703	69274895	69262125	69262346	69284538	69284916	8775	334,605,373	27,52,18	280,422,200	9,14,5	270	135	1.04681e-06	0.000115041	0.861,0.853,0.912	0.94,0.938,0.952	-0.068
8830	ENSMUSG00000060373	Hnrnpc	chr14	-	52098014	52098040	52084114	52084391	52103888	52104028	8830	98,122,80	189,318,131	89,111,59	124,136,113	36	133	1.21022e-06	0.000130138	0.657,0.586,0.693	0.726,0.751,0.659	-0.067
33653	ENSMUSG00000006678	Pola1	chrX	-	93486162	93486314	93480489	93480610	93488094	93488227	33653	1,0,1	49,84,56	12,3,7	43,45,36	240	105	2.58573e-12	5.52241e-10	0.009,0.0,0.008	0.109,0.028,0.078	-0.066
15614	ENSMUSG00000037936	Scarb1	chr5	-	125281104	125281233	125277786	125277865	125283898	125284159	15614	242,471,213	7,32,6	224,182,188	3,0,4	181	72	5.76231e-08	7.85849e-06	0.932,0.854,0.934	0.967,1.0,0.949	-0.065
2489	ENSMUSG00000024236	Svil	chr18	+	5057274	5057439	5048884	5049494	5058124	5058159	2489	1,8,5	17,31,15	0,3,8	6,4,6	163	28	1.0422e-07	1.37175e-05	0.01,0.042,0.054	0.0,0.114,0.186	-0.065
31513	ENSMUSG00000020674	Pxdn	chr12	+	29999498	29999693	29999164	29999273	29999891	30000049	31513	0,0,0	17,56,21	2,0,3	9,3,11	237	102	1.21773e-07	1.58436e-05	0.0,0.0,0.0	0.087,0.0,0.105	-0.064
564	ENSMUSG00000035439	Haus8	chr8	-	71255646	71255712	71255406	71255565	71256458	71256551	564	23,36,24	5,2,0	43,29,23	0,0,0	69	86	0.000211911	0.0171744	0.851,0.957,1.0	1.0,1.0,1.0	-0.064
29480	ENSMUSG00000022537	Tmem44	chr16	-	30549392	30549461	30547342	30547469	30550362	30550578	29480	22,41,8	19,51,2	42,14,46	14,14,18	109	120	2.28387e-24	1.04805e-21	0.56,0.47,0.815	0.768,0.524,0.738	-0.062
35339	ENSMUSG00000025283	Sat1	chrX	-	155215120	155215230	155214032	155214134	155215600	155215684	35339	35,82,44	364,604,271	69,55,44	165,162,160	108	37	9.13219e-12	1.82418e-09	0.032,0.044,0.053	0.125,0.104,0.086	-0.062
40711	ENSMUSG00000037514	Pank2	chr2	+	131282591	131282768	131273910	131274120	131293398	131293524	40711	5,9,6	1,4,1	3,2,2	0,6,0	254	119	0.000174713	0.0143654	0.701,0.513,0.738	1.0,0.135,1.0	-0.061
25149	ENSMUSG00000037971	1110032A03Rik	chr9	-	50764764	50764926	50764223	50764290	50767857	50768160	25149	135,274,152	5,6,0	181,174,151	0,0,0	195	60	3.19632e-05	0.00285633	0.893,0.934,1.0	1.0,1.0,1.0	-0.058
29912	ENSMUSG00000059824	Dbp	chr7	+	45706605	45706716	45705623	45705762	45708259	45708471	29912	23,600,14	4,61,1	20,491,29	1,87,0	205	132	5.51599e-19	1.93105e-16	0.787,0.864,0.9	0.928,0.784,1.0	-0.054
17056	ENSMUSG00000020459	Mtif2	chr11	+	29530580	29530692	29526447	29526487	29533225	29533397	17056	91,172,80	0,10,0	72,118,57	0,0,0	108	33	3.78882e-07	4.42549e-05	1.0,0.84,1.0	1.0,1.0,1.0	-0.053
36391	ENSMUSG00000025036	Sfxn2	chr19	+	46585704	46585803	46582806	46582977	46587934	46588010	36391	24,60,21	0,6,1	51,47,48	1,0,1	118	69	0.000483164	0.0367054	1.0,0.854,0.925	0.968,1.0,0.966	-0.052
366	ENSMUSG00000022503	Nubp1	chr16	+	10420255	10420346	10419652	10419685	10420973	10421128	366	92,287,111	0,0,0	99,66,93	3,0,2	84	26	1.22961e-07	1.5937e-05	1.0,1.0,1.0	0.911,1.0,0.935	0.051
14267	ENSMUSG00000058163	Gm5431	chr11	-	48894334	48894738	48887421	48889715	48901860	48902010	14267	133,166,148	0,0,0	38,65,27	0,3,1	270	135	2.0664e-06	0.000216577	1.0,1.0,1.0	1.0,0.915,0.931	0.051
36429	ENSMUSG00000032572	Col6a4	chr9	-	106071913	106072558	106067846	106068392	106074821	106075430	36429	170,447,118	1,2,0	27,27,40	2,0,1	270	135	3.86148e-08	5.39622e-06	0.988,0.991,1.0	0.871,1.0,0.952	0.052
27323	ENSMUSG00000097080	1700086O06Rik	chr18	-	38240838	38240953	38238404	38239189	38249713	38250198	27323	8,4,2	6,9,0	7,11,2	8,2,2	216	135	6.09671e-09	9.54065e-07	0.455,0.217,1.0	0.354,0.775,0.385	0.053
19036	ENSMUSG00000005107	Slc2a9	chr5	-	38398701	38398889	38391713	38391824	38436539	38436685	19036	41,109,48	2,1,6	38,30,36	4,1,5	239	104	0.000238858	0.0191759	0.899,0.979,0.777	0.805,0.929,0.758	0.054
8238	ENSMUSG00000087165	2010001A14Rik	chr11	-	57796025	57796173	57795498	57795794	57796311	57796397	8238	36,167,33	5,12,5	85,66,90	10,18,10	214	79	0.000431267	0.0331334	0.727,0.837,0.709	0.758,0.575,0.769	0.057
12212	ENSMUSG00000042377	Fam83g	chr11	+	61701642	61701767	61695109	61695277	61707364	61709951	12212	121,185,98	0,0,0	100,85,64	1,9,0	236	135	1.41854e-07	1.81502e-05	1.0,1.0,1.0	0.983,0.844,1.0	0.058
11170	ENSMUSG00000007050	Lsm2	chr17	+	34982619	34982687	34981879	34982085	34985108	34985139	11170	72,183,77	3,5,2	72,58,59	8,0,5	61	24	0.000176777	0.0145	0.904,0.935,0.938	0.78,1.0,0.823	0.058
30820	ENSMUSG00000039804	Ncoa5	chr2	-	165023145	165023201	165012996	165013162	165034682	165034829	30820	77,169,91	8,18,10	98,85,55	23,29,4	98	135	2.43982e-07	2.98027e-05	0.93,0.928,0.926	0.854,0.801,0.95	0.06
7548	ENSMUSG00000031967	Afg3l1	chr8	+	123499991	123500107	123498587	123498698	123501232	123501433	7548	229,393,203	4,9,6	184,128,157	8,5,17	187	104	7.80262e-05	0.00667409	0.97,0.96,0.95	0.927,0.934,0.837	0.061
14798	ENSMUSG00000010066	Cacna2d2	chr9	+	107524397	107524488	107524094	107524192	107524611	107524674	14798	28,32,6	0,15,0	34,28,24	3,4,2	45	12	4.5182e-18	1.47528e-15	1.0,0.363,1.0	0.751,0.651,0.762	0.066
35595	ENSMUSG00000097336	Fendrr	chr8	-	121066664	121066846	121065593	121065779	121073522	121074070	35595	7,43,7	2,4,0	9,2,6	4,0,1	270	135	1.08469e-08	1.61553e-06	0.636,0.843,1.0	0.529,1.0,0.75	0.067
21077	ENSMUSG00000001053	N4bp3	chr11	-	51648007	51648162	51645926	51646274	51650677	51650820	21077	6,13,4	43,56,34	0,2,0	36,40,34	270	135	4.28614e-05	0.00378049	0.065,0.104,0.056	0.0,0.024,0.0	0.067
34050	ENSMUSG00000074733	Zfp950	chr19	-	61117624	61117727	61117142	61117288	61118226	61118350	34050	5,20,7	33,87,25	10,4,4	68,60,61	174	117	0.00021045	0.0170968	0.092,0.134,0.158	0.09,0.043,0.042	0.07
4678	ENSMUSG00000026988	Wdsub1	chr2	-	59878129	59878550	59876666	59876851	59882477	59882586	4678	85,158,76	0,0,0	102,69,73	2,6,0	237	102	9.09987e-08	1.21182e-05	1.0,1.0,1.0	0.956,0.832,1.0	0.071
8724	ENSMUSG00000028028	Alpk1	chr3	-	127677685	127677839	127673319	127673482	127679360	127681452	8724	191,458,197	8,7,4	155,187,162	20,7,8	270	135	6.31235e-13	1.46818e-10	0.923,0.97,0.961	0.795,0.93,0.91	0.073
30761	ENSMUSG00000044252	Osbpl1a	chr18	-	12841183	12841346	12819532	12819661	12871077	12871184	30761	78,116,53	2,4,6	39,38,49	4,1,9	222	87	1.09935e-08	1.63021e-06	0.939,0.919,0.776	0.793,0.937,0.681	0.074
14303	ENSMUSG00000024083	Pja2	chr17	-	64297723	64297909	64292838	64293024	64308621	64309666	14303	390,683,269	99,186,82	246,346,164	101,135,55	270	135	2.92972e-07	3.51546e-05	0.663,0.647,0.621	0.549,0.562,0.599	0.074
21474	ENSMUSG00000056938	Acbd4	chr11	+	103103234	103103369	103103038	103103145	103103525	103103644	21474	68,164,66	7,6,8	74,48,89	7,13,6	198	77	0.000158079	0.0130609	0.791,0.914,0.762	0.804,0.589,0.852	0.074
33374	ENSMUSG00000049606	Zfp644	chr5	-	106690670	106690877	106666784	106666845	106696531	106696650	33374	4,15,3	8,15,10	2,2,1	14,12,14	166	31	1.19333e-07	1.5646e-05	0.085,0.157,0.053	0.026,0.03,0.013	0.075
3500	ENSMUSG00000040570	Rundc3b	chr5	-	8512260	8512407	8494783	8494905	8520858	8521016	3500	57,89,61	57,71,54	38,48,34	33,84,49	250	115	2.43912e-08	3.49484e-06	0.315,0.366,0.342	0.346,0.208,0.242	0.076
11144	ENSMUSG00000042208	0610010F05Rik	chr11	-	23631204	23631334	23628872	23629031	23633492	23633631	11144	98,161,86	3,0,0	48,75,50	7,0,2	243	132	1.42174e-07	1.81502e-05	0.947,1.0,1.0	0.788,1.0,0.931	0.076
17395	ENSMUSG00000040731	Eif4h	chr5	-	134624440	134624500	134621948	134622086	134625365	134625462	17395	224,483,181	257,410,209	172,229,157	316,227,251	57	86	5.00233e-10	8.6228e-08	0.568,0.64,0.566	0.451,0.603,0.486	0.078
6043	ENSMUSG00000058192	Zfp846	chr9	+	20591338	20591421	20590812	20590884	20593160	20595192	6043	28,34,14	1,2,0	18,26,10	2,6,0	82	65	1.86751e-06	0.000196947	0.957,0.931,1.0	0.877,0.775,1.0	0.079
12725	ENSMUSG00000021000	Ctage5	chr12	+	59144698	59144770	59137697	59137786	59146846	59146957	12725	109,189,98	6,20,1	50,74,29	11,19,1	46	51	1.79942e-21	6.7894e-19	0.953,0.913,0.991	0.834,0.812,0.97	0.08
28033	ENSMUSG00000027457	Snph	chr2	-	151600256	151600463	151597108	151597258	151600977	151601074	28033	0,14,1	4,5,2	1,3,3	6,3,10	225	90	8.57411e-13	1.95409e-10	0.0,0.528,0.167	0.063,0.286,0.107	0.08
25336	ENSMUSG00000026617	Bpnt1	chr1	+	185338105	185338232	185332206	185332263	185341222	185341327	25336	744,1453,772	24,45,12	612,536,498	24,18,25	118	13	0.00021356	0.0172668	0.774,0.781,0.876	0.737,0.766,0.687	0.08
33048	ENSMUSG00000027166	Dnajc24	chr2	-	105980981	105981120	105970447	105970516	106001928	106002075	33048	110,301,109	4,6,5	161,129,128	10,6,13	191	62	0.000480306	0.03657	0.899,0.942,0.876	0.839,0.875,0.762	0.08
41091	ENSMUSG00000007570	Fance	chr17	+	28323570	28323665	28322645	28322771	28326151	28326499	41091	3,17,8	35,54,27	6,2,3	60,26,33	160	119	1.16689e-06	0.000127412	0.06,0.19,0.181	0.069,0.054,0.063	0.082
5499	ENSMUSG00000032598	Nckipsd	chr9	+	108812218	108812709	108811878	108811969	108813948	108814119	5499	62,124,44	0,2,1	40,32,28	0,1,4	219	84	1.17355e-06	0.000127729	1.0,0.96,0.944	1.0,0.925,0.729	0.083
1345	ENSMUSG00000005378	Wbscr22	chr5	-	135061072	135061155	135060733	135060830	135061248	135061344	1345	57,127,62	2,2,1	94,48,62	3,7,7	61	44	5.58688e-06	0.000554734	0.954,0.979,0.978	0.958,0.832,0.865	0.085
3778	ENSMUSG00000005087	Cd44	chr2	-	102842260	102842377	102839357	102839477	102853014	102853236	3778	84,109,64	74,82,59	41,65,31	52,57,54	198	113	3.87445e-05	0.00342627	0.393,0.431,0.382	0.31,0.394,0.247	0.085
21582	ENSMUSG00000022779	Top3b	chr16	+	16875068	16875155	16870773	16870829	16877831	16878016	21582	45,82,23	24,81,49	43,28,34	82,40,41	80	49	7.58666e-06	0.000736079	0.535,0.383,0.223	0.243,0.3,0.337	0.087
23927	ENSMUSG00000000134	Tfe3	chrX	+	7767892	7767997	7767438	7767684	7769429	7769547	23927	133,257,122	2,22,9	145,70,114	14,13,13	172	111	0.000125136	0.0104151	0.977,0.883,0.897	0.87,0.777,0.85	0.087
35287	ENSMUSG00000064127	Med14	chrX	-	12689328	12689460	12687018	12687201	12693584	12693696	35287	161,236,148	21,26,17	97,79,73	13,29,9	220	105	0.00029102	0.0231439	0.785,0.812,0.806	0.781,0.565,0.795	0.087
4671	ENSMUSG00000026988	Wdsub1	chr2	-	59878129	59878331	59876666	59876851	59882477	59882557	4671	92,151,74	0,0,0	94,65,69	2,6,0	208	73	3.44074e-12	7.21239e-10	1.0,1.0,1.0	0.943,0.792,1.0	0.088
8876	ENSMUSG00000032384	Csnk1g1	chr9	+	65921003	65921068	65908973	65909168	65958328	65958666	8876	52,104,44	17,11,10	38,57,48	28,12,13	116	135	1.18599e-06	0.00012867	0.781,0.917,0.837	0.612,0.847,0.811	0.088
14547	ENSMUSG00000032366	Tpm1	chr9	-	67047785	67047911	67035994	67036128	67048123	67048249	14547	139,407,151	621,958,511	91,52,61	764,599,606	214	111	1.43954e-105	6.11047e-102	0.104,0.181,0.133	0.058,0.043,0.05	0.089
20330	ENSMUSG00000021843	Ktn1	chr14	+	47734154	47734264	47733226	47733322	47736099	47736557	20330	53,89,60	83,123,50	31,42,30	86,92,37	160	89	5.8946e-12	1.21314e-09	0.262,0.287,0.4	0.167,0.203,0.311	0.089
16765	ENSMUSG00000057969	Sema3b	chr9	-	107605446	107605587	107604968	107605155	107606549	107606934	16765	98,150,75	2,11,2	80,47,50	11,2,6	268	135	2.22309e-08	3.22613e-06	0.961,0.873,0.95	0.786,0.922,0.808	0.089
32812	ENSMUSG00000026395	Ptprc	chr1	-	138122455	138122584	138120019	138120166	138126302	138126326	32812	11,29,17	3,0,4	7,6,3	0,5,1	126	17	1.35024e-05	0.00127366	0.331,1.0,0.364	1.0,0.139,0.288	0.089
16589	ENSMUSG00000034201	Gas2l1	chr11	-	5064836	5065015	5063872	5064478	5065214	5065278	16589	61,94,65	127,167,92	20,5,33	102,110,83	192	57	1.80827e-05	0.00167774	0.125,0.143,0.173	0.055,0.013,0.106	0.089
21447	ENSMUSG00000032357	Tinag	chr9	-	77031688	77031778	77008941	77009065	77045348	77045794	21447	1,1,3	3,12,0	0,3,0	1,0,1	148	117	1.15878e-06	0.000126935	0.209,0.062,1.0	0.0,1.0,0.0	0.09
28439	ENSMUSG00000025735	Rhbdl1	chr17	-	25836410	25836572	25835968	25836193	25836987	25837295	28439	17,81,21	2,1,0	69,28,53	9,2,5	270	135	3.45437e-07	4.10152e-05	0.81,0.976,1.0	0.793,0.875,0.841	0.092
21586	ENSMUSG00000022779	Top3b	chr16	+	16875071	16875155	16870756	16870829	16877831	16878016	21586	45,82,23	24,81,49	43,27,34	82,40,41	85	66	3.69738e-07	4.34449e-05	0.593,0.44,0.267	0.289,0.344,0.392	0.092
21668	ENSMUSG00000005417	Mprip	chr11	+	59772151	59772217	59771616	59771702	59775515	59776223	21668	45,131,39	121,241,78	74,35,59	200,161,173	62	79	7.99854e-13	1.84772e-10	0.322,0.409,0.389	0.32,0.217,0.303	0.093
33858	ENSMUSG00000030451	Herc2	chr7	+	56202100	56202208	56197055	56197209	56203775	56203907	33858	121,282,118	31,99,31	91,88,114	49,24,61	192	125	2.34733e-09	3.81391e-07	0.718,0.65,0.712	0.547,0.705,0.549	0.093
25861	ENSMUSG00000079173	Zan	chr5	-	137446118	137446299	137445361	137445473	137446616	137446864	25861	62,268,49	5,18,4	207,91,155	26,15,20	240	105	9.51019e-09	1.42267e-06	0.844,0.867,0.843	0.777,0.726,0.772	0.093
17409	ENSMUSG00000060510	Zfp266	chr9	-	20508018	20508185	20505976	20506065	20521019	20521119	17409	176,318,163	2,5,5	110,151,71	6,9,2	175	40	6.99524e-14	1.75959e-11	0.953,0.936,0.882	0.807,0.793,0.89	0.094
2928	ENSMUSG00000095026	Gm3336	chr8	+	70720419	70720728	70718542	70718632	70721776	70721937	2928	493,737,410	112,188,73	397,388,258	120,89,123	218	83	4.03913e-12	8.36346e-10	0.626,0.599,0.681	0.557,0.624,0.444	0.094
31107	ENSMUSG00000090626	Tex9	chr9	-	72482446	72482523	72480596	72480775	72484068	72484114	31107	43,78,46	9,14,6	55,47,39	20,16,6	70	39	2.40579e-07	2.9493e-05	0.727,0.756,0.81	0.605,0.621,0.784	0.094
26923	ENSMUSG00000063052	Lrrc40	chr3	+	158041585	158041659	158040440	158040622	158043560	158043690	26923	70,81,55	3,19,8	35,39,29	10,10,8	122	123	5.78555e-07	6.57076e-05	0.959,0.811,0.874	0.779,0.797,0.785	0.094
32478	ENSMUSG00000034334	Fam151b	chr13	-	92466976	92467112	92449621	92450252	92477827	92477953	32478	30,46,57	2,10,4	31,29,27	4,14,2	242	119	2.53274e-06	0.000260626	0.881,0.693,0.875	0.792,0.505,0.869	0.094
11903	ENSMUSG00000018861	Fdxr	chr11	-	115270014	115270099	115269696	115269896	115270322	115270430	11903	44,99,31	1,2,1	47,39,38	3,2,10	122	101	0.000438951	0.0336476	0.973,0.976,0.962	0.928,0.942,0.759	0.094
4926	ENSMUSG00000042705	Commd10	chr18	+	46963659	46963770	46960415	46960506	46990478	46990589	4926	93,196,93	1,9,1	110,74,68	10,3,6	126	53	7.04506e-08	9.4935e-06	0.975,0.902,0.975	0.822,0.912,0.827	0.097
6269	ENSMUSG00000022544	Eef2kmt	chr16	-	5248911	5249045	5248564	5248830	5249346	5249448	6269	97,328,83	0,16,1	127,120,126	11,6,10	214	95	0.000254625	0.0202971	1.0,0.901,0.974	0.837,0.899,0.848	0.097
21463	ENSMUSG00000024392	Bag6	chr17	+	35139022	35139076	35138585	35138782	35139234	35139309	21463	140,257,157	14,44,11	134,84,87	22,40,24	47	68	3.31526e-05	0.00295484	0.935,0.894,0.954	0.898,0.752,0.84	0.098
1913	ENSMUSG00000019088	Dnase1l1	chrX	-	74276478	74276556	74274367	74274468	74277038	74277342	1913	41,97,54	1,7,1	45,44,36	9,4,6	101	94	3.99194e-09	6.39426e-07	0.974,0.928,0.98	0.823,0.911,0.848	0.1
31109	ENSMUSG00000090626	Tex9	chr9	-	72482446	72482529	72480596	72480775	72484068	72484114	31109	43,79,47	9,14,6	55,46,40	20,16,6	76	39	3.99465e-08	5.55944e-06	0.71,0.743,0.801	0.585,0.596,0.774	0.1
34638	ENSMUSG00000062115	Rai1	chr11	+	60185095	60190622	60140240	60140370	60193938	60194032	34638	65,181,61	1,5,1	70,74,70	4,6,4	210	75	2.9928e-07	3.57851e-05	0.959,0.928,0.956	0.862,0.815,0.862	0.101
21567	ENSMUSG00000092416	Zfp141	chr7	-	42501357	42501425	42489438	42490276	42505609	42505726	21567	25,68,13	26,49,12	18,11,17	21,28,14	97	110	2.44529e-05	0.0022382	0.522,0.611,0.551	0.493,0.308,0.579	0.101
31742	ENSMUSG00000021557	Agtpbp1	chr13	-	59482516	59482604	59476993	59477138	59495332	59495481	31742	23,49,34	3,5,6	29,14,11	7,2,5	162	135	9.47408e-06	0.00091139	0.865,0.891,0.825	0.775,0.854,0.647	0.102
28967	ENSMUSG00000027333	Smox	chr2	+	131521054	131521171	131520094	131520268	131522058	131522219	28967	157,272,133	4,7,3	165,161,138	11,18,18	220	135	3.01488e-33	2.76701e-30	0.96,0.96,0.965	0.902,0.846,0.825	0.104
6359	ENSMUSG00000018830	Myh11	chr16	-	14198049	14198088	14194526	14195184	14200694	14200867	6359	62,127,50	134,255,147	67,46,66	219,265,169	64	135	1.78626e-21	6.7894e-19	0.494,0.512,0.418	0.392,0.268,0.452	0.104
36298	ENSMUSG00000009145	Dqx1	chr6	+	83058916	83059110	83058096	83058139	83059438	83059988	36298	224,577,233	4,14,4	360,206,300	9,18,13	171	36	5.19269e-08	7.13901e-06	0.922,0.897,0.925	0.894,0.707,0.829	0.105
14395	ENSMUSG00000028483	Snapc3	chr4	+	83427781	83427866	83418705	83418783	83435190	83435295	14395	59,113,64	3,14,1	75,47,50	9,10,6	55	34	0.000108671	0.00906698	0.924,0.833,0.975	0.837,0.744,0.837	0.105
37889	ENSMUSG00000032135	Mcam	chr9	+	44141274	44141392	44140844	44140992	44141783	44142727	37889	20,150,28	7,31,5	47,20,38	15,9,15	222	135	8.48952e-09	1.30447e-06	0.635,0.746,0.773	0.656,0.575,0.606	0.106
4266	ENSMUSG00000029605	Oas1b	chr5	+	120813210	120813362	120812634	120812880	120814425	120814585	4266	21,57,12	25,51,27	12,4,8	22,22,14	270	135	8.35197e-07	9.29889e-05	0.296,0.358,0.182	0.214,0.083,0.222	0.106
18248	ENSMUSG00000031090	Nadsyn1	chr7	-	143812489	143812607	143811168	143811300	143812762	143812851	18248	237,460,155	6,35,11	302,243,245	43,30,27	159	72	7.44284e-06	0.000724195	0.947,0.856,0.865	0.761,0.786,0.804	0.106
19938	ENSMUSG00000003812	Dnase2a	chr8	+	84909525	84909690	84908984	84909162	84909771	84909969	19938	64,126,61	6,5,3	50,32,49	9,2,9	270	135	9.7805e-06	0.00093821	0.842,0.926,0.91	0.735,0.889,0.731	0.108
24091	ENSMUSG00000025716	Myo3a	chr2	+	22399761	22399972	22396221	22396348	22423216	22423370	24091	65,101,44	0,0,2	55,29,36	6,0,5	255	120	9.43879e-08	1.25204e-05	1.0,1.0,0.912	0.812,1.0,0.772	0.109
19779	ENSMUSG00000045205	Dpy19l4	chr4	-	11276863	11276946	11273006	11273139	11277928	11277985	19779	68,136,71	1,6,1	54,60,30	7,2,5	67	41	7.96811e-11	1.43926e-08	0.977,0.933,0.978	0.825,0.948,0.786	0.11
14498	ENSMUSG00000026254	Eif4e2	chr1	+	87232402	87232481	87226096	87226233	87237845	87240488	14498	8,16,6	29,56,29	6,3,0	43,19,22	139	130	2.55131e-06	0.000261744	0.205,0.211,0.162	0.115,0.129,0.0	0.111
28878	ENSMUSG00000006705	Pknox1	chr17	+	31581803	31582050	31564748	31564888	31583695	31583803	28878	46,72,32	10,32,18	32,28,22	16,19,14	234	99	0.000108155	0.00906698	0.661,0.488,0.429	0.458,0.384,0.399	0.112
14164	ENSMUSG00000028544	Slc5a9	chr4	-	111887509	111887660	111885444	111885613	111889878	111889986	14164	237,146,219	1,5,2	93,105,84	7,2,12	236	101	2.48362e-07	3.0121e-05	0.99,0.926,0.979	0.85,0.957,0.75	0.113
19418	ENSMUSG00000079036	Alkbh1	chr12	-	87441642	87441780	87438396	87438559	87443641	87443826	19418	124,424,162	6,38,8	257,206,151	37,26,26	262	135	2.58249e-09	4.17601e-07	0.914,0.852,0.913	0.782,0.803,0.75	0.115
7426	ENSMUSG00000046782	4921506M07Rik	chr12	+	57654763	57654856	57649414	57649519	57672932	57673386	7426	13,43,16	2,4,2	15,8,14	2,5,2	135	98	3.81045e-06	0.000383962	0.825,0.886,0.853	0.845,0.537,0.836	0.115
40844	ENSMUSG00000035268	Pkig	chr2	+	163659149	163659235	163658414	163658492	163721127	163721301	40844	5,27,11	16,51,17	6,5,1	14,19,17	94	71	1.52953e-06	0.000161806	0.191,0.286,0.328	0.245,0.166,0.043	0.117
31449	ENSMUSG00000061273	Mmgt1	chrX	-	56591077	56591181	56585511	56589303	56595389	56595442	31449	116,144,69	1,0,2	53,46,49	6,1,5	105	46	2.46424e-07	2.99931e-05	0.981,1.0,0.938	0.795,0.953,0.811	0.12
25552	ENSMUSG00000020189	Osbpl8	chr10	+	111224671	111224708	111204734	111204840	111233552	111233690	25552	24,43,15	11,35,8	16,5,9	12,11,10	26	95	2.58613e-05	0.00234812	0.889,0.818,0.873	0.83,0.624,0.767	0.12
13555	ENSMUSG00000016756	Cmah	chr13	+	24430487	24430678	24428828	24428938	24435099	24435247	13555	6,39,17	1,1,0	5,10,11	5,0,0	238	103	1.52459e-12	3.31873e-10	0.722,0.944,1.0	0.302,1.0,1.0	0.121
28980	ENSMUSG00000027333	Smox	chr2	+	131520921	131521171	131520094	131520268	131522058	131522219	28980	157,275,133	4,7,3	165,162,139	11,18,18	270	135	3.869e-43	6.25636e-40	0.952,0.952,0.957	0.882,0.818,0.794	0.122
32082	ENSMUSG00000027016	Zfp385b	chr2	-	77450150	77450313	77415729	77415975	77476734	77476845	32082	38,100,37	2,5,2	33,49,46	4,11,3	239	104	3.98325e-13	9.3285e-11	0.892,0.897,0.89	0.782,0.66,0.87	0.122
6040	ENSMUSG00000022971	Ifnar2	chr16	+	91399217	91399345	91393756	91393913	91403709	91405589	6040	20,66,30	0,1,3	19,9,6	0,0,4	242	135	4.02621e-07	4.68226e-05	1.0,0.974,0.848	1.0,1.0,0.456	0.122
32495	ENSMUSG00000027601	Mtfr1	chr3	+	19208490	19208527	19206451	19206550	19211467	19211583	32495	1,0,7	104,213,84	1,1,0	90,68,63	4	66	0.000559555	0.0421316	0.137,0.0,0.579	0.155,0.195,0.0	0.122
21462	ENSMUSG00000024392	Bag6	chr17	+	35142497	35142605	35142306	35142384	35142726	35142839	21462	243,404,218	17,34,22	145,141,136	28,27,17	109	42	7.50772e-30	5.203e-27	0.846,0.821,0.792	0.666,0.668,0.755	0.123
12477	ENSMUSG00000038244	Mical2	chr7	+	112345245	112345353	112335328	112335430	112346721	112346908	12477	1,16,16	1,0,0	0,3,1	1,0,0	162	95	3.94319e-14	1.01441e-11	0.37,1.0,1.0	0.0,1.0,1.0	0.123
3836	ENSMUSG00000102644	Thap6	chr5	+	91963682	91963785	91963234	91963522	91965095	91965304	3836	37,34,29	6,2,2	15,28,15	7,4,2	192	135	2.04588e-07	2.55419e-05	0.813,0.923,0.911	0.601,0.831,0.841	0.125
20930	ENSMUSG00000002885	Adgre5	chr8	-	83730110	83730257	83729381	83729525	83733413	83733566	20930	247,419,263	166,206,120	158,114,114	170,75,115	270	135	5.83309e-05	0.00505306	0.427,0.504,0.523	0.317,0.432,0.331	0.125
34533	ENSMUSG00000022146	Osmr	chr15	-	6852418	6852588	6847026	6847198	6860292	6860377	34533	64,184,57	1,0,0	16,19,27	0,5,0	213	78	1.60769e-10	2.84344e-08	0.959,1.0,1.0	1.0,0.582,1.0	0.126
21476	ENSMUSG00000056938	Acbd4	chr11	+	103103899	103104020	103103525	103103644	103104092	103104172	21476	77,207,81	11,11,2	112,60,95	21,6,14	143	50	5.96402e-23	2.50033e-20	0.71,0.868,0.934	0.651,0.778,0.703	0.127
39856	ENSMUSG00000003119	Cdk12	chr11	+	98249709	98250100	98245216	98245669	98263469	98263570	39856	119,217,85	4,11,7	96,79,66	18,9,7	229	94	5.97045e-07	6.71885e-05	0.924,0.89,0.833	0.686,0.783,0.795	0.128
20323	ENSMUSG00000021843	Ktn1	chr14	+	47725928	47726000	47724877	47724970	47726225	47726309	20323	26,40,40	17,58,31	21,30,19	42,34,30	23	28	1.74609e-07	2.21245e-05	0.651,0.456,0.611	0.378,0.518,0.435	0.129
1021	ENSMUSG00000078861	Zfp931	chr2	-	178069554	178069615	178067694	178068400	178069822	178069949	1021	18,64,21	1,12,2	46,16,33	13,9,7	93	120	1.00515e-05	0.000961485	0.959,0.873,0.931	0.82,0.696,0.859	0.129
9201	ENSMUSG00000053835	H2-T24	chr17	-	36015383	36015656	36005694	36006789	36017240	36017537	9201	26,49,24	9,6,4	7,11,5	4,2,2	270	135	8.39509e-05	0.00716283	0.591,0.803,0.75	0.467,0.733,0.556	0.129
28975	ENSMUSG00000027333	Smox	chr2	+	131520411	131520646	131520094	131520268	131522058	131522219	28975	138,331,98	4,7,3	131,135,146	11,18,18	270	135	3.79239e-07	4.42549e-05	0.945,0.959,0.942	0.856,0.789,0.802	0.133
20005	ENSMUSG00000053460	Ggcx	chr6	+	72427897	72428049	72427041	72427173	72428457	72428627	20005	259,393,234	8,36,14	231,161,179	39,18,34	260	125	2.53437e-13	6.1473e-11	0.94,0.84,0.889	0.74,0.811,0.717	0.134
25119	ENSMUSG00000053390	Zfp952	chr17	+	33002522	33002632	33001957	33002018	33002757	33005457	25119	2,8,5	4,20,4	3,4,1	15,11,9	125	54	9.22621e-05	0.00783259	0.178,0.147,0.351	0.08,0.136,0.046	0.138
24429	ENSMUSG00000007610	Gtpbp3	chr8	+	71490654	71490967	71490334	71490537	71491065	71491209	24429	44,70,36	16,41,25	29,32,35	35,27,29	270	135	6.07951e-16	1.7204e-13	0.579,0.461,0.419	0.293,0.372,0.376	0.139
10169	ENSMUSG00000025816	Sec61a2	chr2	-	5877854	5878008	5876840	5877001	5882580	5882690	10169	46,111,60	2,11,12	56,54,53	9,10,18	238	103	2.97322e-13	7.16061e-11	0.909,0.814,0.684	0.729,0.7,0.56	0.139
3501	ENSMUSG00000040570	Rundc3b	chr5	-	8512260	8512407	8492266	8492589	8520858	8521016	3501	37,72,43	2,8,3	25,31,22	4,7,4	270	135	1.94714e-10	3.42596e-08	0.902,0.818,0.878	0.758,0.689,0.733	0.139
20276	ENSMUSG00000048126	Col6a3	chr1	-	90813214	90813814	90811258	90811831	90830142	90830258	20276	79,185,37	7,34,14	16,3,19	7,1,6	244	109	9.45417e-13	2.1403e-10	0.834,0.709,0.541	0.505,0.573,0.586	0.14
22998	ENSMUSG00000001249	Hpn	chr7	-	31110713	31110773	31109090	31109192	31114677	31114744	22998	4,20,5	2,1,0	9,2,1	6,2,0	13	20	7.03177e-06	0.000686163	0.755,0.969,1.0	0.698,0.606,1.0	0.14
33465	ENSMUSG00000097039	Pvt1	chr15	+	62159996	62160128	62107147	62107465	62175466	62175548	33465	9,17,0	6,23,2	3,1,0	10,5,2	190	75	2.50502e-05	0.0022867	0.372,0.226,0.0	0.106,0.073,0.0	0.14
21803	ENSMUSG00000022906	Parp9	chr16	+	35943368	35943510	35941032	35941135	35947500	35948354	21803	146,221,150	15,19,9	56,67,33	7,10,10	231	96	2.91684e-18	9.71079e-16	0.802,0.829,0.874	0.769,0.736,0.578	0.141
26931	ENSMUSG00000063052	Lrrc40	chr3	+	158041619	158041659	158040440	158040622	158043560	158043690	26931	28,20,15	3,19,8	6,15,8	10,10,8	54	123	4.11043e-11	7.75455e-09	0.955,0.706,0.81	0.577,0.774,0.695	0.142
34057	ENSMUSG00000029822	Osbpl3	chr6	-	50346010	50346103	50344873	50345030	50346327	50346431	34057	68,239,64	42,122,37	67,38,39	40,67,40	134	97	9.48606e-37	1.07376e-33	0.54,0.586,0.556	0.548,0.291,0.414	0.143
1261	ENSMUSG00000020593	Lpin1	chr12	-	16584507	16584651	16580703	16580904	16589717	16589770	1261	25,59,13	16,38,16	7,12,9	18,26,18	181	46	2.34647e-07	2.8975e-05	0.284,0.283,0.171	0.09,0.105,0.113	0.143
9390	ENSMUSG00000029534	St7	chr6	+	17850356	17850425	17846198	17846314	17852257	17852412	9390	9,21,6	4,11,2	8,3,5	3,10,2	98	109	6.95953e-06	0.000681071	0.714,0.68,0.769	0.748,0.25,0.735	0.143
3484	ENSMUSG00000040701	Ap1g2	chr14	-	55104581	55104658	55104362	55104458	55104830	55104927	3484	60,152,53	2,16,4	73,63,46	20,10,15	49	44	1.25639e-09	2.0812e-07	0.964,0.895,0.922	0.766,0.85,0.734	0.144
34694	ENSMUSG00000013338	Fer1l4	chr2	-	156029161	156029278	156024950	156025078	156029607	156029742	34694	57,148,37	1,0,0	11,12,16	0,4,1	199	114	1.63062e-45	3.2572e-42	0.97,1.0,1.0	1.0,0.632,0.902	0.145
21879	ENSMUSG00000057406	Whsc1	chr5	+	33843111	33843737	33820828	33820877	33854609	33854776	21879	44,42,35	1,0,4	23,17,28	4,3,0	177	42	3.19201e-06	0.000323955	0.913,1.0,0.675	0.577,0.573,1.0	0.146
11554	ENSMUSG00000028073	Pear1	chr3	-	87751853	87751942	87751649	87751773	87752106	87752319	11554	35,85,24	0,0,0	19,18,15	2,2,3	146	117	0.000622687	0.0465753	1.0,1.0,1.0	0.884,0.878,0.8	0.146
17149	ENSMUSG00000026646	Suv39h2	chr2	-	3472501	3472647	3464266	3464926	3474702	3474960	17149	13,25,11	11,13,5	11,5,3	3,14,9	270	135	1.88157e-12	4.0697e-10	0.371,0.49,0.524	0.647,0.152,0.143	0.148
40291	ENSMUSG00000015962	1700016C15Rik	chr1	+	177743253	177743426	177740994	177741090	177752915	177753035	40291	22,34,14	0,0,2	5,2,2	0,0,2	202	67	1.56046e-16	4.52908e-14	1.0,1.0,0.699	1.0,1.0,0.249	0.15
35169	ENSMUSG00000024045	Akap8	chr17	-	32317845	32317878	32316186	32316667	32318770	32318809	35169	13,34,5	0,3,4	5,10,14	5,7,2	26	32	3.8369e-17	1.15304e-14	1.0,0.933,0.606	0.552,0.637,0.896	0.151
20711	ENSMUSG00000036893	Ehmt1	chr2	-	24863771	24863929	24858172	24858250	24877454	24877626	20711	34,90,30	1,1,0	36,34,43	9,2,0	206	71	5.38072e-18	1.74018e-15	0.921,0.969,1.0	0.58,0.854,1.0	0.152
937	ENSMUSG00000005947	Itgae	chr11	+	73114856	73115010	73113581	73113733	73115506	73115657	937	35,103,42	0,5,2	30,10,19	8,2,0	270	135	0.000102973	0.00867683	1.0,0.912,0.913	0.652,0.714,1.0	0.153
28416	ENSMUSG00000002109	Ddb2	chr2	-	91218743	91218889	91217306	91217406	91234107	91234299	28416	67,126,35	2,14,3	94,68,88	33,5,16	228	93	2.49399e-29	1.59794e-26	0.932,0.786,0.826	0.537,0.847,0.692	0.156
21238	ENSMUSG00000021552	Gkap1	chr13	-	58241653	58241755	58238648	58238712	58243801	58243954	21238	12,41,21	0,3,2	10,16,17	3,2,2	112	57	2.75507e-05	0.00248821	1.0,0.874,0.842	0.629,0.803,0.812	0.157
1319	ENSMUSG00000031565	Fgfr1	chr8	+	25555507	25555774	25532249	25532428	25557730	25557814	1319	23,134,36	11,73,6	51,32,27	37,14,29	212	77	1.37566e-10	2.44579e-08	0.432,0.4,0.685	0.334,0.454,0.253	0.159
24796	ENSMUSG00000002111	Spi1	chr2	+	91113254	91113445	91099429	91099526	91114244	91114410	24796	30,118,14	0,0,0	10,8,11	0,0,4	225	90	8.58114e-06	0.000827836	1.0,1.0,1.0	1.0,1.0,0.524	0.159
30240	ENSMUSG00000022634	Yaf2	chr15	-	93317538	93317608	93286409	93286562	93336339	93336465	30240	23,78,18	25,67,34	13,23,15	40,33,49	110	119	1.09446e-39	1.32735e-36	0.499,0.557,0.364	0.26,0.43,0.249	0.16
30261	ENSMUSG00000034949	Zfr2	chr10	+	81242769	81242956	81241994	81242174	81243649	81243795	30261	27,43,25	0,2,1	39,33,32	4,5,5	270	135	9.46712e-10	1.59151e-07	1.0,0.915,0.926	0.83,0.767,0.762	0.161
20008	ENSMUSG00000053460	Ggcx	chr6	+	72427897	72427980	72427041	72427173	72428457	72428627	20008	92,116,67	8,36,14	79,55,59	39,18,34	142	125	2.30887e-06	0.000239039	0.91,0.739,0.808	0.641,0.729,0.604	0.161
36367	ENSMUSG00000036167	Pphln1	chr15	+	93420283	93420490	93410691	93410783	93424013	93424075	36367	36,78,39	0,6,2	32,20,19	0,7,4	140	5	1.4087e-12	3.12658e-10	1.0,0.317,0.411	1.0,0.093,0.145	0.163
32586	ENSMUSG00000074272	Ceacam1	chr7	-	25473797	25474052	25466316	25466437	25476343	25476703	32586	2,6,8	1,0,2	2,2,2	0,5,1	249	114	2.59788e-10	4.54735e-08	0.478,1.0,0.647	1.0,0.155,0.478	0.164
11324	ENSMUSG00000036833	Pnpla7	chr2	+	25038836	25038900	25029506	25029656	25039602	25039771	11324	17,73,22	1,8,3	47,46,36	15,19,15	114	135	2.28169e-08	3.28312e-06	0.953,0.915,0.897	0.788,0.741,0.74	0.165
37164	ENSMUSG00000023050	Map3k12	chr15	-	102508327	102508463	102505468	102505568	102509289	102509378	37164	0,0,1	5,8,0	4,7,1	3,7,4	163	40	5.94255e-24	2.62074e-21	0.0,0.0,1.0	0.247,0.197,0.058	0.166
19111	ENSMUSG00000043003	Rasef	chr4	-	73789744	73789915	73771285	73771432	73790597	73790709	19111	16,36,15	3,0,0	14,12,11	1,5,1	240	105	9.992e-05	0.00844051	0.7,1.0,1.0	0.86,0.512,0.828	0.167
37635	ENSMUSG00000027994	Ccdc109b	chr3	-	129926364	129926469	129918585	129918746	129933582	129933753	37635	38,103,40	2,1,0	19,14,4	0,2,2	196	135	5.713e-09	8.98157e-07	0.929,0.986,1.0	1.0,0.828,0.579	0.169
9817	ENSMUSG00000020439	Smtn	chr11	-	3520847	3520916	3517522	3517827	3521816	3521968	9817	60,98,73	44,68,30	60,46,69	71,55,85	124	135	2.55968e-48	5.43261e-45	0.598,0.611,0.726	0.479,0.477,0.469	0.17
30759	ENSMUSG00000044252	Osbpl1a	chr18	-	12841183	12841346	12819532	12819661	12862106	12862673	30759	52,86,22	4,11,2	30,34,26	8,6,8	257	122	1.90004e-05	0.0017533	0.861,0.788,0.839	0.64,0.729,0.607	0.171
4024	ENSMUSG00000028086	Fbxw7	chr3	+	84864136	84864200	84863963	84864011	84903500	84904079	4024	40,51,44	20,29,6	37,23,18	20,14,24	57	41	1.14048e-16	3.3677e-14	0.59,0.558,0.841	0.571,0.542,0.35	0.175
24977	ENSMUSG00000026565	Pou2f1	chr1	-	165883046	165883118	165880129	165880475	165891809	165891915	24977	13,22,14	29,34,25	3,7,2	16,21,13	94	99	0.000189044	0.0153946	0.321,0.405,0.371	0.165,0.26,0.139	0.178
21924	ENSMUSG00000055923	Aasdh	chr5	-	76894289	76894362	76891602	76891795	76896376	76896690	21924	4,22,4	13,54,6	12,4,3	55,22,47	132	135	8.24555e-25	3.94369e-22	0.239,0.294,0.405	0.182,0.157,0.061	0.179
11153	ENSMUSG00000020486	2004-09-01	chr11	+	87588967	87589085	87588717	87588852	87589174	87589276	11153	43,184,11	1,2,0	29,7,11	0,3,1	175	88	5.35571e-20	1.95558e-17	0.956,0.979,1.0	1.0,0.54,0.847	0.183
28615	ENSMUSG00000028364	Tnc	chr4	-	64000697	64000970	63999912	64000185	64006245	64006509	28615	61,415,77	0,1,0	47,30,23	4,0,8	270	135	1.03855e-09	1.72878e-07	1.0,0.995,1.0	0.855,1.0,0.59	0.183
3905	ENSMUSG00000021271	Zfp839	chr12	+	110860795	110861023	110854999	110855872	110863963	110864056	3905	64,140,53	14,27,11	66,25,66	17,30,20	221	86	3.88705e-34	3.99989e-31	0.64,0.669,0.652	0.602,0.245,0.562	0.184
21135	ENSMUSG00000001166	Oas1c	chr5	-	120807959	120808248	120805403	120805600	120812433	120812514	21135	16,25,17	2,1,0	23,10,13	5,2,1	209	74	0.000405694	0.0313817	0.739,0.898,1.0	0.62,0.639,0.822	0.185
35325	ENSMUSG00000039246	Lyplal1	chr1	-	186100192	186100362	186089443	186089559	186114263	186114363	35325	27,101,56	0,0,1	48,70,56	4,3,8	202	67	2.766e-29	1.73941e-26	1.0,1.0,0.949	0.799,0.886,0.699	0.188
38914	ENSMUSG00000005501	Usp40	chr1	-	87968395	87968449	87967509	87967598	87975807	87975931	38914	9,7,20	3,2,3	4,5,4	3,3,6	29	64	2.62727e-23	1.11521e-20	0.869,0.885,0.936	0.746,0.786,0.595	0.188
36403	ENSMUSG00000032374	Plod2	chr9	+	92601984	92602047	92600740	92600882	92602947	92603061	36403	6,43,2	0,1,1	5,8,4	0,3,9	84	107	1.91709e-13	4.68348e-11	1.0,0.982,0.718	1.0,0.773,0.361	0.189
32476	ENSMUSG00000034334	Fam151b	chr13	-	92473962	92474128	92467944	92468162	92477827	92477953	32476	25,96,26	7,19,10	33,30,26	21,14,21	254	119	8.319e-44	1.48683e-40	0.626,0.703,0.549	0.424,0.501,0.367	0.195
28233	ENSMUSG00000029687	Ezh2	chr6	-	47541844	47541970	47540676	47540855	47542365	47542406	28233	93,131,84	7,5,9	45,69,49	11,6,12	137	34	1.13419e-31	9.17018e-29	0.767,0.867,0.698	0.504,0.741,0.503	0.195
17819	ENSMUSG00000030834	Abcc6	chr7	-	45989537	45989745	45986330	45986641	45990287	45990414	17819	24,52,17	0,6,1	21,21,33	8,2,6	255	120	1.46096e-12	3.22152e-10	1.0,0.803,0.889	0.553,0.832,0.721	0.195
1183	ENSMUSG00000036026	Tmem63b	chr17	-	45680587	45680641	45679531	45679714	45685915	45686137	1183	13,31,8	9,8,3	4,9,9	6,5,12	94	135	2.77042e-08	3.95286e-06	0.675,0.848,0.793	0.489,0.721,0.519	0.196
30615	ENSMUSG00000024713	Pcsk5	chr19	-	17617650	17617754	17595660	17595778	17642492	17642593	30615	160,243,140	39,76,40	169,159,114	103,106,71	129	70	3.41093e-104	1.28698e-100	0.69,0.634,0.655	0.471,0.449,0.466	0.198
18631	ENSMUSG00000021068	Nin	chr12	-	70042131	70044252	70040754	70040880	70045146	70045637	18631	10,33,14	18,22,9	4,1,4	7,19,7	254	119	3.38178e-05	0.00300624	0.207,0.413,0.422	0.211,0.024,0.211	0.199
32004	ENSMUSG00000040044	Orc3	chr4	-	34611021	34611076	34605536	34605681	34614864	34614944	32004	2,2,1	0,0,1	1,1,0	0,0,3	48	73	0.000653306	0.0486512	1.0,1.0,0.603	1.0,1.0,0.0	0.201
16588	ENSMUSG00000034201	Gas2l1	chr11	-	5064836	5065094	5063825	5064478	5065214	5065327	16588	166,307,188	127,167,92	66,34,93	102,110,83	241	106	4.37361e-08	6.062e-06	0.365,0.447,0.473	0.222,0.12,0.33	0.204
19226	ENSMUSG00000099950	9130227L01Rik	chr1	+	55970514	55970652	55960913	55961162	55971079	55972328	19226	11,20,10	1,1,0	2,14,5	1,4,0	262	135	2.10167e-06	0.000218922	0.85,0.912,1.0	0.508,0.643,1.0	0.204
31177	ENSMUSG00000042302	Ehbp1	chr11	-	22062779	22062887	22059136	22059261	22068358	22068506	31177	19,34,12	20,31,11	12,9,8	38,18,25	185	118	1.48843e-16	4.35726e-14	0.377,0.412,0.41	0.168,0.242,0.17	0.206
24138	ENSMUSG00000069456	Rdh16	chr10	+	127811053	127811312	127801153	127801510	127812785	127812949	24138	457,340,344	117,291,96	117,130,83	114,106,88	270	135	5.67042e-122	2.7508e-118	0.661,0.369,0.642	0.339,0.38,0.32	0.211
37007	ENSMUSG00000026098	Pms1	chr1	-	53290378	53290423	53281946	53282092	53296731	53297015	37007	2,14,3	3,3,3	7,2,3	10,5,6	76	135	0.000417445	0.0322173	0.542,0.892,0.64	0.554,0.415,0.47	0.212
783	ENSMUSG00000038010	Ccdc138	chr10	+	58509504	58509632	58507520	58507641	58513078	58513257	783	11,40,16	3,26,6	12,16,9	12,11,13	221	114	1.19189e-06	0.000128899	0.654,0.442,0.579	0.34,0.429,0.263	0.214
9819	ENSMUSG00000020439	Smtn	chr11	-	3520751	3520916	3517522	3517827	3521816	3521968	9819	126,199,141	44,68,30	109,76,111	71,55,85	270	135	3.64975e-25	1.87785e-22	0.589,0.594,0.701	0.434,0.409,0.395	0.215
10042	ENSMUSG00000034206	Polq	chr16	+	37016312	37016408	37015078	37015209	37017198	37017355	10042	5,13,7	6,14,8	4,2,1	7,12,5	167	124	2.75987e-11	5.32498e-09	0.382,0.408,0.394	0.298,0.11,0.129	0.216
21264	ENSMUSG00000031552	Adam18	chr8	-	24610981	24611139	24602245	24602385	24614791	24614862	21264	30,39,10	1,1,0	16,17,11	1,4,1	197	62	0.000628611	0.0469151	0.904,0.925,1.0	0.834,0.572,0.776	0.216
11838	ENSMUSG00000051984	Sec31b	chr19	-	44519172	44519487	44518517	44518664	44520422	44520582	11838	3,7,9	2,0,0	7,4,2	1,2,1	270	135	0.000302464	0.0239978	0.429,1.0,1.0	0.778,0.5,0.5	0.217
33811	ENSMUSG00000064289	Tank	chr2	+	61613650	61613798	61593164	61593208	61626905	61627014	33811	379,864,338	2,6,0	248,327,151	3,4,3	139	4	5.8212e-14	1.4752e-11	0.845,0.806,1.0	0.704,0.702,0.592	0.218
34479	ENSMUSG00000030276	Ttll3	chr6	+	113413621	113413698	113412788	113413059	113413862	113414583	34479	5,21,1	6,16,3	5,2,1	17,5,10	140	135	6.06627e-06	0.00059732	0.446,0.559,0.243	0.221,0.278,0.088	0.22
24057	ENSMUSG00000021481	Zfp346	chr13	+	55115479	55115624	55113677	55113770	55122329	55122515	24057	19,70,29	1,0,0	17,22,17	3,1,4	221	86	0.000306511	0.0242622	0.881,1.0,1.0	0.688,0.895,0.623	0.225
13723	ENSMUSG00000087403	Kantr	chrX	-	152320209	152320284	152298728	152298874	152327160	152327239	13723	2,5,2	0,4,0	14,0,2	2,1,0	73	72	1.24656e-06	0.000133115	1.0,0.552,1.0	0.873,0.0,1.0	0.226
16646	ENSMUSG00000031156	Slc35a2	chrX	+	7892729	7892867	7889611	7889763	7894190	7894460	16646	25,46,12	3,13,11	18,19,10	9,15,17	262	135	7.9448e-31	5.86499e-28	0.811,0.646,0.36	0.508,0.395,0.233	0.227
35091	ENSMUSG00000049295	Zfp219	chr14	-	52014947	52015052	52009969	52010058	52019494	52019713	35091	2,6,14	1,0,1	6,4,5	1,2,4	143	82	5.76737e-11	1.07021e-08	0.534,1.0,0.889	0.775,0.534,0.418	0.232
19522	ENSMUSG00000028282	Casp8ap2	chr4	+	32624083	32624166	32615477	32615739	32630177	32630246	19522	7,14,6	1,2,0	3,6,7	3,4,0	79	62	5.15855e-08	7.1209e-06	0.846,0.846,1.0	0.44,0.541,1.0	0.237
12739	ENSMUSG00000028268	Gbp3	chr3	+	142560495	142560690	142560025	142560283	142561739	142561935	12739	32,89,33	5,15,8	5,11,6	5,9,1	270	135	1.01582e-39	1.2776e-36	0.762,0.748,0.673	0.333,0.379,0.75	0.24
16170	ENSMUSG00000029925	Tbxas1	chr6	+	39017891	39017980	39001251	39001368	39021038	39021187	16170	32,89,21	0,0,0	12,1,3	2,1,0	139	110	7.57935e-44	1.42989e-40	1.0,1.0,1.0	0.826,0.442,1.0	0.244
13652	ENSMUSG00000027405	Nop56	chr2	+	130277031	130277314	130276596	130276653	130277475	130277624	13652	37,118,44	0,5,1	36,20,32	3,6,2	185	50	5.22472e-25	2.60913e-22	1.0,0.864,0.922	0.764,0.474,0.812	0.245
17918	ENSMUSG00000020776	Fbf1	chr11	-	116167132	116167228	116165831	116165912	116167551	116168154	17918	7,14,3	4,9,14	1,0,4	10,3,5	117	74	8.68974e-09	1.31255e-06	0.525,0.496,0.119	0.059,0.0,0.336	0.248
3338	ENSMUSG00000026853	Crat	chr2	-	30413859	30413996	30412982	30413246	30415194	30415308	3338	20,18,9	8,22,6	8,11,3	25,22,8	232	107	7.6187e-42	1.12485e-38	0.536,0.274,0.409	0.129,0.187,0.147	0.252
33112	ENSMUSG00000037788	Vopp1	chr6	-	57808535	57808692	57774710	57774788	57824926	57825150	33112	7,32,23	5,1,0	8,4,13	5,2,2	206	71	0.000453541	0.0346877	0.325,0.917,1.0	0.355,0.408,0.691	0.263
32962	ENSMUSG00000027259	Adal	chr2	+	121148240	121148322	121146032	121146120	121150219	121150346	32962	11,15,7	0,2,1	5,15,14	7,4,3	81	66	1.48849e-12	3.26104e-10	1.0,0.859,0.851	0.368,0.753,0.792	0.266
10332	ENSMUSG00000008601	Rab25	chr3	-	88547621	88547768	88543319	88543513	88548032	88548249	10332	28,33,17	7,8,0	21,10,16	11,8,4	270	135	6.435e-20	2.32468e-17	0.667,0.673,1.0	0.488,0.385,0.667	0.267
12749	ENSMUSG00000029016	Clcn6	chr4	-	148017495	148017662	148016851	148016978	148017902	148018016	12749	20,33,8	2,3,0	11,16,21	5,8,1	227	92	1.88938e-15	5.21621e-13	0.802,0.817,1.0	0.471,0.448,0.895	0.268
4152	ENSMUSG00000021998	Lcp1	chr14	+	75176814	75176933	75136331	75136642	75198076	75198163	4152	14,51,10	9,15,5	7,11,4	12,9,12	169	80	2.33874e-22	9.68525e-20	0.424,0.617,0.486	0.216,0.367,0.136	0.269
28183	ENSMUSG00000028032	Papss1	chr3	+	131567501	131567678	131564895	131564983	131579310	131579425	28183	475,1130,373	255,491,212	245,0,178	418,400,381	189	54	0	0	0.347,0.397,0.335	0.143,0.0,0.118	0.273
32325	ENSMUSG00000005125	Ndrg1	chr15	-	66960471	66960615	66948378	66948484	66969503	66969616	32325	10,9,8	1,0,3	1,4,4	1,8,0	205	70	8.79851e-20	3.14505e-17	0.773,1.0,0.477	0.255,0.146,1.0	0.283
13523	ENSMUSG00000034593	Myo5a	chr9	+	75192383	75192464	75189899	75190000	75193938	75194137	13523	5,24,9	4,4,2	8,1,2	3,3,3	107	94	3.92936e-14	1.01441e-11	0.523,0.841,0.798	0.701,0.227,0.369	0.288
19682	ENSMUSG00000031098	Syt8	chr7	+	142439659	142439765	142439353	142439521	142439850	142439984	19682	6,10,6	0,0,2	3,1,4	3,1,0	190	127	5.37447e-10	9.21749e-08	1.0,1.0,0.667	0.401,0.401,1.0	0.288
31873	ENSMUSG00000032076	Cadm1	chr9	+	47829376	47829409	47813772	47813945	47848166	47848298	31873	1,6,2	1,4,3	1,0,1	1,3,2	42	125	1.38844e-07	1.78593e-05	0.749,0.817,0.665	0.749,0.0,0.598	0.295
14201	ENSMUSG00000084925	1810062O18Rik	chr14	+	20550070	20550175	20546113	20546344	20561985	20562096	14201	4,5,1	2,2,3	1,1,2	4,2,15	165	104	2.20356e-29	1.46722e-26	0.558,0.612,0.174	0.136,0.24,0.078	0.297
16964	ENSMUSG00000048652	Samd13	chr3	-	146684932	146685140	146680449	146680847	146685435	146685471	16964	12,17,4	1,15,5	1,1,0	4,5,2	164	29	2.53434e-11	4.91779e-09	0.68,0.167,0.124	0.042,0.034,0.0	0.298
12133	ENSMUSG00000022724	Mina	chr16	+	59489489	59489566	59487427	59487599	59491204	59491668	12133	4,5,4	3,2,1	0,2,2	7,1,2	140	135	9.48817e-16	2.64098e-13	0.563,0.707,0.794	0.0,0.659,0.491	0.305
26443	ENSMUSG00000057335	Cep170	chr1	-	176769232	176769526	176761350	176761500	176769712	176769870	26443	10,20,8	0,5,0	3,5,9	1,7,1	270	135	3.75101e-15	1.01901e-12	1.0,0.667,1.0	0.6,0.263,0.818	0.329
19720	ENSMUSG00000032839	Trpc1	chr9	-	95736819	95736921	95732006	95732209	95743196	95743351	19720	13,17,9	4,5,0	0,2,8	2,2,0	190	135	0.00067266	0.0498738	0.698,0.707,1.0	0.0,0.415,1.0	0.33
3016	ENSMUSG00000097487	Ptges3l	chr11	-	101419674	101419728	101418811	101419186	101421864	101421954	3016	2,3,5	3,5,0	2,1,0	3,2,3	47	83	8.64339e-07	9.59191e-05	0.541,0.514,1.0	0.541,0.469,0.0	0.348
21737	ENSMUSG00000025871	4833439L19Rik	chr13	-	54564184	54564272	54559197	54559324	54565181	54565356	21737	1,11,2	0,0,2	1,5,2	1,4,2	147	120	2.00078e-11	3.90475e-09	1.0,1.0,0.449	0.449,0.505,0.449	0.349
18851	ENSMUSG00000052707	Tnrc6a	chr7	+	123143749	123143837	123124667	123124715	123162493	123162877	18851	3,10,5	1,1,3	4,1,2	6,5,1	81	41	1.70946e-24	7.95204e-22	0.603,0.835,0.458	0.252,0.092,0.503	0.35
12950	ENSMUSG00000003534	Ddr1	chr17	-	35703923	35704139	35693787	35693917	35704530	35704599	12950	7,1,11	1,4,3	3,2,0	9,6,2	185	50	0.000525063	0.0397993	0.654,0.063,0.498	0.083,0.083,0.0	0.35
4617	ENSMUSG00000038679	Trps1	chr15	-	50765504	50765537	50664686	50664809	50822104	50822708	4617	1,1,3	3,9,7	0,1,0	15,6,15	33	116	5.95009e-15	1.59097e-12	0.54,0.281,0.601	0.0,0.369,0.0	0.351
22504	ENSMUSG00000052105	Mtcl1	chr17	-	66384299	66384374	66379128	66380436	66385859	66385910	22504	9,7,4	1,12,3	1,1,1	2,5,4	68	44	3.06848e-10	5.34357e-08	0.853,0.274,0.463	0.244,0.115,0.139	0.364
15114	ENSMUSG00000044348	Slc25a53	chrX	-	137027989	137028154	137015256	137016339	137032350	137032500	15114	4,9,4	0,2,0	5,0,4	2,2,0	270	135	7.51411e-05	0.00645985	1.0,0.692,1.0	0.556,0.0,1.0	0.379
20539	ENSMUSG00000025237	Parp6	chr9	+	59641740	59641810	59641023	59641096	59648829	59648909	20539	5,8,3	2,11,2	1,2,0	4,2,3	1	4	0.000240318	0.019247	0.909,0.744,0.857	0.5,0.8,0.0	0.403
28184	ENSMUSG00000028032	Papss1	chr3	+	131567501	131567678	131565947	131566060	131579310	131579425	28184	262,610,184	2,5,0	108,0,108	12,15,3	214	79	3.9154e-35	4.15497e-32	0.98,0.978,1.0	0.769,0.0,0.93	0.42
31834	ENSMUSG00000016918	Sulf1	chr1	+	12850759	12850793	12848330	12848454	12858811	12860371	31834	3,5,3	1,2,0	2,2,0	2,2,1	36	117	1.85958e-08	2.72188e-06	0.907,0.89,1.0	0.765,0.765,0.0	0.422
23118	ENSMUSG00000036172	Cd200r3	chr16	+	44954118	44954337	44953401	44953719	44957727	44957833	23118	3,8,3	0,1,1	0,0,1	2,2,0	234	99	1.73686e-17	5.41105e-15	1.0,0.772,0.559	0.0,0.0,1.0	0.444
41060	ENSMUSG00000034813	Grip1	chr10	+	119985473	119985629	119978437	119978607	119986331	119986484	41060	7,2,4	3,7,0	1,1,3	9,6,17	270	135	0.000551045	0.0415831	0.538,0.125,1.0	0.053,0.077,0.081	0.484
25529	ENSMUSG00000028078	Dclk2	chr3	-	86793218	86793299	86791994	86792111	86793816	86793913	25529	5,7,3	2,2,0	5,1,0	3,2,4	78	65	3.03421e-17	9.1996e-15	0.676,0.745,1.0	0.581,0.294,0.0	0.515
2925	ENSMUSG00000031093	Dock11	chrX	+	36009942	36009981	36009338	36009450	36011631	36011810	2925	6,11,5	2,3,6	0,3,0	1,1,2	34	105	0.000591475	0.0443385	0.903,0.919,0.72	0.0,0.903,0.0	0.546
28677	ENSMUSG00000058070	Eml1	chr12	+	108503182	108503233	108502389	108502418	108506478	108506608	28677	1,8,1	0,2,0	2,0,4	2,3,1	32	10	1.04341e-05	0.000994149	1.0,0.556,1.0	0.238,0.0,0.556	0.587

## Sheet: RI
ID	GeneID	geneSymbol	chr	strand	riExonStart_0base	riExonEnd	upstreamES	upstreamEE	downstreamES	downstreamEE	ID	IJC_SAMPLE_1	SJC_SAMPLE_1	IJC_SAMPLE_2	SJC_SAMPLE_2	IncFormLen	SkipFormLen	PValue	FDR	IncLevel1	IncLevel2	IncLevelDifference
314	ENSMUSG00000062175	Tgif2	chr2	+	156853128	156855570	156853128	156853228	156853345	156855570	314	0,3,2	2,4,3	12,11,13	3,1,0	178	93	1.2163e-20	3.38538e-19	0.0,0.282,0.258	0.676,0.852,1.0	-0.663
476	ENSMUSG00000007379	Dennd2c	chr3	+	103133214	103133851	103133214	103133345	103133738	103133851	476	2,3,4	9,14,12	6,5,2	1,0,1	230	95	1.08929e-89	1.81912e-87	0.084,0.081,0.121	0.712,1.0,0.452	-0.626
1941	ENSMUSG00000097075	D830044I16Rik	chr7	-	126974452	126975084	126974452	126974510	126974939	126975084	1941	3,1,2	2,1,1	5,4,15	1,0,0	186	51	2.1969e-06	2.71764e-05	0.291,0.215,0.354	0.578,1.0,1.0	-0.573
792	ENSMUSG00000025473	Adam8	chr7	-	139987178	139987737	139987178	139987268	139987559	139987737	792	7,30,2	8,27,3	11,3,13	2,0,3	218	83	3.06482e-08	4.53515e-07	0.25,0.297,0.202	0.677,1.0,0.623	-0.517
2532	ENSMUSG00000053158	Fes	chr7	-	80380208	80380892	80380208	80380327	80380838	80380892	2532	10,32,5	8,13,7	20,9,14	1,6,0	159	24	3.81475e-28	1.43853e-26	0.159,0.271,0.097	0.751,0.185,1.0	-0.47
2479	ENSMUSG00000024334	H2-Oa	chr17	+	34093832	34094589	34093832	34094081	34094307	34094589	2479	0,15,2	5,38,7	5,2,2	5,0,2	270	135	1.87076e-23	5.5365e-22	0.0,0.165,0.125	0.333,1.0,0.333	-0.459
2371	ENSMUSG00000024114	Prss41	chr17	-	23843441	23843871	23843441	23843610	23843838	23843871	2371	1,3,0	1,2,1	5,4,2	1,0,1	161	26	3.79958e-05	0.000425044	0.139,0.195,0.0	0.447,1.0,0.244	-0.452
1486	ENSMUSG00000031098	Syt8	chr7	+	142438893	142439280	142438893	142438992	142439121	142439280	1486	9,8,1	5,4,8	14,17,7	0,4,3	201	92	9.83336e-06	0.00011438	0.452,0.478,0.054	1.0,0.66,0.516	-0.397
1833	ENSMUSG00000037761	Actr5	chr2	+	158635306	158636147	158635306	158635426	158636026	158636147	1833	7,10,6	7,9,2	39,18,49	11,2,2	227	92	7.64332e-26	2.51691e-24	0.288,0.31,0.549	0.59,0.785,0.909	-0.379
822	ENSMUSG00000005268	Prlr	chr15	+	10325866	10326545	10325866	10325966	10326475	10326545	822	6,10,6	4,11,8	18,26,19	3,8,1	156	21	0.00207591	0.018529	0.168,0.109,0.092	0.447,0.304,0.719	-0.367
2272	ENSMUSG00000031066	Usp11	chrX	+	20716746	20717804	20716746	20716953	20717754	20717804	2272	2,11,1	10,6,2	4,8,1	5,3,0	178	43	0.000968504	0.00920472	0.046,0.307,0.108	0.162,0.392,1.0	-0.364
850	ENSMUSG00000074796	Slc4a11	chr2	-	130687158	130687484	130687158	130687291	130687370	130687484	850	0,8,9	8,22,4	1,0,6	0,3,0	107	98	0.00430039	0.0364287	0.0,0.25,0.673	1.0,0.0,1.0	-0.359
402	ENSMUSG00000023191	P3h3	chr6	-	124845201	124845658	124845201	124845319	124845507	124845658	402	0,10,1	9,63,12	5,7,9	12,1,12	246	111	2.21157e-59	1.91506e-57	0.0,0.067,0.036	0.158,0.76,0.253	-0.356
1446	ENSMUSG00000027669	Gnb4	chr3	-	32589708	32590063	32589708	32589910	32589996	32590063	1446	8,4,2	9,37,4	8,3,5	5,1,3	83	60	7.76134e-54	5.85355e-52	0.391,0.072,0.265	0.536,0.684,0.546	-0.346
1769	ENSMUSG00000052142	Rasal3	chr17	-	32392045	32392788	32392045	32392203	32392397	32392788	1769	5,20,1	1,19,2	6,3,10	4,0,1	270	135	4.17887e-10	7.29119e-09	0.714,0.345,0.2	0.429,1.0,0.833	-0.334
2744	ENSMUSG00000029718	Pcolce	chr5	-	137605722	137607107	137605722	137605800	137606826	137607107	2744	20,39,28	29,82,12	34,21,44	9,6,8	206	71	4.89937e-181	3.81824e-178	0.192,0.141,0.446	0.566,0.547,0.655	-0.33
812	ENSMUSG00000020486	2004-09-01	chr11	+	87589655	87590055	87589655	87589818	87589955	87590055	812	26,54,24	2,73,14	36,28,32	4,1,4	218	93	5.0133e-45	2.93027e-43	0.847,0.24,0.422	0.793,0.923,0.773	-0.327
2187	ENSMUSG00000029022	Miip	chr4	-	147862437	147862949	147862437	147862567	147862896	147862949	2187	44,87,28	13,20,5	129,66,101	5,3,8	169	34	3.33549e-93	5.99876e-91	0.405,0.467,0.53	0.838,0.816,0.718	-0.323
521	ENSMUSG00000005373	Mlxipl	chr5	+	135133251	135133659	135133251	135133408	135133543	135133659	521	5,14,4	26,48,27	34,10,32	18,13,18	230	109	1.09113e-178	6.37766e-176	0.084,0.121,0.066	0.472,0.267,0.457	-0.308
924	ENSMUSG00000002043	Trappc6a	chr7	+	19514421	19515090	19514421	19514539	19515024	19515090	924	24,111,33	5,10,5	107,72,69	4,3,1	170	35	0.00538113	0.0447726	0.497,0.696,0.576	0.846,0.832,0.934	-0.281
53	ENSMUSG00000070000	Fcho1	chr8	-	71708925	71709385	71708925	71709090	71709329	71709385	53	1,9,3	5,5,7	20,9,22	7,3,8	184	49	2.17416e-06	2.70382e-05	0.051,0.324,0.102	0.432,0.444,0.423	-0.274
2839	ENSMUSG00000002769	Gnmt	chr17	-	46726060	46726411	46726060	46726182	46726268	46726411	2839	3,10,6	3,6,6	7,1,6	1,1,0	138	115	2.23871e-12	4.55139e-11	0.455,0.581,0.455	0.854,0.455,1.0	-0.273
2592	ENSMUSG00000013338	Fer1l4	chr2	-	156019530	156020583	156019530	156019985	156020341	156020583	2592	20,62,2	18,67,23	9,17,17	6,6,9	270	135	0.00460199	0.0388428	0.357,0.316,0.042	0.429,0.586,0.486	-0.262
1381	ENSMUSG00000029386	Tctn2	chr5	+	124598748	124599242	124598748	124598956	124599134	124599242	1381	3,9,2	14,46,3	17,7,14	14,5,8	236	101	6.89987e-06	8.18878e-05	0.084,0.077,0.222	0.342,0.375,0.428	-0.254
2961	ENSMUSG00000019214	Chtf18	chr17	-	25722843	25723313	25722843	25722942	25723219	25723313	2961	0,12,1	9,14,7	12,10,6	8,2,11	179	44	0.00255136	0.0225097	0.0,0.174,0.034	0.269,0.551,0.118	-0.243
1832	ENSMUSG00000037761	Actr5	chr2	+	158635306	158636147	158635306	158635426	158636007	158636147	1832	7,10,6	19,55,25	43,19,54	37,22,34	246	111	1.12153e-08	1.73651e-07	0.143,0.076,0.098	0.344,0.28,0.417	-0.241
1882	ENSMUSG00000001524	Gtf2h4	chr17	-	35670656	35670962	35670656	35670745	35670865	35670962	1882	2,1,1	6,17,9	8,13,5	6,6,6	128	37	6.00402e-07	8.11411e-06	0.088,0.017,0.031	0.278,0.385,0.194	-0.24
1183	ENSMUSG00000068245	Phf11d	chr14	-	59355139	59356450	59355139	59355189	59356316	59356450	1183	29,40,24	13,22,10	34,30,21	10,2,5	170	35	2.36047e-19	6.34343e-18	0.315,0.272,0.331	0.412,0.755,0.464	-0.238
298	ENSMUSG00000028047	Thbs3	chr3	+	89216680	89217941	89216680	89216887	89217684	89217941	298	15,40,3	26,71,17	30,13,17	16,9,17	270	135	1.39704e-14	3.14065e-13	0.224,0.22,0.081	0.484,0.419,0.333	-0.237
2705	ENSMUSG00000024830	Rps6kb2	chr19	-	4158609	4158919	4158609	4158717	4158828	4158919	2705	6,34,14	22,38,16	36,12,28	12,9,15	123	50	5.43525e-57	4.38194e-55	0.1,0.267,0.262	0.549,0.351,0.431	-0.234
2789	ENSMUSG00000038822	Hace1	chr10	+	45700953	45709994	45700953	45701024	45709880	45709994	2789	8,38,11	15,15,7	16,41,15	4,4,9	171	36	0.00527867	0.0440769	0.101,0.348,0.249	0.457,0.683,0.26	-0.234
459	ENSMUSG00000042328	Hps4	chr5	+	112369454	112370744	112369454	112369551	112369945	112370744	459	19,42,11	34,57,32	38,36,63	30,18,32	225	90	0.000172386	0.00178336	0.183,0.228,0.121	0.336,0.444,0.441	-0.23
1574	ENSMUSG00000026047	Kdelc1	chr1	-	44112644	44113175	44112644	44112882	44113002	44113175	1574	15,63,19	45,135,39	60,41,45	31,54,36	226	135	3.38127e-67	3.95271e-65	0.166,0.218,0.225	0.536,0.312,0.427	-0.222
2626	ENSMUSG00000022617	Chkb	chr15	-	89428410	89428827	89428410	89428544	89428713	89428827	2626	122,476,109	83,157,72	529,314,411	86,84,88	234	99	5.38855e-67	5.99925e-65	0.383,0.562,0.39	0.722,0.613,0.664	-0.221
1321	ENSMUSG00000069678	Pcgf1	chr6	+	83080549	83080854	83080549	83080630	83080709	83080854	1321	3,3,2	22,36,13	19,14,12	33,38,18	83	74	4.12109e-45	2.47054e-43	0.108,0.069,0.121	0.339,0.247,0.373	-0.22
447	ENSMUSG00000042289	Hsd3b7	chr7	+	127801833	127802113	127801833	127801942	127802013	127802113	447	13,41,6	64,167,48	70,24,39	67,67,80	53	60	1.56309e-05	0.000177403	0.187,0.217,0.124	0.542,0.289,0.356	-0.22
2575	ENSMUSG00000062729	Ppox	chr1	-	171279429	171280001	171279429	171279574	171279868	171280001	2575	41,155,43	44,98,35	161,100,110	59,53,20	261	126	1.54068e-06	1.95766e-05	0.31,0.433,0.372	0.568,0.477,0.726	-0.219
2343	ENSMUSG00000005687	Bcas2	chr3	+	103174339	103177419	103174339	103174501	103177338	103177419	2343	47,89,45	8,6,11	68,52,46	2,1,2	209	74	3.04223e-30	1.27013e-28	0.675,0.84,0.592	0.923,0.948,0.891	-0.218
1804	ENSMUSG00000001918	Slc1a5	chr7	+	16795757	16796158	16795757	16795952	16796023	16796158	1804	120,379,79	523,884,393	538,338,419	613,570,507	121	128	5.18684e-301	1.21268e-297	0.195,0.312,0.175	0.481,0.385,0.466	-0.217
295	ENSMUSG00000033475	Tomm6	chr17	-	47686739	47687288	47686739	47687062	47687187	47687288	295	17,51,22	25,52,35	33,21,37	17,13,16	195	94	2.93672e-49	2.01943e-47	0.247,0.321,0.233	0.483,0.438,0.527	-0.216
2544	ENSMUSG00000026972	Arrdc1	chr2	-	24925755	24926448	24925755	24926194	24926271	24926448	2544	62,198,72	214,392,235	227,165,181	242,206,180	140	135	8.38646e-185	9.80377e-182	0.218,0.328,0.228	0.475,0.436,0.492	-0.21
1094	ENSMUSG00000043085	Tmem82	chr4	-	141614944	141616621	141614944	141615135	141616203	141616621	1094	73,199,50	59,81,32	146,107,150	25,39,36	270	135	6.11996e-75	8.41674e-73	0.382,0.551,0.439	0.745,0.578,0.676	-0.209
1918	ENSMUSG00000022558	Mroh1	chr15	+	76432148	76433396	76432148	76432295	76433273	76433396	1918	28,79,8	21,36,27	64,16,49	17,14,13	251	116	1.65719e-11	3.13784e-10	0.381,0.504,0.12	0.635,0.346,0.635	-0.204
1339	ENSMUSG00000005677	Nr1i3	chr1	+	171217075	171217430	171217075	171217221	171217313	171217430	1339	14,82,17	9,44,11	32,26,19	7,4,7	145	110	3.73969e-07	5.17361e-06	0.541,0.586,0.54	0.776,0.831,0.673	-0.204
810	ENSMUSG00000020486	2004-09-01	chr11	+	87588717	87589085	87588717	87588852	87588967	87589085	810	20,58,26	20,119,8	25,41,25	21,5,9	185	104	3.76642e-06	4.5864e-05	0.36,0.215,0.646	0.401,0.822,0.61	-0.204
1890	ENSMUSG00000002055	Spag5	chr11	+	78314163	78314456	78314163	78314256	78314342	78314456	1890	10,7,3	30,39,19	20,6,10	25,7,20	81	58	0.00107305	0.0101161	0.193,0.114,0.102	0.364,0.38,0.264	-0.2
676	ENSMUSG00000027889	Ampd2	chr3	-	108079184	108079773	108079184	108079326	108079586	108079773	676	61,237,43	84,234,85	177,76,171	78,86,67	270	135	7.65624e-103	1.6273e-100	0.266,0.336,0.202	0.532,0.306,0.561	-0.198
2192	ENSMUSG00000001065	Zfp276	chr8	+	123264815	123265070	123264815	123264926	123264994	123265070	2192	10,20,3	21,45,14	23,10,12	27,11,16	30	38	9.028e-17	2.15382e-15	0.376,0.36,0.213	0.519,0.535,0.487	-0.197
2061	ENSMUSG00000008167	Fbxw9	chr8	+	85064383	85064672	85064383	85064496	85064580	85064672	2061	15,62,14	41,60,17	30,18,44	16,20,19	75	56	7.70514e-05	0.000845757	0.215,0.436,0.381	0.583,0.402,0.634	-0.196
299	ENSMUSG00000028047	Thbs3	chr3	+	89223002	89223523	89223002	89223162	89223404	89223523	299	7,12,7	20,50,12	21,3,18	13,12,8	247	112	2.94557e-57	2.45955e-55	0.137,0.098,0.209	0.423,0.102,0.505	-0.195
2207	ENSMUSG00000031398	Plxna3	chrX	+	74335042	74335498	74335042	74335157	74335297	74335498	2207	1,7,0	2,30,6	18,12,8	12,15,15	239	108	3.87168e-31	1.67629e-29	0.184,0.095,0.0	0.404,0.266,0.194	-0.195
1158	ENSMUSG00000007029	Vars	chr17	+	35013121	35013390	35013121	35013192	35013264	35013390	1158	7,12,7	124,195,78	36,18,22	71,53,91	49	48	2.87983e-68	3.54371e-66	0.052,0.057,0.081	0.332,0.25,0.191	-0.194
1099	ENSMUSG00000010608	Rbm25	chr12	+	83660594	83664259	83660594	83660678	83663978	83664259	1099	232,392,206	143,90,124	225,389,188	41,74,42	212	77	5.60265e-07	7.6157e-06	0.371,0.613,0.376	0.666,0.656,0.619	-0.194
46	ENSMUSG00000024160	Spsb3	chr17	+	24890832	24891136	24890832	24890935	24891010	24891136	46	57,188,63	105,140,62	188,103,107	80,63,52	81	80	1.5197e-81	2.22066e-79	0.349,0.57,0.501	0.699,0.618,0.67	-0.189
538	ENSMUSG00000025137	Pcyt2	chr11	-	120612000	120612601	120612000	120612083	120612462	120612601	538	138,597,108	114,242,124	472,253,363	131,95,117	208	73	1.31008e-16	3.09391e-15	0.298,0.464,0.234	0.558,0.483,0.521	-0.189
147	ENSMUSG00000025138	Sirt7	chr11	-	120620423	120621055	120620423	120620504	120620646	120621055	147	94,351,80	115,283,113	378,203,234	149,115,107	209	74	4.00037e-41	2.17509e-39	0.224,0.305,0.2	0.473,0.385,0.436	-0.188
445	ENSMUSG00000028600	Podn	chr4	-	108022480	108023412	108022480	108022637	108023302	108023412	445	2,22,4	8,60,14	7,7,6	6,14,4	238	103	6.97651e-17	1.68155e-15	0.098,0.137,0.11	0.336,0.178,0.394	-0.188
2517	ENSMUSG00000036862	Dchs1	chr7	-	105757265	105757741	105757265	105757396	105757586	105757741	2517	1,0,0	12,25,6	8,1,1	9,2,4	259	124	0.000421175	0.00417249	0.038,0.0,0.0	0.299,0.193,0.107	-0.187
578	ENSMUSG00000021235	Coq6	chr12	+	84368142	84368709	84368142	84368201	84368585	84368709	578	20,89,24	30,36,25	60,34,51	30,6,19	169	34	9.60083e-20	2.61009e-18	0.118,0.332,0.162	0.287,0.533,0.351	-0.186
576	ENSMUSG00000021235	Coq6	chr12	+	84370255	84371031	84370255	84370386	84370923	84371031	576	26,57,26	61,87,41	62,46,62	52,36,30	225	90	6.10024e-06	7.27671e-05	0.146,0.208,0.202	0.323,0.338,0.453	-0.186
1053	ENSMUSG00000030929	Eri2	chr7	-	119786738	119787485	119786738	119786827	119787403	119787485	1053	27,47,20	4,10,4	36,37,18	2,4,2	157	22	4.8155e-10	8.21799e-09	0.486,0.397,0.412	0.716,0.564,0.558	-0.181
1077	ENSMUSG00000030846	Tial1	chr7	-	128443806	128444404	128443806	128443946	128444280	128444404	1077	197,429,215	162,280,160	333,295,289	91,165,84	250	115	8.78727e-106	2.56808e-103	0.359,0.413,0.382	0.627,0.451,0.613	-0.179
2348	ENSMUSG00000021557	Agtpbp1	chr13	-	59473687	59474712	59473687	59473817	59474531	59474712	2348	10,16,4	21,28,11	10,10,7	13,4,9	258	123	5.93262e-12	1.18551e-10	0.185,0.214,0.148	0.268,0.544,0.27	-0.178
742	ENSMUSG00000011832	Evi5l	chr8	+	4206055	4206327	4206055	4206151	4206231	4206327	742	9,23,2	25,36,18	14,4,13	15,14,8	54	43	1.15488e-11	2.25008e-10	0.223,0.337,0.081	0.426,0.185,0.564	-0.178
2276	ENSMUSG00000015697	Setdb1	chr3	-	95337148	95339032	95337148	95337265	95338345	95339032	2276	79,170,71	75,136,62	151,92,118	54,45,50	245	110	4.45009e-72	5.78017e-70	0.321,0.359,0.34	0.557,0.479,0.514	-0.177
686	ENSMUSG00000029534	St7	chr6	+	17850356	17852412	17850356	17850425	17852257	17852412	686	11,32,8	9,21,6	15,17,10	7,3,5	197	62	9.01521e-10	1.49486e-08	0.278,0.324,0.296	0.403,0.641,0.386	-0.177
1920	ENSMUSG00000022558	Mroh1	chr15	+	76434062	76434787	76434062	76434158	76434682	76434787	1920	12,56,10	31,65,33	44,15,40	14,40,22	187	52	1.51929e-25	4.93346e-24	0.097,0.193,0.078	0.466,0.094,0.336	-0.176
404	ENSMUSG00000031805	Jak3	chr8	+	71680639	71680994	71680639	71680797	71680882	71680994	404	10,19,5	40,72,30	15,12,12	31,24,14	126	105	4.82056e-26	1.61007e-24	0.172,0.18,0.122	0.287,0.294,0.417	-0.175
1860	ENSMUSG00000027569	Mrgbp	chr2	+	180584405	180584871	180584405	180584487	180584796	180584871	1860	66,255,50	2,6,3	166,101,133	2,3,1	143	8	0.000666676	0.00649453	0.649,0.704,0.483	0.823,0.653,0.882	-0.174
2176	ENSMUSG00000023505	Cdca3	chr6	+	124831361	124832439	124831361	124831488	124832145	124832439	2176	33,75,37	222,421,209	91,34,85	147,50,108	255	120	8.82503e-60	7.93574e-58	0.065,0.077,0.077	0.226,0.242,0.27	-0.173
674	ENSMUSG00000027889	Ampd2	chr3	-	108075248	108075704	108075248	108075359	108075530	108075704	674	11,42,25	28,73,30	65,14,63	38,38,21	239	104	0.000844533	0.00815916	0.146,0.2,0.266	0.427,0.138,0.566	-0.173
858	ENSMUSG00000037773	Pced1a	chr2	-	130422224	130422704	130422224	130422375	130422465	130422704	858	24,58,18	26,66,24	53,47,50	32,22,36	166	135	9.63064e-09	1.5011e-07	0.429,0.417,0.379	0.574,0.635,0.53	-0.171
243	ENSMUSG00000040701	Ap1g2	chr14	-	55101070	55101522	55101070	55101175	55101394	55101522	243	56,151,51	79,145,79	167,82,180	78,71,85	219	84	3.73267e-87	5.81799e-85	0.214,0.285,0.198	0.451,0.307,0.448	-0.17
222	ENSMUSG00000028245	Nsmaf	chr4	-	6417164	6417877	6417164	6417207	6417745	6417877	222	33,51,30	8,25,11	50,33,42	3,9,12	161	26	0.000898982	0.00864947	0.4,0.248,0.306	0.729,0.372,0.361	-0.169
1328	ENSMUSG00000021565	Slc6a19	chr13	-	73689044	73689611	73689044	73689157	73689500	73689611	1328	6,5,6	39,25,36	9,4,2	6,9,3	210	75	2.18888e-42	1.21848e-40	0.052,0.067,0.056	0.349,0.137,0.192	-0.168
405	ENSMUSG00000031805	Jak3	chr8	+	71679558	71680557	71679558	71679844	71680434	71680557	405	9,41,19	45,73,30	19,9,31	21,8,23	251	116	3.82269e-18	9.71462e-17	0.085,0.206,0.226	0.295,0.342,0.384	-0.168
721	ENSMUSG00000031570	Ppapdc1b	chr8	+	25721661	25722600	25721661	25721786	25722429	25722600	721	206,413,146	168,280,179	318,237,237	121,126,97	253	118	1.7915e-11	3.35083e-10	0.364,0.408,0.276	0.551,0.467,0.533	-0.168
2320	ENSMUSG00000038271	Iffo1	chr6	+	125149740	125151525	125149740	125149836	125151384	125151525	2320	3,10,3	2,6,1	8,8,4	2,1,2	223	88	0.000327249	0.00328372	0.372,0.397,0.542	0.612,0.759,0.441	-0.167
2402	ENSMUSG00000038930	Rccd1	chr7	-	80320091	80321181	80320091	80320213	80320301	80321181	2402	8,38,3	10,23,4	24,13,21	9,13,7	142	115	0.00175854	0.015998	0.393,0.572,0.378	0.684,0.447,0.708	-0.165
1765	ENSMUSG00000033728	Lrrc14	chr15	+	76712866	76713985	76712866	76713220	76713400	76713985	1765	32,82,27	36,100,32	71,44,50	42,22,34	270	135	0.000132775	0.00139206	0.308,0.291,0.297	0.458,0.5,0.424	-0.162
1576	ENSMUSG00000015291	Gdi1	chrX	+	74307671	74308261	74307671	74307870	74308129	74308261	1576	215,955,216	268,524,244	855,404,728	287,316,280	260	125	1.52509e-104	3.56566e-102	0.278,0.467,0.299	0.589,0.381,0.556	-0.161
1146	ENSMUSG00000023393	Slc17a9	chr2	+	180731879	180732572	180731879	180732077	180732432	180732572	1146	193,707,175	362,875,298	579,390,406	393,405,241	268	133	3.4916e-135	1.1662e-132	0.209,0.286,0.226	0.422,0.323,0.455	-0.16
1573	ENSMUSG00000025159	Mms19	chr19	-	41945732	41947103	41945732	41945815	41946916	41947103	1573	40,88,33	46,69,42	83,56,76	42,33,32	211	76	2.6288e-25	8.30558e-24	0.239,0.315,0.221	0.416,0.379,0.461	-0.16
613	ENSMUSG00000006676	Usp19	chr9	+	108493560	108494238	108493560	108493863	108494015	108494238	613	107,288,87	266,660,217	284,123,272	264,184,229	270	135	1.07573e-155	4.19174e-153	0.167,0.179,0.167	0.35,0.251,0.373	-0.154
2552	ENSMUSG00000032185	Carm1	chr9	+	21587850	21589467	21587850	21587919	21588048	21589467	2552	43,112,43	58,128,63	81,66,76	41,47,50	171	62	0.000322421	0.00324923	0.212,0.241,0.198	0.417,0.337,0.355	-0.153
1695	ENSMUSG00000020719	Ddx5	chr11	-	106782468	106784018	106782468	106782693	106783958	106784018	1695	1078,2919,1281	1057,1786,973	2089,2549,1546	721,1184,567	188	53	1.09041e-157	5.09875e-155	0.223,0.315,0.271	0.45,0.378,0.435	-0.151
2764	ENSMUSG00000022721	Trmt2a	chr16	+	18251358	18251660	18251358	18251474	18251548	18251660	2764	19,43,29	41,137,42	49,33,45	51,53,38	78	79	1.29547e-45	8.18599e-44	0.319,0.241,0.412	0.493,0.387,0.545	-0.151
1752	ENSMUSG00000062031	Athl1	chr7	+	140944950	140945349	140944950	140945082	140945237	140945349	1752	46,122,58	45,116,41	147,53,114	54,33,48	230	95	0.00123028	0.0114143	0.297,0.303,0.369	0.529,0.399,0.495	-0.151
547	ENSMUSG00000001248	Gramd1a	chr7	-	31134413	31135739	31134413	31134517	31135596	31135739	547	37,100,25	12,21,11	85,33,70	10,10,7	232	97	1.51477e-13	3.21956e-12	0.563,0.666,0.487	0.78,0.58,0.807	-0.15
14	ENSMUSG00000066456	Hmgn3	chr9	-	83109947	83111106	83109947	83110429	83111033	83111106	14	9,13,4	0,10,4	14,11,6	4,1,1	201	66	3.36444e-08	4.94721e-07	1.0,0.299,0.247	0.535,0.783,0.663	-0.145
1547	ENSMUSG00000041477	Dcp1b	chr6	+	119214769	119217979	119214769	119215606	119217802	119217979	1547	31,85,33	26,91,37	80,34,47	30,34,21	270	135	1.40053e-07	1.96074e-06	0.373,0.318,0.308	0.571,0.333,0.528	-0.144
1971	ENSMUSG00000030815	Phkg2	chr7	+	127577534	127578029	127577534	127577710	127577974	127578029	1971	49,132,41	23,37,20	108,78,93	24,17,21	183	48	1.89803e-07	2.64142e-06	0.358,0.483,0.35	0.541,0.546,0.537	-0.144
356	ENSMUSG00000028423	Nfx1	chr4	+	41015202	41016150	41015202	41015433	41016076	41016150	356	45,124,57	38,82,52	102,92,93	49,43,32	202	67	0.000938461	0.0089556	0.282,0.334,0.267	0.408,0.415,0.491	-0.144
1572	ENSMUSG00000025159	Mms19	chr19	-	41949454	41949837	41949454	41949581	41949768	41949837	1572	32,62,28	18,31,15	63,41,39	20,9,14	182	47	1.23106e-07	1.73387e-06	0.315,0.341,0.325	0.449,0.541,0.418	-0.142
202	ENSMUSG00000030677	Kif22	chr7	-	127032881	127033392	127032881	127033035	127033161	127033392	202	28,49,21	66,127,72	33,10,62	46,19,49	238	135	1.946e-60	1.89573e-58	0.194,0.18,0.142	0.289,0.23,0.418	-0.14
2312	ENSMUSG00000036813	Entpd8	chr2	+	25083219	25083734	25083219	25083379	25083497	25083734	2312	295,1028,249	371,825,317	754,465,723	479,318,375	222	135	7.47919e-11	1.35553e-09	0.326,0.431,0.323	0.489,0.471,0.54	-0.14
1452	ENSMUSG00000029166	Mapre3	chr5	+	30862497	30863405	30862497	30862643	30863203	30863405	1452	52,230,60	121,177,110	195,122,168	131,117,110	270	135	9.24588e-40	4.80375e-38	0.177,0.394,0.214	0.427,0.343,0.433	-0.139
132	ENSMUSG00000039110	Mycbpap	chr11	-	94512227	94512777	94512227	94512343	94512590	94512777	132	12,38,8	3,21,13	100,21,52	35,11,10	244	109	3.35526e-17	8.25747e-16	0.641,0.447,0.216	0.561,0.46,0.699	-0.139
652	ENSMUSG00000053841	Txlna	chr4	-	129631279	129631710	129631279	129631354	129631590	129631710	652	28,94,30	32,90,43	113,42,82	36,38,50	181	46	0.00470129	0.0395382	0.182,0.21,0.151	0.444,0.219,0.294	-0.138
845	ENSMUSG00000004952	Rasa4	chr5	+	136101243	136101689	136101243	136101394	136101624	136101689	845	117,389,111	66,190,66	260,97,237	60,61,50	193	58	2.34065e-40	1.24374e-38	0.348,0.381,0.336	0.566,0.323,0.588	-0.137
127	ENSMUSG00000004864	Mapk13	chr17	+	28776134	28776416	28776134	28776182	28776301	28776416	127	131,511,119	135,250,129	392,223,298	118,104,88	103	14	5.11103e-95	9.95799e-93	0.117,0.217,0.111	0.311,0.226,0.315	-0.136
2041	ENSMUSG00000047284	Neurl4	chr11	+	69903007	69903719	69903007	69903452	69903653	69903719	2041	61,135,47	37,105,38	155,63,102	50,34,38	194	59	2.15072e-22	6.28548e-21	0.334,0.281,0.273	0.485,0.36,0.449	-0.135
1035	ENSMUSG00000060671	Atp8b2	chr3	-	89947803	89948235	89947803	89947919	89948046	89948235	1035	1,7,2	28,49,11	16,1,8	19,13,13	214	109	3.18668e-11	5.8665e-10	0.018,0.068,0.085	0.3,0.038,0.239	-0.135
2062	ENSMUSG00000037907	Ankrd13b	chr11	-	77473010	77473411	77473010	77473168	77473280	77473411	2062	4,20,18	35,71,26	24,18,18	40,28,20	199	124	2.15425e-21	6.06825e-20	0.066,0.149,0.301	0.272,0.286,0.359	-0.134
1371	ENSMUSG00000008855	Hdac5	chr11	-	102195748	102196117	102195748	102195868	102195951	102196117	1371	4,37,6	66,133,57	30,10,25	62,38,66	130	113	8.96087e-19	2.32783e-17	0.05,0.195,0.084	0.296,0.186,0.248	-0.134
959	ENSMUSG00000025507	Pidd1	chr7	-	141441611	141442564	141441611	141441821	141442150	141442564	959	11,29,11	13,36,10	19,13,35	11,9,21	270	135	3.98094e-05	0.000443211	0.297,0.287,0.355	0.463,0.419,0.455	-0.133
1265	ENSMUSG00000060601	Nr1h2	chr7	-	44551954	44552620	44551954	44552245	44552506	44552620	1265	63,176,41	150,217,104	145,56,113	127,68,88	242	107	2.94636e-51	2.15269e-49	0.157,0.264,0.148	0.335,0.267,0.362	-0.132
1329	ENSMUSG00000039205	Ciz1	chr2	+	32374341	32375572	32374341	32374466	32375484	32375572	1329	28,93,28	40,83,48	86,35,82	41,40,43	199	64	3.61974e-29	1.4344e-27	0.184,0.265,0.158	0.403,0.22,0.38	-0.132
2362	ENSMUSG00000018126	Baiap2l2	chr15	-	79261401	79261965	79261401	79261540	79261812	79261965	2362	72,264,82	78,140,60	253,163,199	94,84,86	267	132	3.9044e-26	1.34243e-24	0.313,0.482,0.403	0.571,0.49,0.534	-0.132
688	ENSMUSG00000038886	Man2a2	chr7	-	80369592	80370929	80369592	80369745	80370731	80370929	688	23,47,12	38,158,36	27,17,28	53,20,21	270	135	0.000418384	0.00416248	0.232,0.129,0.143	0.203,0.298,0.4	-0.132
1263	ENSMUSG00000060601	Nr1h2	chr7	-	44551954	44552620	44551954	44552236	44552506	44552620	1263	64,165,34	109,183,107	134,50,109	99,86,64	242	107	2.21951e-39	1.12809e-37	0.206,0.285,0.123	0.374,0.204,0.43	-0.131
2545	ENSMUSG00000005481	Ddx39	chr8	+	83721733	83722361	83721733	83721852	83722229	83722361	2545	54,246,51	122,325,126	205,92,137	170,127,103	237	102	8.66826e-49	5.7904e-47	0.16,0.246,0.148	0.342,0.238,0.364	-0.13
134	ENSMUSG00000008668	Rps18	chr17	-	33952220	33952591	33952220	33952293	33952402	33952591	134	36,76,52	9,16,7	60,64,56	9,6,2	135	66	2.01314e-10	3.53889e-09	0.662,0.699,0.784	0.765,0.839,0.932	-0.13
1374	ENSMUSG00000020776	Fbf1	chr11	-	116147903	116148228	116147903	116148043	116148120	116148228	1374	4,16,2	11,37,21	12,6,15	24,9,32	104	99	0.00207639	0.018529	0.257,0.292,0.083	0.322,0.388,0.309	-0.129
1929	ENSMUSG00000003575	Crtc1	chr8	-	70392921	70397954	70392921	70393055	70397745	70397954	1929	8,23,7	33,74,38	28,17,20	40,36,27	262	127	3.67377e-26	1.28198e-24	0.105,0.131,0.082	0.253,0.186,0.264	-0.128
1908	ENSMUSG00000015757	Ppil4	chr10	+	7797757	7798557	7797757	7797875	7798414	7798557	1908	84,134,86	56,104,47	95,74,84	28,48,26	246	111	1.48494e-11	2.84573e-10	0.404,0.368,0.452	0.605,0.41,0.593	-0.128
1530	ENSMUSG00000026791	Slc2a8	chr2	-	32981360	32981883	32981360	32981567	32981720	32981883	1530	16,23,13	37,103,47	25,14,28	38,20,37	270	135	0.00133609	0.0122983	0.178,0.1,0.121	0.248,0.259,0.275	-0.128
588	ENSMUSG00000010057	Nprl2	chr9	+	107544913	107545387	107544913	107545031	107545244	107545387	588	14,59,16	70,150,43	80,32,48	80,61,63	246	111	2.19576e-48	1.42602e-46	0.083,0.151,0.144	0.311,0.191,0.256	-0.127
825	ENSMUSG00000030780	BC017158	chr7	-	128276227	128276565	128276227	128276412	128276494	128276565	825	9,52,14	84,194,87	48,26,39	109,81,81	79	64	5.15002e-29	2.00679e-27	0.08,0.178,0.115	0.263,0.206,0.281	-0.126
1898	ENSMUSG00000028456	Unc13b	chr4	+	43257846	43258302	43257846	43257935	43258149	43258302	1898	9,40,9	55,104,62	37,21,34	56,34,44	217	82	7.58772e-06	8.91462e-05	0.058,0.127,0.052	0.2,0.189,0.226	-0.126
2810	ENSMUSG00000027297	Ltk	chr2	-	119753113	119753491	119753113	119753243	119753426	119753491	2810	6,1,5	0,2,3	5,11,12	3,1,1	181	46	0.000935993	0.0089556	1.0,0.113,0.298	0.298,0.737,0.753	-0.126
2436	ENSMUSG00000039176	Polg	chr7	-	79451859	79452229	79451859	79452028	79452106	79452229	2436	28,149,28	148,352,116	121,32,78	159,113,130	123	116	3.32628e-33	1.49554e-31	0.151,0.285,0.185	0.418,0.211,0.361	-0.123
1526	ENSMUSG00000024944	Arl2	chr19	-	6135978	6137640	6135978	6136059	6137477	6137640	1526	8,56,22	63,132,44	62,45,40	69,54,50	209	74	6.44731e-45	3.67654e-43	0.043,0.131,0.15	0.241,0.228,0.221	-0.122
2364	ENSMUSG00000014418	Hps5	chr7	-	46774813	46775951	46774813	46774937	46775764	46775951	2364	144,463,148	126,224,76	312,198,223	103,80,82	252	117	2.77051e-30	1.17772e-28	0.347,0.49,0.475	0.584,0.535,0.558	-0.122
2565	ENSMUSG00000041828	Abca8a	chr11	-	110069374	110069908	110069374	110069513	110069788	110069908	2565	3,16,2	13,24,16	3,9,4	5,7,9	245	110	7.85734e-07	1.04974e-05	0.094,0.23,0.053	0.212,0.366,0.166	-0.122
2447	ENSMUSG00000024118	1600002H07Rik	chr17	-	24220251	24220615	24220251	24220310	24220521	24220615	2447	2,14,1	4,1,1	16,8,8	1,1,1	139	4	7.79472e-05	0.000851591	0.014,0.287,0.028	0.315,0.187,0.187	-0.12
1934	ENSMUSG00000040356	Skiv2l	chr17	-	34846026	34846667	34846026	34846173	34846521	34846667	1934	73,231,44	364,628,356	244,79,203	378,271,250	270	135	4.68872e-105	1.21803e-102	0.091,0.155,0.058	0.244,0.127,0.289	-0.119
1197	ENSMUSG00000037544	Dlgap5	chr14	-	47394136	47395974	47394136	47394317	47395754	47395974	1197	6,16,3	47,103,59	7,12,15	32,14,57	270	135	2.41508e-06	2.97182e-05	0.06,0.072,0.025	0.099,0.3,0.116	-0.119
2996	ENSMUSG00000041936	Agrn	chr4	-	156173002	156173680	156173002	156173130	156173542	156173680	2996	94,291,77	178,504,165	218,83,164	179,176,115	252	117	3.59603e-45	2.21251e-43	0.197,0.211,0.178	0.361,0.18,0.398	-0.118
2011	ENSMUSG00000028608	0610037L13Rik	chr4	+	107894872	107897118	107894872	107894938	107896870	107897118	2011	37,134,42	34,70,27	141,78,93	44,44,35	194	59	9.93006e-13	2.05456e-11	0.249,0.368,0.321	0.494,0.35,0.447	-0.118
692	ENSMUSG00000017210	Med24	chr11	-	98716413	98718142	98716413	98716525	98717909	98718142	692	31,86,41	84,165,74	73,28,35	57,41,39	240	105	2.06312e-35	9.45799e-34	0.139,0.186,0.195	0.359,0.23,0.282	-0.117
1609	ENSMUSG00000001909	Trmt1	chr8	+	84690516	84690947	84690516	84690572	84690810	84690947	1609	29,120,38	46,104,38	76,53,81	56,27,41	179	44	7.23535e-09	1.14299e-07	0.134,0.221,0.197	0.25,0.325,0.327	-0.117
1656	ENSMUSG00000004100	Ppan	chr9	+	20891082	20891365	20891082	20891206	20891286	20891365	1656	10,38,7	33,68,28	32,17,27	37,48,34	65	54	0.000104043	0.00111074	0.201,0.317,0.172	0.418,0.227,0.397	-0.117
777	ENSMUSG00000026269	Rnpepl1	chr1	+	92917146	92917746	92917146	92917260	92917633	92917746	777	86,210,76	219,373,162	166,103,130	139,131,132	213	78	1.40336e-62	1.42655e-60	0.126,0.171,0.147	0.304,0.224,0.265	-0.116
1901	ENSMUSG00000051007	Pddc1	chr7	-	141409845	141410885	141409845	141409940	141410777	141410885	1901	33,56,32	39,74,33	56,31,67	36,25,33	189	54	4.09639e-26	1.38802e-24	0.195,0.178,0.217	0.308,0.262,0.367	-0.116
861	ENSMUSG00000031995	St14	chr9	-	31106013	31106874	31106013	31106254	31106716	31106874	861	116,277,101	17,20,14	136,86,107	2,6,4	270	135	2.83038e-15	6.48768e-14	0.773,0.874,0.783	0.971,0.878,0.93	-0.116
2779	ENSMUSG00000032724	Abtb2	chr2	+	103716039	103718423	103716039	103716153	103717159	103718423	2779	4,14,3	18,44,15	25,10,16	29,25,26	242	107	0.000144098	0.00149734	0.089,0.123,0.081	0.276,0.15,0.214	-0.116
191	ENSMUSG00000039263	Npepl1	chr2	+	174120543	174121124	174120543	174120667	174120947	174121124	191	58,141,47	144,367,169	140,145,139	206,198,171	252	117	2.94605e-60	2.75515e-58	0.158,0.151,0.114	0.24,0.254,0.274	-0.115
1409	ENSMUSG00000028059	Arhgef2	chr3	+	88632912	88633367	88632912	88633042	88633257	88633367	1409	58,203,39	211,387,176	126,77,101	142,158,108	226	91	6.20447e-50	4.39577e-48	0.1,0.174,0.082	0.263,0.164,0.274	-0.115
1508	ENSMUSG00000024124	Prss30	chr17	-	23973940	23974246	23973940	23974106	23974219	23974246	1508	269,878,242	165,273,155	473,462,475	111,208,113	106	20	2.91719e-25	9.09385e-24	0.235,0.378,0.228	0.446,0.295,0.442	-0.114
2539	ENSMUSG00000026709	Dars2	chr1	-	161044958	161045476	161044958	161045069	161045257	161045476	2539	18,22,6	65,112,46	37,24,16	45,39,60	239	104	8.11921e-30	3.27288e-28	0.108,0.079,0.054	0.264,0.211,0.104	-0.113
1313	ENSMUSG00000027185	Nat10	chr2	-	103725663	103726239	103725663	103725762	103726119	103726239	1313	34,101,21	36,70,30	85,65,60	51,30,44	205	70	4.83635e-07	6.61251e-06	0.244,0.33,0.193	0.363,0.425,0.318	-0.113
1491	ENSMUSG00000001082	Mfsd10	chr5	-	34634590	34634962	34634590	34634699	34634850	34634962	1491	33,93,31	37,38,44	60,32,58	18,32,26	207	72	8.24629e-07	1.09544e-05	0.237,0.46,0.197	0.537,0.258,0.437	-0.113
1825	ENSMUSG00000027330	Cdc25b	chr2	+	131192556	131193148	131192556	131192688	131193067	131193148	1825	18,95,27	61,93,54	71,22,34	37,34,32	199	64	7.11369e-19	1.86874e-17	0.087,0.247,0.139	0.382,0.172,0.255	-0.112
675	ENSMUSG00000027889	Ampd2	chr3	-	108080266	108080774	108080266	108080335	108080643	108080774	675	24,95,17	27,95,26	70,50,76	49,42,35	186	51	1.30063e-13	2.78979e-12	0.196,0.215,0.152	0.281,0.246,0.373	-0.112
2509	ENSMUSG00000020362	Cnot6	chr11	-	49685086	49685352	49685086	49685155	49685247	49685352	2509	43,72,32	27,40,22	44,38,34	14,21,12	60	25	0.000124475	0.00131092	0.399,0.429,0.377	0.567,0.43,0.541	-0.111
1489	ENSMUSG00000025498	Irf7	chr7	-	141264492	141264783	141264492	141264655	141264724	141264783	1489	28,120,38	218,355,227	93,21,66	148,138,121	62	52	9.53565e-37	4.64466e-35	0.097,0.221,0.123	0.345,0.113,0.314	-0.11
2330	ENSMUSG00000028959	Fastk	chr5	-	24441923	24442395	24441923	24442083	24442181	24442395	2330	92,263,48	305,535,217	211,138,201	332,288,295	182	135	1.53741e-31	6.78199e-30	0.183,0.267,0.141	0.32,0.262,0.336	-0.109
1066	ENSMUSG00000034211	Mrps17	chr5	+	129715683	129716866	129715683	129715910	129716726	129716866	1066	113,243,109	36,84,37	180,146,146	34,33,30	268	133	6.31136e-17	1.53708e-15	0.609,0.589,0.594	0.724,0.687,0.707	-0.109
1597	ENSMUSG00000063334	Krr1	chr10	+	111977111	111977398	111977111	111977237	111977314	111977398	1597	1,2,2	22,50,21	7,6,2	27,24,16	66	61	1.11077e-06	1.43953e-05	0.04,0.036,0.081	0.193,0.188,0.104	-0.109
2702	ENSMUSG00000029647	Pan3	chr5	+	147545605	147548496	147545605	147545735	147546364	147548496	2702	256,451,222	136,304,166	304,328,226	130,141,88	258	123	0.000320977	0.00324868	0.473,0.414,0.389	0.527,0.526,0.55	-0.109
893	ENSMUSG00000041954	Tnfrsf18	chr4	+	156027961	156028423	156027961	156028049	156028220	156028423	893	87,169,83	9,44,11	149,58,133	10,11,4	216	81	2.57732e-26	9.12995e-25	0.784,0.59,0.739	0.848,0.664,0.926	-0.108
1909	ENSMUSG00000034570	Inpp5j	chr11	-	3501045	3501428	3501045	3501162	3501319	3501428	1909	189,546,133	171,367,107	371,180,316	154,144,118	212	77	1.1085e-23	3.32267e-22	0.286,0.351,0.311	0.467,0.312,0.493	-0.108
946	ENSMUSG00000042594	Sh2b3	chr5	-	121818464	121818854	121818464	121818679	121818759	121818854	946	38,79,30	52,132,99	45,26,63	77,46,37	99	88	3.09498e-14	6.80819e-13	0.394,0.347,0.212	0.342,0.334,0.602	-0.108
1318	ENSMUSG00000035325	Sec31a	chr5	-	100363376	100363947	100363376	100363448	100363827	100363947	1318	42,140,43	87,146,61	120,78,93	62,78,69	178	43	1.62846e-26	5.85745e-25	0.104,0.188,0.146	0.319,0.195,0.246	-0.107
393	ENSMUSG00000006575	Rundc3a	chr11	+	102399614	102400045	102399614	102399780	102399887	102400045	393	10,20,7	38,107,43	36,11,14	57,40,32	200	135	2.06704e-25	6.62019e-24	0.151,0.112,0.099	0.299,0.157,0.228	-0.107
59	ENSMUSG00000038084	Opa1	chr16	+	29614125	29615164	29614125	29614198	29615048	29615164	59	63,103,61	45,86,50	73,69,59	22,55,26	175	40	1.30217e-08	2.00294e-07	0.242,0.215,0.218	0.431,0.223,0.342	-0.107
2218	ENSMUSG00000024220	Zfp523	chr17	+	28201260	28202348	28201260	28201440	28202114	28202348	2218	14,17,6	55,117,48	28,15,21	58,35,45	270	135	2.16316e-15	5.0074e-14	0.113,0.068,0.059	0.194,0.176,0.189	-0.106
2074	ENSMUSG00000016921	Srsf6	chr2	+	162931993	162933550	162931993	162932142	162933425	162933550	2074	231,549,195	355,1064,354	453,366,446	467,480,345	253	118	0.00132978	0.0122886	0.233,0.194,0.204	0.311,0.262,0.376	-0.106
2631	ENSMUSG00000006471	Ndor1	chr2	-	25249793	25250197	25249793	25250003	25250095	25250197	2631	22,67,28	48,102,53	64,43,47	54,60,61	130	95	0.00593957	0.0488969	0.251,0.324,0.279	0.464,0.344,0.36	-0.105
2896	ENSMUSG00000039201	Tbc1d25	chrX	-	8156315	8156778	8156315	8156504	8156650	8156778	2896	28,46,20	34,50,35	44,19,40	38,37,15	256	121	0.00145552	0.0133451	0.28,0.303,0.213	0.354,0.195,0.558	-0.104
899	ENSMUSG00000078765	U2af1l4	chr7	+	30566748	30567500	30566748	30566936	30567142	30567500	899	24,61,22	14,20,4	59,15,58	18,6,2	270	135	0.00231522	0.0205817	0.462,0.604,0.733	0.621,0.556,0.935	-0.104
55	ENSMUSG00000026277	Stk25	chr1	-	93626050	93627133	93626050	93626208	93627024	93627133	55	588,2134,634	1347,2457,1182	1502,877,1177	1182,1407,895	237	102	2.86817e-54	2.23526e-52	0.158,0.272,0.188	0.354,0.212,0.361	-0.103
2279	ENSMUSG00000037740	Mrps26	chr2	+	130564080	130564431	130564080	130564227	130564307	130564431	2279	31,74,23	148,453,159	66,47,54	234,138,132	128	117	7.21366e-30	2.95887e-28	0.161,0.13,0.117	0.205,0.237,0.272	-0.102
2067	ENSMUSG00000025982	Sf3b1	chr1	-	55014482	55016490	55014482	55014562	55016375	55016490	2067	818,1915,739	205,454,203	1044,964,791	163,211,108	181	46	2.91702e-22	8.41975e-21	0.503,0.517,0.481	0.619,0.537,0.651	-0.102
365	ENSMUSG00000022756	Slc7a4	chr16	-	17573555	17574586	17573555	17573664	17573945	17574586	365	24,65,21	77,127,56	51,54,40	70,57,63	237	102	9.91718e-07	1.30996e-05	0.118,0.181,0.139	0.239,0.29,0.215	-0.102
3009	ENSMUSG00000068328	Aup1	chr6	+	83055128	83055690	83055128	83055279	83055505	83055690	3009	129,155,75	476,768,386	190,189,176	385,420,306	270	135	0.000242109	0.00247184	0.119,0.092,0.089	0.198,0.184,0.223	-0.102
165	ENSMUSG00000042831	Alkbh6	chr7	+	30312236	30312707	30312236	30312388	30312590	30312707	165	65,211,62	87,189,104	142,115,107	112,102,73	245	110	8.55909e-11	1.53932e-09	0.251,0.334,0.211	0.363,0.336,0.397	-0.1
22	ENSMUSG00000001750	Tcirg1	chr19	-	3901890	3902556	3901890	3902035	3902343	3902556	22	110,396,98	134,247,131	241,87,199	131,91,98	270	135	3.11581e-14	6.80819e-13	0.291,0.445,0.272	0.479,0.323,0.504	-0.099
2711	ENSMUSG00000032596	Uba7	chr9	+	107977328	107978022	107977328	107977475	107977851	107978022	2711	87,365,82	208,375,188	210,99,141	155,152,146	270	135	3.40205e-11	6.21405e-10	0.173,0.327,0.179	0.404,0.246,0.326	-0.099
1479	ENSMUSG00000028670	Lypla2	chr4	-	135969427	135969674	135969427	135969529	135969600	135969674	1479	12,50,9	102,165,75	42,19,30	103,111,74	24	27	4.00383e-05	0.000443648	0.117,0.254,0.119	0.314,0.161,0.313	-0.099
1267	ENSMUSG00000038685	Rtel1	chr2	+	181351575	181351953	181351575	181351699	181351802	181351953	1267	14,21,12	33,40,15	23,6,29	30,13,16	174	117	9.51323e-12	1.86907e-10	0.222,0.261,0.35	0.34,0.237,0.549	-0.098
1382	ENSMUSG00000004815	Dgkq	chr5	-	108649824	108650379	108649824	108649925	108650200	108650379	1382	94,335,90	94,195,80	250,113,203	106,111,75	229	94	7.90652e-09	1.24063e-07	0.291,0.414,0.316	0.492,0.295,0.526	-0.097
2331	ENSMUSG00000028959	Fastk	chr5	-	24441527	24441823	24441527	24441663	24441731	24441823	2331	28,98,32	247,478,243	114,56,99	371,331,274	66	79	6.94201e-19	1.84437e-17	0.119,0.197,0.136	0.269,0.168,0.302	-0.096
186	ENSMUSG00000041528	Rnf123	chr9	-	108069171	108069801	108069171	108069286	108069675	108069801	186	27,108,34	64,158,64	89,30,79	77,69,57	227	92	9.32622e-12	1.84786e-10	0.146,0.217,0.177	0.319,0.15,0.36	-0.096
242	ENSMUSG00000040701	Ap1g2	chr14	-	55104581	55104927	55104581	55104658	55104830	55104927	242	52,101,33	22,62,21	123,66,64	34,22,26	160	25	0.00012026	0.00127226	0.27,0.203,0.197	0.361,0.319,0.278	-0.096
3023	ENSMUSG00000022620	Arsa	chr15	-	89474539	89475005	89474539	89474709	89474786	89475005	3023	11,31,10	121,246,117	32,29,18	139,85,129	140	135	1.66421e-11	3.13784e-10	0.081,0.108,0.076	0.182,0.248,0.119	-0.095
925	ENSMUSG00000002043	Trappc6a	chr7	+	19514421	19515090	19514421	19514539	19515006	19515090	925	29,117,35	113,295,104	126,82,76	148,110,104	188	53	1.17841e-10	2.08721e-09	0.067,0.101,0.087	0.194,0.174,0.171	-0.095
1543	ENSMUSG00000028582	Cc2d1b	chr4	+	108626300	108626590	108626300	108626376	108626479	108626590	1543	15,40,24	42,92,24	35,23,23	39,15,37	95	38	1.69561e-06	2.11996e-05	0.125,0.148,0.286	0.264,0.38,0.199	-0.095
1617	ENSMUSG00000002984	Tomm40	chr7	-	19703065	19703391	19703065	19703142	19703268	19703391	1617	26,48,18	125,264,97	52,39,53	96,109,68	154	51	0.00107254	0.0101161	0.064,0.057,0.058	0.152,0.106,0.205	-0.095
1936	ENSMUSG00000040356	Skiv2l	chr17	-	34845003	34845314	34845003	34845100	34845167	34845314	1936	27,81,15	192,530,240	58,30,49	202,204,177	75	90	0.001133	0.0106384	0.144,0.155,0.07	0.256,0.15,0.249	-0.095
2225	ENSMUSG00000004846	Plod3	chr5	+	136990150	136990539	136990150	136990276	136990417	136990539	2225	5,17,6	81,140,59	21,10,20	40,44,60	232	99	2.79896e-28	1.07278e-26	0.026,0.049,0.042	0.183,0.088,0.125	-0.093
2928	ENSMUSG00000021948	Prkcd	chr14	-	30605439	30605901	30605439	30605569	30605815	30605901	2928	223,926,226	496,910,464	639,284,561	505,413,402	202	67	6.90457e-36	3.22858e-34	0.13,0.252,0.139	0.296,0.186,0.316	-0.092
1889	ENSMUSG00000002055	Spag5	chr11	+	78313512	78313939	78313512	78313647	78313819	78313939	1889	17,39,20	34,75,37	35,9,37	34,11,47	241	106	1.57987e-08	2.39853e-07	0.18,0.186,0.192	0.312,0.265,0.257	-0.092
2777	ENSMUSG00000060950	Trmt61a	chr12	+	111678104	111678962	111678104	111678300	111678602	111678962	2777	24,53,18	4,18,3	47,72,15	7,0,5	270	135	1.07454e-21	3.06374e-20	0.75,0.596,0.75	0.77,1.0,0.6	-0.091
2914	ENSMUSG00000025737	Wdr24	chr17	+	25827234	25827532	25827234	25827356	25827427	25827532	2914	10,22,14	66,114,39	26,11,29	71,49,50	71	78	7.49825e-08	1.07552e-06	0.143,0.175,0.283	0.287,0.198,0.389	-0.091
2853	ENSMUSG00000051517	Arhgef39	chr4	-	43497086	43497710	43497086	43497316	43497581	43497710	2853	104,184,77	33,97,33	245,85,158	51,29,51	257	122	1.44113e-06	1.84118e-05	0.599,0.474,0.526	0.695,0.582,0.595	-0.091
1034	ENSMUSG00000060671	Atp8b2	chr3	-	89946427	89946789	89946427	89946539	89946624	89946789	1034	0,9,4	15,77,21	12,4,1	21,21,22	126	105	7.56664e-07	1.01671e-05	0.0,0.089,0.137	0.323,0.137,0.036	-0.09
1424	ENSMUSG00000025151	Maged1	chrX	-	94537675	94538065	94537675	94537755	94537973	94538065	1424	23,69,39	73,132,67	113,54,78	63,63,68	158	23	4.93547e-39	2.45513e-37	0.044,0.071,0.078	0.207,0.111,0.143	-0.089
1937	ENSMUSG00000040356	Skiv2l	chr17	-	34845648	34845912	34845648	34845755	34845827	34845912	1937	7,23,2	91,215,90	17,7,19	101,64,81	38	43	5.93788e-10	9.98761e-09	0.08,0.108,0.025	0.16,0.11,0.21	-0.089
808	ENSMUSG00000020741	Cluh	chr11	+	74665006	74665426	74665006	74665069	74665181	74665426	808	119,205,88	202,452,166	243,128,195	249,174,216	131	56	6.98378e-28	2.59176e-26	0.201,0.162,0.185	0.294,0.239,0.278	-0.088
687	ENSMUSG00000033542	Arhgef5	chr6	+	43283892	43285429	43283892	43284054	43285358	43285429	687	187,445,142	117,165,83	261,148,196	73,83,57	199	64	1.55218e-06	1.96162e-05	0.34,0.464,0.355	0.535,0.364,0.525	-0.088
795	ENSMUSG00000026659	Dusp12	chr1	-	170880129	170881041	170880129	170880226	170880914	170881041	795	38,74,39	2,12,6	57,65,54	3,5,4	210	75	1.4154e-05	0.000161425	0.872,0.688,0.699	0.872,0.823,0.828	-0.088
2994	ENSMUSG00000006215	Zbtb17	chr4	+	141465523	141465842	141465523	141465640	141465721	141465842	2994	1,16,3	52,118,51	18,9,15	88,54,69	102	89	0.00518771	0.0434726	0.017,0.106,0.049	0.151,0.127,0.159	-0.088
399	ENSMUSG00000035929	H2-Q4	chr17	+	35379819	35380636	35379819	35380173	35380360	35380636	399	150,409,123	364,694,328	208,85,152	171,209,205	270	135	8.00569e-05	0.000870572	0.171,0.228,0.158	0.378,0.169,0.27	-0.087
510	ENSMUSG00000046295	Ankle1	chr8	+	71406678	71407749	71406678	71406784	71406861	71407749	510	43,89,19	11,38,7	113,23,65	31,3,15	104	99	0.00269973	0.0236403	0.788,0.69,0.721	0.776,0.879,0.805	-0.087
566	ENSMUSG00000022561	Gpaa1	chr15	+	76332159	76332631	76332159	76332271	76332483	76332631	566	94,224,99	368,697,256	157,65,182	247,178,213	240	105	0.00328487	0.0283396	0.101,0.123,0.145	0.218,0.138,0.272	-0.086
937	ENSMUSG00000028068	Iqgap3	chr3	+	88100625	88101595	88100625	88100716	88101427	88101595	937	10,27,8	66,72,40	32,1,27	36,13,36	219	84	5.55116e-36	2.6487e-34	0.055,0.126,0.071	0.254,0.029,0.223	-0.085
2046	ENSMUSG00000030590	Fam98c	chr7	-	29153321	29154535	29153321	29153489	29154418	29154535	2046	148,329,125	402,704,377	292,227,310	459,486,319	245	110	1.77749e-20	4.88914e-19	0.142,0.173,0.13	0.222,0.173,0.304	-0.085
2918	ENSMUSG00000020775	Mrpl38	chr11	-	116134907	116135325	116134907	116135116	116135190	116135325	2918	14,49,13	146,253,102	36,8,30	82,95,98	127	128	1.22749e-09	1.99297e-08	0.088,0.163,0.114	0.307,0.078,0.236	-0.085
2456	ENSMUSG00000005899	Smpd4	chr16	+	17639744	17640289	17639744	17639845	17640125	17640289	2456	12,22,4	34,105,30	26,10,13	41,30,24	229	94	0.00195455	0.0176438	0.127,0.079,0.052	0.207,0.12,0.182	-0.084
2135	ENSMUSG00000031167	Rbm3	chrX	-	8143847	8144679	8143847	8143947	8144572	8144679	2135	128,310,92	468,1193,370	224,142,188	293,372,257	193	58	0.00263144	0.023129	0.076,0.072,0.07	0.187,0.103,0.18	-0.084
1854	ENSMUSG00000024312	Wdr46	chr17	+	33940884	33941272	33940884	33941091	33941191	33941272	1854	7,23,7	78,148,47	16,20,18	72,48,61	125	74	4.1692e-09	6.63102e-08	0.05,0.084,0.081	0.116,0.198,0.149	-0.083
1216	ENSMUSG00000023249	Parp3	chr9	-	106474396	106474868	106474396	106474535	106474679	106474868	1216	44,128,30	9,20,2	55,27,58	5,3,2	267	132	0.0005838	0.00571098	0.707,0.76,0.881	0.845,0.816,0.935	-0.083
754	ENSMUSG00000056673	Kdm5d	chrY	+	914024	916760	914024	914183	916640	916760	754	73,152,66	97,218,90	82,64,62	56,102,48	248	113	0.000351726	0.00351425	0.255,0.241,0.25	0.4,0.222,0.37	-0.082
204	ENSMUSG00000014856	Tmem208	chr8	+	105328321	105328692	105328321	105328484	105328607	105328692	204	42,179,57	18,16,3	138,62,104	8,8,10	175	78	0.0029821	0.0260155	0.51,0.833,0.894	0.885,0.775,0.823	-0.082
1540	ENSMUSG00000027514	Zbp1	chr2	-	173210535	173212266	173210535	173210733	173212098	173212266	1540	124,346,108	108,268,130	66,93,59	48,66,33	270	135	0.0019358	0.0175423	0.365,0.392,0.293	0.407,0.413,0.472	-0.081
1303	ENSMUSG00000036002	Fam214b	chr4	-	43035835	43037206	43035835	43036804	43037062	43037206	1303	61,146,35	305,488,261	81,54,70	172,157,153	270	135	1.68584e-17	4.19307e-16	0.091,0.13,0.063	0.191,0.147,0.186	-0.08
2104	ENSMUSG00000040746	Rnf167	chr11	+	70649674	70650017	70649674	70649765	70649911	70650017	2104	115,203,98	151,179,123	158,153,132	124,96,97	183	48	4.41381e-10	7.58786e-09	0.167,0.229,0.173	0.25,0.295,0.263	-0.08
1518	ENSMUSG00000026358	Rgs1	chr1	-	144244672	144246353	144244672	144245487	144246189	144246353	1518	9,15,12	15,46,14	21,10,30	29,26,16	270	135	2.43417e-05	0.00027361	0.231,0.14,0.3	0.266,0.161,0.484	-0.08
2582	ENSMUSG00000019470	Xab2	chr8	-	3613158	3613499	3613158	3613290	3613367	3613499	2582	26,110,30	114,208,94	98,28,57	137,98,94	120	115	0.000135907	0.00141853	0.179,0.336,0.234	0.407,0.215,0.368	-0.08
1155	ENSMUSG00000020832	Eral1	chr11	-	78074279	78074627	78074279	78074360	78074477	78074627	1155	21,42,10	53,96,41	28,21,23	45,34,39	159	74	0.000535997	0.00526538	0.156,0.169,0.102	0.225,0.223,0.215	-0.079
1360	ENSMUSG00000024843	Chka	chr19	+	3889879	3892213	3889879	3889988	3892106	3892213	1360	22,49,16	54,88,39	65,24,39	62,43,47	202	67	3.85153e-08	5.59309e-07	0.119,0.156,0.12	0.258,0.156,0.216	-0.078
735	ENSMUSG00000026848	Tor1b	chr2	+	30953751	30955953	30953751	30954017	30955777	30955953	735	136,271,137	161,341,162	178,138,138	133,135,116	270	135	1.08666e-06	1.4273e-05	0.297,0.284,0.297	0.401,0.338,0.373	-0.078
2674	ENSMUSG00000040482	Dxo	chr17	+	34838812	34839137	34838812	34838907	34838986	34839137	2674	17,68,23	149,271,155	53,27,50	164,168,119	97	88	0.00201819	0.0181482	0.094,0.185,0.119	0.227,0.127,0.276	-0.077
232	ENSMUSG00000014601	Strip1	chr3	-	107615760	107616608	107615760	107615827	107616507	107616608	232	14,63,24	19,32,10	62,22,25	14,16,10	154	19	9.02114e-05	0.000971955	0.083,0.195,0.228	0.353,0.145,0.236	-0.076
203	ENSMUSG00000014856	Tmem208	chr8	+	105328321	105328692	105328321	105328458	105328607	105328692	203	70,262,72	158,333,142	180,103,135	182,138,134	208	73	2.48227e-06	3.03851e-05	0.135,0.216,0.151	0.258,0.208,0.261	-0.075
2114	ENSMUSG00000019302	Atp6v0a1	chr11	+	101027266	101029258	101027266	101027393	101029175	101029258	2114	126,422,125	250,429,223	176,169,147	152,187,133	196	61	4.59397e-07	6.31806e-06	0.136,0.234,0.149	0.265,0.22,0.256	-0.074
1644	ENSMUSG00000028467	Gba2	chr4	-	43569180	43569955	43569180	43569285	43569488	43569955	1644	69,157,69	60,106,26	130,52,93	53,20,52	233	98	7.26298e-06	8.57618e-05	0.326,0.384,0.527	0.508,0.522,0.429	-0.074
1496	ENSMUSG00000025583	Rptor	chr11	+	119894255	119895005	119894255	119894383	119894918	119895005	1496	17,56,17	51,122,29	20,34,42	55,33,41	201	66	0.000217632	0.00223169	0.099,0.131,0.161	0.107,0.253,0.252	-0.074
1110	ENSMUSG00000040859	Bsdc1	chr4	+	129465229	129466990	129465229	129465346	129466822	129466990	1110	85,245,121	402,595,385	195,102,118	285,268,207	245	110	5.6067e-13	1.1704e-11	0.087,0.156,0.124	0.235,0.146,0.204	-0.073
1511	ENSMUSG00000042726	Trafd1	chr5	-	121373137	121374067	121373137	121373474	121373946	121374067	1511	90,270,67	228,347,171	150,61,109	143,126,128	249	114	9.04616e-06	0.00010575	0.153,0.263,0.152	0.324,0.181,0.281	-0.073
2903	ENSMUSG00000024906	Mus81	chr19	-	5485487	5486114	5485487	5485625	5486028	5486114	2903	21,41,18	35,103,36	47,17,35	40,31,48	210	75	0.000119215	0.00126693	0.176,0.124,0.152	0.296,0.164,0.207	-0.072
3027	ENSMUSG00000067369	Trmt2b	chrX	-	134238142	134238586	134238142	134238242	134238466	134238586	3027	21,47,8	70,116,37	35,14,34	54,48,40	206	71	0.00235914	0.0208927	0.094,0.123,0.069	0.183,0.091,0.227	-0.072
581	ENSMUSG00000007038	Neu1	chr17	+	34932565	34934185	34932565	34932828	34934002	34934185	581	378,1048,370	2665,4396,2406	682,527,569	1793,2018,1286	270	135	3.11416e-27	1.13764e-25	0.066,0.107,0.071	0.16,0.115,0.181	-0.071
2267	ENSMUSG00000023952	Gtpbp2	chr17	+	46164193	46164833	46164193	46164378	46164724	46164833	2267	180,607,126	533,1296,450	361,207,300	502,506,433	237	102	1.07998e-09	1.77817e-08	0.127,0.168,0.108	0.236,0.15,0.23	-0.071
1074	ENSMUSG00000015085	Entpd2	chr2	+	25399281	25399736	25399281	25399536	25399616	25399736	1074	16,11,15	104,215,108	30,12,21	103,122,79	124	113	1.57584e-08	2.39853e-07	0.123,0.045,0.112	0.21,0.082,0.195	-0.069
426	ENSMUSG00000030057	Cnbp	chr6	-	87845121	87845557	87845121	87845323	87845464	87845557	426	93,189,124	124,320,99	138,145,123	120,107,117	219	86	1.07613e-10	1.92061e-09	0.228,0.188,0.33	0.311,0.347,0.292	-0.068
1211	ENSMUSG00000026965	Anapc2	chr2	+	25272914	25273932	25272914	25273537	25273799	25273932	1211	167,401,149	358,712,351	319,190,296	392,346,369	261	126	4.21146e-06	5.10175e-05	0.184,0.214,0.17	0.282,0.21,0.279	-0.068
1580	ENSMUSG00000018076	Med13l	chr5	+	118749608	118751034	118749608	118749828	118750845	118751034	1580	39,60,40	122,213,113	83,28,71	119,94,122	270	135	0.00381903	0.0325872	0.138,0.123,0.15	0.259,0.13,0.225	-0.068
1741	ENSMUSG00000034729	Mrps10	chr17	+	47372575	47375109	47372575	47372645	47374972	47375109	1741	34,85,51	68,183,57	56,53,52	59,48,64	193	58	4.47182e-08	6.45377e-07	0.131,0.122,0.212	0.222,0.249,0.196	-0.067
448	ENSMUSG00000042289	Hsd3b7	chr7	+	127801074	127801616	127801074	127801246	127801460	127801616	448	25,67,14	132,322,129	71,42,92	235,159,205	270	135	1.73801e-05	0.000196303	0.087,0.094,0.051	0.131,0.117,0.183	-0.066
2533	ENSMUSG00000053158	Fes	chr7	-	80383833	80384287	80383833	80384017	80384190	80384287	2533	10,23,7	34,129,27	22,6,13	41,23,22	225	90	1.10389e-09	1.80482e-08	0.105,0.067,0.094	0.177,0.094,0.191	-0.065
2469	ENSMUSG00000035478	Mbd3	chr10	-	80392538	80393280	80392538	80393018	80393094	80393280	2469	28,50,23	187,375,165	58,25,36	223,138,138	138	135	1.13443e-05	0.000131261	0.128,0.115,0.12	0.203,0.151,0.203	-0.065
2750	ENSMUSG00000029032	Arhgef16	chr4	-	154286918	154288013	154286918	154287088	154287967	154288013	2750	131,429,133	219,485,175	268,161,232	189,201,172	174	39	0.000176583	0.00181873	0.118,0.165,0.146	0.241,0.152,0.232	-0.065
1340	ENSMUSG00000005677	Nr1i3	chr1	+	171217075	171217430	171217075	171217221	171217316	171217430	1340	15,86,17	1,6,1	35,26,22	0,1,0	148	107	0.00307611	0.0266882	0.916,0.912,0.925	1.0,0.949,1.0	-0.065
1823	ENSMUSG00000039449	Prpf18	chr2	-	4637147	4638995	4637147	4637216	4638848	4638995	1823	17,42,20	64,115,47	41,31,19	48,54,43	197	62	0.000276977	0.00281553	0.077,0.103,0.118	0.212,0.153,0.122	-0.063
1437	ENSMUSG00000002250	Ppard	chr17	+	28298276	28299034	28298276	28298479	28298583	28299034	1437	62,220,49	874,1788,806	231,90,169	858,1041,729	194	135	0.0012127	0.011296	0.047,0.079,0.041	0.158,0.057,0.139	-0.062
406	ENSMUSG00000059552	Trp53	chr11	+	69587371	69588547	69587371	69587632	69588363	69588547	406	28,62,24	216,379,186	65,27,52	180,151,171	270	135	0.00571166	0.0471868	0.061,0.076,0.061	0.153,0.082,0.132	-0.056
2263	ENSMUSG00000029177	Cenpa	chr5	+	30672981	30673443	30672981	30673059	30673292	30673443	2263	15,35,15	99,158,88	44,2,32	70,39,65	206	71	4.34072e-10	7.51748e-09	0.05,0.071,0.055	0.178,0.017,0.145	-0.055
943	ENSMUSG00000042436	Mfap4	chr11	+	61486909	61487261	61486909	61487006	61487078	61487261	943	3,4,1	24,121,26	0,2,0	5,4,7	85	90	1.31061e-05	0.000150207	0.117,0.034,0.039	0.0,0.346,0.0	-0.052
653	ENSMUSG00000035697	Hmha1	chr10	+	80022076	80022355	80022076	80022187	80022274	80022355	653	8,3,0	5,39,8	8,0,1	10,2,10	68	43	1.11444e-06	1.43953e-05	0.503,0.046,0.0	0.336,0.0,0.059	0.051
775	ENSMUSG00000026577	Blzf1	chr1	-	164307146	164307489	164307146	164307354	164307441	164307489	775	18,40,16	1,0,1	14,17,11	1,3,0	80	41	5.89331e-05	0.000649932	0.902,1.0,0.891	0.878,0.744,1.0	0.057
3061	ENSMUSG00000108414	Snhg1	chr19	+	8726066	8726443	8726066	8726102	8726238	8726443	3061	50,134,41	36,87,31	39,62,52	50,60,69	152	29	3.66586e-08	5.35674e-07	0.209,0.227,0.201	0.13,0.165,0.126	0.072
1875	ENSMUSG00000026565	Pou2f1	chr1	-	165875456	165876048	165875456	165875516	165875902	165876048	1875	89,130,88	0,1,1	61,52,42	4,2,0	188	53	1.70846e-09	2.75474e-08	1.0,0.973,0.961	0.811,0.88,1.0	0.081
345	ENSMUSG00000024947	Men1	chr19	+	6335038	6335905	6335038	6335082	6335444	6335905	345	72,139,53	22,38,27	65,39,54	32,24,24	172	37	1.16507e-06	1.49666e-05	0.413,0.44,0.297	0.304,0.259,0.326	0.087
2349	ENSMUSG00000024975	Pdcd4	chr19	+	53929082	53929861	53929082	53929192	53929716	53929861	2349	461,515,412	3,14,7	280,443,252	11,32,21	238	103	1.97648e-08	2.98129e-07	0.985,0.941,0.962	0.917,0.857,0.839	0.092
2768	ENSMUSG00000028137	Celf3	chr3	+	94488138	94488670	94488138	94488279	94488526	94488670	2768	12,73,9	7,20,8	19,27,27	20,15,21	269	134	5.79614e-06	6.98525e-05	0.461,0.645,0.359	0.321,0.473,0.39	0.094
2196	ENSMUSG00000063884	Ptcd3	chr6	-	71883443	71884625	71883443	71883592	71884539	71884625	2196	63,99,63	44,63,43	45,53,40	57,46,45	214	79	1.26025e-11	2.4351e-10	0.346,0.367,0.351	0.226,0.298,0.247	0.098
730	ENSMUSG00000004677	Myo9b	chr8	+	71348330	71349194	71348330	71348901	71348934	71349194	730	60,219,70	10,24,9	120,133,75	66,18,57	52	135	1.6191e-24	4.98085e-23	0.94,0.959,0.953	0.825,0.95,0.774	0.101
516	ENSMUSG00000022948	Setd4	chr16	-	93585178	93586317	93585178	93585302	93586236	93586317	516	14,51,3	8,19,11	14,17,18	28,29,14	191	56	2.3242e-08	3.46113e-07	0.339,0.44,0.074	0.128,0.147,0.274	0.101
2416	ENSMUSG00000028104	Polr3gl	chr3	-	96579797	96580089	96579797	96579911	96580015	96580089	2416	28,78,28	18,36,11	37,44,31	33,36,19	98	39	0.00410921	0.0349357	0.382,0.463,0.503	0.309,0.327,0.394	0.106
1485	ENSMUSG00000040327	Cul9	chr17	-	46521335	46521984	46521335	46521515	46521850	46521984	1485	1,10,3	8,15,5	2,3,1	23,12,12	262	127	1.04069e-14	2.36227e-13	0.057,0.244,0.225	0.04,0.108,0.039	0.113
3002	ENSMUSG00000033540	Idua	chr5	+	108680110	108680497	108680110	108680206	108680394	108680497	3002	41,90,39	2,5,1	53,50,48	5,6,3	185	50	0.00117542	0.0109925	0.847,0.829,0.913	0.741,0.693,0.812	0.114
269	ENSMUSG00000001034	Mapk7	chr11	-	61492903	61494266	61492903	61493069	61493523	61494266	269	50,97,42	9,20,10	69,47,51	25,17,19	270	135	4.39203e-13	9.25096e-12	0.735,0.708,0.677	0.58,0.58,0.573	0.129
153	ENSMUSG00000051557	Pusl1	chr4	-	155891051	155891415	155891051	155891239	155891357	155891415	153	30,96,22	7,34,8	37,34,33	25,14,18	138	51	6.98738e-10	1.16689e-08	0.613,0.511,0.504	0.354,0.473,0.404	0.132
3013	ENSMUSG00000038520	Tbc1d17	chr7	-	44841982	44842300	44841982	44842099	44842185	44842300	3013	24,32,4	2,3,0	40,14,18	9,2,4	106	83	0.00308204	0.0266882	0.904,0.893,1.0	0.777,0.846,0.779	0.132
2126	ENSMUSG00000089736	Tgfbr3l	chr8	+	4250466	4250921	4250466	4250625	4250848	4250921	2126	33,97,29	0,5,3	53,28,50	12,1,6	201	66	0.00334147	0.0287219	1.0,0.864,0.76	0.592,0.902,0.732	0.133
2966	ENSMUSG00000023764	Sfi1	chr11	-	3134625	3135542	3134625	3134730	3135282	3135542	2966	142,392,135	18,75,20	261,120,200	69,44,46	233	98	1.75806e-12	3.60557e-11	0.768,0.687,0.74	0.614,0.534,0.646	0.134
2129	ENSMUSG00000005150	Wdr83	chr8	-	85079580	85080225	85079580	85079707	85079788	85080225	2129	21,23,16	28,56,13	24,9,14	48,36,29	133	120	0.000439325	0.00433394	0.404,0.27,0.526	0.311,0.184,0.303	0.134
411	ENSMUSG00000009687	Fxyd5	chr7	-	31032729	31033018	31032729	31032880	31032972	31033018	411	13,69,5	2,8,4	2,2,8	2,4,0	85	39	5.83811e-12	1.17668e-10	0.749,0.798,0.364	0.315,0.187,1.0	0.136
187	ENSMUSG00000021559	Dapk1	chr13	+	60760634	60763185	60760634	60761884	60762356	60763185	187	46,47,28	1,3,0	47,50,30	6,0,10	270	135	5.5774e-10	9.44924e-09	0.958,0.887,1.0	0.797,1.0,0.6	0.149
2718	ENSMUSG00000053693	Mast1	chr8	-	84916552	84917974	84916552	84916759	84917726	84917974	2718	50,101,32	0,1,0	30,36,37	2,6,2	270	135	8.97571e-05	0.000971538	1.0,0.981,1.0	0.882,0.75,0.902	0.149
446	ENSMUSG00000042289	Hsd3b7	chr7	+	127801074	127801616	127801074	127801246	127801391	127801616	446	24,61,15	1,2,0	74,36,81	6,6,12	270	135	7.69883e-08	1.09755e-06	0.923,0.938,1.0	0.86,0.75,0.771	0.16
2080	ENSMUSG00000004667	Polr2e	chr10	-	80036526	80036973	80036526	80036598	80036763	80036973	2080	17,54,12	10,33,6	10,10,33	15,23,25	200	65	5.31311e-18	1.3357e-16	0.356,0.347,0.394	0.178,0.124,0.3	0.165
2861	ENSMUSG00000009108	Gnat2	chr3	+	108095438	108096507	108095438	108095580	108096349	108096507	2861	10,20,5	3,5,3	11,5,6	9,7,2	270	135	7.7664e-14	1.68128e-12	0.625,0.667,0.455	0.379,0.263,0.6	0.168
1665	ENSMUSG00000056938	Acbd4	chr11	+	103103525	103104172	103103525	103103644	103104092	103104172	1665	28,56,24	11,11,2	48,18,36	21,6,14	185	50	9.83255e-05	0.00105452	0.408,0.579,0.764	0.382,0.448,0.41	0.17
2672	ENSMUSG00000026955	Sapcd2	chr2	+	25375967	25376274	25375967	25376075	25376163	25376274	2672	8,17,14	24,40,20	3,2,3	29,16,20	97	70	1.48676e-15	3.47605e-14	0.194,0.235,0.336	0.069,0.083,0.098	0.172
2229	ENSMUSG00000034949	Zfr2	chr10	+	81242769	81243795	81242769	81242956	81243649	81243795	2229	26,55,17	10,2,10	38,20,39	13,21,19	270	135	1.07238e-23	3.25613e-22	0.565,0.932,0.459	0.594,0.323,0.506	0.178
2154	ENSMUSG00000059540	Tcea2	chr2	+	181685791	181686752	181685791	181685922	181686189	181686752	2154	6,35,10	1,10,2	21,5,18	9,3,7	259	124	0.000695488	0.0067471	0.742,0.626,0.705	0.528,0.444,0.552	0.183
432	ENSMUSG00000004896	Rrnad1	chr3	-	87924343	87925431	87924343	87924528	87924946	87925431	432	67,139,57	0,0,0	131,65,122	30,4,9	270	135	1.63064e-06	2.0497e-05	1.0,1.0,1.0	0.686,0.89,0.871	0.184
1122	ENSMUSG00000054203	Ifi205	chr1	-	174027192	174028482	174027192	174027326	174028197	174028482	1122	7,5,1	5,51,0	1,7,0	4,1,5	262	127	5.93436e-06	7.11515e-05	0.404,0.045,1.0	0.108,0.772,0.0	0.19
430	ENSMUSG00000004896	Rrnad1	chr3	-	87927562	87928048	87927562	87927755	87927923	87928048	430	59,83,63	2,5,5	73,57,64	25,7,13	253	118	1.8172e-09	2.91002e-08	0.932,0.886,0.855	0.577,0.792,0.697	0.202
536	ENSMUSG00000004933	Matk	chr10	+	81261630	81262534	81261630	81262156	81262447	81262534	536	17,52,20	8,7,2	37,21,27	16,11,12	215	80	1.13969e-05	0.000131261	0.442,0.734,0.788	0.463,0.415,0.456	0.21
2758	ENSMUSG00000086370	Ftx	chrX	-	103569567	103572561	103569567	103570875	103572499	103572561	2758	41,90,25	3,7,3	40,48,37	12,5,14	190	55	2.82015e-11	5.23294e-10	0.798,0.788,0.707	0.491,0.735,0.433	0.211
79	ENSMUSG00000032177	Pde4a	chr9	+	21191326	21192431	21191326	21191518	21192394	21192431	79	6,23,9	0,1,2	10,2,7	6,1,0	165	30	0.00160692	0.0146757	1.0,0.807,0.45	0.233,0.267,1.0	0.252
2845	ENSMUSG00000034121	Mks1	chr11	+	87857860	87859313	87857860	87857978	87858602	87859313	2845	11,30,9	3,8,1	36,11,27	18,16,11	246	111	1.09402e-06	1.42895e-05	0.623,0.629,0.802	0.474,0.237,0.526	0.272
2737	ENSMUSG00000049676	Catsperg1	chr7	-	29189946	29190789	29189946	29190027	29190212	29190789	2737	2,4,2	0,11,2	0,3,0	6,1,6	209	74	0.00543316	0.0450451	1.0,0.114,0.261	0.0,0.515,0.0	0.287
1805	ENSMUSG00000024019	Cmtr1	chr17	+	29698637	29699288	29698637	29698729	29699219	29699288	1805	56,146,62	2,4,1	143,77,99	7,16,10	147	12	0.00372543	0.031905	0.696,0.749,0.835	0.625,0.282,0.447	0.309
1221	ENSMUSG00000004268	Emg1	chr6	-	124704938	124705216	124704938	124705088	124705157	124705216	1221	49,104,28	20,30,10	58,45,75	148,96,117	62	52	3.42434e-18	8.79793e-17	0.673,0.744,0.701	0.247,0.282,0.35	0.413
2381	ENSMUSG00000029359	Tesc	chr5	+	118056376	118056644	118056376	118056438	118056536	118056644	2381	3,3,5	0,2,0	7,0,4	4,3,1	68	21	2.05123e-08	3.07422e-07	1.0,0.317,1.0	0.351,0.0,0.553	0.471
881	ENSMUSG00000041506	Rrp9	chr9	+	106482911	106483211	106482911	106483036	106483118	106483211	881	8,9,3	1,5,1	2,4,6	28,45,14	84	69	9.70894e-08	1.37573e-06	0.868,0.597,0.711	0.055,0.068,0.26	0.598
431	ENSMUSG00000004896	Rrnad1	chr3	-	87926730	87927117	87926730	87926874	87927054	87927117	431	49,107,38	1,0,2	61,36,72	51,30,39	191	56	2.3842e-66	2.53376e-64	0.935,1.0,0.848	0.26,0.26,0.351	0.637
2190	ENSMUSG00000001305	Rrp15	chr1	-	186737587	186739863	186737587	186737685	186739603	186739863	2190	23,39,8	1,2,0	39,28,24	28,39,24	226	91	2.67007e-14	5.94536e-13	0.903,0.887,1.0	0.359,0.224,0.287	0.64

## Sheet: A3SS
ID	GeneID	geneSymbol	chr	strand	longExonStart_0base	longExonEnd	shortES	shortEE	flankingES	flankingEE	ID	IJC_SAMPLE_1	SJC_SAMPLE_1	IJC_SAMPLE_2	SJC_SAMPLE_2	IncFormLen	SkipFormLen	PValue	FDR	IncLevel1	IncLevel2	IncLevelDifference
182	ENSMUSG00000034327	Kctd9	chr14	+	67729223	67729409	67729350	67729409	67728649	67728746	182	9,32,13	6,12,6	36,13,18	2,3,2	127	7	3.84833e-40	1.71507e-37	0.076,0.128,0.107	0.498,0.193,0.332	-0.237
3004	ENSMUSG00000028545	Bend5	chr4	+	111433086	111433553	111433168	111433553	111431016	111431150	3004	2,4,2	6,15,1	3,2,10	4,4,0	202	127	7.48352e-23	1.42935e-20	0.173,0.144,0.557	0.32,0.239,1.0	-0.228
404	ENSMUSG00000063511	Snrnp70	chr7	-	45380716	45383184	45380716	45380818	45383803	45383885	404	170,601,194	77,126,62	584,458,427	47,91,47	170	35	2.82252e-139	7.54743e-136	0.313,0.495,0.392	0.719,0.509,0.652	-0.227
144	ENSMUSG00000029119	Man2b2	chr5	-	36810291	36810408	36810291	36810358	36812946	36813160	144	2,5,3	0,1,1	150,207,109	0,0,1	110	60	2.55254e-14	2.73019e-12	1.0,0.732,0.621	1.0,1.0,0.983	-0.21
2824	ENSMUSG00000042185	Nfrkb	chr9	+	31396793	31397137	31397035	31397137	31396322	31396497	2824	13,30,22	19,46,25	25,14,16	9,18,6	230	95	5.10366e-05	0.00223724	0.22,0.212,0.267	0.534,0.243,0.524	-0.201
2545	ENSMUSG00000028741	Mrto4	chr4	-	139349613	139349847	139349613	139349717	139350435	139350494	2545	10,20,9	3,18,3	27,22,14	6,2,3	137	14	1.98822e-32	5.90723e-30	0.254,0.102,0.235	0.315,0.529,0.323	-0.192
2379	ENSMUSG00000026121	Sema4c	chr1	-	36555931	36556080	36555931	36556077	36558015	36558349	2379	12,9,8	24,40,19	6,8,11	15,5,14	135	135	6.72076e-14	6.91204e-12	0.333,0.184,0.296	0.286,0.615,0.44	-0.176
478	ENSMUSG00000006019	Dhx34	chr7	-	16217987	16219184	16217987	16218950	16221683	16221993	478	8,27,11	4,10,1	33,14,26	4,4,0	270	135	2.25329e-08	1.40123e-06	0.5,0.574,0.846	0.805,0.636,1.0	-0.174
95	ENSMUSG00000043668	Tox3	chr8	-	90270228	90270483	90270228	90270480	90274631	90274694	95	6,27,16	18,45,16	22,24,8	15,20,8	56	56	2.35679e-18	2.86457e-16	0.25,0.375,0.5	0.595,0.545,0.5	-0.172
2945	ENSMUSG00000030035	Wbp1	chr6	-	83120184	83120876	83120184	83120287	83121202	83121559	2945	155,460,130	33,72,18	197,200,208	14,7,14	231	96	2.45871e-07	1.46102e-05	0.661,0.726,0.75	0.854,0.922,0.861	-0.167
560	ENSMUSG00000063445	Nmral1	chr16	-	4711316	4711680	4711316	4711603	4713639	4713830	560	4,13,10	36,62,34	25,16,4	24,21,22	205	135	6.58594e-49	4.4027e-46	0.068,0.121,0.162	0.407,0.334,0.107	-0.166
3502	ENSMUSG00000053158	Fes	chr7	-	80382312	80382431	80382312	80382396	80382520	80382707	3502	8,35,7	22,82,35	16,10,21	24,14,22	112	77	3.19592e-05	0.00142432	0.2,0.227,0.121	0.314,0.329,0.396	-0.164
990	ENSMUSG00000037876	Jmjd1c	chr10	+	67218037	67218181	67218116	67218181	67215269	67215375	990	64,72,41	2,17,8	31,30,20	0,3,2	99	22	1.15224e-06	6.16216e-05	0.877,0.485,0.532	1.0,0.69,0.69	-0.162
1109	ENSMUSG00000014873	Surf2	chr2	+	26918864	26919055	26918928	26919055	26917427	26917531	1109	1,8,2	10,17,7	9,7,4	8,13,8	139	82	8.57535e-05	0.00369846	0.056,0.217,0.144	0.399,0.241,0.228	-0.15
3250	ENSMUSG00000005687	Bcas2	chr3	+	103175618	103177419	103177338	103177419	103174339	103174501	3250	73,182,66	8,6,11	79,77,49	2,1,2	209	74	6.85534e-08	4.16618e-06	0.764,0.915,0.68	0.933,0.965,0.897	-0.145
1259	ENSMUSG00000022822	Abcc5	chr16	-	20392450	20392927	20392450	20392807	20396014	20396122	1259	10,19,15	51,94,52	26,11,32	53,22,30	214	101	7.99158e-51	7.12316e-48	0.085,0.087,0.12	0.188,0.191,0.335	-0.141
3631	ENSMUSG00000022617	Chkb	chr15	-	89428410	89428578	89428410	89428544	89428713	89428827	3631	24,110,25	83,157,72	84,57,73	86,84,88	126	99	8.11411e-24	1.97247e-21	0.185,0.355,0.214	0.434,0.348,0.395	-0.141
1698	ENSMUSG00000043241	Upf2	chr2	+	6046897	6047065	6046900	6047065	6040462	6040561	1698	34,60,36	12,17,12	30,42,22	4,3,4	92	92	1.13737e-12	1.12642e-10	0.739,0.779,0.75	0.882,0.933,0.846	-0.131
3633	ENSMUSG00000023994	Nfya	chr17	-	48392339	48392506	48392339	48392488	48393179	48393285	3633	48,130,65	39,98,46	97,77,61	29,34,39	110	99	4.35266e-23	9.4738e-21	0.526,0.544,0.56	0.751,0.671,0.585	-0.126
3215	ENSMUSG00000029207	Apbb2	chr5	-	66400075	66400284	66400075	66400281	66451467	66452283	3215	25,43,16	55,168,58	34,26,26	51,51,49	135	135	4.60581e-23	9.4738e-21	0.313,0.204,0.216	0.4,0.338,0.347	-0.117
3161	ENSMUSG00000026153	Fam135a	chr1	-	24028199	24030528	24028199	24029940	24030741	24030896	3161	302,469,265	300,375,280	231,315,193	146,223,93	270	135	1.00236e-18	1.27634e-16	0.335,0.385,0.321	0.442,0.414,0.509	-0.108
752	ENSMUSG00000038241	Cep250	chr2	+	155974249	155974483	155974252	155974483	155973342	155973489	752	7,12,6	21,49,21	14,6,13	22,21,21	135	135	7.87914e-09	5.26721e-07	0.25,0.197,0.222	0.389,0.222,0.382	-0.108
1621	ENSMUSG00000042508	Dmtf1	chr5	-	9126539	9126802	9126539	9126749	9127956	9128108	1621	29,42,21	53,50,47	24,43,18	32,27,26	181	135	1.95431e-10	1.58081e-08	0.29,0.385,0.25	0.359,0.543,0.341	-0.106
893	ENSMUSG00000030374	Strn4	chr7	+	16831345	16831580	16831464	16831580	16831024	16831138	893	2,9,1	27,77,23	12,7,10	37,27,30	193	81	1.5848e-08	1.00899e-06	0.03,0.047,0.018	0.12,0.098,0.123	-0.082
1765	ENSMUSG00000041530	Ago1	chr4	-	126460366	126460585	126460366	126460503	126460905	126461087	1765	7,17,3	98,209,79	19,14,12	75,58,83	205	130	4.0914e-07	2.37835e-05	0.043,0.049,0.024	0.138,0.133,0.084	-0.08
2069	ENSMUSG00000039738	Slx4	chr16	-	3984990	3987181	3984990	3987176	3987914	3988081	2069	1,4,1	21,49,17	5,0,1	9,13,17	135	135	0.00105359	0.038593	0.045,0.075,0.056	0.357,0.0,0.056	-0.079
916	ENSMUSG00000028580	Pum1	chr4	+	130743689	130743794	130743692	130743794	130741462	130741556	916	24,75,39	61,90,34	62,34,41	44,43,45	50	47	0.000498504	0.0196	0.27,0.439,0.519	0.57,0.426,0.461	-0.076
3725	ENSMUSG00000040855	Reps2	chrX	-	162552542	162552669	162552542	162552666	162554796	162554945	3725	32,39,25	119,187,76	44,22,36	106,64,86	120	117	1.86676e-06	9.24391e-05	0.208,0.169,0.243	0.288,0.251,0.29	-0.07
658	ENSMUSG00000025337	Sbds	chr5	-	130253938	130254009	130253938	130254004	130255209	130255310	658	4,11,6	1,7,0	19,9,12	2,3,1	23	18	5.03208e-07	2.86293e-05	0.758,0.552,1.0	0.881,0.701,0.904	-0.059
1289	ENSMUSG00000006498	Ptbp1	chr10	+	79859071	79859271	79859088	79859271	79858951	79858981	1289	0,1,0	28,64,30	1,2,1	20,11,18	33	23	0.00113637	0.0405154	0.0,0.011,0.0	0.034,0.112,0.037	-0.057
231	ENSMUSG00000003824	Syce2	chr8	+	84872701	84872832	84872719	84872832	84872110	84872253	231	1,3,0	1,1,1	0,1,0	2,0,5	124	106	1.53947e-06	7.91641e-05	0.461,0.719,0.0	0.0,1.0,0.0	0.06
3622	ENSMUSG00000017664	Slc35c2	chr2	-	165283248	165283600	165283248	165283535	165287683	165287755	3622	27,88,25	0,1,2	26,35,31	2,5,0	123	65	0.000131217	0.00556945	1.0,0.979,0.869	0.873,0.787,1.0	0.063
1859	ENSMUSG00000031537	Ikbkb	chr8	-	22669606	22669730	22669606	22669725	22671630	22671745	1859	75,114,43	0,0,0	74,28,46	3,0,8	90	85	0.000211349	0.00869457	1.0,1.0,1.0	0.959,1.0,0.844	0.066
2984	ENSMUSG00000021901	Bap1	chr14	+	31257288	31257767	31257625	31257767	31256660	31256791	2984	85,253,102	5,10,6	104,79,102	11,6,11	259	124	6.96324e-06	0.000326662	0.891,0.924,0.891	0.819,0.863,0.816	0.069
561	ENSMUSG00000027361	Gabpb1	chr2	-	126646562	126646748	126646562	126646745	126650067	126650181	561	83,156,82	6,16,3	64,73,57	9,15,7	107	107	0.00085208	0.0316453	0.933,0.907,0.965	0.877,0.83,0.891	0.069
1692	ENSMUSG00000001228	Uhrf1	chr17	+	56313040	56313251	56313064	56313251	56312863	56312967	1692	70,165,72	9,18,7	95,44,72	37,3,13	114	97	2.81454e-18	3.27221e-16	0.869,0.886,0.897	0.686,0.926,0.825	0.072
37	ENSMUSG00000061436	Hipk2	chr6	-	38730868	38731076	38730868	38730995	38737357	38737520	37	177,227,149	64,112,86	114,101,93	54,73,69	194	120	0.000609595	0.0229586	0.631,0.556,0.517	0.566,0.461,0.455	0.074
2779	ENSMUSG00000047284	Neurl4	chr11	+	69903653	69903719	69903676	69903719	69903007	69903452	2779	37,105,38	1,0,0	50,34,38	7,0,2	59	36	2.60385e-12	2.40093e-10	0.958,1.0,1.0	0.813,1.0,0.921	0.075
2156	ENSMUSG00000018076	Med13l	chr5	+	118751839	118752009	118751866	118752009	118751530	118751754	2156	21,65,22	106,192,75	25,11,13	108,118,95	155	135	3.16656e-09	2.28848e-07	0.147,0.228,0.203	0.168,0.075,0.106	0.076
166	ENSMUSG00000034101	Ctnnd1	chr2	-	84600780	84602903	84600780	84602900	84603648	84603752	166	60,109,49	58,107,63	27,34,35	48,57,37	97	97	0.000184029	0.00768894	0.508,0.505,0.438	0.36,0.374,0.486	0.077
414	ENSMUSG00000045078	Rnf216	chr5	-	143090119	143090929	143090119	143090758	143092994	143093125	414	218,478,242	117,214,121	224,231,149	177,140,101	259	124	3.43377e-10	2.6234e-08	0.471,0.517,0.489	0.377,0.441,0.414	0.082
1424	ENSMUSG00000007035	Msh5	chr17	-	35030608	35030758	35030608	35030754	35031147	35031274	1424	4,7,0	0,1,1	2,2,5	2,2,3	120	120	5.49258e-07	3.05982e-05	1.0,0.875,0.0	0.5,0.5,0.625	0.083
3184	ENSMUSG00000022387	Brd1	chr15	-	88700772	88701270	88700772	88700877	88707033	88707294	3184	263,616,334	56,193,55	294,189,246	96,74,70	233	98	2.16461e-06	0.000105239	0.664,0.573,0.719	0.563,0.518,0.596	0.093
2273	ENSMUSG00000057406	Whsc1	chr5	+	33867573	33867658	33867576	33867658	33864659	33864778	2273	61,86,32	11,11,5	31,37,31	24,3,7	55	52	2.35564e-14	2.62457e-12	0.84,0.881,0.858	0.55,0.921,0.807	0.1
928	ENSMUSG00000037364	Srrt	chr5	-	137295986	137296113	137295986	137296092	137296217	137296307	928	36,75,23	17,51,20	40,32,41	52,35,28	68	47	1.43376e-08	9.35092e-07	0.594,0.504,0.443	0.347,0.387,0.503	0.101
917	ENSMUSG00000052563	D930048N14Rik	chr11	+	51653991	51654113	51654010	51654113	51653733	51653871	917	23,66,7	11,42,8	23,13,13	27,20,9	111	92	0.00112147	0.0405154	0.634,0.566,0.42	0.414,0.35,0.545	0.104
3460	ENSMUSG00000050312	Nsun3	chr16	-	62776287	62776631	62776287	62776383	62785787	62785897	3460	80,108,48	6,14,14	37,47,39	15,13,4	192	57	2.01e-10	1.58081e-08	0.798,0.696,0.504	0.423,0.518,0.743	0.105
1711	ENSMUSG00000047412	Zbtb44	chr9	+	31064178	31064342	31064232	31064342	31062040	31062125	1711	117,167,103	7,4,9	79,68,72	10,7,12	93	46	8.83178e-19	1.18081e-16	0.892,0.954,0.85	0.796,0.828,0.748	0.108
2288	ENSMUSG00000029422	Rsrc2	chr5	-	123740671	123740884	123740671	123740862	123742778	123742856	2288	37,65,32	12,17,7	23,57,21	6,28,14	86	71	9.23217e-10	6.85745e-08	0.718,0.759,0.791	0.76,0.627,0.553	0.109
1431	ENSMUSG00000028060	2810403A07Rik	chr3	+	88709829	88709942	88709857	88709942	88708779	88708941	1431	78,193,55	68,293,93	116,48,81	186,164,164	106	78	1.51709e-06	7.91641e-05	0.458,0.326,0.303	0.315,0.177,0.267	0.109
2317	ENSMUSG00000020721	Helz	chr11	+	107627349	107627454	107627352	107627454	107626534	107626714	2317	61,93,59	66,145,101	39,30,28	81,76,66	98	95	5.66184e-09	3.88199e-07	0.473,0.383,0.362	0.318,0.277,0.291	0.111
793	ENSMUSG00000010057	Nprl2	chr9	+	107544150	107544287	107544176	107544287	107543506	107543615	793	56,103,38	0,5,1	58,51,51	8,6,6	97	71	3.83846e-09	2.70106e-07	1.0,0.938,0.965	0.841,0.862,0.862	0.113
1002	ENSMUSG00000023904	Hcfc1r1	chr17	+	23674534	23674675	23674546	23674675	23673968	23674068	1002	492,893,527	502,958,505	223,499,131	519,450,373	92	80	2.72644e-52	3.64524e-49	0.46,0.448,0.476	0.272,0.491,0.234	0.129
3630	ENSMUSG00000022617	Chkb	chr15	-	89427323	89427427	89427323	89427399	89427560	89427669	3630	123,242,100	9,35,7	279,224,189	70,34,54	64	36	5.81547e-35	2.22151e-32	0.885,0.795,0.889	0.692,0.787,0.663	0.142
3526	ENSMUSG00000027420	Bfsp1	chr2	-	143841673	143841799	143841673	143841781	143845900	143845990	3526	3,8,0	3,14,3	0,0,2	10,8,4	67	49	1.78691e-06	9.01544e-05	0.422,0.295,0.0	0.0,0.0,0.268	0.15
2960	ENSMUSG00000022661	Cd200	chr16	-	45394592	45394865	45394592	45394860	45396968	45397295	2960	22,94,24	0,13,4	44,31,35	16,8,12	135	135	0.0003693	0.0147389	1.0,0.879,0.857	0.733,0.795,0.745	0.154
4150	ENSMUSG00000020682	Mmp28	chr11	-	83443758	83443896	83443758	83443854	83444210	83444360	4150	27,40,20	8,20,14	17,9,17	10,11,18	131	89	2.06374e-12	1.97088e-10	0.696,0.576,0.493	0.536,0.357,0.391	0.16
390	ENSMUSG00000062270	Morf4l1	chr9	-	90103654	90103771	90103654	90103768	90107234	90107302	390	22,29,22	6,4,0	8,15,5	2,5,3	36	33	3.2509e-12	2.80417e-10	0.771,0.869,1.0	0.786,0.733,0.604	0.172
4206	ENSMUSG00000007570	Fance	chr17	+	28318032	28318156	28318061	28318156	28317467	28317611	4206	43,90,20	17,35,12	38,52,27	41,29,37	117	88	5.10699e-20	7.18741e-18	0.655,0.659,0.556	0.411,0.574,0.354	0.177
115	ENSMUSG00000024299	Adamts10	chr17	+	33537086	33537175	33537091	33537175	33531579	33531797	115	12,25,7	2,13,0	14,5,6	10,1,5	82	77	4.03724e-06	0.000192778	0.849,0.644,1.0	0.568,0.824,0.53	0.19
114	ENSMUSG00000024299	Adamts10	chr17	+	33549479	33549609	33549483	33549609	33549258	33549385	114	3,56,5	0,8,0	11,5,13	4,1,5	108	104	2.75412e-11	2.30141e-09	1.0,0.871,1.0	0.726,0.828,0.715	0.201
1729	ENSMUSG00000055805	Fmnl1	chr11	+	103193447	103193735	103193450	103193735	103192949	103193202	1729	3,41,5	0,5,1	4,2,7	2,1,2	135	135	2.99687e-12	2.67121e-10	1.0,0.891,0.833	0.667,0.667,0.778	0.204
527	ENSMUSG00000002105	Slc39a13	chr2	-	91065581	91065739	91065581	91065700	91066012	91066126	527	5,16,10	18,34,10	0,0,5	20,11,13	116	84	5.46874e-22	8.602e-20	0.167,0.254,0.42	0.0,0.0,0.218	0.208
2315	ENSMUSG00000035505	Cox18	chr5	-	90218911	90219036	90218911	90219033	90219359	90219523	2315	22,36,21	11,22,5	12,10,16	9,16,15	118	115	0.000516641	0.0197357	0.661,0.615,0.804	0.565,0.379,0.51	0.209
2981	ENSMUSG00000041975	Mettl8	chr2	-	70981854	70982195	70981854	70981967	70993483	70993575	2981	49,132,32	1,4,1	58,49,48	10,4,6	191	56	0.000505758	0.0196	0.935,0.906,0.904	0.63,0.782,0.701	0.211
2356	ENSMUSG00000034729	Mrps10	chr17	+	47372575	47375109	47374972	47375109	47372426	47372491	2356	6,7,4	1,8,2	5,0,3	7,3,4	188	53	9.94955e-07	5.42961e-05	0.628,0.198,0.361	0.168,0.0,0.175	0.281
875	ENSMUSG00000060206	Zfp462	chr4	+	55016813	55017100	55016816	55017100	55014682	55014847	875	5,8,5	4,3,0	2,2,1	3,2,1	135	135	0.000360854	0.01462	0.556,0.727,1.0	0.4,0.5,0.5	0.294
818	ENSMUSG00000000530	Acvrl1	chr15	+	101134606	101134743	101134644	101134743	101128926	101129063	818	4,10,6	4,11,3	3,1,3	10,6,9	125	87	1.06446e-22	1.89759e-20	0.41,0.388,0.582	0.173,0.104,0.188	0.305
3102	ENSMUSG00000034949	Zfr2	chr10	+	81242769	81243795	81243649	81243795	81241994	81242174	3102	17,41,15	0,2,1	26,12,13	4,5,5	270	135	1.11886e-31	2.99184e-29	1.0,0.911,0.882	0.765,0.545,0.565	0.306
2406	ENSMUSG00000002475	Abhd3	chr18	-	10644412	10645223	10644412	10645181	10647725	10647891	2406	4,8,4	1,2,0	12,11,3	7,3,6	170	135	1.77208e-05	0.000816989	0.761,0.761,1.0	0.577,0.744,0.284	0.306
1032	ENSMUSG00000038895	Zfp653	chr9	-	22057500	22057702	22057500	22057678	22057803	22058415	1032	14,24,10	8,25,2	13,4,9	24,13,15	152	135	3.78279e-34	1.2644e-31	0.608,0.46,0.816	0.325,0.215,0.348	0.332
4097	ENSMUSG00000031816	Mthfsd	chr8	-	121104391	121104558	121104391	121104505	121105717	121105831	4097	8,13,7	4,19,1	10,1,11	23,14,11	125	79	3.53493e-21	5.25133e-19	0.558,0.302,0.816	0.216,0.043,0.387	0.343
4203	ENSMUSG00000034813	Grip1	chr10	+	119985473	119986484	119986331	119986484	119978437	119978607	4203	5,0,3	3,7,0	1,1,2	9,6,17	270	135	1.48504e-22	2.48187e-20	0.455,0.0,1.0	0.053,0.077,0.056	0.423
529	ENSMUSG00000002105	Slc39a13	chr2	-	91065581	91065739	91065581	91065714	91066012	91066126	529	5,16,10	1,6,1	0,0,5	1,5,5	116	98	3.82453e-43	2.04536e-40	0.809,0.693,0.894	0.0,0.0,0.458	0.646
1227	ENSMUSG00000061286	Exosc5	chr7	+	25664247	25664448	25664326	25664448	25663136	25663250	1227	2,1,1	0,0,2	3,4,3	78,70,62	159	87	2.80666e-05	0.00127204	1.0,1.0,0.215	0.021,0.03,0.026	0.713

## Sheet: A5SS
ID	GeneID	geneSymbol	chr	strand	longExonStart_0base	longExonEnd	shortES	shortEE	flankingES	flankingEE	ID	IJC_SAMPLE_1	SJC_SAMPLE_1	IJC_SAMPLE_2	SJC_SAMPLE_2	IncFormLen	SkipFormLen	PValue	FDR	IncLevel1	IncLevel2	IncLevelDifference
692	ENSMUSG00000030780	BC017158	chr7	-	128276085	128276412	128276227	128276412	128274632	128274703	692	0,2,1	2,2,1	3,2,3	2,0,0	199	64	1.63436e-07	8.52591e-06	0.0,0.243,0.243	0.325,1.0,1.0	-0.613
568	ENSMUSG00000061878	Sphk1	chr11	+	116533969	116534318	116533969	116534173	116534848	116535001	568	4,9,1	13,20,3	5,4,5	3,0,2	270	135	1.00757e-48	7.88423e-46	0.133,0.184,0.143	0.455,1.0,0.556	-0.517
2381	ENSMUSG00000034021	Pds5b	chr5	+	150796570	150796676	150796570	150796670	150800577	150801017	2381	2,5,8	12,15,13	3,7,4	5,13,0	99	93	0.00127312	0.0349549	0.135,0.238,0.366	0.36,0.336,1.0	-0.319
2278	ENSMUSG00000061904	Slc25a3	chr10	-	91122107	91122331	91122206	91122331	91119526	91119706	2278	2,2,2	4,4,3	4,10,8	2,3,5	210	118	1.56995e-05	0.00059926	0.219,0.219,0.273	0.529,0.652,0.473	-0.314
536	ENSMUSG00000035266	Helq	chr5	-	100790125	100790236	100790138	100790236	100786983	100787082	536	4,4,2	9,17,5	7,6,5	6,4,4	61	48	2.8643e-27	5.60328e-25	0.259,0.156,0.239	0.479,0.541,0.496	-0.287
2005	ENSMUSG00000068748	Ptprz1	chr6	+	22999199	23002746	22999199	23000199	23007273	23007418	2005	2,2,0	3,14,4	4,6,3	3,7,3	270	135	1.80096e-17	2.01321e-15	0.25,0.067,0.0	0.4,0.3,0.333	-0.239
883	ENSMUSG00000011257	Pabpc4	chr4	+	123295201	123295321	123295201	123295273	123295929	123296057	883	26,47,39	5,15,11	36,39,17	3,2,1	99	51	3.47281e-33	1.08699e-30	0.728,0.617,0.646	0.861,0.909,0.898	-0.226
251	ENSMUSG00000001034	Mapk7	chr11	-	61493523	61493954	61493596	61493954	61492903	61493069	251	9,20,10	6,10,8	25,17,19	8,2,6	201	135	9.09195e-16	8.36994e-14	0.502,0.573,0.456	0.677,0.851,0.68	-0.226
520	ENSMUSG00000028797	Tmem234	chr4	+	129601406	129601625	129601406	129601533	129602194	129602261	520	57,126,56	17,20,14	104,68,107	11,4,10	130	45	6.49197e-33	1.69332e-30	0.537,0.686,0.581	0.766,0.855,0.787	-0.201
1397	ENSMUSG00000036792	Mbd5	chr2	+	49272040	49273057	49272040	49272367	49274562	49274774	1397	17,45,13	8,10,5	20,26,13	5,0,3	270	135	1.79797e-08	1.08224e-06	0.515,0.692,0.565	0.667,1.0,0.684	-0.193
94	ENSMUSG00000031565	Fgfr1	chr8	+	25557730	25557820	25557730	25557814	25558070	25558243	94	6,11,8	3,13,4	6,17,7	1,2,6	83	77	0.000168941	0.00539576	0.65,0.44,0.65	0.848,0.887,0.52	-0.172
1579	ENSMUSG00000033016	Nfatc1	chr18	-	80635401	80636076	80635690	80636076	80606204	80608025	1579	7,46,11	30,70,26	23,9,14	12,22,12	270	135	3.78678e-17	3.95088e-15	0.104,0.247,0.175	0.489,0.17,0.368	-0.167
915	ENSMUSG00000039233	Tbce	chr13	-	14003532	14003696	14003542	14003696	14001109	14001178	915	7,22,4	19,47,16	13,14,21	18,33,16	65	62	1.02023e-09	6.94201e-08	0.26,0.309,0.193	0.408,0.288,0.556	-0.163
1749	ENSMUSG00000056763	Cspp1	chr1	+	10039772	10039887	10039772	10039879	10045075	10045184	1749	3,41,12	60,117,47	19,18,25	56,31,39	75	67	2.77298e-06	0.000127639	0.043,0.238,0.186	0.233,0.342,0.364	-0.157
676	ENSMUSG00000032827	Ppp1r9a	chr6	+	5154008	5154318	5154008	5154207	5156120	5156240	676	19,66,7	10,24,7	40,38,22	13,9,8	217	113	0.000752493	0.0222199	0.497,0.589,0.342	0.616,0.687,0.589	-0.155
593	ENSMUSG00000037364	Srrt	chr5	-	137301317	137302314	137302125	137302314	137300243	137300413	593	15,40,14	104,222,79	63,48,48	117,105,66	270	135	3.26544e-05	0.00113565	0.067,0.083,0.081	0.212,0.186,0.267	-0.145
58	ENSMUSG00000024299	Adamts10	chr17	+	33538570	33538701	33538570	33538695	33543197	33543305	58	0,0,5	4,32,6	4,0,10	8,2,9	90	84	2.6338e-18	3.40886e-16	0.0,0.0,0.438	0.318,0.0,0.509	-0.13
268	ENSMUSG00000038538	Ubn2	chr6	+	38463553	38464049	38463553	38464043	38470151	38470222	268	16,45,28	100,197,68	25,25,36	51,62,57	64	64	1.77043e-09	1.10829e-07	0.138,0.186,0.292	0.329,0.287,0.387	-0.129
2059	ENSMUSG00000024118	1600002H07Rik	chr17	-	24220516	24220615	24220521	24220615	24220251	24220310	2059	2,8,7	4,1,1	16,4,3	1,1,1	9	4	3.53966e-05	0.00120425	0.182,0.78,0.757	0.877,0.64,0.571	-0.123
2164	ENSMUSG00000029478	Ncor2	chr5	-	125019818	125020046	125019959	125020046	125018810	125018990	2164	121,242,121	12,50,15	141,106,126	10,9,7	214	80	1.35864e-05	0.000531568	0.79,0.644,0.751	0.841,0.815,0.871	-0.114
901	ENSMUSG00000034211	Mrps17	chr5	+	129715683	129715941	129715683	129715910	129716726	129716866	901	23,83,31	36,84,37	55,27,41	34,33,30	157	133	3.65373e-06	0.000158836	0.351,0.456,0.415	0.578,0.409,0.537	-0.101
1991	ENSMUSG00000021368	Tbc1d7	chr13	-	43171308	43171501	43171328	43171501	43169801	43169947	1991	20,35,22	16,33,2	18,31,15	3,9,8	148	135	2.70892e-05	0.00098592	0.533,0.492,0.909	0.846,0.759,0.631	-0.101
125	ENSMUSG00000021893	Capn7	chr14	+	31360124	31361245	31360124	31360245	31363478	31363623	125	61,142,53	189,313,147	89,89,53	111,165,67	249	114	1.55222e-19	2.69913e-17	0.129,0.172,0.142	0.269,0.198,0.266	-0.097
838	ENSMUSG00000053819	Camk2d	chr3	+	126770784	126771846	126770784	126770857	126780359	126780462	838	25,56,35	46,105,34	36,54,33	19,27,45	162	27	2.83164e-18	3.40886e-16	0.083,0.082,0.146	0.24,0.25,0.109	-0.096
2064	ENSMUSG00000030330	Ing4	chr6	+	125047210	125047325	125047210	125047316	125047481	125047587	2064	110,314,92	31,145,43	237,153,181	48,37,52	72	63	3.49784e-06	0.000156404	0.756,0.655,0.652	0.812,0.783,0.753	-0.095
1643	ENSMUSG00000030815	Phkg2	chr7	+	127577534	127578029	127577534	127577710	127579666	127579732	1643	38,115,34	1,16,0	98,68,80	3,0,1	194	59	0.000134291	0.00437843	0.92,0.686,1.0	0.909,1.0,0.961	-0.088
1361	ENSMUSG00000005417	Mprip	chr11	+	59737071	59737582	59737071	59737228	59741119	59741261	1361	607,1793,543	82,172,34	1530,830,1028	49,51,42	270	135	0.00106568	0.0303234	0.787,0.839,0.889	0.94,0.891,0.924	-0.08
2360	ENSMUSG00000024773	Atg2a	chr19	+	6255100	6255271	6255100	6255265	6255408	6255538	2360	20,15,17	108,127,69	24,13,22	81,47,66	123	123	2.85793e-05	0.00101651	0.156,0.106,0.198	0.229,0.217,0.25	-0.079
2162	ENSMUSG00000034427	Myo15b	chr11	+	115887061	115887365	115887061	115887204	115887564	115887707	2162	1041,2948,870	2737,5382,2715	1817,1446,1520	2407,3433,1795	270	135	3.62996e-19	5.68088e-17	0.16,0.215,0.138	0.274,0.174,0.297	-0.077
2070	ENSMUSG00000026942	Traf2	chr2	-	25538844	25539084	25538865	25539084	25537070	25537149	2070	7,17,7	58,117,57	20,7,20	71,39,71	86	72	5.60911e-06	0.000231007	0.092,0.108,0.093	0.191,0.131,0.191	-0.073
2344	ENSMUSG00000022788	Fgd4	chr16	-	16503985	16504216	16504096	16504216	16484089	16484597	2344	2,8,1	47,56,9	7,1,1	11,15,6	217	113	2.30657e-08	1.33695e-06	0.022,0.069,0.055	0.249,0.034,0.08	-0.072
1452	ENSMUSG00000002279	Lmf1	chr17	+	25588675	25588742	25588675	25588686	25612295	25612444	1452	0,7,1	7,13,9	0,15,5	6,5,4	60	4	1.31715e-06	6.2465e-05	0.0,0.035,0.007	0.0,0.167,0.077	-0.067
1797	ENSMUSG00000026127	Imp4	chr1	+	34442909	34443104	34442909	34442993	34443377	34443487	1797	22,24,4	41,134,36	30,23,20	47,50,40	149	45	7.68942e-08	4.29784e-06	0.139,0.051,0.032	0.162,0.122,0.131	-0.064
1242	ENSMUSG00000037270	4932438A13Rik	chr3	+	37030546	37030748	37030546	37030643	37032364	37032526	1242	61,76,55	135,196,110	46,75,42	74,89,81	188	90	0.000218689	0.00684498	0.178,0.157,0.193	0.229,0.287,0.199	-0.062
54	ENSMUSG00000020672	Sntg2	chr12	-	30201274	30201367	30201285	30201367	30195537	30195648	54	1,7,2	0,5,0	5,3,14	1,2,0	55	44	7.96224e-13	6.55837e-11	1.0,0.528,1.0	0.8,0.545,1.0	0.061
1344	ENSMUSG00000028759	Hp1bp3	chr4	+	138216626	138216799	138216626	138216740	138221525	138221723	1344	44,105,34	260,432,199	22,21,18	282,222,240	159	107	5.79403e-11	4.31793e-09	0.102,0.141,0.103	0.05,0.06,0.048	0.063
2292	ENSMUSG00000028137	Celf3	chr3	+	94487134	94487388	94487134	94487284	94487786	94487852	2292	6,22,1	6,16,3	11,3,6	16,12,7	156	59	1.79077e-07	9.04052e-06	0.274,0.342,0.112	0.206,0.086,0.245	0.064
927	ENSMUSG00000010608	Rbm25	chr12	+	83639127	83639375	83639127	83639191	83642401	83642519	927	129,251,95	13,16,8	107,130,66	8,19,9	168	33	0.000527835	0.0161973	0.661,0.755,0.7	0.724,0.573,0.59	0.076
2383	ENSMUSG00000034175	Rhbdd3	chr11	+	5105180	5105347	5105180	5105313	5105432	5105717	2383	45,119,45	1,0,2	43,42,26	7,1,3	153	126	6.26853e-05	0.00208729	0.974,1.0,0.949	0.835,0.972,0.877	0.08
1171	ENSMUSG00000041459	Tardbp	chr4	-	148618664	148618791	148618673	148618791	148617565	148617705	1171	11,44,22	10,22,6	23,19,21	10,16,21	118	109	0.00116496	0.0325565	0.504,0.649,0.772	0.68,0.523,0.48	0.081
2306	ENSMUSG00000032280	Tle3	chr9	+	61394607	61394712	61394607	61394682	61401852	61402057	2306	62,65,60	75,80,60	46,40,41	87,73,59	98	68	9.58852e-08	5.17449e-06	0.365,0.361,0.41	0.268,0.275,0.325	0.089
2171	ENSMUSG00000046111	Cep295	chr9	-	15331935	15335305	15335049	15335305	15330753	15330910	2171	68,107,34	0,0,0	55,59,38	1,9,0	270	135	3.12413e-16	3.05579e-14	1.0,1.0,1.0	0.965,0.766,1.0	0.09
1078	ENSMUSG00000105383	Gm42641	chr9	-	109065127	109065799	109065212	109065799	109061531	109061668	1078	27,54,25	0,2,1	21,15,20	6,0,1	208	130	7.28987e-10	5.18575e-08	1.0,0.944,0.94	0.686,1.0,0.926	0.091
504	ENSMUSG00000021235	Coq6	chr12	+	84370255	84370386	84370255	84370354	84370923	84371031	504	61,87,41	3,4,1	52,36,30	5,4,4	90	58	1.19142e-05	0.000478094	0.929,0.933,0.964	0.87,0.853,0.829	0.091
1950	ENSMUSG00000041346	Wrap53	chr11	-	69563303	69563436	69563319	69563436	69562648	69562857	1950	61,122,50	1,3,4	59,61,32	7,4,9	126	110	1.06237e-13	9.23672e-12	0.982,0.973,0.916	0.88,0.93,0.756	0.102
1799	ENSMUSG00000027333	Smox	chr2	+	131520094	131521171	131520094	131520268	131522058	131522219	1799	170,310,145	4,7,3	186,174,162	11,18,18	270	135	1.04602e-36	4.09256e-34	0.955,0.957,0.96	0.894,0.829,0.818	0.11
454	ENSMUSG00000001632	Brpf1	chr6	+	113317547	113317694	113317547	113317676	113318411	113318721	454	71,148,67	54,158,64	77,41,49	77,69,94	135	122	0.00174612	0.0471151	0.543,0.458,0.486	0.475,0.349,0.32	0.114
1018	ENSMUSG00000027951	Adar	chr3	+	89745375	89745601	89745375	89745523	89745819	89745991	1018	133,368,132	160,418,135	86,87,62	150,151,145	206	135	1.11371e-32	2.48994e-30	0.353,0.366,0.391	0.273,0.274,0.219	0.115
923	ENSMUSG00000000416	Cttnbp2	chr6	-	18433819	18435446	18433982	18435446	18427438	18427642	923	18,40,14	5,0,1	9,11,9	1,3,2	270	135	2.15176e-07	1.05234e-05	0.643,1.0,0.875	0.818,0.647,0.692	0.12
135	ENSMUSG00000041396	Mettl18	chr1	+	163994888	163995071	163994888	163994977	163995913	163997243	135	9,52,8	10,19,2	10,12,4	11,7,4	169	82	2.01842e-05	0.0007521	0.304,0.57,0.66	0.306,0.454,0.327	0.149
881	ENSMUSG00000011257	Pabpc4	chr4	+	123295201	123295321	123295201	123295273	123295749	123295836	881	44,108,35	6,6,1	47,44,34	2,10,7	58	10	1.28385e-11	1.00461e-09	0.558,0.756,0.858	0.802,0.431,0.456	0.161
979	ENSMUSG00000041147	Brca2	chr5	+	150522631	150523090	150522631	150522896	150523174	150523279	979	16,27,10	9,39,18	13,4,3	42,15,20	233	98	1.42244e-09	9.27548e-08	0.428,0.226,0.189	0.115,0.101,0.059	0.189
1599	ENSMUSG00000022864	D16Ertd472e	chr16	-	78576190	78576657	78576390	78576657	78575920	78576054	1599	4,26,3	1,18,4	4,3,6	8,5,6	262	127	4.60916e-06	0.000194955	0.66,0.412,0.267	0.195,0.225,0.326	0.198
388	ENSMUSG00000028600	Podn	chr4	-	108028607	108028668	108028633	108028668	108026975	108027295	388	12,38,5	4,8,0	9,3,2	3,1,1	54	28	0.000821958	0.0238216	0.609,0.711,1.0	0.609,0.609,0.509	0.198
224	ENSMUSG00000040701	Ap1g2	chr14	-	55104581	55104927	55104830	55104927	55104362	55104458	224	38,90,32	2,16,4	39,41,20	20,10,15	179	44	2.67287e-18	3.40886e-16	0.824,0.58,0.663	0.324,0.502,0.247	0.331
1478	ENSMUSG00000031310	Zmym3	chrX	-	101418272	101418952	101418794	101418952	101417286	101417330	1478	21,38,16	3,1,0	19,13,8	9,4,2	172	37	2.75307e-48	1.43619e-45	0.601,0.891,1.0	0.312,0.411,0.462	0.436
151	ENSMUSG00000062012	Zfp13	chr17	-	23581056	23581270	23581077	23581270	23580770	23580862	151	20,39,10	3,6,1	10,2,6	7,5,6	99	85	0.000671442	0.0202078	0.851,0.848,0.896	0.551,0.256,0.462	0.442
24	ENSMUSG00000038900	Rpl12	chr2	+	32961739	32961960	32961739	32961839	32962048	32962122	24	194,446,102	28,76,31	204,157,220	2385,1679,1941	139	25	0	0	0.555,0.513,0.372	0.015,0.017,0.02	0.463

## Sheet: MXE
ID	GeneID	geneSymbol	chr	strand	1stExonStart_0base	1stExonEnd	2ndExonStart_0base	2ndExonEnd	upstreamES	upstreamEE	downstreamES	downstreamEE	ID	IJC_SAMPLE_1	SJC_SAMPLE_1	IJC_SAMPLE_2	SJC_SAMPLE_2	IncFormLen	SkipFormLen	PValue	FDR	IncLevel1	IncLevel2	IncLevelDifference
2281	ENSMUSG00000098374	Gm28043	chr17	+	29691244	29691424	29694247	29694304	29690307	29690440	29694784	29694842	2281	6,10,0	0,4,3	167,189,155	0,0,0	177	41	5.2837e-10	3.85351e-08	1.0,0.367,0.0	1.0,1.0,1.0	-0.544
4078	ENSMUSG00000030075	Cntn3	chr6	-	102206526	102206597	102208058	102208208	102203831	102204066	102208313	102208472	4078	0,2,5	3,2,2	7,8,10	2,3,0	270	128	0.000903236	0.0245651	0.0,0.322,0.542	0.624,0.558,1.0	-0.439
4958	ENSMUSG00000029208	Guf1	chr5	+	69561134	69561199	69561653	69561857	69560431	69560515	69565429	69565562	4958	0,3,1	6,17,1	5,1,3	0,2,2	49	203	0.000100408	0.00348029	0.0,0.422,0.806	1.0,0.674,0.861	-0.436
2891	ENSMUSG00000055541	Lair1	chr7	-	4010729	4010846	4028706	4029036	4010589	4010632	4055917	4055953	2891	2,9,2	2,8,1	1,2,0	0,0,1	65	15	5.2725e-07	2.66914e-05	0.188,0.206,0.316	1.0,1.0,0.0	-0.43
3369	ENSMUSG00000030850	Ate1	chr7	-	130503721	130503850	130504693	130504822	130481682	130481715	130509006	130509258	3369	3,4,3	6,7,7	5,7,4	3,2,2	135	135	0.000346739	0.0103074	0.333,0.364,0.3	0.625,0.778,0.667	-0.358
411	ENSMUSG00000001039	B9d1	chr11	+	61507627	61507739	61509071	61509168	61506343	61506412	61509469	61509532	411	4,16,2	2,8,4	15,2,14	3,1,1	58	28	2.33804e-19	3.32067e-17	0.491,0.491,0.194	0.707,0.491,0.871	-0.298
1825	ENSMUSG00000058318	Phf21a	chr2	+	92351608	92351631	92351700	92351864	92349387	92349448	92356863	92357019	1825	0,1,2	68,117,75	2,2,7	53,73,46	16	189	6.55422e-25	1.24117e-22	0.0,0.092,0.24	0.308,0.245,0.643	-0.288
3606	ENSMUSG00000028886	Eya3	chr4	+	132670188	132670255	132672895	132673032	132667154	132667234	132689704	132689790	3606	4,8,0	72,162,109	5,11,2	72,65,58	4	142	0.000227434	0.00726793	0.664,0.637,0.0	0.711,0.857,0.55	-0.272
3760	ENSMUSG00000068877	Selenbp2	chr3	+	94696991	94697104	94697304	94697490	94696793	94696850	94698042	94698163	3760	3,2,2	17,29,16	15,7,5	30,11,14	106	164	0.000743005	0.020535	0.214,0.096,0.162	0.436,0.496,0.356	-0.272
1022	ENSMUSG00000002871	Tpra1	chr6	+	88906537	88906712	88907575	88907826	88905948	88906078	88907940	88908072	1022	1,11,4	21,54,19	7,7,14	17,7,22	248	248	4.91754e-44	2.79371e-41	0.045,0.169,0.174	0.292,0.5,0.389	-0.264
1772	ENSMUSG00000016756	Cmah	chr13	+	24428828	24428938	24430487	24430678	24417223	24417424	24435099	24435247	1772	1,1,0	4,26,10	5,0,1	2,7,3	206	270	1.13297e-24	1.99754e-22	0.247,0.048,0.0	0.766,0.0,0.304	-0.258
4675	ENSMUSG00000026074	Map4k4	chr1	+	40001429	40001591	40003756	40003987	40000623	40000749	40004806	40004913	4675	10,32,16	32,61,29	32,23,20	27,21,11	219	219	0.000593607	0.0167686	0.238,0.344,0.356	0.542,0.523,0.645	-0.257
2595	ENSMUSG00000032839	Trpc1	chr9	-	95736819	95736921	95743196	95743351	95732006	95732209	95749667	95750358	2595	9,11,1	7,9,3	8,8,1	0,2,4	270	190	6.78562e-07	3.36843e-05	0.475,0.462,0.19	1.0,0.738,0.15	-0.254
362	ENSMUSG00000030505	Prmt3	chr7	+	49798305	49798427	49806526	49806626	49791972	49792038	49818031	49818110	362	34,60,16	25,23,23	31,50,30	11,17,6	91	47	8.89855e-09	5.75928e-07	0.413,0.574,0.264	0.593,0.603,0.721	-0.222
4035	ENSMUSG00000044252	Osbpl1a	chr18	-	12871077	12871184	12892166	12892289	12841183	12841346	12898202	12898301	4035	25,42,29	28,39,33	29,38,39	13,10,24	189	157	8.23042e-45	5.26027e-42	0.426,0.472,0.422	0.65,0.759,0.574	-0.221
1982	ENSMUSG00000030306	Tmtc1	chr6	-	148284856	148284970	148294514	148294682	148271375	148271519	148305997	148306119	1982	7,44,8	21,40,13	12,12,21	4,14,14	250	194	7.24618e-11	5.69996e-09	0.206,0.461,0.323	0.7,0.399,0.538	-0.216
1365	ENSMUSG00000011832	Evi5l	chr8	+	4200867	4200921	4202935	4203076	4193305	4193366	4203513	4203642	1365	0,6,0	68,124,70	1,6,5	62,40,53	34	174	0.000592914	0.0167686	0.0,0.198,0.0	0.076,0.434,0.326	-0.213
2878	ENSMUSG00000033826	Dnah8	chr17	+	30708290	30708526	30710501	30710606	30706384	30706511	30712272	30712386	2878	55,151,45	39,84,52	52,35,50	17,9,20	227	153	3.97656e-41	1.84838e-38	0.487,0.548,0.368	0.673,0.724,0.628	-0.207
3974	ENSMUSG00000051950	B3glct	chr5	+	149725410	149725487	149726753	149726865	149709319	149709429	149729923	149730060	3974	13,24,14	67,104,71	17,34,10	35,42,31	103	173	2.52099e-61	3.22246e-58	0.246,0.279,0.249	0.449,0.576,0.351	-0.201
3659	ENSMUSG00000032717	Mdfi	chr17	-	47820813	47821041	47824547	47824727	47815327	47816164	47832943	47833030	3659	4,25,2	2,18,11	2,5,1	1,0,2	215	215	0.000182942	0.00599606	0.667,0.581,0.154	0.667,1.0,0.333	-0.199
3197	ENSMUSG00000025716	Myo3a	chr2	+	22297562	22297718	22323573	22323673	22294472	22294538	22332370	22332487	3197	39,49,38	29,71,39	42,30,33	33,6,19	169	85	3.1879e-29	8.5788e-27	0.403,0.258,0.329	0.39,0.715,0.466	-0.194
2812	ENSMUSG00000031552	Adam18	chr8	-	24610981	24611139	24614791	24614906	24602245	24602385	24625786	24625867	2812	1,1,0	19,28,7	1,6,1	9,12,8	153	207	2.68702e-07	1.40191e-05	0.066,0.046,0.0	0.131,0.404,0.145	-0.189
3188	ENSMUSG00000025716	Myo3a	chr2	+	22407309	22407454	22423216	22423370	22362028	22362143	22542414	22542503	3188	5,0,4	29,41,29	7,5,4	31,5,23	190	190	6.29706e-14	6.57079e-12	0.147,0.0,0.121	0.184,0.5,0.148	-0.188
329	ENSMUSG00000033487	Fndc3a	chr14	-	72652015	72652091	72683633	72683771	72599065	72599142	72709393	72709542	329	9,13,5	11,29,12	15,8,4	2,16,8	197	73	3.40701e-08	2.07382e-06	0.233,0.142,0.134	0.735,0.156,0.156	-0.179
4955	ENSMUSG00000014361	Mertk	chr2	+	128729185	128729594	128738195	128738369	128698955	128699103	128750099	128750186	4955	83,227,90	137,333,183	237,187,203	177,179,160	215	215	1.13649e-16	1.41729e-14	0.377,0.405,0.33	0.572,0.511,0.559	-0.177
5022	ENSMUSG00000036879	Phkb	chr8	+	85922126	85922242	85935407	85935471	85901876	85901957	85940840	85940936	5022	54,86,49	15,13,6	96,51,61	4,8,5	111	11	2.50994e-07	1.32302e-05	0.263,0.396,0.447	0.704,0.387,0.547	-0.177
2266	ENSMUSG00000060510	Zfp266	chr9	-	20508018	20508185	20521019	20521119	20505976	20506065	20521354	20521408	2266	6,17,23	11,28,16	14,27,9	9,2,7	45	129	0.000136798	0.00460162	0.61,0.635,0.805	0.817,0.975,0.787	-0.176
2632	ENSMUSG00000024124	Prss30	chr17	-	23973940	23974106	23974219	23974246	23973576	23973848	23975128	23975230	2632	83,224,96	1712,2749,1587	179,161,191	1142,2197,1061	20	230	2.38691e-93	4.06809e-90	0.358,0.484,0.41	0.643,0.457,0.674	-0.174
2855	ENSMUSG00000031295	Phka2	chrX	+	160502752	160502904	160523271	160523430	160502171	160502292	160527729	160527776	2855	6,43,8	27,59,26	22,12,27	21,19,33	154	154	8.43772e-07	4.10877e-05	0.182,0.422,0.235	0.512,0.387,0.45	-0.17
3662	ENSMUSG00000001870	Ltbp1	chr17	+	75151264	75151434	75179036	75179204	75065910	75066202	75225155	75225380	3662	16,40,21	43,93,23	18,18,13	15,17,13	270	270	9.17968e-05	0.00325865	0.271,0.301,0.477	0.545,0.514,0.5	-0.17
2858	ENSMUSG00000038047	Haus6	chr4	-	86599258	86599429	86600750	86600799	86595362	86595556	86601222	86601288	2858	1,3,0	51,122,43	2,4,1	28,37,42	42	194	3.16216e-11	2.52627e-09	0.083,0.102,0.0	0.248,0.333,0.099	-0.165
1491	ENSMUSG00000038187	Btbd10	chr7	-	113351780	113351938	113364904	113364969	113335321	113335518	113368871	113368958	1491	2,7,2	27,78,26	5,7,4	30,32,28	61	215	7.75734e-09	5.08503e-07	0.207,0.24,0.213	0.37,0.435,0.335	-0.16
3946	ENSMUSG00000030763	Lcmt1	chr7	+	123404422	123404484	123410723	123410826	123402834	123402911	123418217	123418338	3946	1,5,1	52,120,50	6,2,3	50,26,29	34	106	1.15764e-15	1.37652e-13	0.057,0.115,0.059	0.272,0.193,0.244	-0.159
11	ENSMUSG00000025425	St8sia5	chr18	+	77232792	77232885	77242103	77242190	77211655	77211763	77246066	77246211	11	14,22,15	66,128,83	12,13,10	20,31,23	138	126	2.16205e-36	7.89613e-34	0.162,0.136,0.142	0.354,0.277,0.284	-0.158
3391	ENSMUSG00000029836	Cbx3	chr6	+	51475230	51475373	51478437	51478600	51471815	51471868	51481723	51481818	3391	10,27,2	290,444,304	65,71,42	236,311,214	134	134	4.20192e-13	4.05367e-11	0.033,0.057,0.007	0.216,0.186,0.164	-0.156
1625	ENSMUSG00000058486	Wdr91	chr6	-	34886065	34886178	34886807	34886916	34884183	34884381	34888953	34889122	1625	17,32,14	12,45,14	20,16,17	18,6,7	204	212	0.000331379	0.00990843	0.596,0.425,0.51	0.536,0.735,0.716	-0.152
4956	ENSMUSG00000014361	Mertk	chr2	+	128729185	128729594	128736562	128736663	128698955	128699103	128738195	128738369	4956	82,225,88	280,538,253	235,187,203	322,287,217	270	188	1.91602e-07	1.0534e-05	0.169,0.226,0.195	0.337,0.312,0.394	-0.151
1488	ENSMUSG00000092203	1110038B12Rik	chr17	-	34951884	34951925	34952135	34952173	34950240	34950475	34952351	34952471	1488	48,138,43	39,82,37	80,44,72	19,22,29	40	46	0.000370364	0.0108832	0.586,0.659,0.572	0.829,0.697,0.741	-0.15
4612	ENSMUSG00000031586	Rbpms	chr8	-	33806716	33806850	33834303	33834454	33795081	33795150	33862985	33863048	4612	67,129,43	22,43,12	68,72,49	11,4,7	118	102	0.00132555	0.0345793	0.725,0.722,0.756	0.842,0.94,0.858	-0.146
5414	ENSMUSG00000035293	G2e3	chr12	+	51363951	51364020	51365254	51365559	51363416	51363546	51367774	51367956	5414	9,22,5	186,253,159	6,14,8	93,55,52	112	258	0.000401533	0.011665	0.1,0.167,0.068	0.129,0.37,0.262	-0.142
5133	ENSMUSG00000028578	Caap1	chr4	-	94549118	94549194	94550421	94550506	94521061	94521135	94551264	94551465	5133	35,49,37	20,45,15	27,45,19	11,8,8	88	70	5.45142e-25	1.07204e-22	0.582,0.464,0.662	0.661,0.817,0.654	-0.141
3776	ENSMUSG00000041303	Gtf3c3	chr1	-	54423500	54423573	54424008	54424156	54420395	54420499	54427399	54427565	3776	83,138,64	20,42,45	58,95,80	18,20,10	232	94	1.52438e-21	2.43567e-19	0.627,0.571,0.366	0.566,0.658,0.764	-0.141
2108	ENSMUSG00000042508	Dmtf1	chr5	-	9137125	9137240	9140385	9140480	9136065	9136142	9148899	9149022	2108	48,115,62	47,100,61	73,68,71	30,58,24	92	132	2.80461e-25	5.736e-23	0.594,0.623,0.593	0.777,0.627,0.809	-0.134
697	ENSMUSG00000039599	Fam149b	chr14	+	20356354	20356497	20363262	20363450	20352703	20352839	20374329	20374454	697	80,193,85	61,124,48	113,117,92	52,34,30	247	247	6.19218e-12	5.27677e-10	0.567,0.609,0.639	0.685,0.775,0.754	-0.133
3067	ENSMUSG00000002781	Tmem143	chr7	+	45897434	45897666	45906917	45907112	45897080	45897101	45909321	45909601	3067	16,41,14	6,10,4	36,16,16	5,1,2	149	149	4.9159e-06	0.000202701	0.727,0.804,0.778	0.878,0.941,0.889	-0.133
2551	ENSMUSG00000042197	Zfp451	chr1	-	33772892	33773033	33776268	33777863	33770768	33770899	33779043	33779191	2551	33,67,48	25,43,27	66,67,46	25,26,14	259	257	0.00010074	0.00348029	0.567,0.607,0.638	0.724,0.719,0.765	-0.132
3058	ENSMUSG00000015659	Serac1	chr17	-	6067528	6067660	6069298	6069388	6066670	6066792	6070752	6070889	3058	18,42,12	84,163,53	39,13,29	84,37,69	141	225	1.57986e-18	2.12574e-16	0.255,0.291,0.265	0.426,0.359,0.401	-0.125
200	ENSMUSG00000024998	Plce1	chr19	+	38726767	38727006	38728682	38728744	38724909	38725046	38728826	38728992	200	103,257,103	98,193,98	155,179,116	80,83,67	265	105	5.33273e-26	1.18549e-23	0.294,0.345,0.294	0.434,0.461,0.407	-0.123
4519	ENSMUSG00000054843	Atrnl1	chr19	+	57935596	57935704	58042327	58042442	57797424	57797503	58131092	58133338	4519	128,299,131	350,562,283	137,145,112	169,214,151	139	153	1.27087e-33	4.06122e-31	0.287,0.369,0.338	0.472,0.427,0.449	-0.118
3576	ENSMUSG00000009741	Ubp1	chr9	+	113970141	113970260	113972750	113972893	113969325	113969416	113973518	113973570	3576	73,193,99	68,97,54	136,136,144	48,39,50	83	129	1.24251e-06	5.67228e-05	0.625,0.756,0.74	0.815,0.844,0.817	-0.118
1671	ENSMUSG00000025453	Nnt	chr13	-	119396746	119396976	119404551	119404754	119394610	119394828	119408902	119408997	1671	60,156,71	124,276,139	95,119,127	162,111,135	223	223	2.08392e-08	1.2994e-06	0.326,0.361,0.338	0.37,0.517,0.485	-0.116
3010	ENSMUSG00000042744	Gm15800	chr5	+	121286719	121286865	121289566	121289637	121286229	121286462	121291194	121291300	3010	232,425,199	67,123,46	391,185,263	66,26,47	234	92	2.4025e-07	1.27958e-05	0.577,0.576,0.63	0.7,0.737,0.688	-0.114
499	ENSMUSG00000056553	Ptprn2	chr12	+	116824316	116824419	116841243	116841406	116722082	116722196	116858842	116859191	499	99,118,86	630,1739,616	186,224,138	883,675,730	164	242	8.23568e-102	2.10545e-98	0.188,0.091,0.171	0.237,0.329,0.218	-0.111
2101	ENSMUSG00000031858	Mau2	chr8	-	70029207	70029235	70030641	70030736	70028618	70028774	70031462	70031558	2101	94,321,126	46,96,46	219,114,179	51,26,41	130	21	1.89662e-11	1.53928e-09	0.248,0.351,0.307	0.41,0.415,0.414	-0.111
1063	ENSMUSG00000059669	Taf1b	chr12	+	24523101	24523201	24544270	24544418	24516858	24517009	24547012	24547190	1063	28,56,19	52,84,36	30,29,19	41,23,24	186	270	3.99688e-06	0.000167509	0.439,0.492,0.434	0.515,0.647,0.535	-0.111
474	ENSMUSG00000036948	BC037034	chr5	-	138261552	138261716	138261801	138261884	138260834	138260989	138262169	138262317	474	72,129,50	131,208,102	132,78,98	132,108,110	152	270	0.00064154	0.018023	0.494,0.524,0.465	0.64,0.562,0.613	-0.111
1688	ENSMUSG00000032289	Thsd4	chr9	-	60252649	60252786	60375952	60376055	60056850	60057055	60394098	60394546	1688	101,266,76	130,329,123	173,147,129	143,100,151	192	260	4.49779e-20	6.76389e-18	0.513,0.523,0.456	0.621,0.666,0.536	-0.11
4636	ENSMUSG00000017664	Slc35c2	chr2	-	165280785	165280891	165281307	165281380	165280616	165280700	165282080	165282144	4636	3,1,2	57,143,58	6,2,4	66,99,62	8	62	1.75819e-05	0.000702316	0.29,0.051,0.211	0.413,0.135,0.333	-0.11
1626	ENSMUSG00000027778	Ift80	chr3	-	68916091	68916263	68917956	68918104	68914893	68914983	68918489	68920105	1626	9,20,12	6,34,11	25,5,14	8,13,4	218	218	6.64826e-13	6.18047e-11	0.6,0.37,0.522	0.758,0.278,0.778	-0.107
5244	ENSMUSG00000090100	Ttbk2	chr2	-	120783694	120783799	120785978	120786119	120777533	120777599	120790281	120790355	5244	41,54,32	17,29,21	29,30,47	20,10,8	124	52	0.000648422	0.0181168	0.503,0.438,0.39	0.378,0.557,0.711	-0.105
205	ENSMUSG00000052752	Traf7	chr17	-	24514712	24514829	24516504	24516599	24514124	24514217	24518741	24518799	205	21,61,28	84,234,95	44,28,19	78,50,88	43	87	9.51998e-12	7.85092e-10	0.336,0.345,0.374	0.533,0.531,0.304	-0.104
3139	ENSMUSG00000027763	Mbnl1	chr3	+	60621422	60621458	60622145	60622240	60615619	60615773	60625123	60625198	3139	32,54,30	103,156,71	19,41,27	40,75,41	29	109	1.17606e-10	8.97491e-09	0.539,0.565,0.614	0.641,0.673,0.712	-0.103
3361	ENSMUSG00000032062	2310030G06Rik	chr9	-	50741295	50741360	50742260	50742298	50739690	50740749	50746441	50746521	3361	4,19,4	53,116,58	10,19,5	65,50,57	31	58	0.000123802	0.00422001	0.124,0.235,0.114	0.224,0.416,0.141	-0.103
2163	ENSMUSG00000043241	Upf2	chr2	+	6027212	6027488	6029361	6029545	6026114	6026318	6034111	6034251	2163	67,140,72	97,108,103	51,106,50	43,77,38	268	268	0.000150865	0.00504165	0.409,0.565,0.411	0.543,0.579,0.568	-0.102
1667	ENSMUSG00000057554	Lgals8	chr13	-	12453257	12453404	12454734	12454945	12452721	12452778	12459173	12459316	1667	2,10,0	29,36,16	6,9,1	26,20,10	185	185	0.000246213	0.00781916	0.065,0.217,0.0	0.188,0.31,0.091	-0.102
2843	ENSMUSG00000051977	Prdm9	chr17	-	15562414	15562522	15562813	15562937	15559022	15559072	15563220	15563331	2843	30,106,27	3,19,6	35,48,37	5,2,1	111	79	9.33384e-07	4.41888e-05	0.877,0.799,0.762	0.833,0.945,0.963	-0.101
952	ENSMUSG00000020387	Jade2	chr11	-	51818496	51818628	51821078	51821196	51813454	51817700	51824942	51825407	952	54,101,49	57,112,49	58,88,41	42,38,43	222	250	4.04396e-15	4.69927e-13	0.516,0.504,0.53	0.609,0.723,0.518	-0.1
1843	ENSMUSG00000029263	Pigg	chr5	+	108338554	108338746	108341794	108342104	108336103	108336561	108344223	108344387	1843	107,159,89	175,264,151	94,89,105	140,122,73	270	270	2.03863e-10	1.53287e-08	0.379,0.376,0.371	0.402,0.422,0.59	-0.096
1383	ENSMUSG00000034681	Rnps1	chr17	+	24415040	24415162	24418037	24418218	24414674	24414734	24418456	24418612	1383	42,142,54	113,185,72	79,72,68	121,66,69	148	188	3.95785e-05	0.001499	0.321,0.494,0.488	0.453,0.581,0.556	-0.096
21	ENSMUSG00000023977	Ubr2	chr17	-	46988652	46988783	46992990	46993069	46986644	46986783	47000585	47000845	21	163,340,123	217,374,171	212,172,196	188,122,187	141	245	1.40965e-13	1.44151e-11	0.566,0.612,0.556	0.662,0.71,0.646	-0.095
3893	ENSMUSG00000027109	Sp3	chr2	-	72946545	72946738	72970154	72971514	72940542	72940739	72978897	72979286	3893	343,683,314	711,1019,659	371,388,257	404,679,279	270	270	2.22651e-14	2.52981e-12	0.325,0.401,0.323	0.479,0.364,0.479	-0.091
1652	ENSMUSG00000028577	Plaa	chr4	-	94573981	94574083	94575165	94575234	94571686	94571851	94578386	94578455	1652	2,2,0	110,200,108	2,8,3	71,100,34	62	117	3.86592e-13	3.80124e-11	0.033,0.019,0.0	0.05,0.131,0.143	-0.091
206	ENSMUSG00000052752	Traf7	chr17	-	24514712	24514829	24516504	24516596	24514124	24514217	24518741	24518799	206	23,64,23	84,234,95	39,28,17	78,50,88	37	87	1.61593e-06	7.06174e-05	0.392,0.391,0.363	0.54,0.568,0.312	-0.091
617	ENSMUSG00000022756	Slc7a4	chr16	-	17573555	17573664	17573945	17573997	17572959	17573452	17574473	17574586	617	0,0,0	102,165,92	3,4,3	118,79,107	61	175	1.35106e-08	8.52836e-07	0.0,0.0,0.0	0.068,0.127,0.074	-0.09
925	ENSMUSG00000028559	Osbpl9	chr4	-	109083088	109083248	109086326	109086431	109073036	109073149	109087394	109087485	925	151,242,123	231,411,210	114,153,80	175,134,88	116	190	8.36357e-12	7.01032e-10	0.517,0.491,0.49	0.516,0.652,0.598	-0.089
3261	ENSMUSG00000052534	Pbx1	chr1	-	168183529	168183619	168191277	168191437	168153541	168158824	168195747	168195883	3261	177,266,153	108,141,80	227,198,160	60,89,75	264	160	3.80547e-10	2.81991e-08	0.498,0.533,0.537	0.696,0.574,0.564	-0.089
739	ENSMUSG00000032411	Tfdp2	chr9	+	96232681	96232748	96273838	96273942	96223093	96223198	96287600	96287722	739	22,36,22	86,182,87	35,16,20	85,72,47	63	137	1.28631e-07	7.14883e-06	0.357,0.301,0.355	0.472,0.326,0.481	-0.089
8	ENSMUSG00000078786	BC024978	chr7	+	27196905	27197366	27200553	27200622	27195780	27196107	27201019	27201144	8	131,170,74	21,31,13	67,122,79	12,8,7	253	107	2.4788e-06	0.000105617	0.725,0.699,0.707	0.702,0.866,0.827	-0.088
395	ENSMUSG00000026333	Gin1	chr1	+	97775446	97775592	97777325	97777519	97770171	97770255	97782926	97783232	395	35,88,31	31,49,14	38,60,24	19,22,9	212	212	0.00026363	0.00823195	0.53,0.642,0.689	0.667,0.732,0.727	-0.088
180	ENSMUSG00000026571	Dcaf6	chr1	-	165390413	165390533	165392138	165392232	165388657	165388915	165399653	165399868	180	120,202,108	113,224,85	186,128,132	119,86,83	174	226	2.78579e-13	2.79289e-11	0.58,0.539,0.623	0.67,0.659,0.674	-0.087
3919	ENSMUSG00000001065	Zfp276	chr8	+	123258310	123258389	123259430	123259514	123256418	123256865	123264815	123264926	3919	44,149,44	47,131,39	90,60,87	55,41,59	113	123	2.09114e-05	0.000816184	0.505,0.553,0.551	0.64,0.614,0.616	-0.087
3897	ENSMUSG00000041654	Slc39a11	chr11	-	113523465	113523624	113559510	113559549	113463950	113464095	113562005	113562124	3897	23,82,31	496,1149,491	44,39,38	555,391,418	41	247	6.08027e-05	0.0022206	0.218,0.301,0.276	0.323,0.375,0.354	-0.086
4760	ENSMUSG00000029647	Pan3	chr5	+	147488110	147488258	147519504	147519752	147466935	147467097	147521829	147521934	4760	17,23,10	245,448,250	30,43,25	209,245,159	233	233	0.000104888	0.00359927	0.065,0.049,0.038	0.126,0.149,0.136	-0.086
4037	ENSMUSG00000071669	Snx29	chr16	+	11349905	11349958	11367676	11367801	11347858	11347920	11395218	11395399	4037	1,0,0	49,142,64	2,1,2	81,21,56	46	156	0.000208077	0.00673355	0.065,0.0,0.0	0.077,0.139,0.108	-0.086
1470	ENSMUSG00000049624	Slc17a5	chr9	-	78574649	78574737	78577029	78577263	78571021	78571108	78578510	78578707	1470	346,564,268	57,68,66	356,373,344	41,45,27	215	107	1.128e-07	6.33786e-06	0.751,0.805,0.669	0.812,0.805,0.864	-0.085
488	ENSMUSG00000102644	Thap6	chr5	+	91963682	91963785	91965095	91965304	91962889	91962978	91966451	91966574	488	0,4,4	49,47,28	2,4,2	27,25,10	120	198	0.00115264	0.030695	0.0,0.123,0.191	0.109,0.209,0.248	-0.084
2317	ENSMUSG00000025920	Stau2	chr1	-	16440322	16440458	16463034	16463194	16394050	16394210	16509341	16509408	2317	31,58,26	110,199,121	43,39,24	95,77,79	195	183	4.74744e-08	2.79008e-06	0.209,0.215,0.168	0.298,0.322,0.222	-0.083
2778	ENSMUSG00000033216	Eefsec	chr6	-	88281548	88281705	88297576	88298236	88257333	88258391	88355482	88355647	2778	46,101,47	123,202,81	57,36,47	77,55,71	270	270	1.57936e-06	6.96146e-05	0.272,0.333,0.367	0.425,0.396,0.398	-0.082
1322	ENSMUSG00000054051	Ercc6	chr14	+	32518942	32519063	32520947	32521059	32516946	32517378	32526148	32526878	1322	47,136,57	28,64,26	88,103,89	34,33,29	228	210	0.000312475	0.00939814	0.607,0.662,0.669	0.704,0.742,0.739	-0.082
2841	ENSMUSG00000024392	Bag6	chr17	+	35142306	35142384	35142497	35142605	35141829	35142082	35142726	35142839	2841	303,622,273	183,285,164	333,270,270	104,103,93	113	173	1.35986e-09	9.65687e-08	0.717,0.77,0.718	0.831,0.801,0.816	-0.081
245	ENSMUSG00000028718	Stil	chr4	+	115021474	115021589	115023481	115024417	115016171	115016287	115029868	115030037	245	49,55,46	47,91,33	37,37,28	34,17,27	190	244	1.91075e-05	0.000751513	0.572,0.437,0.642	0.583,0.736,0.571	-0.08
5427	ENSMUSG00000035165	Kcne3	chr7	+	100181150	100181274	100182732	100182823	100178682	100178766	100184137	100184869	5427	155,651,142	165,526,138	529,425,459	319,340,305	176	110	1.854e-05	0.000734844	0.37,0.436,0.391	0.509,0.439,0.485	-0.079
1006	ENSMUSG00000028975	Pex14	chr4	-	148984036	148984165	149041720	149041805	148967523	148970635	149076019	149076067	1006	7,9,2	70,161,44	5,10,11	61,68,75	78	150	4.27891e-05	0.00159694	0.161,0.097,0.08	0.136,0.22,0.22	-0.079
1331	ENSMUSG00000054387	Mdm4	chr1	-	133011064	133011198	133012636	133012711	133009136	133009192	133018776	133018884	1331	51,174,68	240,647,314	135,71,102	384,262,305	34	134	5.50071e-05	0.00202339	0.456,0.515,0.46	0.581,0.516,0.569	-0.078
5391	ENSMUSG00000037514	Pank2	chr2	+	131273910	131274120	131287473	131287597	131262524	131262815	131293398	131293524	5391	279,646,268	158,361,154	390,260,261	138,148,86	254	218	1.02021e-06	4.74214e-05	0.602,0.606,0.599	0.708,0.601,0.723	-0.075
3611	ENSMUSG00000028886	Eya3	chr4	+	132672895	132673032	132689704	132689790	132670188	132670255	132692961	132693145	3611	90,164,101	117,216,105	104,98,87	90,95,64	185	83	7.93095e-06	0.000321833	0.257,0.254,0.301	0.341,0.316,0.379	-0.075
5390	ENSMUSG00000037514	Pank2	chr2	+	131273910	131274263	131287473	131287597	131262499	131262815	131293398	131293524	5390	292,671,284	158,361,154	397,267,279	138,148,86	254	218	1.7374e-05	0.000699476	0.613,0.615,0.613	0.712,0.608,0.736	-0.072
4714	ENSMUSG00000001542	Ell2	chr13	+	75749924	75750088	75756274	75756534	75746291	75746413	75761877	75762002	4714	350,623,311	261,425,210	235,323,165	85,197,102	233	233	0.000584928	0.016708	0.573,0.594,0.597	0.734,0.621,0.618	-0.07
4988	ENSMUSG00000024789	Jak2	chr19	+	29252436	29252519	29262182	29262433	29251827	29252118	29271350	29271474	4988	275,521,223	751,1081,588	213,242,154	365,505,278	134	252	0.00143572	0.0368885	0.408,0.475,0.416	0.523,0.474,0.51	-0.069
3138	ENSMUSG00000027763	Mbnl1	chr3	+	60595593	60595764	60603693	60603894	60501264	60501423	60613262	60613520	3138	167,483,192	414,1102,472	195,298,168	394,432,319	270	270	4.17869e-05	0.001571	0.287,0.305,0.289	0.331,0.408,0.345	-0.068
4059	ENSMUSG00000026153	Fam135a	chr1	-	24020674	24020785	24021853	24022005	24014778	24014892	24024212	24024310	4059	235,327,240	137,154,86	154,224,137	48,77,53	198	136	0.00134697	0.0349596	0.541,0.593,0.657	0.688,0.666,0.64	-0.068
3500	ENSMUSG00000030447	Cyfip1	chr7	+	55897824	55897972	55898237	55898391	55896667	55896815	55899914	55900071	3500	246,484,188	674,1136,579	215,258,177	457,416,397	270	270	0.000271956	0.00837658	0.267,0.299,0.245	0.32,0.383,0.308	-0.067
4579	ENSMUSG00000021810	Ecd	chr14	-	20324372	20324581	20327223	20327291	20319858	20320951	20328602	20328789	4579	57,112,58	117,242,102	66,78,50	103,98,88	122	270	0.00129255	0.0338912	0.519,0.506,0.557	0.586,0.638,0.557	-0.066
2458	ENSMUSG00000038970	Lmtk2	chr5	+	144134135	144134280	144143525	144143599	144129352	144129477	144147595	144147714	2458	520,873,526	225,337,152	516,426,364	124,120,118	230	94	0.000531993	0.0153677	0.486,0.514,0.586	0.63,0.592,0.558	-0.065
2140	ENSMUSG00000029313	Aff1	chr5	+	103783655	103784513	103811062	103811107	103754161	103754345	103814981	103815068	2140	0,0,0	4,13,5	5,0,3	7,8,6	215	38	0.000132624	0.00449077	0.0,0.0,0.0	0.112,0.0,0.081	-0.064
5335	ENSMUSG00000037686	Aspg	chr12	+	112112980	112113092	112114379	112114505	112112191	112112300	112115566	112115650	5335	32,43,29	69,174,47	83,46,68	160,69,155	119	147	0.00101723	0.0275191	0.364,0.234,0.433	0.391,0.452,0.351	-0.054
706	ENSMUSG00000039599	Fam149b	chr14	+	20358023	20358140	20363262	20363450	20352703	20352839	20374329	20374454	706	0,9,7	61,124,48	12,4,1	52,34,30	197	247	7.56176e-05	0.00274208	0.0,0.083,0.155	0.224,0.129,0.04	-0.052
612	ENSMUSG00000070814	6330408A02Rik	chr7	-	13269334	13269647	13277145	13277428	13260899	13261640	13278643	13278721	612	5,23,9	5,3,4	12,7,9	3,10,4	206	206	0.000392529	0.0114686	0.5,0.885,0.692	0.8,0.412,0.692	0.058
3811	ENSMUSG00000027333	Smox	chr2	+	131520411	131521171	131522058	131522219	131520094	131520268	131524742	131525172	3811	137,338,102	119,208,95	141,135,149	129,172,130	270	270	0.000541731	0.0155611	0.535,0.619,0.518	0.522,0.44,0.534	0.059
151	ENSMUSG00000027014	Cwc22	chr2	-	77921409	77921545	77924139	77924193	77920966	77921173	77924486	77924655	151	38,92,35	96,179,83	39,30,17	87,136,41	94	258	0.000652787	0.0181397	0.521,0.585,0.536	0.552,0.377,0.532	0.06
2544	ENSMUSG00000024292	Cyp4f14	chr17	-	32906288	32906353	32906435	32906569	32906048	32906131	32907646	32907776	2544	1823,3356,1802	13,48,11	1008,1619,861	32,28,31	183	46	0.000265873	0.00823883	0.972,0.946,0.976	0.888,0.936,0.875	0.065
426	ENSMUSG00000068547	Clca4a	chr3	-	144961842	144962020	144963600	144963828	144960616	144960723	144966219	144966438	426	4789,4714,4569	2624,2530,2203	848,970,577	534,638,455	235	235	0.000309877	0.00937515	0.646,0.651,0.675	0.614,0.603,0.559	0.065
5357	ENSMUSG00000029154	Cwh43	chr5	+	73417943	73418201	73421453	73421579	73416707	73416796	73428566	73428672	5357	109,162,86	1,0,0	36,52,34	4,1,2	181	149	1.1898e-08	7.60433e-07	0.989,1.0,1.0	0.881,0.977,0.933	0.066
4390	ENSMUSG00000020538	Srebf1	chr11	-	60206394	60206573	60206837	60207257	60206172	60206310	60210335	60210465	4390	203,416,172	627,1337,689	84,80,72	456,426,370	254	254	6.08736e-08	3.5369e-06	0.245,0.237,0.2	0.156,0.158,0.163	0.068
1577	ENSMUSG00000021188	Trip11	chr12	-	101895650	101895716	101898824	101899103	101894261	101894427	101902231	101902342	1577	230,530,229	136,308,133	185,298,141	164,229,103	239	87	9.24124e-05	0.00325865	0.381,0.385,0.385	0.291,0.321,0.333	0.069
4768	ENSMUSG00000028454	Pigo	chr4	-	43020266	43020318	43021569	43021794	43019646	43019853	43022011	43022194	4768	128,212,130	119,200,110	99,70,95	123,138,99	270	90	0.000830894	0.0227185	0.264,0.261,0.283	0.212,0.145,0.242	0.07
1579	ENSMUSG00000031729	Ist1	chr8	-	109682597	109682778	109683675	109683778	109682106	109682194	109693183	109693294	1579	204,261,84	343,751,358	218,93,75	431,483,417	107	185	9.21643e-05	0.00325865	0.507,0.375,0.289	0.467,0.25,0.237	0.072
2537	ENSMUSG00000036377	C530008M17Rik	chr5	+	76759585	76759731	76822465	76822637	76657682	76657853	76840787	76840881	2537	139,348,131	169,332,170	194,78,134	197,305,145	222	222	2.80657e-09	1.91333e-07	0.451,0.512,0.435	0.496,0.204,0.48	0.073
2447	ENSMUSG00000018548	Trim37	chr11	+	87201317	87201626	87205932	87206055	87196820	87197015	87206763	87206953	2447	81,92,67	105,130,62	48,37,46	87,85,50	270	232	0.00145177	0.0371144	0.399,0.378,0.481	0.322,0.272,0.442	0.074
3172	ENSMUSG00000032228	Tcf12	chr9	-	72006700	72006762	72015637	72015711	72000415	72000518	72109675	72109748	3172	91,176,73	9,16,7	55,68,48	6,16,7	28	16	2.58765e-06	0.000109344	0.852,0.863,0.856	0.84,0.708,0.797	0.075
3334	ENSMUSG00000030452	Nipa2	chr7	-	55944480	55944709	55961451	55961572	55937571	55937662	55962395	55962430	3334	10,19,2	22,18,9	5,2,3	7,19,7	70	112	4.69616e-07	2.40114e-05	0.421,0.628,0.262	0.533,0.144,0.407	0.076
5188	ENSMUSG00000040506	Ambra1	chr2	+	91900497	91900637	91910296	91910389	91886823	91886978	91911413	91911607	5188	185,352,167	109,177,105	151,173,145	124,122,117	266	172	8.55205e-07	4.12515e-05	0.523,0.563,0.507	0.441,0.478,0.445	0.076
3504	ENSMUSG00000021536	Adcy2	chr13	-	68678477	68678615	68689260	68689345	68671892	68672012	68709992	68710090	3504	1,4,10	14,40,21	0,1,2	16,27,4	90	196	2.91249e-05	0.00111967	0.135,0.179,0.509	0.0,0.075,0.521	0.076
2847	ENSMUSG00000022779	Top3b	chr16	+	16883406	16883563	16884238	16884352	16882500	16882697	16885834	16885925	2847	125,300,118	47,90,30	152,166,126	55,78,61	219	163	2.91142e-05	0.00111967	0.664,0.713,0.745	0.673,0.613,0.606	0.077
2976	ENSMUSG00000029060	Mib2	chr4	-	155667013	155667169	155668573	155668730	155661319	155661374	155668814	155669197	2976	9,35,11	56,178,71	10,11,6	154,97,144	183	183	3.19202e-16	3.8859e-14	0.138,0.164,0.134	0.061,0.102,0.04	0.078
4075	ENSMUSG00000097767	Miat	chr5	-	112224207	112224356	112228054	112228178	112221857	112221874	112228608	112228675	4075	2,12,0	4,17,6	1,1,6	19,16,7	42	70	0.000364553	0.0107743	0.455,0.541,0.0	0.081,0.094,0.588	0.078
3715	ENSMUSG00000035051	Dhx57	chr17	-	80267514	80267639	80268751	80268947	80265075	80265209	80270366	80270488	3715	65,146,50	43,131,55	73,49,51	74,57,74	242	208	0.00111047	0.0298833	0.565,0.489,0.439	0.459,0.425,0.372	0.079
4542	ENSMUSG00000018820	Zfyve27	chr19	+	42181501	42181597	42182658	42182771	42179288	42179490	42183427	42183564	4542	112,229,82	118,233,71	121,81,118	170,108,152	173	207	0.00117283	0.0309108	0.532,0.54,0.58	0.46,0.473,0.482	0.079
5358	ENSMUSG00000029154	Cwh43	chr5	+	73417943	73418201	73421453	73421579	73416707	73416796	73430411	73430547	5358	109,162,86	1,1,0	36,52,34	6,3,1	211	179	1.79187e-18	2.34918e-16	0.989,0.993,1.0	0.836,0.936,0.966	0.081
1080	ENSMUSG00000025188	Hps1	chr19	-	42766129	42766216	42766685	42766833	42765912	42765982	42767117	42767278	1080	39,122,51	12,16,7	60,43,48	21,8,13	198	88	2.05438e-07	1.11745e-05	0.591,0.772,0.764	0.559,0.705,0.621	0.081
3884	ENSMUSG00000049659	Aftph	chr11	-	20708680	20708737	20709619	20709746	20703710	20703833	20712163	20712315	3884	385,665,317	85,161,66	290,378,256	88,130,74	221	81	2.1833e-07	1.17508e-05	0.624,0.602,0.638	0.547,0.516,0.559	0.081
3054	ENSMUSG00000026240	Cops7b	chr1	+	86589163	86589341	86592290	86592366	86587099	86587235	86596750	86596839	3054	88,230,78	2,5,5	115,81,94	9,7,6	211	79	2.18447e-08	1.34568e-06	0.943,0.945,0.854	0.827,0.812,0.854	0.083
5040	ENSMUSG00000029270	Fam69a	chr5	-	107911611	107911788	107914345	107914453	107908052	107910216	107924584	107924719	5040	94,125,96	112,152,87	58,37,65	96,69,76	195	263	0.000217557	0.00699602	0.531,0.526,0.598	0.449,0.42,0.536	0.083
4245	ENSMUSG00000058388	Phtf1	chr3	+	103988614	103988774	103991037	103991211	103987426	103987561	103993680	103993902	4245	31,55,32	2,2,1	32,31,28	2,5,6	263	263	0.000264041	0.00823195	0.939,0.965,0.97	0.941,0.861,0.824	0.083
2793	ENSMUSG00000079487	Med12	chrX	+	101278427	101278559	101279344	101279471	101278063	101278200	101280555	101280785	2793	115,251,90	135,352,96	107,71,84	190,113,154	245	235	8.12265e-07	3.99338e-05	0.45,0.406,0.473	0.351,0.376,0.343	0.086
2520	ENSMUSG00000015747	Vps45	chr3	-	96031005	96031127	96032778	96032886	96019608	96019740	96033664	96033823	2520	63,136,69	89,195,84	50,48,50	101,107,80	192	220	1.31722e-06	5.85646e-05	0.448,0.444,0.485	0.362,0.34,0.417	0.086
4346	ENSMUSG00000036054	Sugp2	chr8	+	70251613	70252101	70253578	70253690	70248425	70248546	70257129	70257614	4346	55,162,43	47,112,35	104,84,71	145,71,85	249	189	6.47179e-13	6.12782e-11	0.47,0.523,0.483	0.353,0.473,0.388	0.087
3495	ENSMUSG00000048307	Ankrd46	chr15	-	36483980	36484139	36485794	36486127	36477667	36479473	36495876	36495993	3495	116,220,96	89,187,75	110,86,111	119,120,107	245	245	2.40048e-06	0.00010314	0.566,0.541,0.561	0.48,0.417,0.509	0.087
1642	ENSMUSG00000029136	Rbks	chr5	-	31651808	31651900	31659906	31660071	31624438	31624656	31665718	31665781	1642	33,89,24	1,1,0	40,31,20	4,0,2	191	91	0.000792947	0.0217975	0.94,0.977,1.0	0.827,1.0,0.827	0.088
367	ENSMUSG00000022550	Adck5	chr15	+	76594152	76594284	76594363	76594447	76593937	76594051	76594528	76594610	367	232,427,171	30,90,35	385,227,316	138,40,91	162	66	2.61427e-14	2.90582e-12	0.759,0.659,0.666	0.532,0.698,0.586	0.089
2196	ENSMUSG00000022515	Anks3	chr16	-	4950612	4950768	4953818	4953954	4948225	4948363	4955857	4955939	2196	30,116,48	73,259,60	62,25,52	181,78,130	194	206	0.000178082	0.00587442	0.304,0.322,0.459	0.267,0.254,0.298	0.089
1979	ENSMUSG00000064307	Lrrc51	chr7	-	101915561	101915767	101920636	101920774	101913173	101913583	101933749	101933830	1979	5,10,5	49,109,34	2,0,2	98,36,80	201	209	3.91953e-08	2.33029e-06	0.096,0.087,0.133	0.021,0.0,0.025	0.09
1996	ENSMUSG00000023805	Synj2	chr17	+	6033814	6033923	6035410	6035559	6032696	6032809	6043953	6044290	1996	46,107,35	8,29,7	37,39,41	11,23,14	175	241	1.27552e-06	5.77145e-05	0.888,0.836,0.873	0.822,0.7,0.801	0.091
3964	ENSMUSG00000024220	Zfp523	chr17	+	28202114	28202348	28202434	28202598	28201260	28201440	28203085	28203250	3964	55,118,48	64,214,63	58,35,45	94,108,86	270	270	0.000188523	0.00613962	0.462,0.355,0.432	0.382,0.245,0.344	0.093
2903	ENSMUSG00000015937	H2afy	chr13	-	56088251	56088342	56089757	56089857	56084195	56084285	56096123	56096234	2903	246,455,229	152,226,160	211,168,155	157,193,123	103	85	2.9413e-14	3.19975e-12	0.572,0.624,0.542	0.526,0.418,0.51	0.095
3311	ENSMUSG00000033543	Gtf2a2	chr9	+	70016818	70016923	70019388	70019515	70015291	70015410	70022436	70022737	3311	165,314,123	243,545,232	139,110,109	359,282,267	173	217	5.56622e-07	2.7902e-05	0.46,0.42,0.399	0.327,0.329,0.339	0.095
577	ENSMUSG00000038116	Phf20	chr2	+	156254225	156254310	156267154	156267542	156251775	156251947	156272541	156272655	577	30,70,43	57,141,66	42,37,22	83,78,104	128	242	4.6921e-05	0.00173846	0.499,0.484,0.552	0.489,0.473,0.286	0.096
1948	ENSMUSG00000029004	Kmt2e	chr5	+	23496403	23496500	23496971	23497222	23493198	23493507	23497538	23497595	1948	32,55,31	120,167,105	20,10,19	89,110,68	95	185	0.000289743	0.0088182	0.342,0.391,0.365	0.304,0.15,0.352	0.097
1839	ENSMUSG00000034235	Usp54	chr14	-	20560845	20562242	20570247	20570415	20556246	20556365	20573767	20573901	1839	29,58,24	20,41,16	41,27,36	46,37,26	239	239	1.29082e-06	5.78945e-05	0.592,0.586,0.6	0.471,0.422,0.581	0.101
3087	ENSMUSG00000033004	Mycbp2	chr14	-	103252408	103252526	103260195	103260277	103248361	103248566	103262701	103262821	3087	64,106,61	132,381,124	46,75,32	204,184,181	128	200	5.68055e-06	0.000232357	0.431,0.303,0.435	0.261,0.389,0.216	0.101
3952	ENSMUSG00000019841	Rev3l	chr10	+	39799880	39799977	39804951	39805046	39794863	39795024	39805599	39805704	3952	124,171,102	49,88,66	62,67,65	55,65,37	143	139	0.00116215	0.0307879	0.711,0.654,0.6	0.523,0.5,0.631	0.104
754	ENSMUSG00000043333	Rhbdl2	chr4	+	123814242	123814391	123817863	123817976	123809913	123810176	123822756	123822857	754	413,816,292	200,640,192	224,304,208	284,252,183	229	171	5.03657e-26	1.17055e-23	0.607,0.488,0.532	0.371,0.474,0.459	0.108
2451	ENSMUSG00000028696	Ipp	chr4	+	116530412	116530535	116532557	116532778	116529670	116529808	116537799	116538243	2451	22,53,29	56,113,42	11,15,20	56,53,42	228	266	3.87443e-08	2.33029e-06	0.314,0.354,0.446	0.186,0.248,0.357	0.108
1127	ENSMUSG00000028028	Alpk1	chr3	-	127673319	127673482	127677685	127677839	127670398	127671131	127679360	127681452	1127	76,147,76	8,8,4	54,77,63	25,8,8	270	270	2.50299e-28	6.39889e-26	0.905,0.948,0.95	0.684,0.906,0.887	0.109
5381	ENSMUSG00000028089	Chd1l	chr3	-	97570903	97571067	97572560	97572709	97570201	97570404	97580978	97581177	5381	46,76,42	40,71,26	38,33,31	49,44,34	270	270	8.29639e-08	4.76623e-06	0.535,0.517,0.618	0.437,0.429,0.477	0.109
4405	ENSMUSG00000029062	Cdk11b	chr4	+	155630193	155630332	155634088	155634225	155628695	155628823	155638519	155638642	4405	167,395,163	106,217,89	185,188,97	139,171,107	231	227	8.69932e-13	7.94279e-11	0.608,0.641,0.643	0.567,0.519,0.471	0.112
1768	ENSMUSG00000037940	Inpp4b	chr8	+	81844455	81844506	81856691	81856771	81770807	81770924	81884132	81884244	1768	3,15,4	66,189,62	2,0,1	78,55,73	33	91	5.13818e-09	3.41189e-07	0.111,0.18,0.151	0.066,0.0,0.036	0.113
1934	ENSMUSG00000003184	Irf3	chr7	+	45000644	45001022	45001672	45001788	45000371	45000546	45002163	45002389	1934	199,563,184	156,413,137	297,261,230	347,335,259	270	218	0.000254477	0.00803173	0.507,0.524,0.52	0.409,0.386,0.418	0.113
719	ENSMUSG00000021749	Oit1	chr14	-	8355463	8355514	8357109	8357168	8353848	8353933	8358337	8358455	719	714,2239,704	71,330,92	1156,1196,841	357,188,267	28	20	1.52684e-30	4.33706e-28	0.878,0.829,0.845	0.698,0.82,0.692	0.114
144	ENSMUSG00000022000	Zc3h13	chr14	+	75327543	75328144	75329673	75329777	75324412	75324604	75330068	75331259	144	83,154,88	49,78,31	67,109,37	47,75,34	270	194	5.35105e-10	3.85351e-08	0.549,0.587,0.671	0.506,0.511,0.439	0.117
1000	ENSMUSG00000078451	Ppil6	chr10	+	41502995	41503052	41507423	41507559	41501783	41501931	41514090	41514284	1000	5,10,4	1,3,5	8,8,5	2,5,17	100	258	9.04222e-05	0.00325584	0.928,0.896,0.674	0.912,0.805,0.431	0.117
3746	ENSMUSG00000047793	Sned1	chr1	+	93274604	93274718	93275296	93275470	93274430	93274460	93280480	93280594	3746	24,85,29	15,62,16	66,29,73	62,53,52	79	130	2.05972e-06	8.92487e-05	0.725,0.693,0.749	0.637,0.474,0.698	0.119
2232	ENSMUSG00000029461	Fam168a	chr7	+	100824131	100824257	100831327	100831470	100812919	100813000	100834008	100834183	2232	31,58,34	49,78,56	23,29,17	75,56,44	177	209	3.31858e-05	0.00126626	0.428,0.468,0.418	0.266,0.379,0.313	0.119
1207	ENSMUSG00000037762	Slc16a9	chr10	+	70255959	70256192	70267091	70267235	70245099	70245378	70274925	70275021	1207	26,60,38	34,43,26	42,19,27	49,33,37	224	224	5.82732e-12	5.05001e-10	0.433,0.583,0.594	0.462,0.365,0.422	0.12
2538	ENSMUSG00000036377	C530008M17Rik	chr5	+	76822465	76822637	76840787	76840923	76759585	76759731	76848816	76848981	2538	258,572,242	151,301,134	203,170,163	147,232,127	270	258	3.7e-47	3.15302e-44	0.62,0.645,0.633	0.569,0.412,0.551	0.122
2641	ENSMUSG00000021277	Traf3	chr12	+	111248565	111248646	111252663	111252756	111243370	111243538	111255222	111255363	2641	47,91,37	38,151,61	34,22,23	55,61,53	147	171	3.70164e-09	2.49033e-07	0.59,0.412,0.414	0.418,0.296,0.335	0.122
4466	ENSMUSG00000019813	Cep57l1	chr10	-	41740839	41740913	41743041	41743221	41730998	41731115	41745770	41745921	4466	10,45,24	7,15,2	12,14,10	3,6,11	245	109	1.08998e-06	5.02077e-05	0.389,0.572,0.842	0.64,0.509,0.288	0.122
4783	ENSMUSG00000026932	Nacc2	chr2	-	26064453	26064618	26089542	26090482	26062191	26062297	26122688	26122818	4783	75,131,103	57,119,57	71,49,34	74,39,74	222	222	4.15885e-20	6.4437e-18	0.568,0.524,0.644	0.49,0.557,0.315	0.125
3201	ENSMUSG00000025716	Myo3a	chr2	+	22396221	22396348	22407309	22407454	22362028	22362143	22423216	22423370	3201	31,26,29	28,31,24	21,9,20	26,22,28	213	243	4.5536e-07	2.35177e-05	0.558,0.489,0.58	0.48,0.318,0.449	0.127
3012	ENSMUSG00000028906	Epb41	chr4	-	131929693	131929795	131935738	131935867	131928491	131928572	131957642	131957819	3012	51,72,34	80,190,56	17,15,21	72,91,68	183	129	4.51278e-12	3.97825e-10	0.31,0.211,0.3	0.143,0.104,0.179	0.132
3205	ENSMUSG00000021754	Map3k1	chr13	-	111763498	111763580	111764081	111764203	111763053	111763237	111767962	111768111	3205	242,383,251	22,44,26	207,176,239	35,79,38	230	150	4.34677e-34	1.48167e-31	0.878,0.85,0.863	0.794,0.592,0.804	0.134
1497	ENSMUSG00000031078	Cttn	chr7	-	144449936	144450021	144450977	144451088	144449559	144449615	144452026	144452137	1497	46,64,33	2,3,4	24,23,17	3,3,5	91	47	8.92947e-13	8.00989e-11	0.922,0.917,0.81	0.805,0.798,0.637	0.136
1060	ENSMUSG00000028797	Tmem234	chr4	+	129601406	129601625	129601869	129601961	129600982	129601243	129602194	129602261	1060	71,158,93	42,75,30	79,78,51	58,48,57	195	95	2.57263e-09	1.77755e-07	0.452,0.506,0.602	0.399,0.442,0.304	0.138
2605	ENSMUSG00000054280	Prr14l	chr5	-	32835615	32835688	32844043	32844564	32831804	32831858	32851881	32851998	2605	22,31,9	2,9,9	14,11,18	15,6,5	157	41	8.69901e-07	4.15683e-05	0.742,0.474,0.207	0.196,0.324,0.485	0.139
443	ENSMUSG00000025184	R3hcc1l	chr19	+	42581919	42581990	42582824	42582920	42576025	42576201	42583402	42583543	443	36,78,36	46,113,62	34,42,11	68,74,69	127	177	1.11362e-10	8.6272e-09	0.522,0.49,0.447	0.411,0.442,0.182	0.141
1545	ENSMUSG00000032577	Mapkapk3	chr9	-	107262422	107262487	107263624	107263764	107261877	107261957	107289119	107289396	1545	241,630,274	8,35,12	223,172,221	26,16,26	204	58	3.49176e-41	1.78534e-38	0.895,0.837,0.867	0.709,0.753,0.707	0.143
5111	ENSMUSG00000057409	Zfp53	chr17	+	21500210	21500302	21504980	21505107	21491255	21491316	21507986	21509764	5111	22,40,22	46,72,41	18,12,4	28,52,30	89	159	2.10203e-09	1.47228e-07	0.461,0.498,0.489	0.535,0.292,0.192	0.143
1058	ENSMUSG00000028797	Tmem234	chr4	+	129601406	129601533	129601869	129601961	129600982	129601243	129602194	129602261	1058	84,176,106	42,75,30	88,82,61	58,48,57	165	95	1.98604e-31	5.9733e-29	0.535,0.575,0.67	0.466,0.496,0.381	0.146
427	ENSMUSG00000068547	Clca4a	chr3	-	144963600	144963828	144966219	144966438	144961842	144962020	144968231	144968409	427	3995,3289,3681	4198,4498,3650	502,291,401	894,1028,670	270	270	3.78947e-152	1.93755e-148	0.488,0.422,0.502	0.36,0.221,0.374	0.152
1329	ENSMUSG00000042249	Adrbk2	chr5	-	112973506	112973580	112985764	112985841	112969167	112969308	113015366	113015514	1329	8,43,12	10,15,7	25,7,14	22,13,15	139	133	1.58186e-17	2.02202e-15	0.434,0.733,0.621	0.521,0.34,0.472	0.152
2045	ENSMUSG00000019796	Lrp11	chr10	+	7598706	7598848	7604173	7604383	7596183	7596264	7608543	7608639	2045	12,21,10	8,27,10	9,6,10	11,17,17	163	163	4.74271e-06	0.00019715	0.6,0.438,0.5	0.45,0.261,0.37	0.152
1241	ENSMUSG00000037572	Wdhd1	chr14	-	47251917	47252032	47256103	47256260	47250759	47250891	47258520	47258658	1241	25,51,17	12,25,19	23,18,18	22,23,27	256	202	0.00139006	0.0358957	0.622,0.617,0.414	0.452,0.382,0.345	0.158
4570	ENSMUSG00000013338	Fer1l4	chr2	-	156024950	156025078	156029161	156029278	156024632	156024803	156029607	156029742	4570	30,88,21	17,74,10	7,2,10	8,11,3	213	235	0.000153808	0.00510663	0.661,0.567,0.699	0.491,0.167,0.786	0.161
1487	ENSMUSG00000092203	1110038B12Rik	chr17	-	34950697	34950847	34951884	34951925	34950240	34950475	34952135	34952173	1487	52,116,47	291,600,216	34,39,36	435,356,336	34	166	4.22784e-14	4.50353e-12	0.466,0.486,0.515	0.276,0.348,0.343	0.167
3600	ENSMUSG00000101970	1810026B05Rik	chr7	-	73549596	73549652	73555254	73555333	73544263	73544382	73555854	73555920	3600	106,118,62	58,175,56	48,61,21	118,80,73	49	26	2.2234e-22	3.66717e-20	0.492,0.264,0.37	0.178,0.288,0.132	0.176
2406	ENSMUSG00000027287	Snap23	chr2	+	120590662	120590695	120590821	120590914	120586158	120586276	120594800	120594956	2406	2,8,0	2,12,1	0,2,1	7,2,16	28	148	0.00115109	0.030695	0.841,0.779,0.0	0.0,0.841,0.248	0.177
3767	ENSMUSG00000028364	Tnc	chr4	-	63999912	64000185	64000697	64000970	63976445	63976568	64006245	64006509	3767	33,204,48	0,6,0	24,17,18	4,0,13	251	251	1.08555e-18	1.50011e-16	1.0,0.971,1.0	0.857,1.0,0.581	0.178
1649	ENSMUSG00000056476	Med12l	chr3	+	59261873	59261983	59262209	59262345	59260743	59260833	59263124	59263292	1649	12,30,9	15,31,8	4,6,5	17,19,5	154	206	9.10898e-08	5.17492e-06	0.517,0.564,0.601	0.239,0.297,0.572	0.191
2993	ENSMUSG00000071454	Dtnb	chr12	+	3773550	3773640	3779618	3779654	3772586	3772746	3781105	3781398	2993	12,20,18	6,4,5	12,5,10	3,10,9	166	58	1.5009e-19	2.1926e-17	0.411,0.636,0.557	0.583,0.149,0.28	0.197
4322	ENSMUSG00000028573	Fggy	chr4	+	95769425	95769529	95800556	95800664	95738788	95738917	95812107	95812169	4322	28,78,27	4,8,10	30,14,40	11,19,14	101	109	1.64742e-27	4.01108e-25	0.883,0.913,0.744	0.746,0.443,0.755	0.199
1665	ENSMUSG00000025702	March8	chr6	+	116376692	116376863	116392523	116392574	116338043	116338215	116401036	116401122	1665	70,163,52	4,14,8	72,73,55	19,21,8	214	44	2.44217e-45	1.78383e-42	0.783,0.705,0.572	0.438,0.417,0.586	0.206
830	ENSMUSG00000049971	Glt1d1	chr5	+	127678090	127678140	127689836	127689880	127677204	127677300	127690989	127691110	830	4,9,1	5,6,6	1,2,4	16,14,9	22	16	0.000289322	0.0088182	0.368,0.522,0.108	0.043,0.094,0.244	0.206
4375	ENSMUSG00000005899	Smpd4	chr16	+	17623904	17623991	17629068	17629198	17621486	17621525	17631985	17632057	4375	24,35,10	40,73,25	8,8,10	59,43,41	10	73	1.78665e-51	1.82703e-48	0.814,0.778,0.745	0.497,0.576,0.64	0.208
956	ENSMUSG00000046782	4921506M07Rik	chr12	+	57677129	57677266	57686251	57686421	57674598	57674768	57688522	57688643	956	9,29,9	23,23,15	5,9,5	23,33,25	239	249	9.92997e-26	2.1155e-23	0.29,0.568,0.385	0.185,0.221,0.172	0.222
3055	ENSMUSG00000026240	Cops7b	chr1	+	86589163	86589341	86592290	86592366	86582903	86583096	86596750	86596839	3055	5,10,0	3,3,5	2,4,1	9,9,8	217	85	7.06351e-25	1.28985e-22	0.395,0.566,0.0	0.08,0.148,0.047	0.229
2718	ENSMUSG00000029089	Pacrgl	chr5	+	48379329	48379464	48380123	48380231	48377074	48377165	48381786	48381867	2718	31,78,31	4,16,8	37,17,14	19,9,9	144	90	4.34629e-39	1.70943e-36	0.829,0.753,0.708	0.549,0.541,0.493	0.236
5329	ENSMUSG00000033386	Frrs1	chr3	+	116891839	116891987	116895487	116895601	116885106	116885289	116896677	116896793	5329	47,41,26	59,75,39	1,0,7	32,34,27	244	188	9.44068e-07	4.42846e-05	0.38,0.296,0.339	0.024,0.0,0.166	0.275
2514	ENSMUSG00000025762	Larp1b	chr3	+	41033944	41034089	41035765	41035875	41033385	41033546	41036689	41036817	2514	8,19,5	0,1,2	10,7,8	8,9,2	256	192	1.13263e-39	4.82594e-37	1.0,0.934,0.652	0.484,0.368,0.75	0.328
3258	ENSMUSG00000031819	Emc8	chr8	-	120659958	120660187	120660493	120660670	120659004	120659074	120660783	120660860	3258	6,10,6	2,12,3	2,3,3	9,5,9	133	133	1.17291e-23	1.99904e-21	0.75,0.455,0.667	0.182,0.375,0.25	0.355
5070	ENSMUSG00000014030	Pax5	chr4	-	44537419	44537506	44609714	44609844	44531496	44531582	44645547	44645723	5070	6,13,4	3,6,0	0,0,5	2,1,2	190	104	9.73664e-05	0.00340982	0.523,0.543,1.0	0.0,0.0,0.578	0.496
