# Supplementary material for: The Heterochromatin protein 1 is a regulator in RNA splicing precision deficient in ulcerative colitis
Source: Nat Commun. 2022 Nov 18;13:6834. doi: 10.1038/s41467-022-34556-3 (PMC9674647; doi:10.1038/s41467-022-34556-3)
Supplement: Supplementary file 13 — Supplementary Data 10 [file 41467_2022_34556_MOESM13_ESM.xlsx]

## Sheet: Supplementary Data 10
Supplementary Data 10: Genes subject to modified splicing noise upon inactivation of Cbx3, while unaffected in their expression level
All data sets from each tissue were pooled (3 pools, crypts, villi, colon) and these pools were used to identify non-annotated junctions using RegTools. Junctions present in both WT and Cbx3 pools were also eliminated. Junctions were then reasigned to their original dataset (allowing to recover 3 values for each condition). Junctions covering more than 20kb were then filtered away to reduce occur…

## Sheet: Colon noise down
	N18008_Mut	N18010_Mut	N18018_Mut	N18002_WT	N18006_WT	N18002_WT	Mut/WT ratio	T test
Gm973	0	0	0	2	1	1	0	0.00806504
Gm31728	1	1	0	2	3	2	0.285714	0.0120551
B3gat2	0	0	0	1	2	1	0	0.00806504
Gm26788	1	0	0	1	2	2	0.2	0.0237103
Pkp1	1	0	0	2	1	2	0.2	0.0237103
Tmem9	0	1	0	3	3	1	0.142857	0.0275203
2310009B15Rik	1	0	0	1	3	2	0.166667	0.0333833
LOC108167736	0	0	0	2	2	1	0	0.00374522
BC034090	0	0	0	2	1	1	0	0.00806504
Cryzl2	0	1	0	2	5	4	0.0909091	0.0120551
BC055324	0	0	0	1	1	2	0	0.00806504
Usf1	1	0	3	4	3	5	0.333333	0.0323384
Exo1	1	0	1	2	4	3	0.222222	0.0124481
Gm2061	0	0	0	2	2	1	0	0.00374522
Ints7	4	1	1	5	4	8	0.352941	0.0394638
Ptprt	5	5	4	11	7	12	0.466667	0.0134987
Mrrf	1	2	0	4	5	2	0.272727	0.0323384
Gad1os	0	0	0	2	1	1	0	0.00806504
Hoxd3	1	3	3	6	4	5	0.466667	0.0195103
Elp4	3	3	0	7	4	5	0.375	0.0333833
Col20a1	0	3	0	9	7	11	0.111111	0.00317613
Dph7	0	0	0	1	3	1	0	0.0333833
Ndor1	0	3	2	6	5	7	0.277778	0.0073603
Rnf208	0	0	0	2	1	1	0	0.00806504
Uap1l1	2	0	1	3	4	3	0.3	0.0124481
Dpp7	0	1	0	2	2	2	0.166667	0.00374522
Ddb2	3	3	1	7	8	3	0.388889	0.0463263
Prdm11	1	0	1	3	3	1	0.285714	0.0445047
Itpka	1	1	0	4	2	5	0.181818	0.0167359
Gm39918	0	0	0	2	2	1	0	0.00374522
Fahd2a	0	3	0	4	5	3	0.25	0.0300849
Snrpb	0	1	0	3	4	1	0.125	0.0342936
Pced1a	0	0	1	2	4	2	0.125	0.0175842
Ddrgk1	1	3	2	8	3	9	0.3	0.0371387
Cdc25b	1	1	0	2	2	2	0.333333	0.00806504
Tldc2	2	1	0	3	5	5	0.230769	0.00972088
Dhx35	0	6	4	10	11	10	0.322581	0.00877369
Wfdc8	0	0	0	1	1	3	0	0.0333833
Gm2447	0	0	0	1	1	3	0	0.0333833
Smad9	0	1	0	2	1	2	0.2	0.0237103
Ccna1	0	0	0	2	1	1	0	0.00806504
6430573P05Rik	0	1	0	2	2	2	0.166667	0.00374522
Nras	1	2	3	6	3	5	0.428571	0.0323384
Gar1	0	0	0	2	2	1	0	0.00374522
Npnt	0	0	0	1	2	1	0	0.00806504
Tyw3	3	4	0	9	14	7	0.233333	0.0166156
Csmd2	0	0	0	1	2	1	0	0.00806504
Sgip1	0	1	1	3	2	3	0.25	0.0066178
Fyb2	1	4	4	5	6	7	0.5	0.0300849
Rap1gap	5	8	9	20	13	12	0.488889	0.0257129
Ndufaf6	0	4	1	7	7	3	0.294118	0.0448879
Galt	2	0	1	2	3	3	0.375	0.0333833
Il11ra1	2	1	2	4	2	4	0.5	0.0445047
Baat	0	0	0	1	2	1	0	0.00806504
Acer2	2	1	2	4	4	2	0.5	0.0445047
Lrrc19	3	1	2	3	5	4	0.5	0.035242
Ak4	2	3	2	6	4	6	0.4375	0.00789992
Mrpl37	0	0	0	3	2	3	0	0.000661948
Ldlrad1	0	1	0	3	3	2	0.125	0.0038813
Ccdc17	0	1	1	3	1	3	0.285714	0.0445047
D4Ertd617e	0	0	0	1	2	2	0	0.00374522
Ebna1bp2	1	1	0	4	4	2	0.2	0.0116076
Gnl2	3	4	1	7	5	4	0.5	0.0496503
Txlna	1	2	1	5	4	4	0.307692	0.00156279
Casp9	1	1	1	2	2	3	0.428571	0.00806504
Park7	0	1	2	4	4	2	0.3	0.0286176
5830444B04Rik	1	3	0	5	4	3	0.333333	0.0323384
9530036O11Rik	6	7	4	11	12	15	0.447368	0.00466892
Castor2	1	1	4	4	9	6	0.315789	0.034967
Slc12a9	2	2	1	5	3	3	0.454545	0.0275203
Khk	3	1	0	4	3	4	0.363636	0.0342936
Rgs12	0	0	1	2	1	2	0.2	0.0237103
Lrpap1	0	2	1	3	2	3	0.375	0.0333833
Wfs1	1	1	1	2	3	3	0.375	0.00374522
Mthfd2l	1	2	3	4	5	4	0.461538	0.0124481
1700016H13Rik	0	0	0	2	2	1	0	0.00374522
Idua	3	2	2	4	5	5	0.5	0.0038813
Tchp	0	0	0	3	2	1	0	0.0128607
Gpn3	0	0	0	1	2	1	0	0.00806504
Rfc2	2	6	2	7	8	6	0.47619	0.0325543
Plut	0	0	0	1	3	1	0	0.0333833
Gxylt2	0	0	0	1	2	1	0	0.00806504
Grm7	0	0	0	3	1	2	0	0.0128607
Chrm2	0	0	1	3	1	2	0.166667	0.0333833
Sfxn5	3	4	3	11	5	7	0.434783	0.0366169
Cntn3	2	2	2	6	5	4	0.4	0.00326669
Itpr1	5	5	4	16	12	14	0.333333	0.00074102
Srgap3	4	5	2	9	6	7	0.5	0.0211972
Dera	2	2	2	8	3	6	0.352941	0.0325543
Ndufa4	0	1	2	4	3	3	0.3	0.0124481
Slc23a4	1	1	1	3	2	2	0.428571	0.00806504
Zfp956	1	1	0	3	2	5	0.2	0.0237103
Hoxa4	0	0	1	2	2	1	0.2	0.0237103
Htra2	1	2	0	2	3	3	0.375	0.0333833
Brk1	1	0	1	4	6	3	0.153846	0.00885215
Klra5	0	0	0	1	3	1	0	0.0333833
Clns1a	1	2	1	4	2	3	0.444444	0.0333833
Usp29	0	0	0	1	2	1	0	0.00806504
Vmn2r46	0	0	0	1	3	1	0	0.0333833
Vmn2r55	0	0	0	1	1	2	0	0.00806504
Grik5	1	1	1	4	2	4	0.3	0.0124481
Tmem91	0	0	0	1	1	2	0	0.00806504
Exosc5	2	1	1	3	2	3	0.5	0.0237103
Zfp420	1	1	1	7	5	7	0.157895	0.000661948
Gm5113	0	1	0	4	3	1	0.125	0.0342936
2410002F23Rik	3	2	1	5	4	4	0.461538	0.0124481
Il4i1	0	0	1	2	1	2	0.2	0.0237103
A230056P14Rik	0	1	0	2	2	1	0.2	0.0237103
Fan1	3	1	1	4	5	4	0.384615	0.0116076
Tarsl2	0	0	0	1	2	1	0	0.00806504
1700112J16Rik	0	0	0	1	3	2	0	0.0128607
Ap3b2	0	0	0	1	1	2	0	0.00806504
Tmc3	0	2	2	3	4	3	0.4	0.0275203
Gm34821	0	0	0	2	2	3	0	0.00109606
Atg16l2	2	4	0	6	6	6	0.333333	0.0128607
Trim34a	1	2	0	3	3	3	0.333333	0.0128607
Gdpd3	0	1	2	3	4	5	0.25	0.0106558
Cdiptos	1	0	0	2	3	1	0.166667	0.0333833
Phkg2	2	0	2	4	6	4	0.285714	0.0120551
Gm4265	1	0	0	2	1	3	0.166667	0.0333833
Eef1akmt2	1	1	1	6	6	2	0.214286	0.0256872
Muc6	0	0	0	4	3	2	0	0.00326669
Smim38	0	0	0	2	1	2	0	0.00374522
Csmd1	1	1	1	4	3	2	0.333333	0.0128607
Zdhhc1	2	7	3	12	8	7	0.444444	0.0408117
1700030K09Rik	0	1	2	5	3	2	0.3	0.0456301
Iqcm	0	0	0	1	2	1	0	0.00806504
Gm10649	0	1	0	4	1	3	0.125	0.0342936
Gfod2	0	2	4	8	6	4	0.333333	0.035242
Meak7	0	2	0	2	3	2	0.285714	0.0445047
Map3k21	6	0	2	9	9	5	0.347826	0.0432763
Gins4	0	0	0	1	1	3	0	0.0333833
Ddhd2	4	5	1	7	7	6	0.5	0.0278272
Mpv17l2	0	0	0	1	1	2	0	0.00806504
Mvb12a	0	2	0	4	2	4	0.2	0.0237103
Il27ra	0	0	0	2	1	1	0	0.00806504
4930432K21Rik	1	0	0	2	2	1	0.2	0.0237103
Trmt1	1	1	1	4	2	2	0.375	0.0333833
Nod2	1	1	2	3	4	2	0.444444	0.0333833
Tk2	1	1	1	5	4	5	0.214286	0.000194086
Zfp821	1	2	0	4	3	4	0.272727	0.00806504
Adat1	2	0	1	3	2	4	0.333333	0.035242
Nudt7	0	1	0	2	2	1	0.2	0.0237103
Gk5	1	4	2	10	8	5	0.304348	0.0174599
Cacna2d2	1	1	0	4	4	4	0.166667	0.000281002
Sema3f	1	1	2	2	4	3	0.444444	0.0333833
Ulk4	1	1	0	3	2	5	0.2	0.0237103
Shfl	0	1	0	1	2	3	0.166667	0.0333833
Eif3g	0	1	0	5	2	4	0.0909091	0.0120551
Zfp653	1	1	0	2	2	2	0.333333	0.00806504
Zfp599	0	0	1	2	1	2	0.2	0.0237103
9530077C05Rik	0	0	0	1	2	1	0	0.00806504
1700110K17Rik	0	0	0	1	2	2	0	0.00374522
Trappc4	1	2	2	7	4	3	0.357143	0.0369631
Lca5	1	0	1	2	3	4	0.222222	0.0124481
Rnf7	0	1	0	2	2	4	0.125	0.0175842
Mrps22	0	0	0	1	2	1	0	0.00806504
Gm1123	5	3	3	10	5	10	0.44	0.0300324
Nprl2	0	1	1	7	4	3	0.142857	0.016339
Mst1	0	0	0	1	1	2	0	0.00806504
Ccdc13	0	0	0	1	2	1	0	0.00806504
Exosc7	1	2	4	5	4	6	0.466667	0.0323384
Apoo-ps	3	2	2	4	8	5	0.411765	0.0278272
Apoo	3	4	2	5	9	6	0.45	0.0256872
Nexmif	0	0	0	4	2	1	0	0.0286176
Hdac6	1	1	0	3	2	2	0.285714	0.0120551
Araf	1	2	2	3	3	6	0.416667	0.0456301
C330007P06Rik	1	0	0	3	2	1	0.166667	0.0333833
Pnck	0	1	0	3	1	2	0.166667	0.0333833
Dnase1l1	1	1	0	4	2	2	0.25	0.0275203
Ahi1	0	1	1	3	1	3	0.285714	0.0445047
Smarcb1	1	2	2	6	2	5	0.384615	0.0496503
Ppfia2	0	2	0	3	3	2	0.25	0.0275203
Kcnc2	0	0	0	1	2	1	0	0.00806504
E130307A14Rik	1	2	0	6	5	4	0.2	0.00402495
Mfsd4b3-ps	0	0	1	2	2	2	0.166667	0.00374522
Pln	0	0	0	2	2	1	0	0.00374522
Cfap410	0	1	0	3	2	2	0.142857	0.0066178
Pdxk	0	1	1	2	3	2	0.285714	0.0120551
Tle2	0	2	1	4	4	8	0.1875	0.020321
Gm29684	0	1	1	3	1	3	0.285714	0.0445047
Slc16a7	0	0	1	2	1	2	0.2	0.0237103
Rdh16f2	0	1	1	3	2	2	0.285714	0.0120551
Cdk2	0	1	1	3	2	2	0.285714	0.0120551
Znrf3	2	4	1	5	5	6	0.4375	0.0167359
Tenm2	0	0	0	1	2	1	0	0.00806504
Pold2	0	0	0	2	1	2	0	0.00374522
1810065E05Rik	6	7	8	11	25	15	0.411765	0.0380296
Gm12258	0	1	1	3	2	2	0.285714	0.0120551
Ybx2	0	2	0	7	3	5	0.133333	0.0156879
Rpain	0	0	0	2	1	1	0	0.00806504
Scarf1	1	1	0	4	2	3	0.222222	0.0124481
Eral1	2	1	2	4	5	6	0.333333	0.00374522
Tlcd1	0	0	0	2	1	2	0	0.00374522
Gngt2	0	1	0	6	2	3	0.0909091	0.0278272
Ttll6	2	1	4	10	8	4	0.318182	0.0321451
Mir10a	0	0	0	2	3	1	0	0.0128607
G6pc3	0	0	1	2	1	2	0.2	0.0237103
Cep95	2	4	2	8	6	6	0.4	0.0066178
Arsg	0	0	0	3	2	1	0	0.0128607
Gga3	1	2	3	5	4	6	0.4	0.0106558
Dus1l	1	3	0	4	4	6	0.285714	0.0196759
Rnf144a	0	0	0	2	1	1	0	0.00806504
Atl1	1	0	1	4	1	4	0.222222	0.0456301
Flrt2	0	0	0	1	2	2	0	0.00374522
Efr3b	0	1	0	2	2	1	0.2	0.0237103
Fkbp1b	0	0	0	2	1	1	0	0.00806504
Iah1	0	1	1	2	5	2	0.222222	0.0456301
Dmac2l	3	1	1	5	5	4	0.357143	0.00789992
Erh	0	2	0	4	3	3	0.2	0.0116076
Ttc8	1	0	0	3	2	2	0.142857	0.0066178
Meg3	1	0	1	7	5	5	0.117647	0.00128513
Zfp839	1	2	3	4	3	6	0.461538	0.0456301
Secisbp2	4	6	3	13	10	7	0.433333	0.0217197
Rgs7bp	0	0	0	2	2	1	0	0.00374522
AW209491	0	0	0	1	1	2	0	0.00806504
Cage1	0	0	0	3	1	1	0	0.0333833
Ptpdc1	0	0	0	2	1	1	0	0.00806504
Rmi1	1	1	1	3	3	2	0.375	0.00374522
Pelo	0	1	0	2	2	3	0.142857	0.0066178
Fermt2	1	1	0	4	4	3	0.181818	0.00156279
Mss51	1	0	0	1	2	2	0.2	0.0237103
Pip4p1	1	1	2	3	2	4	0.444444	0.0333833
Osgep	1	3	1	3	3	4	0.5	0.0445047
Bik	0	2	3	5	3	6	0.357143	0.0369631
Gsdmcl2	0	1	0	3	2	3	0.125	0.0038813
Naprt	2	3	5	9	6	5	0.5	0.0445047
BC024139	0	1	0	6	2	3	0.0909091	0.0278272
Recql4	0	1	1	4	3	3	0.2	0.00240634
Ccdc134	1	1	0	3	3	4	0.2	0.00240634
Prpf40b	0	3	0	3	4	4	0.272727	0.0323384
Higd1c	0	0	0	1	1	2	0	0.00806504
Methig1	1	1	0	6	4	3	0.153846	0.00885215
Krt78	0	1	0	1	2	2	0.2	0.0237103
Espl1	3	2	2	6	5	8	0.368421	0.0066178
Zdhhc19	1	0	0	3	2	1	0.166667	0.0333833
Etv5	4	3	1	9	6	8	0.347826	0.00800548
Ccdc116	1	1	0	1	3	3	0.285714	0.0445047
Chaf1b	0	0	0	2	2	1	0	0.00374522
Get1	0	1	0	2	3	1	0.166667	0.0333833
Supt3	1	2	3	6	3	4	0.461538	0.0456301
Zdhhc14	4	5	6	14	9	9	0.46875	0.0162527
Cul9	2	3	2	5	6	3	0.5	0.0342936
Gm19696	2	2	5	13	4	11	0.321429	0.0474014
Cript	0	0	0	1	2	2	0	0.00374522
1700010I14Rik	0	0	1	5	4	5	0.0714286	0.000388954
Lmf1	4	6	4	6	11	11	0.5	0.0300324
Mcrip2	1	2	0	5	2	3	0.3	0.0456301
Rhot2	3	0	1	9	6	8	0.173913	0.00354541
D630044L22Rik	0	0	0	2	1	1	0	0.00806504
Spdef	2	6	0	9	10	15	0.235294	0.0138298
BC051142	1	3	1	5	4	3	0.416667	0.0286176
Plin4	2	1	1	6	5	3	0.285714	0.0120551
Slc25a23	1	1	2	4	2	3	0.444444	0.0333833
Ppp2r2b	0	0	0	1	2	1	0	0.00806504
Fzd8	2	0	0	3	3	3	0.222222	0.0124481
Sra1	0	0	1	3	3	2	0.125	0.0038813
Hars2	0	2	0	3	4	4	0.181818	0.00789992
Cnnm1	1	0	0	2	1	2	0.2	0.0237103
Aldh3b3	0	1	0	2	3	2	0.142857	0.0066178
Peli3	1	2	0	3	2	3	0.375	0.0333833
Dpp3	5	5	1	10	7	6	0.478261	0.0448879
4930481A15Rik	0	1	0	6	5	3	0.0714286	0.00502986
Snx15	0	2	1	2	3	3	0.375	0.0333833
Mir6990	1	0	0	2	2	1	0.2	0.0237103
Chrm1	1	0	0	2	2	1	0.2	0.0237103
Ints5	0	2	1	3	3	2	0.375	0.0333833
B3gat3	1	1	1	4	2	2	0.375	0.0333833
Ldb1	2	1	3	4	4	4	0.5	0.0128607
4833407H14Rik	0	1	0	2	2	2	0.166667	0.00374522
4930552P12Rik	2	3	0	5	3	5	0.384615	0.0366942
Dennd10	2	3	2	7	6	4	0.411765	0.0120551

## Sheet: Colon noise up
	N18008_Mut	N18010_Mut	N18018_Mut	N18002_WT	N18006_WT	N18002_WT	Mut/WT ratio	T test
Agfg1	10	9	10	4	4	4	2.41667	3.51053e-05
Eif4e2	8	4	6	2	0	2	4.5	0.0124481
Nckap5	8	12	8	4	3	7	2	0.0300324
Rabgap1l	26	39	19	9	18	8	2.4	0.0352226
Prrc2c	27	25	23	11	11	11	2.27273	0.000132753
Tcea1	10	15	11	5	3	8	2.25	0.0170547
Cspp1	21	17	14	8	8	2	2.88889	0.00820468
Stau2	12	9	12	1	8	4	2.53846	0.0210089
Coa5	3	4	2	0	1	1	4.5	0.0124481
Gulp1	6	6	5	2	3	1	2.83333	0.00266406
Slc39a10	4	6	2	0	2	1	4	0.0404001
Nemp2	1	2	3	0	1	0	6	0.0333833
Bzw1	6	10	10	3	3	2	3.25	0.00600448
Sgo2a	3	2	4	0	2	1	3	0.035242
Carf	5	4	5	0	3	0	4.66667	0.0126932
Klf7	4	2	4	2	0	0	5	0.0237103
Plekhm3	6	5	4	1	2	3	2.5	0.0106558
Ccnyl1	5	6	3	2	2	2	2.33333	0.0195103
Pikfyve	14	18	13	7	8	4	2.36842	0.00558461
Ikzf2	10	13	10	3	1	3	4.71429	0.000980371
Ngef	11	15	8	6	6	5	2	0.0254832
Tnfrsf11a	14	27	18	12	7	6	2.36	0.028344
Mgat5	36	64	25	21	15	13	2.55102	0.0497211
Dstyk	4	5	8	0	1	2	5.66667	0.0124481
Pla2g4a	5	6	2	2	1	2	2.6	0.0496503
1700025G04Rik	6	9	4	2	1	2	3.8	0.0175842
Nme7	3	9	7	1	1	1	6.33333	0.0195103
Pou2f1	14	12	5	2	4	4	3.1	0.0336614
Nuf2	3	5	3	1	1	1	3.66667	0.00806504
Atf6	9	19	13	8	7	5	2.05	0.0412399
Akt3	8	12	2	1	0	1	11	0.0424302
Cenpf	7	6	5	1	3	1	3.6	0.0039831
Vcpip1	8	6	6	3	0	0	6.66667	0.00460294
Cops5	1	3	4	0	1	0	8	0.0342936
Terf1	4	4	6	2	3	1	2.33333	0.0195103
Paqr8	3	6	4	2	2	1	2.6	0.0237103
Mrpl30	5	5	4	3	3	0	2.33333	0.0323384
Eif5b	4	9	6	2	1	2	3.8	0.0175842
Rpl31	5	5	3	1	3	1	2.6	0.0237103
Rnf149	5	9	8	1	3	1	4.4	0.00728775
Il18r1	2	2	2	1	1	0	3	0.00806504
Bivm	6	8	5	0	2	1	6.33333	0.00359116
Pgap1	11	21	18	5	10	7	2.27273	0.0237103
Nop58	7	12	6	3	5	1	2.77778	0.0356051
Ino80d	15	19	7	7	5	3	2.73333	0.0399127
Fzd5	8	11	7	5	3	3	2.36364	0.0110014
Idh1	7	10	6	3	2	2	3.28571	0.00644334
Acadl	21	20	18	3	6	2	5.36364	0.000213546
Retreg2	4	6	4	2	0	1	4.66667	0.0070863
Atg9a	7	10	9	6	4	2	2.16667	0.0162663
Ap1s3	8	9	4	4	2	2	2.625	0.0300241
Cul3	9	14	15	10	4	5	2	0.036658
Cab39	18	30	17	7	11	2	3.25	0.0190554
Ptma	12	20	10	8	1	5	3	0.0318057
Cops9	1	2	2	0	0	1	5	0.0237103
Gal3st2b	4	6	3	0	3	0	4.33333	0.0333833
Gin1	4	9	5	2	3	0	3.6	0.034967
Zcchc2	6	14	9	3	1	4	3.625	0.024251
Serpinb5	2	7	7	0	2	0	8	0.0300324
Vps4b	7	14	6	2	5	2	3	0.045526
Dsel	2	7	3	1	0	1	6	0.049991
Tmem37	2	4	5	1	1	0	5.5	0.0167359
Actr3	28	30	21	9	10	11	2.63333	0.00212084
Mdm4	14	24	9	4	8	2	3.35714	0.0407403
Sox13	6	8	6	2	3	3	2.5	0.00291034
Zbed6	8	19	13	1	6	3	4	0.0229558
Btg2	8	9	5	2	4	2	2.75	0.0136954
Klhl12	6	12	6	3	3	1	3.42857	0.0273876
Rabif	6	7	4	0	1	1	8.5	0.00303681
Ptpn7	2	1	2	0	1	0	5	0.0237103
Smg7	11	17	13	7	6	7	2.05	0.00877369
Lamc2	9	14	7	1	2	3	5	0.0103879
Glul	12	23	9	6	5	5	2.75	0.047033
Fam20b	10	15	17	5	5	5	2.8	0.00620675
Tiprl	4	4	2	2	2	1	2	0.0445047
Tmco1	8	12	6	6	3	1	2.6	0.0399577
Uhmk1	4	12	12	4	4	1	3.11111	0.0451161
Gm29733	3	3	3	0	1	0	9	0.000661948
Nit1	4	6	4	3	1	1	2.8	0.0167359
Ndufs2	8	13	9	2	4	3	3.33333	0.00639024
Ifi206	3	2	2	1	0	0	7	0.0066178
Ifi203	2	2	1	0	1	0	5	0.0237103
Cox20	2	3	1	1	0	0	6	0.0333833
Gm33887	2	3	3	1	0	1	4	0.0066178
Fbxo28	3	4	4	1	1	2	2.75	0.0038813
Iars2	13	21	11	3	10	3	2.8125	0.0328664
Kctd3	10	12	6	3	5	5	2.15385	0.0284418
Flvcr1	4	4	3	0	1	0	11	0.00105532
Utp25	2	3	3	1	0	1	4	0.0066178
Cr1l	3	6	5	3	2	1	2.33333	0.0323384
Hnrnpa3	15	20	11	3	11	5	2.42105	0.0319923
Gm6793	12	17	9	3	10	5	2.11111	0.049991
Ttbk2	9	4	7	3	2	3	2.5	0.0275203
Macrod2	6	8	7	4	3	3	2.1	0.00266406
Phyh	6	8	4	3	2	2	2.57143	0.0189983
Upf2	15	10	11	2	4	8	2.57143	0.017376
Mindy3	9	13	6	1	3	3	4	0.0152554
Mllt10	29	32	18	14	13	11	2.07895	0.0173476
Acbd5	8	10	7	4	7	1	2.08333	0.0448313
Ehmt1	28	26	17	16	7	12	2.02857	0.0241308
Ass1	1	3	2	1	0	0	6	0.0333833
Dab2ip	15	25	15	12	6	8	2.11538	0.0312111
Orc4	7	9	7	1	3	1	4.6	0.00156279
Stam2	8	10	10	5	3	3	2.54545	0.00192897
Pla2r1	3	6	4	3	1	0	3.25	0.0369631
Itgb6	15	18	7	4	4	1	4.44444	0.019756
Ubr3	23	39	16	10	10	12	2.4375	0.0442176
Tlk1	9	21	13	5	6	2	3.30769	0.0275203
Itga6	27	43	23	12	10	17	2.38462	0.0246926
Mtx2	5	9	4	1	1	1	6	0.0153473
Itgav	17	25	14	7	6	4	3.29412	0.00935489
Ambra1	20	28	16	12	12	6	2.13333	0.024536
Lgr4	24	29	11	7	10	7	2.66667	0.0354744
Chp1	20	37	23	14	12	6	2.5	0.0250136
Tmem87a	18	26	14	14	10	5	2	0.0460777
Adal	3	5	3	0	1	2	3.66667	0.0195103
Ubr1	11	18	12	6	6	3	2.73333	0.011323
Esf1	2	3	1	0	1	0	6	0.0333833
Rrbp1	35	70	42	20	27	16	2.33333	0.0331084
Efcab8	3	5	4	1	0	2	4	0.0106558
Raly	15	17	10	7	7	4	2.33333	0.0128607
Zhx3	4	4	2	2	1	2	2	0.0445047
Ywhab	10	12	8	4	5	1	3	0.00806504
Stk4	15	11	10	5	4	6	2.4	0.00639024
Gm14296	2	2	2	0	0	1	6	0.00374522
2210418O10Rik	2	2	2	0	0	1	6	0.00374522
Sephs1	7	11	5	1	3	2	3.83333	0.0189531
Echdc3	2	4	2	1	1	1	2.66667	0.0333833
Il15ra	3	7	5	3	2	1	2.5	0.0404001
Bmi1	1	3	3	1	0	0	7	0.0275203
Tprn	8	9	7	2	3	1	4	0.00091313
Entr1	2	5	3	1	1	1	3.33333	0.0286176
Pmpca	8	10	4	2	2	2	3.66667	0.0195103
Agpat2	7	10	4	2	1	3	3.5	0.0259898
Surf4	9	6	7	2	5	4	2	0.0211972
Tsc1	8	13	9	5	7	3	2	0.0296737
Gtf3c4	5	3	2	2	0	1	3.33333	0.0456301
Zdhhc12	2	2	2	0	1	1	3	0.00806504
Golga2	5	13	8	3	5	2	2.6	0.0496503
St6galnac4	8	10	5	5	3	2	2.3	0.0316692
St6galnac6	16	29	20	15	9	8	2.03125	0.0338338
Psmb7	2	7	3	1	0	1	6	0.049991
Mmadhc	5	7	7	1	3	2	3.16667	0.0039831
Arl5a	7	11	4	0	3	0	7.33333	0.024371
Spc25	2	3	1	0	0	1	6	0.0333833
Atp5g3	9	7	4	4	2	2	2.5	0.0333059
Hoxd11	3	1	3	0	0	1	7	0.0275203
Hoxd13	1	3	3	0	0	1	7	0.0275203
Nfe2l2	7	5	6	1	3	2	3	0.00402495
Prkra	5	7	6	2	3	1	3	0.00402495
Ube2e3	3	5	3	1	0	2	3.66667	0.0195103
Itprid2	20	21	25	15	9	3	2.44444	0.0132222
Dnajc10	12	16	8	3	9	4	2.25	0.0438141
Ctnnd1	35	61	32	10	16	10	3.55556	0.015618
Psmc3	3	4	2	0	2	0	4.5	0.0286176
Madd	11	13	9	5	4	7	2.0625	0.00877023
Nr1h3	6	3	5	2	2	1	2.8	0.0167359
Ckap5	16	18	16	11	7	6	2.08333	0.00325807
Atg13	6	10	8	3	2	1	4	0.00483948
Trp53i11	10	5	5	1	2	3	3.33333	0.0286176
Cd82	13	17	8	1	3	1	7.6	0.00746829
Api5	6	9	5	4	0	2	3.33333	0.0244058
Cd44	10	11	7	4	5	3	2.33333	0.00806504
Arl14ep	4	6	5	2	2	3	2.14286	0.00806504
Lin7c	5	14	9	4	2	4	2.8	0.044675
Lpcat4	6	11	4	2	1	1	5.25	0.0273876
Emc7	4	6	3	2	0	3	2.6	0.0496503
Katnbl1	5	4	4	1	1	4	2.16667	0.0456301
Arhgap11a	2	4	3	1	1	0	4.5	0.0124481
Aqr	6	9	8	5	4	2	2.09091	0.016339
Spred1	5	6	4	2	3	1	2.5	0.0106558
Zfyve19	6	8	3	1	3	1	3.4	0.0333059
Tyro3	4	3	3	2	2	1	2	0.0120551
Ccndbp1	2	4	5	2	0	0	5.5	0.0266691
Ckmt1	22	30	13	6	11	11	2.32143	0.0380587
Golm2	4	6	9	3	3	1	2.71429	0.0333059
Ctdspl2	7	14	9	5	4	5	2.14286	0.0323384
B2m	8	14	6	2	3	1	4.66667	0.0206441
Slc30a4	13	15	7	3	4	3	3.5	0.0132191
Sqor	20	35	15	5	14	7	2.69231	0.0451886
Myef2	5	11	7	3	4	2	2.55556	0.0328714
Blvra	7	6	5	2	1	1	4.5	0.00109606
Tmem87b	11	18	10	5	8	4	2.29412	0.0291083
Pcna	2	5	2	0	0	1	9	0.0323384
Bmp2	4	11	7	3	2	0	4.4	0.0312248
Fkbp1a	5	9	6	2	4	2	2.5	0.0218297
Psmf1	2	6	3	0	1	0	11	0.0278272
Srxn1	9	11	6	4	2	1	3.71429	0.010182
Mcts2	2	2	2	0	1	0	6	0.00374522
Tm9sf4	17	29	16	6	7	8	2.95238	0.015817
Mapre1	5	11	6	1	5	1	3.14286	0.0469521
Pigu	14	9	5	4	2	3	3.11111	0.0382019
Gss	8	10	4	2	3	2	3.14286	0.0247714
Ergic3	5	7	7	2	2	3	2.71429	0.00291034
Scand1	3	2	3	0	1	1	4	0.0066178
Norad	4	6	7	1	2	3	2.83333	0.0126932
Cse1l	8	9	4	2	2	2	3.5	0.0153473
Znfx1	5	5	5	2	1	2	3	0.000281002
Fam210b	1	2	2	1	0	0	5	0.0237103
Zbp1	5	14	8	2	1	2	5.4	0.0256872
Vapb	10	7	7	6	3	3	2	0.0237103
Gm14403	2	2	1	0	0	1	5	0.0237103
Zfp971	3	7	4	2	1	2	2.8	0.0369631
Cdh26	2	2	1	1	0	0	5	0.0237103
Lsm14b	4	4	2	1	1	2	2.5	0.0275203
Adrm1	3	5	3	1	2	1	2.75	0.0175842
Ogfr	3	9	8	2	2	0	5	0.0269216
Ythdf1	4	8	4	0	1	3	4	0.0333059
Prpf6	12	8	7	1	4	6	2.45455	0.0323384
Tnik	11	22	14	11	6	4	2.2381	0.0448313
Kcnab1	2	3	2	0	0	1	7	0.0066178
Gask1b	1	3	2	1	0	0	6	0.0333833
Golph3l	29	29	25	11	13	12	2.30556	0.000209766
Slc22a15	3	4	3	2	0	2	2.5	0.0275203
Usp53	23	33	24	14	13	8	2.28571	0.00758582
Tet2	11	19	19	4	6	6	3.0625	0.00805273
Ect2	5	7	4	2	2	3	2.28571	0.0167359
Ndufb5	7	5	6	3	3	0	3	0.0128607
Gfm1	6	8	5	4	4	0	2.375	0.0417599
Wdr49	1	2	2	0	1	0	5	0.0237103
Fbxw7	12	16	7	4	7	2	2.69231	0.0348579
Lrba	36	68	30	20	19	18	2.35088	0.0477154
Creb3l4	5	5	5	2	4	0	2.5	0.0300849
Setdb1	6	8	8	3	2	5	2.2	0.0111971
Man1a2	9	13	6	2	5	2	3.11111	0.024371
Igsf3	8	10	7	4	3	4	2.27273	0.0038813
Hipk1	25	25	18	13	9	11	2.06061	0.00548948
Trim33	9	14	11	7	2	3	2.83333	0.0126932
Fam102b	9	21	9	2	2	3	5.57143	0.0282701
Ap1ar	12	23	13	6	6	7	2.52632	0.0259463
Zgrf1	8	7	6	2	3	2	3	0.00109606
Adgrl2	9	13	11	6	2	1	3.66667	0.00697116
Zfand1	5	6	4	2	2	2	2.5	0.00326669
Slc10a5	3	6	2	0	1	1	5.5	0.0369631
Ythdf3	15	15	10	10	8	1	2.10526	0.0468774
Mtfr1	10	10	6	3	1	5	2.88889	0.0162527
Tnfsf10	7	6	4	0	2	2	4.25	0.00862641
Ccna2	3	4	3	1	0	1	5	0.00240634
Hspa4l	8	10	5	2	3	2	3.28571	0.0116076
Plk4	2	2	4	1	1	1	2.66667	0.0333833
Gm2011	2	4	2	1	1	0	4	0.0275203
Sclt1	6	6	2	2	0	2	3.5	0.0445047
Tsc22d2	15	17	9	7	5	6	2.27778	0.0180874
Gmps	7	8	6	1	4	2	3	0.00572346
Ssr3	9	15	10	3	7	3	2.61538	0.0187712
Nmd3	6	5	4	0	2	1	5	0.00402495
Sptssb	7	7	7	3	3	4	2.1	0.000194086
Arfip1	7	11	6	0	4	4	3	0.0290814
Glt28d2	4	2	3	2	0	0	4.5	0.0286176
Etv3	11	9	4	3	2	4	2.66667	0.0408117
Lmna	12	20	16	3	10	11	2	0.0395955
Msto1	3	4	3	0	2	1	3.33333	0.0124481
Ube2q1	6	8	4	4	0	3	2.57143	0.0463263
Il6ra	2	5	3	1	2	0	3.33333	0.0456301
Crtc2	5	7	5	3	1	2	2.83333	0.0070863
Ilf2	4	5	3	1	3	1	2.4	0.0286176
Sprr2a2	46	98	33	12	17	16	3.93333	0.0458526
Sprr2a1	41	107	39	18	12	10	4.675	0.0473346
Gabpb2	6	8	10	4	1	4	2.66667	0.0153473
Cdc42se1	4	6	2	0	1	1	6	0.0250754
Adamtsl4	1	4	4	1	0	0	9	0.0323384
Mcl1	15	29	12	7	6	6	2.94737	0.039279
Aph1a	3	7	3	2	1	1	3.25	0.0472232
6330549D23Rik	1	3	5	0	1	0	9	0.0453666
Bcl9	4	5	3	2	1	3	2	0.035242
Zfp697	2	3	3	1	1	1	2.66667	0.00374522
Ttf2	4	4	2	2	1	1	2.5	0.0275203
Dennd2c	3	4	1	0	1	0	8	0.0342936
Rsbn1	12	9	5	3	4	3	2.6	0.0301653
Capza1	13	27	18	3	8	10	2.7619	0.0274923
Ddx20	4	5	2	2	0	1	3.66667	0.0323384
Gstm4	3	3	2	1	0	2	2.66667	0.0333833
Amigo1	2	3	2	0	1	1	3.5	0.0120551
Sars	3	5	2	1	0	2	3.33333	0.0456301
Clcc1	4	5	6	1	0	4	3	0.0333833
Gpsm2	7	8	6	2	5	0	3	0.0202728
Frrs1	9	15	7	5	3	4	2.58333	0.0312541
F3	2	7	3	1	1	0	6	0.049991
Ostc	6	4	3	0	0	1	13	0.0066178
Rpl34	3	6	3	0	1	1	6	0.0170547
Rpl34-ps1	3	6	3	0	1	1	6	0.0170547
Eif4e	2	7	4	0	2	0	6.5	0.0417599
Clca3a1	3	2	3	2	1	1	2	0.0237103
Clca3a2	7	14	10	2	2	2	5.16667	0.00736623
Clca3b	16	24	19	9	7	2	3.27778	0.00598116
Ssx2ip	7	8	6	2	3	2	3	0.00109606
Dnajb4	2	2	3	1	0	1	3.5	0.0120551
Camta1	4	7	7	2	3	3	2.25	0.0170547
Clta	4	5	5	1	1	1	4.66667	0.000194086
Erp44	7	11	5	3	3	4	2.3	0.0366169
Rasef	14	23	17	5	9	7	2.57143	0.00946591
Wdr78	3	3	6	1	0	0	12	0.0126932
Plpp3	3	6	3	1	2	0	4	0.0300849
Ephb2	25	21	14	10	8	2	3	0.0146643
Bpnt2	10	19	11	6	9	3	2.22222	0.0463263
A530072M11Rik	2	5	3	0	2	0	5	0.0366942
Rmdn1	4	5	4	2	1	3	2.16667	0.0124481
Fut9	3	4	2	1	0	1	4.5	0.0124481
Epb41l4b	24	50	30	12	13	8	3.15152	0.0208647
Snx30	5	5	3	1	1	1	4.33333	0.00374522
Kdm4c	14	19	11	5	7	2	3.14286	0.0110014
Tek	3	2	1	1	0	0	6	0.0333833
Ssbp3	18	26	16	5	5	8	3.33333	0.00605381
Ndc1	10	6	12	2	0	2	7	0.0066178
Scp2	9	8	5	3	4	2	2.44444	0.0156879
Spata6	6	8	4	2	1	2	3.6	0.011323
Rimkla	2	2	1	0	1	0	5	0.0237103
Cap1	12	20	11	3	0	8	3.90909	0.0221223
Rragc	4	6	3	1	1	2	3.25	0.0167359
Zfp362	4	7	5	2	1	1	4	0.0066178
Pum1	20	26	13	9	8	9	2.26923	0.0216907
Nipal3	13	18	12	5	5	7	2.52941	0.0058693
Efhd2	9	13	13	4	6	3	2.69231	0.00506366
Kazn	5	12	5	3	2	1	3.66667	0.0453666
Tnfrsf1b	4	6	5	1	2	3	2.5	0.0106558
Zfp978	12	43	27	6	7	4	4.82353	0.0368148
Casz1	19	33	17	8	12	8	2.46429	0.0292534
Pik3cd	2	6	2	1	0	0	10	0.0472232
Ube2j2	5	9	6	4	4	2	2	0.0361715
Tmem68	3	3	2	1	0	1	4	0.0066178
Dpy19l4	14	13	9	5	3	2	3.6	0.0039831
Virma	12	14	14	6	3	2	3.63636	0.0010766
Cdh17	33	77	39	15	22	16	2.81132	0.0417358
Tmem67	4	2	3	0	0	1	9	0.00806504
Otud6b	5	6	3	2	1	3	2.33333	0.0323384
Ripk2	5	4	5	1	2	2	2.8	0.00156279
Cpne3	7	13	8	3	2	3	3.5	0.0120551
Coq3	3	5	3	1	1	1	3.66667	0.00806504
Pnrc1	5	2	5	1	0	1	6	0.0170547
Zfp292	13	22	16	8	5	6	2.68421	0.00935115
Nfx1	9	9	10	2	3	4	3.11111	0.000342616
Kif24	8	12	7	7	1	3	2.45455	0.042127
Vcp	14	21	9	3	8	5	2.75	0.0342936
Stoml2	1	4	4	1	1	0	4.5	0.0456301
Car9	8	10	7	2	2	5	2.77778	0.00806504
Hint2	3	3	1	1	1	0	3.5	0.0445047
Melk	5	6	6	4	1	1	2.83333	0.0126932
Slc25a51	6	10	8	5	3	3	2.18182	0.0156879
Coro2a	27	36	20	9	19	9	2.24324	0.0274043
Tgfbr1	7	4	4	4	1	0	3	0.049991
Smc2	2	4	5	0	0	2	5.5	0.0266691
Tmem245	19	40	22	16	2	9	3	0.039828
Txn1	8	14	8	2	3	2	4.28571	0.00970804
Gm12596	3	1	2	1	0	0	6	0.0333833
E130308A19Rik	3	2	1	1	0	0	6	0.0333833
Slc31a1	8	7	9	5	3	0	3	0.0134987
Tnfsf15	2	2	2	0	0	1	6	0.00374522
Zdhhc21	11	10	5	4	2	1	3.71429	0.0184262
Plin2	7	10	5	3	4	3	2.2	0.0275203
Dennd4c	24	45	17	11	9	7	3.18519	0.0407489
E130102H24Rik	2	3	3	0	1	1	4	0.0066178
Cc2d1b	6	8	3	3	0	0	5.66667	0.0286176
Slc5a9	4	7	10	2	3	3	2.625	0.034967
Tmem69	2	2	1	0	1	0	5	0.0237103
Ipp	5	5	3	2	2	1	2.6	0.0116076
Akr1a1	16	24	12	10	1	9	2.6	0.0391426
Kif2c	4	3	4	0	1	2	3.66667	0.00806504
Snord38a	2	3	3	1	0	2	2.66667	0.0333833
Slc6a9	4	2	3	0	1	1	4.5	0.0124481
Guca2a	5	9	7	2	3	4	2.33333	0.0181389
Akirin1	5	6	5	3	2	1	2.66667	0.00374522
1110065P20Rik	2	2	2	0	1	1	3	0.00806504
Cdca8	5	4	5	3	1	2	2.33333	0.00806504
Zc3h12a	4	9	5	1	0	4	3.6	0.0448313
Mrps15	6	2	5	0	1	2	4.33333	0.0333833
Psmb2	4	4	4	0	3	1	3	0.0195103
Phc2	7	9	7	2	2	1	4.6	0.000646489
C77080	28	28	23	11	11	8	2.63333	0.000548742
Kpna6	6	11	5	2	2	3	3.14286	0.0284418
Serinc2	12	20	14	8	8	7	2	0.0171036
Srsf4	6	10	5	1	4	2	3	0.0286176
Gmeb1	7	11	6	5	4	1	2.4	0.0371387
Phactr4	18	19	20	8	8	7	2.47826	3.51053e-05
E2f2	5	3	3	0	0	2	5.5	0.0167359
Hnrnpr	4	9	6	2	2	3	2.71429	0.0275203
Kdm1a	8	11	5	4	5	1	2.4	0.0456301
Cdc42	21	32	15	11	8	4	2.95652	0.0246364
Camk2n1	8	9	5	5	2	1	2.75	0.025803
Cda	6	5	9	3	5	1	2.22222	0.0463263
Necap2	8	8	4	3	2	3	2.5	0.0218297
Tmem51	2	4	3	1	0	0	9	0.00806504
Zfp984	3	9	8	1	1	1	6.66667	0.0189531
Pgd	15	21	10	5	2	5	3.83333	0.0136387
Lzic	2	3	4	1	2	1	2.25	0.0333833
H6pd	7	11	7	4	4	0	3.125	0.0198688
Eno1	13	20	13	13	4	6	2	0.0497953
Tprgl	4	6	3	1	1	0	6.5	0.00885215
Mrpl20	1	3	3	1	0	1	3.5	0.0445047
Pds5a	20	39	26	16	16	5	2.2973	0.037662
Usp46	4	3	6	3	2	0	2.6	0.0496503
Cit	11	11	12	7	2	6	2.26667	0.00773267
Cldn12	5	8	3	1	3	1	3.2	0.0417599
Gm21149	9	12	5	2	5	2	2.88889	0.0331518
Speer4cos	1	4	4	0	1	0	9	0.0323384
Gm21190	9	10	4	2	4	2	2.875	0.0321451
Gm21083	9	12	5	2	5	2	2.88889	0.0331518
Cd36	3	4	2	1	0	0	9	0.00806504
Gsap	10	16	11	2	0	0	18.5	0.002044
Kmt2c	45	69	48	27	29	16	2.25	0.0124116
Depdc5	14	24	19	12	3	6	2.71429	0.0187463
Ppp1cb	18	26	10	5	8	5	3	0.0320161
Maea	4	6	7	3	2	2	2.42857	0.0120551
Ablim2	8	14	12	4	7	5	2.125	0.0191531
Cd38	17	21	16	4	9	5	3	0.00257015
Dhx15	8	8	8	3	6	2	2.18182	0.011323
Rbpj	6	12	7	2	3	2	3.57143	0.0167359
Stim2	11	16	6	2	4	4	3.3	0.0304155
Arap2	26	46	32	17	8	12	2.81081	0.0130192
Klhl5	6	10	5	3	1	2	3.5	0.0187951
Clock	13	14	18	8	8	3	2.36842	0.00928128
Epha5	2	2	2	0	1	0	6	0.00374522
Scarb2	10	15	15	7	7	5	2.10526	0.00877369
Antxr2	13	23	14	8	7	8	2.17391	0.0240373
Hnrnpd	4	11	8	1	3	2	3.83333	0.0273876
Gpat3	11	4	5	1	1	2	5	0.0366942
Tgfbr3	5	6	3	2	2	2	2.33333	0.0195103
Ccdc18	12	4	10	4	3	3	2.6	0.0464417
Sppl3	14	24	15	8	9	7	2.20833	0.0201467
Aldh2	17	31	12	9	3	6	3.33333	0.0390336
Rabgef1	7	13	12	6	1	5	2.66667	0.0250754
A430033K04Rik	1	3	3	0	0	1	7	0.0275203
Arpc1b	9	14	11	6	5	4	2.26667	0.00773267
Pds5b	7	12	10	4	5	4	2.23077	0.0116076
Gatad1	10	7	6	4	5	0	2.55556	0.0371387
Fam133b	4	8	5	2	2	0	4.25	0.0172079
Tmem243	4	9	5	2	2	1	3.6	0.0251241
Armc10	3	4	3	0	1	0	10	0.00156279
Psmc2	4	7	5	0	4	1	3.2	0.0348579
Rint1	7	9	8	6	3	3	2	0.0128607
Selenoi	8	15	14	7	3	8	2.05556	0.0382019
Cenpa	3	8	7	2	1	2	3.6	0.0251241
Cad	5	11	7	2	4	1	3.28571	0.0269216
Pisd	7	11	6	3	4	4	2.18182	0.0251241
Ywhah	10	10	4	3	2	0	4.8	0.022115
Tbc1d14	11	14	13	11	4	2	2.23529	0.0355582
Gm7854	4	5	6	1	2	2	3	0.00374522
Adgra3	14	19	14	2	4	14	2.35	0.0457149
Anapc4	2	7	3	1	0	1	6	0.049991
Commd8	3	2	2	1	1	1	2.33333	0.00806504
Tec	6	12	7	2	3	3	3.125	0.0198688
Slain2	8	11	6	2	6	2	2.5	0.0321451
Ociad1	5	5	6	3	2	1	2.66667	0.00374522
Lrrc66	9	12	10	3	2	4	3.44444	0.00112165
Tmem165	9	10	8	2	5	3	2.7	0.00289228
Gm19619	3	4	1	1	0	0	8	0.0342936
Sowahb	3	2	4	2	0	0	4.5	0.0286176
Ccni	12	17	13	4	4	6	3	0.00249607
Ccng2	10	12	8	3	6	3	2.5	0.00856648
Cnot6l	7	17	11	5	3	7	2.33333	0.049991
Plac8	22	36	18	2	12	6	3.8	0.0195948
Hpse	6	11	4	0	1	1	10.5	0.0198892
Abraxas1	2	3	3	0	0	1	8	0.0038813
Sparcl1	5	8	5	1	4	1	3	0.0237103
Pgam5	6	3	6	3	1	2	2.5	0.0300849
Hps4	3	2	4	2	1	1	2.25	0.0333833
Mvk	4	4	5	2	2	1	2.6	0.00240634
Gltp	4	4	3	0	2	2	2.75	0.0175842
Oasl1	4	7	4	3	2	0	3	0.0333833
Pop5	1	3	2	0	1	0	6	0.0333833
Suds3	7	7	4	4	3	1	2.25	0.0333833
Oas1a	18	17	9	5	4	6	2.93333	0.0146
Vps37b	6	8	6	2	1	2	4	0.00128513
Tmed2	15	8	9	2	8	2	2.66667	0.0438141
Bri3bp	2	7	4	2	1	0	4.33333	0.049991
Tmem248	8	12	5	4	3	4	2.27273	0.0428118
Stx1a	3	3	3	1	0	2	3	0.0128607
Trim56	4	5	2	1	2	1	2.75	0.0342936
Fbxo24	2	2	2	0	1	0	6	0.00374522
Zfp113	6	5	5	4	3	0	2.28571	0.0369631
Lfng	4	5	3	0	0	2	6	0.00972088
Actb	58	98	36	21	23	14	3.31034	0.0358373
Eif2ak1	6	7	3	3	0	2	3.2	0.0348579
Smurf1	10	16	9	3	2	7	2.91667	0.0226201
Zfp655	2	4	4	0	1	1	5	0.0116076
Ubl3	6	9	6	3	5	2	2.1	0.0256872
Brca2	5	9	5	3	1	2	3.16667	0.020321
Abcc9	6	6	2	1	2	1	3.5	0.0361715
Cped1	4	6	6	4	0	0	4	0.0275203
Smarcad1	6	15	9	4	5	2	2.72727	0.0428196
Ankrd26	2	3	2	1	1	0	3.5	0.0120551
Vps50	8	13	9	2	5	1	3.75	0.00977711
Col28a1	3	4	2	1	2	1	2.25	0.0333833
Ahcyl2	44	72	25	20	13	13	3.06522	0.0420827
Lncpint	10	14	8	5	7	2	2.28571	0.0292285
Zc3hav1	17	21	15	4	8	4	3.3125	0.00253196
Trim24	13	21	11	3	6	3	3.75	0.0133663
Snx10	5	3	3	2	0	1	3.66667	0.0195103
Chn2	12	17	11	4	8	4	2.5	0.0124395
Pde1c	3	2	3	1	2	1	2	0.0237103
Hk2	24	43	19	8	12	13	2.60606	0.038599
Rab7	13	15	11	2	2	5	4.33333	0.00140724
Chchd6	1	2	2	0	1	0	5	0.0237103
Slc41a3	2	3	4	1	0	2	3	0.035242
Edem1	13	22	17	6	5	8	2.73684	0.00805273
Sumf1	6	6	2	1	2	2	2.8	0.0472232
0610040F04Rik	4	4	4	2	1	1	3	0.000661948
Cand2	2	3	4	1	1	1	3	0.0128607
Kdm5a	12	14	16	7	7	6	2.1	0.00182513
Tnfrsf1a	7	9	5	4	1	2	3	0.0162663
Foxm1	3	3	3	0	0	1	9	0.000661948
Ybx3	5	10	6	1	2	2	4.2	0.0134987
Dusp16	12	13	7	8	3	3	2.28571	0.0369631
Lrp6	18	27	12	7	10	7	2.375	0.0348579
Ppfibp1	8	8	3	2	1	2	3.8	0.025803
Ccdc91	8	8	7	1	3	1	4.6	0.000646489
Ipo8	13	14	13	5	5	2	3.33333	0.000449193
Samd9l	5	11	8	5	3	2	2.4	0.0371387
Asns	3	3	2	1	2	1	2	0.0237103
C1galt1	26	26	18	7	14	8	2.41379	0.00831359
Mios	5	6	1	1	0	0	12	0.0394638
Tmem106b	5	3	8	2	3	1	2.66667	0.049991
Tmem168	9	8	2	1	0	1	9.5	0.0312248
Cav1	1	2	2	1	0	0	5	0.0237103
Wasl	8	6	11	1	3	3	3.57143	0.00994538
Arf5	4	7	7	1	2	4	2.57143	0.0256872
Flnc	3	4	5	1	2	2	2.4	0.0124481
Ube2h	22	30	20	9	11	12	2.25	0.00688582
1810058I24Rik	2	1	2	0	1	0	5	0.0237103
Gimap4	3	3	3	0	2	0	4.5	0.0124481
Cycs	2	6	2	0	1	0	10	0.0472232
Cbx3	5	5	4	1	0	0	14	0.000388954
Hoxa6	3	4	3	0	1	0	10	0.00156279
Hoxa3	11	12	9	6	3	3	2.66667	0.00374522
Vopp1	3	5	1	0	1	0	9	0.0453666
Hpgds	3	6	2	1	1	0	5.5	0.0369631
Il23r	1	2	2	0	1	0	5	0.0237103
Rpia	2	6	4	0	2	1	4	0.0404001
Thnsl2	4	4	3	0	2	1	3.66667	0.00806504
Krcc1	4	8	6	1	3	2	3	0.0181389
Rnf103	20	13	14	3	6	7	2.9375	0.00717339
Tex261	5	5	2	2	2	1	2.4	0.0456301
Anxa4	22	30	14	11	3	10	2.75	0.028147
Ruvbl1	4	3	5	2	3	0	2.4	0.0456301
Zxdc	3	4	3	1	2	2	2	0.0120551
Aldh1l1	9	19	14	5	3	5	3.23077	0.0155001
Nr2c2	18	21	8	9	5	6	2.35	0.0468466
Eogt	4	4	2	0	0	1	10	0.00789992
Rybp	7	15	7	2	2	5	3.22222	0.0396535
Bhlhe40	7	8	4	1	2	1	4.75	0.00800548
Washc2	11	18	17	6	11	5	2.09091	0.0246575
Csgalnact2	2	4	4	0	1	1	5	0.0116076
Bcl2l13	10	10	6	4	5	3	2.16667	0.0162663
Atn1	5	9	7	2	4	1	3	0.0162663
Gapdh	21	35	21	9	9	7	3.08	0.0106304
Ndufa9	4	8	5	2	1	0	5.66667	0.0124481
Lockd	2	3	3	1	1	0	4	0.0066178
Mgst1	9	7	4	1	3	4	2.5	0.0391124
Kras	10	18	10	1	4	4	4.22222	0.0137119
Amn1	6	4	4	1	3	1	2.8	0.0167359
Resf1	9	10	7	4	4	3	2.36364	0.00303681
Atp10a	2	2	2	0	1	1	3	0.00806504
Ap3s2	5	6	2	1	1	2	3.25	0.0369631
Micalcl	5	8	5	2	3	3	2.25	0.0170547
Xylt1	9	19	8	6	4	1	3.27273	0.0467079
Pde3b	4	7	8	3	3	3	2.11111	0.0250754
Chst15	6	7	5	2	2	3	2.57143	0.00266406
Pira7	3	5	2	1	1	1	3.33333	0.0286176
Pira6	5	9	8	2	1	2	4.4	0.00523483
Pira4	3	5	2	1	1	1	3.33333	0.0286176
Pira11	3	5	2	1	1	1	3.33333	0.0286176
Dyrk1b	3	2	4	2	0	1	3	0.035242
Zfp568	7	3	8	1	3	3	2.57143	0.0463263
Rhpn2	25	36	18	9	12	7	2.82143	0.0176434
Zfp788	5	4	4	3	2	1	2.16667	0.0124481
Htatip2	2	5	3	0	1	0	10	0.0167359
A230057D06Rik	2	4	2	1	1	1	2.66667	0.0333833
Mtmr10	6	6	7	1	2	2	3.8	0.000292205
Asb7	4	7	7	2	2	1	3.6	0.0073603
Lrrk1	15	21	15	9	11	5	2.04	0.0156879
Arrdc4	3	4	2	1	1	0	4.5	0.0124481
Crtc3	7	7	5	2	1	5	2.375	0.0279643
Whamm	6	7	7	5	2	1	2.5	0.016339
Acer3	8	8	4	3	4	1	2.5	0.0333059
C2cd3	10	14	10	9	4	4	2	0.028344
Fam168a	6	6	3	1	1	1	5	0.00806504
Stim1	21	27	13	6	9	7	2.77273	0.0175493
Tmc7	6	6	2	1	1	0	7	0.0218297
Vps35l	9	18	11	4	9	4	2.23529	0.0468774
Uqcrc2	14	15	8	5	3	7	2.46667	0.0206441
Lcmt1	4	6	3	1	2	1	3.25	0.0167359
Sec23ip	4	9	9	4	3	4	2	0.0485926
Tacc2	27	34	26	17	8	10	2.48571	0.00476009
Ate1	17	19	12	6	10	7	2.08696	0.0128282
Ikzf5	5	4	2	2	0	1	3.66667	0.0323384
Ap2a2	17	20	11	8	5	4	2.82353	0.011836
Kmt5c	6	7	4	1	3	1	3.4	0.0111971
Tmem238	1	3	3	0	1	0	7	0.0275203
Zfp606	3	3	3	1	2	0	3	0.0128607
Zfp110	5	4	3	1	2	1	3	0.00806504
Ube2m	6	7	6	1	2	1	4.75	0.000223619
Bbc3	3	4	5	1	1	3	2.4	0.0286176
Calm3	9	13	15	3	2	4	4.11111	0.00366946
Plaur	3	2	3	1	0	0	8	0.0038813
Gsk3a	6	14	8	2	3	1	4.66667	0.0206441
Zfp526	2	2	2	1	0	0	6	0.00374522
Ceacam1	156	260	156	65	87	57	2.73684	0.013904
Hnrnpul1	14	21	8	7	6	4	2.52941	0.0440144
Fbl	2	3	2	0	0	2	3.5	0.0445047
Fbxo17	3	2	2	0	0	2	3.5	0.0445047
Hnrnpl	16	19	9	6	6	8	2.2	0.0289611
Zfp84	2	3	1	0	0	1	6	0.0333833
Zfp260	4	8	3	2	1	2	3	0.049991
Tbcb	3	4	2	1	0	2	3	0.035242
Lsr	10	14	4	4	2	2	3.5	0.0445047
Cebpa	5	5	1	1	0	1	5.5	0.0472232
Gm33989	5	6	4	2	1	2	3	0.00374522
Zfp141	4	4	3	2	2	0	2.75	0.0175842
Rpl13a	9	29	17	5	6	5	3.4375	0.0446498
Sphk2	7	6	7	1	1	2	5	0.000173946
Kdelr1	4	7	4	3	2	1	2.5	0.0300849
Saa1	8	12	10	2	2	5	3.33333	0.00508182
Tsg101	6	7	3	2	1	2	3.2	0.0211972
Spty2d1	5	2	2	0	0	1	9	0.0323384
Ube3a	12	15	9	7	2	3	3	0.0128607
Isg20	1	2	2	0	1	0	5	0.0237103
Zfp710	7	14	8	5	3	5	2.23077	0.0399577
Gdpgp1	3	4	3	0	1	1	5	0.00240634
Furin	7	21	16	1	5	3	4.88889	0.0259151
Man2a2	6	15	7	3	2	3	3.5	0.0403486
Abhd17c	6	9	5	2	1	3	3.33333	0.0124481
Zfand6	8	10	6	3	4	2	2.66667	0.00897396
Ctsc	4	7	4	0	2	2	3.75	0.0189983
Alg8	5	6	2	1	0	1	6.5	0.0211972
Tsku	9	17	7	2	1	3	5.5	0.0221765
Thap12	1	3	3	0	1	1	3.5	0.0445047
Pold3	8	10	7	1	7	4	2.08333	0.0448313
Hbb-b2	2	5	3	1	0	0	10	0.0167359
Hbb-b1	4	8	4	2	0	0	8	0.0175842
Trim12c	5	7	4	0	1	2	5.33333	0.0073603
Trim12a	4	4	3	1	1	2	2.75	0.0038813
Trim30d	10	10	3	3	2	1	3.83333	0.0389385
Eif3f	11	8	4	1	2	1	5.75	0.0184262
Eif4g2	24	54	27	13	16	12	2.56098	0.0453666
Rps13	5	5	5	3	2	1	2.5	0.00326669
Pik3c2a	31	28	15	12	12	11	2.11429	0.0287477
Rps15a	6	8	6	0	1	1	10	0.000646489
Rbbp6	5	11	9	3	0	6	2.77778	0.0485838
Aldoa	19	25	10	9	6	7	2.45455	0.0372386
Tmem219	3	4	5	2	1	1	3	0.00806504
Zg16	37	32	28	14	15	9	2.55263	0.00177172
Cd2bp2	4	5	3	0	1	1	6	0.00374522
Zfp771	4	4	3	1	0	1	5.5	0.00156279
Fbrs	9	11	8	3	2	3	3.5	0.00105532
Bcl7c	5	5	2	2	1	0	4	0.0300849
Zfp629	6	4	3	3	2	0	2.6	0.0496503
Zfp646	2	4	3	0	1	2	3	0.035242
Bag3	2	7	4	1	2	0	4.33333	0.049991
Mcmbp	11	18	12	9	5	5	2.15789	0.0228686
Htra1	2	2	1	1	0	0	5	0.0237103
Abraxas2	4	6	7	4	0	1	3.4	0.0275203
Dhx32	11	14	11	6	3	4	2.76923	0.00226771
Mki67	17	18	8	7	5	5	2.52941	0.0279744
Slc25a22	5	7	3	2	1	1	3.75	0.0189983
Snora52	2	3	3	0	1	1	4	0.0066178
Ctsd	9	12	9	5	7	2	2.14286	0.0195103
Cyld	11	13	12	6	2	5	2.76923	0.00226771
Lpcat2	7	7	4	4	1	3	2.25	0.0333833
Ist1	10	14	7	6	4	2	2.58333	0.0266503
Arhgef18	8	8	9	2	4	3	2.77778	0.000661948
Mcph1	8	7	6	1	2	4	3	0.00572346
Adam9	9	16	5	5	2	1	3.75	0.0497207
Rbpms	9	15	9	4	2	3	3.66667	0.00920555
Mtus1	17	40	21	12	8	11	2.51613	0.047519
Wwc2	8	11	7	2	7	4	2	0.0415564
Gatad2a	16	16	12	8	5	1	3.14286	0.00730136
Babam1	4	3	4	1	0	0	11	0.00105532
Zfp827	15	18	15	7	9	7	2.08696	0.0011358
Elmod2	2	3	3	1	0	0	8	0.0038813
Siah1a	3	5	4	0	2	1	4	0.0106558
Smpd3	9	17	9	5	5	4	2.5	0.0298751
Cdh1	50	87	37	29	21	26	2.28947	0.0487159
Nrp1	6	4	5	0	3	0	5	0.0128607
Tubgcp3	6	9	8	5	1	4	2.3	0.0219072
Proz	8	7	1	0	1	0	16	0.0432763
Lamp1	12	22	11	8	8	5	2.14286	0.0467995
Golga7	3	3	3	1	2	0	3	0.0128607
Rnf170	4	5	3	0	3	2	2.4	0.0456301
Thap1	4	3	1	0	1	0	8	0.0342936
Eif4ebp1	3	3	1	1	1	0	3.5	0.0445047
Tlr3	5	7	7	5	2	1	2.375	0.0279643
AA386476	3	2	3	1	1	1	2.66667	0.00374522
Gm51573	6	13	5	0	1	0	24	0.0195807
Fbxo8	3	6	4	1	3	2	2.16667	0.0456301
Msmo1	6	15	11	3	3	1	4.57143	0.0180953
D130040H23Rik	9	5	4	2	2	1	3.6	0.0251241
Uba52	14	17	11	5	2	7	3	0.00725654
Snora68	3	4	6	0	1	1	6.5	0.00885215
Rpl18a	7	11	12	4	1	4	3.33333	0.00927678
Mir7067	3	4	7	0	0	1	14	0.0127407
Gtpbp3	3	3	2	1	0	1	4	0.0066178
Pgls	3	1	2	0	0	1	6	0.0333833
Tpm4	6	12	10	2	7	2	2.54545	0.0399013
Ap1m1	2	4	5	0	2	0	5.5	0.0266691
Usp38	8	10	4	3	3	3	2.44444	0.034967
Dcaf15	7	7	5	5	1	3	2.11111	0.0333833
Rfx1	4	8	9	2	4	4	2.1	0.0463263
Best2	3	8	9	3	2	0	4	0.0358617
Trir	2	3	2	1	0	0	7	0.0066178
Zfp791	3	2	3	1	0	0	8	0.0038813
A230103J11Rik	1	3	2	0	1	0	6	0.0333833
Heatr3	8	5	3	1	2	3	2.66667	0.049991
Arl2bp	9	7	6	2	3	1	3.66667	0.00359116
Pllp	7	6	7	2	2	4	2.5	0.00291034
Cx3cl1	8	10	6	3	3	1	3.42857	0.00657904
Usb1	3	5	2	2	0	1	3.33333	0.0456301
Slc38a7	2	2	2	1	1	0	3	0.00806504
Bean1	3	3	2	0	0	1	8	0.0038813
D230025D16Rik	3	4	2	2	1	0	3	0.035242
Hsd11b2	14	11	9	1	3	0	8.5	0.00208569
Atp6v0d1	11	13	5	4	3	3	2.9	0.0297147
Prmt7	4	6	4	2	1	1	3.5	0.00552825
Derpc	4	8	7	4	2	0	3.16667	0.0300241
Chtf8	4	8	7	4	2	0	3.16667	0.0300241
Atxn1l	4	4	3	1	1	2	2.75	0.0038813
Osgin1	3	2	2	2	0	0	3.5	0.0445047
Trappc2l	1	3	2	0	1	0	6	0.0333833
Mir7079	1	3	2	0	0	1	6	0.0333833
Tcf25	13	19	13	6	7	7	2.25	0.00736623
Egln1	4	9	7	3	4	1	2.5	0.0391124
Ntpcr	3	5	2	0	0	1	10	0.0167359
Stag1	16	24	26	11	9	6	2.53846	0.00847052
Paqr5	9	18	8	5	4	3	2.91667	0.0383157
Phip	12	25	18	8	10	9	2.03704	0.0350049
Topaz1	3	4	2	1	1	0	4.5	0.0124481
Nktr	12	17	9	8	4	5	2.23529	0.0279902
Cwf19l2	6	9	7	4	4	2	2.2	0.0111971
Amotl1	5	3	1	0	0	1	9	0.0453666
Muc16	9	17	10	2	1	0	12	0.00652534
Gm16845	3	5	3	1	1	2	2.75	0.0175842
Anln	7	6	4	1	3	4	2.125	0.0369631
Arhgef12	19	33	21	8	10	7	2.92	0.0115046
Npat	7	10	5	3	5	1	2.44444	0.0399127
Etfa	6	9	7	4	2	5	2	0.0211972
Ppcdc	7	4	4	3	2	1	2.5	0.0300849
Pkm	27	39	22	9	9	11	3.03448	0.00903341
Dpp8	13	11	15	12	4	3	2.05263	0.0479424
Anxa2	25	40	15	10	13	7	2.66667	0.0447255
Col12a1	5	13	5	3	0	1	5.75	0.0435862
Senp6	21	35	28	9	11	9	2.89655	0.00551254
Me1	4	2	3	1	0	0	9	0.00806504
Tmem108	3	3	1	1	1	0	3.5	0.0445047
Traip	5	4	4	1	1	2	3.25	0.00156279
Dag1	17	30	20	9	7	8	2.79167	0.0112936
Map4	11	14	9	1	3	2	5.66667	0.00197771
Setd2	14	28	16	9	8	7	2.41667	0.0309842
Ano10	19	25	18	10	10	1	2.95238	0.0105842
Birc2	2	5	4	1	2	0	3.66667	0.0323384
Endod1	16	25	15	9	7	6	2.54545	0.013213
Piwil4	3	4	4	1	1	2	2.75	0.0038813
Taf1d	5	5	4	1	2	2	2.8	0.00156279
Zfp426	5	9	5	0	3	0	6.33333	0.0164504
Qtrt1	2	3	2	0	0	1	7	0.0066178
Yipf2	2	7	4	1	1	0	6.5	0.0348579
Prkcsh	14	10	7	2	2	6	3.1	0.0224033
Acp5	5	5	2	1	1	1	4	0.019971
Septin7	8	10	11	2	7	1	2.9	0.0184262
Prdm10	6	7	7	3	4	0	2.85714	0.0127407
C2cd2l	4	5	6	2	2	3	2.14286	0.00806504
Ube4a	17	25	16	10	1	10	2.7619	0.0203383
Mpzl3	4	11	5	1	1	0	10	0.0266691
Rexo2	6	7	5	0	1	0	18	0.000525289
Poglut3	3	5	4	0	1	2	4	0.0106558
Wdr61	3	4	4	2	2	0	2.75	0.0175842
Snupn	4	4	4	2	2	1	2.4	0.00109606
Pml	11	9	6	4	3	3	2.6	0.0116076
Glce	7	3	4	1	0	1	7	0.016339
Cln6	4	8	3	2	1	2	3	0.049991
Usp3	19	19	10	7	4	11	2.18182	0.0374416
Mir3109	3	4	2	1	2	0	3	0.035242
Rfx7	18	15	14	10	6	7	2.04348	0.00463085
Tmem30a	13	9	6	1	5	2	3.5	0.0237103
Tent5a	10	19	7	3	4	2	4	0.0346682
Tbc1d2b	5	10	7	4	0	3	3.14286	0.0284418
Plscr1	9	11	7	4	5	4	2.07692	0.0088987
Copb2	8	16	11	3	8	5	2.1875	0.0412835
Armc8	16	14	10	5	4	4	3.07692	0.00370894
Cdv3	9	11	9	3	4	3	2.9	0.000525985
Pik3r4	5	5	5	1	1	2	3.75	0.000194086
Wdr82	5	10	5	1	2	2	4	0.0211578
Rpl29	3	8	5	0	0	2	8	0.021639
Hyal3	4	4	1	0	1	1	4.5	0.0456301
Gnai2	9	12	4	2	0	4	4.16667	0.0358857
Rhoa	15	18	10	6	7	6	2.26316	0.0137129
Prkar2a	10	14	7	3	5	5	2.38462	0.0241308
Shisa5	9	8	6	1	2	1	5.75	0.0012785
Ccdc51	3	2	4	1	2	0	3	0.035242
Scap	11	12	10	8	5	1	2.35714	0.0198892
Ccdc12	11	11	6	6	3	1	2.8	0.0266691
Cnot10	12	12	8	3	7	5	2.13333	0.0162527
Lztfl1	3	8	3	1	1	1	4.66667	0.0463263
Gria3	2	3	1	0	0	1	6	0.0333833
Gm14636	2	2	3	0	2	0	3.5	0.0445047
Jade3	4	6	4	2	2	1	2.8	0.00789992
Il13ra1	19	21	14	4	10	4	3	0.00709024
Ints6l	10	13	5	5	3	2	2.8	0.0369631
Prrg1	3	4	1	0	1	0	8	0.0342936
Gk	5	12	8	3	1	0	6.25	0.0169961
Zfx	7	8	3	1	2	2	3.6	0.0251241
Heph	27	31	17	14	9	12	2.14286	0.0195103
Hsf3	2	5	6	0	1	1	6.5	0.0211972
Ophn1	12	16	11	7	5	5	2.29412	0.00584559
Abcb7	11	12	16	0	7	5	3.25	0.0126107
Atp7a	16	13	9	6	8	1	2.53333	0.028842
Trmt2b	5	9	9	6	2	3	2.09091	0.0448879
Rnf128	9	10	5	1	5	3	2.66667	0.0296737
Ammecr1	3	9	5	0	3	1	4.25	0.0464608
Nxt2	3	4	3	2	1	0	3.33333	0.0124481
Acsl4	4	9	4	1	2	2	3.4	0.0391124
Alg13	6	8	4	1	2	1	4.5	0.0088987
Sat1	7	7	3	3	0	2	3.4	0.0333059
Mbtps2	13	9	6	0	2	3	5.6	0.0128224
Bclaf3	6	7	5	5	0	3	2.25	0.049991
Plp2	3	3	2	0	1	2	2.66667	0.0333833
Timm17b	4	3	4	0	1	2	3.66667	0.00806504
Glod5	2	3	2	1	0	1	3.5	0.0120551
Rbm3	3	6	3	2	1	2	2.4	0.0456301
Xk	4	5	5	2	4	0	2.33333	0.0453666
Rpgr	5	6	5	3	0	2	3.2	0.00885215
Ddx3x	18	26	19	11	9	11	2.03226	0.00744367
Ndufb11	3	5	1	0	1	0	9	0.0453666
Htatsf1	2	3	1	1	0	0	6	0.0333833
Ids	2	7	5	1	2	0	4.66667	0.0394638
Vma21	3	1	2	0	1	0	6	0.0333833
Slc6a8	35	48	33	10	10	9	4	0.00177103
L1cam	17	30	11	4	6	6	3.625	0.0341355
Fundc2	3	4	2	0	1	0	9	0.00806504
Prkx	5	8	4	3	3	1	2.42857	0.0361715
Eif2s3x	5	5	3	3	1	1	2.6	0.0237103
Amer1	2	4	2	0	1	0	8	0.0175842
Ercc6l	1	2	2	1	0	0	5	0.0237103
Pgk1	6	14	10	3	4	5	2.5	0.0326608
Pof1b	17	21	9	9	5	8	2.13636	0.0445047
Morf4l2	2	5	5	1	2	2	2.4	0.0456301
Acot9	6	7	4	1	4	1	2.83333	0.0256872
Mospd2	5	8	3	1	2	2	3.2	0.0348579
Eif2s3y	5	5	6	2	3	0	3.2	0.00885215
Epb41l2	13	20	9	6	8	4	2.33333	0.0395955
Ascc3	17	27	16	8	9	7	2.5	0.0139997
Syne1	20	29	14	13	7	10	2.1	0.0394638
Raet1c	7	7	3	2	0	0	8.5	0.0142301
Raet1b	7	7	3	2	0	0	8.5	0.0142301
Raet1a	9	10	4	3	1	1	4.6	0.0191531
Nkain2	1	3	2	0	1	0	6	0.0333833
Scyl2	8	10	8	4	5	2	2.36364	0.00531831
Metap2	6	3	8	3	1	2	2.83333	0.0394638
Plxnc1	2	3	4	1	1	0	4.5	0.0124481
R3hdm2	14	16	9	5	8	1	2.78571	0.0227871
Ppp1r14c	2	1	2	0	0	1	5	0.0237103
Katna1	11	18	11	3	8	3	2.85714	0.0195348
Sash1	20	26	22	15	11	7	2.06061	0.00796666
Phactr2	7	9	6	4	3	0	3.14286	0.0142301
Nhsl1	23	37	16	5	5	6	4.75	0.0159124
Bclaf1	9	16	10	3	5	4	2.91667	0.0137502
Raet1e	4	3	2	1	1	1	3	0.0128607
L3mbtl3	9	4	5	3	2	2	2.57143	0.0394638
Arhgap18	7	13	7	2	6	3	2.45455	0.042127
Cdk19	14	17	17	8	9	3	2.4	0.00572346
Prep	5	7	3	2	3	0	3	0.041737
Lims1	9	19	10	4	5	2	3.45455	0.0262916
Jmjd1c	15	23	14	7	9	6	2.36364	0.0142301
Cabcoco1	4	3	1	1	0	0	8	0.0342936
Gucd1	10	10	7	4	4	4	2.25	0.00374522
Bcr	9	11	8	5	6	3	2	0.0100461
Hcfc2	8	7	7	4	3	1	2.75	0.0038813
Cep83	8	8	8	3	2	3	3	4.46083e-05
Cep290	11	15	5	3	5	1	3.44444	0.0394638
Osbpl8	10	14	7	3	6	3	2.58333	0.024371
Ginm1	8	7	7	2	2	1	4.4	0.000137281
Tab2	9	14	9	7	3	2	2.66667	0.0210089
Tnfaip3	6	11	4	3	1	2	3.5	0.0408117
Slc18b1	9	12	7	4	4	4	2.33333	0.0106894
Marcks	10	8	6	3	5	2	2.4	0.0162663
Traf3ip2	9	12	8	5	4	2	2.63636	0.00789992
Amd2	8	8	3	3	2	3	2.375	0.0485926
Amd1	8	8	3	3	2	3	2.375	0.0485926
Zbtb24	3	3	2	1	2	1	2	0.0237103
Cep57l1	2	8	8	2	1	1	4.5	0.0413972
Serinc1	6	5	8	1	4	3	2.375	0.0211972
Smpdl3a	9	9	8	1	2	4	3.71429	0.0012785
Anapc16	3	3	4	0	1	1	5	0.00240634
Sgpl1	12	11	9	6	2	7	2.13333	0.0162527
Ppa1	11	19	12	5	6	2	3.23077	0.0128366
Reep3	9	11	11	6	5	3	2.21429	0.00342949
Ipmk	18	31	14	9	9	5	2.73913	0.0328608
Fam207a	4	4	2	2	1	2	2	0.0445047
Icosl	3	3	2	0	0	2	4	0.0275203
Mier2	3	4	4	1	1	0	5.5	0.00156279
Mir6909	1	2	2	1	0	0	5	0.0237103
Cdc34	7	10	5	3	2	3	2.75	0.0175842
Cirbp	2	3	3	1	2	1	2	0.0237103
Atp5d	5	9	4	2	2	3	2.57143	0.0394638
Rps15	10	15	6	4	2	2	3.875	0.0231324
Sf3a2	8	9	5	1	2	1	5.5	0.00429046
Gadd45b	2	2	1	1	0	0	5	0.0237103
Ncln	5	10	7	4	2	2	2.75	0.021639
Eid3	1	3	3	1	0	0	7	0.0275203
Gnptab	7	8	12	7	4	2	2.07692	0.0456301
Apaf1	28	39	15	11	8	5	3.41667	0.026928
Ube2n	11	4	5	2	2	1	4	0.0432763
4930459C07Rik	2	2	2	1	0	0	6	0.00374522
Dusp6	5	4	4	0	0	1	13	0.000528782
Pawr	15	16	7	4	8	3	2.53333	0.0383157
Nap1l1	4	7	3	2	1	1	3.5	0.0278272
Rap1b	6	16	10	5	4	3	2.66667	0.0438141
Dyrk2	8	13	6	2	5	4	2.45455	0.0388708
Lemd3	10	12	8	2	8	2	2.5	0.0300849
Mon2	28	38	17	13	17	10	2.075	0.0442359
Rdh16	5	11	5	2	4	1	3	0.0498242
Stat2	8	19	16	6	4	3	3.30769	0.0211578
Slc39a5	8	11	7	4	2	2	3.25	0.00600448
Mir6917	4	5	3	1	1	1	4	0.00326669
Dnajc14	6	8	4	4	2	3	2	0.0404001
Cd63	9	14	6	2	6	2	2.9	0.0389732
Bloc1s1	2	2	1	0	1	0	5	0.0237103
Egfr	14	19	12	11	3	6	2.25	0.0280484
Crk	9	21	11	7	5	4	2.5625	0.0471473
Ccdc88a	2	8	5	1	1	1	5	0.0410431
Med24	5	6	4	2	2	3	2.14286	0.00806504
Nsf	6	16	10	6	4	2	2.66667	0.049991
Sf3a1	4	7	2	0	1	1	6.5	0.0348579
Urgcp	9	13	5	2	3	1	4.5	0.0211822
Ugp2	14	16	13	5	9	4	2.38889	0.00457038
Usp34	35	62	28	11	18	17	2.71739	0.0338942
Ppp4r3b	11	8	4	3	2	0	4.6	0.0266691
Rtn4	4	6	3	1	1	2	3.25	0.0167359
Mat2b	6	6	5	1	2	1	4.25	0.000388954
Pwwp2a	8	11	6	4	3	4	2.27273	0.0175842
Ccnjl	4	2	4	1	1	2	2.5	0.0275203
Zfp62	5	6	7	4	1	3	2.25	0.0170547
Rnf130	7	12	6	4	3	3	2.5	0.0284418
Lypd8	69	128	75	33	40	32	2.59048	0.0211316
Tmem11	4	4	2	1	0	0	10	0.00789992
Top3a	6	6	3	3	1	0	3.75	0.0256872
Map2k4	11	13	5	5	5	1	2.63636	0.0472232
Nup88	8	9	9	4	2	3	2.88889	0.000525289
Flot2	5	4	4	0	3	2	2.6	0.0237103
Suz12	17	10	10	7	3	1	3.36364	0.020716
Tubd1	4	3	7	2	2	1	2.8	0.0369631
Brip1os	4	10	9	1	2	3	3.83333	0.0217197
Tex14	6	8	2	2	1	1	4	0.0448879
Stxbp4	4	2	5	2	0	0	5.5	0.0266691
Npepps	31	36	31	10	15	12	2.64865	0.00038835
Smurf2	20	24	13	8	14	6	2.03571	0.0368444
Ern1	15	18	10	8	3	9	2.15	0.030941
Itgb4	33	44	19	16	17	9	2.28571	0.0392556
Rnf213	40	78	40	21	6	17	3.59091	0.0237208
Eif4enif1	22	15	17	9	9	4	2.45455	0.00806504
Thoc5	3	2	3	1	2	1	2	0.0237103
Tmed4	2	5	2	0	1	1	4.5	0.0456301
Ccm2	6	14	10	5	3	6	2.14286	0.0485838
Upp1	4	8	4	1	0	0	16	0.0110014
Pno1	3	3	4	1	0	0	10	0.00156279
Slc1a4	6	10	5	2	4	2	2.625	0.0300241
Cct4	5	3	5	2	1	3	2.16667	0.0286176
Rel	2	5	5	0	1	1	6	0.0170547
Psme4	25	35	16	11	14	5	2.53333	0.0327827
Erlec1	3	9	8	1	2	0	6.66667	0.0217197
Rars	6	10	5	4	4	2	2.1	0.0463263
Cnot6	9	16	11	4	5	4	2.76923	0.0110152
Canx	18	28	18	5	13	7	2.56	0.0170377
Ppp2ca	13	27	11	7	2	6	3.4	0.0423275
Skp1	6	8	11	4	4	4	2.08333	0.020321
Cdc42se2	14	9	11	2	2	6	3.4	0.00769499
Hint1	3	7	4	1	1	1	4.66667	0.0189983
Gm12250	1	2	2	1	0	0	5	0.0237103
Drc3	2	3	5	1	1	1	3.33333	0.0286176
Mfap4	3	2	1	1	0	0	6	0.0333833
Lrrc75a	4	7	7	4	2	2	2.25	0.0250754
Ctc1	5	5	4	2	1	4	2	0.0342936
Pelp1	4	6	3	3	2	1	2.16667	0.0456301
Zmynd15	1	2	2	0	0	1	5	0.0237103
Derl2	7	4	2	2	1	0	4.33333	0.049991
Xaf1	4	4	3	1	0	0	11	0.00105532
Pafah1b1	25	19	20	16	12	4	2	0.0277301
Tlcd2	3	3	1	1	0	1	3.5	0.0445047
Ywhae	13	19	9	4	8	5	2.41176	0.031855
Glod4	4	3	4	2	1	1	2.75	0.0038813
Tmigd1	10	13	8	4	4	2	3.1	0.00594301
Taok1	30	36	21	13	16	10	2.23077	0.0134987
Supt6	11	19	11	5	7	6	2.27778	0.024161
Snord4a	6	6	3	1	1	2	3.75	0.0126932
Rpl23a	9	9	3	1	1	2	5.25	0.024536
2610507B11Rik	23	36	19	16	5	14	2.22857	0.0400381
Wsb1	13	13	9	3	5	7	2.33333	0.00972088
Rhot1	13	12	10	7	6	4	2.05882	0.00429046
Rffl	9	11	6	4	4	4	2.16667	0.0162663
Ap2b1	17	20	12	5	10	2	2.88235	0.0159501
Taf15	7	18	16	6	6	7	2.15789	0.0485926
Mmp28	8	9	5	3	4	4	2	0.0211972
Ints2	5	4	4	2	1	1	3.25	0.00156279
Cltc	39	51	29	18	16	15	2.42857	0.0110386
Gdpd1	8	13	7	5	5	3	2.15385	0.0321451
Itga3	20	22	13	5	5	10	2.75	0.0108953
Pip4k2b	4	2	3	2	1	1	2.25	0.0333833
Plxdc1	3	1	2	1	0	0	6	0.0333833
Msl1	8	8	3	3	0	2	3.8	0.0342936
Jup	16	32	18	13	9	7	2.27586	0.0409037
Rab5c	4	6	4	3	2	1	2.33333	0.0195103
Mlx	3	9	5	0	1	1	8.5	0.0247714
Dhx8	13	19	18	10	10	5	2	0.0144076
Kif18b	3	6	3	1	0	2	4	0.0300849
Arf2	2	2	1	0	1	0	5	0.0237103
Mapt	3	7	4	2	1	2	2.8	0.0369631
Cdc27	12	9	7	4	4	4	2.33333	0.0106894
Ccdc47	6	9	6	4	1	5	2.1	0.0394638
Gm11696	3	1	2	1	0	0	6	0.0333833
Abca8a	4	5	1	0	1	0	10	0.0369631
Cd300ld4	1	3	2	1	0	0	6	0.0333833
Ubald2	4	7	5	3	2	2	2.28571	0.0167359
Gm7367	4	7	5	3	2	2	2.28571	0.0167359
Tk1	2	3	3	2	0	0	4	0.0275203
Pgs1	9	16	9	6	2	6	2.42857	0.0340802
Engase	3	3	2	1	1	2	2	0.0237103
Cant1	18	27	15	12	6	5	2.6087	0.0215117
Arhgdia	9	10	5	3	5	2	2.4	0.0286176
Sectm1a	5	4	5	2	1	2	2.8	0.00156279
Metrnl	3	6	4	2	0	1	4.33333	0.0170547
Ttc6	10	12	11	5	1	8	2.35714	0.0198892
Wars	13	12	10	3	7	4	2.5	0.00466892
Ddx1	9	11	5	2	4	3	2.77778	0.0226501
Gm5784	5	9	3	1	0	2	5.66667	0.0328714
Gm21297	6	9	7	1	1	1	7.33333	0.000995744
Prkd1	2	3	1	0	0	1	6	0.0333833
Srp54c	4	4	3	2	0	0	5.5	0.00789992
Tmx1	7	6	5	4	3	0	2.57143	0.0256872
Fut8	19	34	18	12	11	6	2.44828	0.0317663
Atp6v1d	4	6	4	1	2	0	4.66667	0.0070863
Tmem229b	2	3	3	1	0	0	8	0.0038813
Dcaf5	16	14	7	2	6	3	3.36364	0.0219072
Erg28	3	3	2	0	1	0	8	0.0038813
Ston2	9	12	12	8	4	3	2.2	0.0151598
Bc1	4	8	7	3	3	3	2.11111	0.0250754
Tc2n	10	18	15	6	4	5	2.86667	0.0088987
Mark3	15	21	16	11	7	8	2	0.00862641
Sf3b6	6	6	3	3	0	0	5	0.0237103
Ubxn2a	12	14	10	4	5	5	2.57143	0.00182513
Slc7a15	6	13	8	2	3	1	4.5	0.0158314
Pum2	20	25	17	12	6	7	2.48	0.00720741
Laptm4a	8	12	6	4	4	0	3.25	0.0266691
Smc6	4	4	2	1	1	2	2.5	0.0275203
Pqlc3	4	3	4	2	2	0	2.75	0.0175842
Odc1	6	9	6	1	4	3	2.625	0.0156879
Gm9222	4	9	4	3	1	1	3.4	0.0448879
Gm4425	3	4	4	1	1	0	5.5	0.00156279
Nampt	8	11	3	1	1	2	5.5	0.0318013
Ankmy2	3	4	6	3	1	2	2.16667	0.0456301
Ifrd1	8	7	6	2	5	1	2.625	0.0156879
G2e3	7	12	8	4	4	2	2.7	0.0136387
Strn3	13	22	15	7	8	4	2.63158	0.0128396
Arhgap5	13	25	19	7	9	3	3	0.0155628
Ppp2r3c	4	4	6	2	3	1	2.33333	0.0195103
Mia2	22	14	16	6	11	6	2.26087	0.0148988
Togaram1	11	10	12	5	5	5	2.2	0.000242064
Arf6	7	9	11	4	7	0	2.45455	0.042127
Nemf	13	16	7	5	4	3	3	0.0208973
L3hypdh	1	3	3	0	0	1	7	0.0275203
Mpp5	14	15	10	6	7	3	2.4375	0.00844814
Eif2s1	3	6	4	0	0	1	13	0.0066178
Exd2	7	5	7	3	1	4	2.375	0.0147357
Slc39a9	12	15	11	5	7	3	2.53333	0.00501545
Med6	5	6	3	2	2	1	2.8	0.0167359
Mideas	13	11	9	5	3	2	3.3	0.00309227
Npc2	6	6	2	1	1	1	4.66667	0.0256872
Tmed10	9	11	6	5	0	3	3.25	0.021622
Irf2bpl	8	9	7	4	4	2	2.4	0.00306113
Ddx24	4	6	2	1	1	0	6	0.0250754
Ifi27l2b	8	11	4	0	5	1	3.83333	0.0446957
Gpr137b-ps	8	10	7	1	1	1	8.33333	0.000571309
Arid4b	11	20	19	9	11	5	2	0.0338293
E2f3	4	9	6	2	4	3	2.11111	0.049991
Mboat1	17	32	20	7	14	11	2.15625	0.0348007
Wrnip1	4	6	3	3	1	0	3.25	0.0369631
Pxdc1	5	3	2	0	1	1	5	0.0237103
Dsp	29	56	29	15	18	11	2.59091	0.0323598
Cap2	6	4	4	1	1	1	4.66667	0.00266406
4833439L19Rik	15	27	10	7	2	8	3.05882	0.0478725
Slc35d2	3	3	4	1	0	2	3.33333	0.0124481
Cast	15	23	17	8	8	3	2.89474	0.00741086
Tmem161b	8	11	7	6	4	3	2	0.0219072
Scamp1	20	19	10	4	8	8	2.45	0.024318
Naip2	23	30	16	5	14	5	2.875	0.0203655
Ocln	17	34	19	9	11	12	2.1875	0.0401291
Tasor2	11	14	10	4	6	4	2.5	0.00350777
Pfkp	38	42	22	12	21	13	2.21739	0.0251907
Larp4b	22	29	25	9	15	7	2.45161	0.00442007
Ero1b	3	4	4	2	1	0	3.66667	0.00806504
Gpr141	2	3	1	1	0	0	6	0.0333833
H2ac15	2	3	2	1	0	0	7	0.0066178
H4c9	5	3	2	2	0	1	3.33333	0.0456301
H2ac11	4	5	3	2	0	1	4	0.0106558
H2bc7	1	2	2	0	1	0	5	0.0237103
H3c1	2	2	3	1	0	0	7	0.0066178
H2bc4	3	3	3	1	0	1	4.5	0.00109606
Aldh5a1	6	7	4	3	1	0	4.25	0.0127407
Gpld1	5	3	3	2	2	1	2.2	0.0275203
Serpinb1a	8	18	14	3	4	1	5	0.0123086
Eci2	3	4	5	2	1	1	3	0.00806504
Fam8a1	7	7	7	1	2	1	5.25	3.51053e-05
Bicd2	5	2	4	1	0	2	3.66667	0.0323384
Fbxw17	2	3	3	1	0	2	2.66667	0.0333833
Prelid1	4	10	7	3	2	3	2.625	0.034967
Slc34a1	3	3	3	2	0	0	4.5	0.0124481
Ubqln1	11	9	10	5	6	3	2.14286	0.00359116
Idnk	5	6	3	1	2	2	2.8	0.0167359
Kif27	3	4	4	0	0	1	11	0.00105532
Slc28a3	3	5	4	3	2	1	2	0.035242
Fbp2	12	14	6	4	2	2	4	0.016339
Rsl1	2	1	3	0	1	0	6	0.0333833
Zfp58	2	2	2	1	0	1	3	0.00806504
Zfp65	6	3	3	0	0	1	12	0.0126932
Zfp273	1	5	4	0	0	1	10	0.0369631
Mtrr	3	5	4	2	3	1	2	0.035242
1700001L19Rik	2	1	2	1	0	0	5	0.0237103
Cetn3	3	3	1	1	1	0	3.5	0.0445047
Zfyve16	8	11	10	1	5	5	2.63636	0.00994538
Mtx3	2	5	3	2	1	0	3.33333	0.0456301
Tent2	6	12	9	2	2	3	3.85714	0.00972088
Btf3	6	10	3	1	1	2	4.75	0.0358617
Marveld2	5	6	4	2	0	1	5	0.00402495
Erbin	52	71	54	26	34	28	2.01136	0.0051241
Ercc8	2	4	2	1	1	1	2.66667	0.0333833
Depdc1b	2	3	1	0	1	0	6	0.0333833
Plk2	2	3	2	0	2	0	3.5	0.0445047
Itga2	26	29	17	9	8	10	2.66667	0.0073786
Fgf9	2	2	2	0	1	0	6	0.00374522
Pcdh17	5	7	4	2	3	2	2.28571	0.0167359
Dach1	4	6	5	3	1	3	2.14286	0.0195103
Ppp3cb	11	11	9	4	6	5	2.06667	0.00188601
Plac9b	2	2	2	0	1	0	6	0.00374522
Gm9780	2	2	2	0	1	0	6	0.00374522
Plac9a	2	2	2	0	1	0	6	0.00374522
Dnah12	3	2	1	1	0	0	6	0.0333833
Pbrm1	25	30	23	11	12	6	2.68966	0.00212084
Sfmbt1	4	7	7	3	2	2	2.57143	0.0126932
Wapl	28	35	20	17	9	9	2.37143	0.0173471
Bmpr1a	23	13	12	2	9	9	2.4	0.0456301
Fbxo34	10	17	8	5	3	1	3.88889	0.0215091
Exoc5	8	14	9	5	4	4	2.38462	0.0167359
Gm45935	10	9	10	2	3	1	4.83333	0.000163211
Setdb2	9	6	8	1	3	0	5.75	0.00354541
Kpna3	10	10	5	4	4	2	2.5	0.0247714
Dleu2	13	20	9	3	5	3	3.81818	0.0172973
Ints6	14	18	9	8	5	6	2.15789	0.0279643
Kif13b	38	60	34	22	19	19	2.2	0.0210523
Ppp2r2a	13	17	7	3	5	2	3.7	0.0207024
Dock5	20	47	29	13	9	15	2.59459	0.0364302
Fndc3a	27	41	17	10	11	6	3.14815	0.0266823
Ccdc122	7	6	5	2	4	2	2.25	0.00972088
Dnajc15	2	4	6	1	0	1	6	0.0250754
Epsti1	9	7	8	0	4	0	6	0.00505985
Elf1	16	19	8	3	8	4	2.86667	0.0307412
Tdrd3	12	12	11	7	6	2	2.33333	0.00650597
Pcdh9	2	4	4	1	1	1	3.33333	0.0124481
Pdhb	5	5	3	0	3	2	2.6	0.0366942
Rpl15	5	9	8	1	4	1	3.66667	0.0134987
Fam149b	8	9	5	3	6	2	2	0.0485926
Ecd	4	9	6	1	3	0	4.75	0.0211578
Fut11	3	2	1	1	0	0	6	0.0333833
Vdac2	19	26	11	6	10	6	2.54545	0.0333929
Samd8	8	14	9	3	7	3	2.38462	0.0292285
Appl1	13	25	14	7	8	4	2.73684	0.0261918
Wnt5a	3	5	2	1	0	0	10	0.0167359
Tkt	12	18	8	2	6	2	3.8	0.021639
Bap1	3	7	3	2	1	1	3.25	0.0472232
Ghitm	9	20	11	3	6	5	2.85714	0.034142
Ero1a	9	15	8	5	4	0	3.55556	0.0226201
Ubb-ps	2	4	3	2	0	0	4.5	0.0286176
Cnih1	3	3	1	1	0	1	3.5	0.0445047
Socs4	4	4	4	1	3	0	3	0.0195103
Ktn1	15	22	10	10	7	5	2.13636	0.0458279
Tmem260	6	13	7	2	5	2	2.88889	0.0389385
Parp2	3	5	4	1	3	2	2	0.035242
Zfp219	8	10	5	4	1	3	2.875	0.0211578
Arhgef40	6	9	4	2	2	1	3.8	0.0175842
Rab2b	5	5	1	1	0	0	11	0.0361715
Mrpl52	2	4	2	0	0	1	8	0.0175842
Lrp10	11	19	12	6	3	3	3.5	0.0104841
Mmp14	6	6	4	2	3	2	2.28571	0.00789992
Haus4	2	3	3	1	0	1	4	0.0066178
Psmb5	1	4	4	1	1	0	4.5	0.0456301
Pabpn1	7	10	3	1	2	1	5	0.0301653
Irf9	5	5	6	3	1	2	2.66667	0.00374522
Adcy4	1	2	2	1	0	0	5	0.0237103
Phf11c	2	2	2	0	0	1	6	0.00374522
Cdadc1	5	5	7	1	3	3	2.42857	0.0120551
Nupl1	7	12	12	6	6	2	2.21429	0.028344
Ctsb	18	22	6	6	4	4	3.28571	0.0464417
Gm51283	2	2	1	0	0	1	5	0.0237103
Bnip3l	7	8	7	1	2	3	3.66667	0.000661948
R3hcc1	3	4	3	1	1	0	5	0.00240634
Kctd12	7	4	3	1	0	2	4.66667	0.0256872
Gpr183	2	2	1	1	0	0	5	0.0237103
Ggact	4	7	3	2	2	2	2.33333	0.0453666
Nipbl	17	33	21	11	12	8	2.29032	0.0273094
Dennd3	5	8	4	3	2	3	2.125	0.0369631
Cerk	5	11	7	3	2	5	2.3	0.0464608
Zfr	17	26	13	6	5	6	3.29412	0.0140337
Oxr1	4	7	4	1	2	1	3.75	0.0126932
Zhx2	3	5	7	3	0	0	5	0.0294425
St3gal1	6	4	6	3	1	4	2	0.0366942
Ly6m	10	7	3	1	2	0	6.66667	0.0273876
Pacsin2	12	15	7	6	7	2	2.26667	0.0428196
Celsr1	12	25	16	9	7	10	2.03846	0.0423038
Kif21a	9	13	7	3	6	5	2.07143	0.0321451
Spats2	7	6	10	3	4	4	2.09091	0.016339
Rpl37	4	3	3	0	1	1	5	0.00240634
Ptger4	2	3	4	0	2	0	4.5	0.0286176
Brix1	4	5	3	2	1	1	3	0.00806504
Golph3	10	14	11	1	5	6	2.91667	0.00844814
Mtdh	10	16	8	2	5	5	2.83333	0.0239917
Rpl30	7	4	6	0	0	1	17	0.00240634
Gm12191	7	4	6	0	0	1	17	0.00240634
Pabpc1	26	39	27	15	7	9	2.96774	0.00674172
Tbc1d31	4	4	2	2	1	0	3.33333	0.0286176
Fam91a1	19	31	13	6	12	5	2.73913	0.0401749
Ly6e	16	16	10	0	4	4	5.25	0.00460294
Ly6g	1	2	2	1	0	0	5	0.0237103
Grina	4	6	3	3	1	2	2.16667	0.0456301
1110038F14Rik	3	1	2	0	1	0	6	0.0333833
Txn2	7	6	4	1	2	2	3.4	0.0066178
Sh3bp1	2	3	2	0	0	2	3.5	0.0445047
Csnk1e	4	4	3	1	1	3	2.2	0.0275203
Maff	2	5	2	1	1	0	4.5	0.0456301
Josd1	1	5	3	0	1	0	9	0.0453666
Cbx7	3	5	4	2	1	0	4	0.0106558
Apobec3	5	6	4	1	4	2	2.14286	0.0323384
Fam83f	6	7	10	4	0	5	2.55556	0.0371387
Adsl	4	6	3	2	0	1	4.33333	0.0170547
Naga	5	5	6	4	1	3	2	0.0237103
Ttll12	4	4	3	0	2	2	2.75	0.0175842
Gtse1	2	2	2	1	1	0	3	0.00806504
Alg12	6	8	2	1	0	2	5.33333	0.0399127
Gxylt1	5	13	10	4	3	0	4	0.0279902
Troap	3	5	3	3	0	0	3.66667	0.0453666
Tmbim6	24	28	24	9	10	11	2.53333	0.000228054
Cers5	7	10	7	1	2	6	2.66667	0.0259898
Gpd1	3	3	2	0	0	1	8	0.0038813
Smarcd1	4	4	3	0	1	1	5.5	0.00156279
Larp4	9	13	11	3	6	5	2.35714	0.00603627
Eif4b	13	18	11	8	6	5	2.21053	0.0137502
Prr13	18	12	6	4	6	1	3.27273	0.0453873
Fgf12	7	11	5	3	2	4	2.55556	0.0328714
Abi3bp	8	11	4	1	2	3	3.83333	0.0273876
Mrtfb	14	19	12	6	6	10	2.04545	0.0180874
Pkp2	15	18	12	6	4	5	3	0.00270424
P3h2	2	3	3	2	1	0	2.66667	0.0333833
Mb21d2	5	6	3	2	1	2	2.8	0.0167359
Ubxn7	7	11	6	3	3	1	3.42857	0.0136387
Snx4	7	14	7	4	4	3	2.54545	0.0370107
Muc13	99	136	101	51	41	32	2.70968	0.00294204
Fam162a	6	7	4	1	3	2	2.83333	0.0126932
Nectin3	8	13	7	4	5	3	2.33333	0.0258468
Rpl24	4	4	2	1	1	2	2.5	0.0275203
Usp25	15	19	8	9	6	4	2.21053	0.0477287
App	27	38	22	12	15	13	2.175	0.0155571
Ltn1	12	12	10	5	8	4	2	0.00728775
Dyrk1a	25	24	24	11	17	7	2.08571	0.00617242
Hmox2	2	7	3	0	1	0	12	0.0394638
Nudt16l1	2	3	4	2	1	0	3	0.035242
1810013L24Rik	18	19	11	6	9	2	2.82353	0.0164911
Litaf	13	22	14	2	5	10	2.88235	0.0221223
Nde1	3	2	3	0	1	0	8	0.0038813
Cep20	4	11	4	0	2	0	9.5	0.0399013
Mir130b	1	3	2	1	0	0	6	0.0333833
Mir301b	1	3	2	1	0	0	6	0.0333833
Hic2	3	4	3	0	1	1	5	0.00240634
Slc25a1	2	3	3	2	1	1	2	0.0237103
Ap2m1	7	5	6	4	0	3	2.57143	0.0256872
Eif4g1	25	41	17	15	11	9	2.37143	0.0463224
Thpo	3	3	2	0	1	0	8	0.0038813
Chrd	3	5	2	1	1	1	3.33333	0.0286176
Gm16863	2	1	2	0	1	0	5	0.0237103
Atp13a3	39	38	32	16	13	17	2.36957	0.000544942
Tfrc	13	19	17	8	5	7	2.45	0.00401652
Osbpl11	8	15	9	6	5	5	2	0.0366942
Parp14	20	23	15	2	4	7	4.46154	0.00274045
Parp9	18	23	16	6	6	7	3	0.00193142
Dzip3	4	6	3	1	3	2	2.16667	0.0456301
Tbc1d23	6	10	8	3	4	1	3	0.0106894
Cxadr	19	32	16	10	11	10	2.16129	0.0356723
Gabpa	4	5	3	2	1	2	2.4	0.0124481
Cct8	6	6	6	3	3	0	3	0.00806504
Ifngr2	8	13	7	3	3	3	3.11111	0.0134827
Cryzl1	13	13	11	5	4	5	2.64286	0.000251923
Cbr3	2	5	3	0	1	1	5	0.0237103
Cbr1	10	11	8	7	2	0	3.22222	0.0210089
Scaf8	15	15	10	6	4	4	2.85714	0.00423655
Rab31	4	6	3	2	0	2	3.25	0.0266691
Man2a1	10	26	12	7	3	4	3.42857	0.0468391
Crim1	9	14	9	4	4	3	2.90909	0.00731553
Synj2	10	12	7	3	6	3	2.41667	0.0162527
Gm16386	3	7	2	0	1	1	6	0.049991
Pdpk1	23	31	23	12	17	6	2.2	0.0139762
Abca3	11	20	15	6	6	7	2.42105	0.0132799
Dnah8	26	36	18	15	14	9	2.10526	0.0322398
Pde9a	31	47	21	18	16	10	2.25	0.0411177
Sik1	1	5	3	0	0	1	9	0.0453666
H2-Q4	8	10	6	2	3	3	3	0.0056775
Csnk2b	4	4	5	2	3	0	2.6	0.0237103
Atat1	3	2	3	1	0	1	4	0.0066178
Trerf1	3	4	7	1	2	1	3.5	0.0278272
Lbh	3	2	1	0	0	1	6	0.0333833
Dpy30	4	3	2	1	2	1	2.25	0.0333833
Eml4	27	21	20	6	9	7	3.09091	0.00144057
Srbd1	8	10	5	2	5	1	2.875	0.0284418
2700099C18Rik	4	4	4	0	2	0	6	0.00374522
Sod2	4	5	4	1	2	3	2.16667	0.0124481
Gm38396	3	7	7	3	3	2	2.125	0.0472232
Gm36768	3	3	2	1	2	0	2.66667	0.0333833
Zfp229	3	3	2	1	1	1	2.66667	0.00374522
Zfp994	4	3	2	1	1	0	4.5	0.0124481
Gm7072	7	9	8	1	2	2	4.8	0.000342616
Zfp758	5	6	5	0	5	0	3.2	0.0485926
Zfp213	3	2	1	1	0	0	6	0.0333833
Prss32	16	17	17	8	11	4	2.17391	0.00593755
Eci1	7	6	2	1	2	0	5	0.035242
Rps2	9	18	8	5	3	2	3.5	0.0324916
Jmjd8	4	6	2	0	0	1	12	0.0189983
Neurl1b	9	9	4	2	4	4	2.2	0.0448879
Dusp1	3	2	1	1	0	0	6	0.0333833
AI413582	2	6	3	0	1	0	11	0.0278272
Taf11	3	7	2	1	1	0	6	0.049991
Mapk13	7	15	11	7	4	5	2.0625	0.0418234
BC004004	8	10	4	3	3	1	3.14286	0.0284418
Ndufv3	7	6	7	4	3	1	2.5	0.0066178
Marchf2	11	6	5	2	2	4	2.75	0.0385601
Tapbp	12	18	14	7	3	2	3.66667	0.00512485
Slc39a7	5	8	4	4	2	2	2.125	0.0472232
H2-K1	18	36	18	5	8	7	3.6	0.023007
Neu1	7	11	7	2	3	4	2.77778	0.0106894
D17H6S56E-5	9	10	5	1	2	2	4.8	0.00773267
H2-D1	28	25	12	7	5	7	3.42105	0.0182111
LOC547349	27	29	10	10	5	9	2.75	0.0437529
H2-L	24	22	8	7	5	2	3.85714	0.0318164
H2-T24	2	3	2	1	0	0	7	0.0066178
Trim40	7	11	6	1	3	3	3.42857	0.0136387
Enpp4	5	3	4	0	1	3	3	0.0323384
Clic5	19	35	16	9	14	6	2.41379	0.0487216
Mrpl14	3	1	2	0	0	1	6	0.0333833
Polh	4	6	4	1	2	1	3.5	0.00552825
Yipf3	3	8	7	1	0	2	6	0.0187951
Mea1	3	5	1	0	1	0	9	0.0453666
Sgo1	1	3	5	0	0	1	9	0.0453666
Pja2	6	9	4	2	1	4	2.71429	0.0391124
Vapa	8	8	5	4	5	1	2.1	0.0394638
Ppp4r1	11	21	11	3	5	2	4.3	0.0166045
Themis3	8	18	9	5	6	2	2.69231	0.0485926
Ndc80	2	3	2	1	1	0	3.5	0.0120551
Spast	9	7	4	4	3	3	2	0.0445047
Cox7a2l	5	8	3	0	3	2	3.2	0.0485926
Zfp36l2	17	18	11	3	3	2	5.75	0.0022985
Calm2	10	25	13	4	7	4	3.2	0.0394638
Epcam	44	74	39	20	16	22	2.7069	0.0203513
Fbxo11	18	21	13	7	10	8	2.08	0.0112981
Gm1976	10	10	9	3	5	5	2.23077	0.00100936
2610044O15Rik8	9	9	8	3	5	5	2	0.00217841
Ccny	11	14	9	3	1	6	3.4	0.00882051
Ss18	4	8	8	2	3	2	2.85714	0.0172079
Galnt1	10	15	12	4	7	7	2.05556	0.0114741
Wdr33	6	8	9	4	5	2	2.09091	0.016339
Iws1	11	15	10	3	5	2	3.6	0.0039831
Camk4	5	4	4	1	1	2	3.25	0.00156279
Dcp2	18	20	12	3	11	7	2.38095	0.022059
Dmxl1	24	39	21	9	15	8	2.625	0.0221067
Cep192	11	9	9	4	3	4	2.63636	0.000646489
Mtpap	5	9	4	2	0	0	9	0.0164504
Rab18	7	7	5	1	2	4	2.71429	0.0111971
Usp14	4	8	4	2	2	1	3.2	0.0279643
Esco1	10	9	5	3	4	3	2.4	0.0202728
Riok3	14	19	10	1	1	3	8.6	0.0046085
Dsc2	14	26	19	9	8	5	2.68182	0.0142868
B4galt6	14	15	7	4	6	1	3.27273	0.0227871
Zfp24	1	5	4	0	0	1	10	0.0369631
Etf1	16	16	10	4	3	2	4.66667	0.00307624
Ube2d2a	18	21	12	6	4	2	4.25	0.00539749
Cystm1	11	16	7	5	6	4	2.26667	0.0382019
Hbegf	3	3	1	0	1	1	3.5	0.0445047
Pggt1b	7	10	6	2	6	3	2.09091	0.0391124
Ndst1	10	11	4	3	3	4	2.5	0.0432763
Csf1r	4	4	4	2	1	0	4	0.00326669
Bvht	3	3	2	2	1	0	2.66667	0.0333833
Grpel2	6	9	7	5	4	2	2	0.0211972
Malt1	6	11	7	3	6	2	2.18182	0.0448313
Sec11c	6	15	8	1	0	3	7.25	0.0219225
Fam210a	4	5	2	0	1	1	5.5	0.0167359
Mex3c	8	8	3	1	2	1	4.75	0.0211578
Jak2	14	16	14	3	6	7	2.75	0.00122766
Kdm2a	23	30	23	8	14	8	2.53333	0.00377343
Bscl2	4	6	3	2	2	0	3.25	0.0266691
4930526L06Rik	3	6	4	2	1	0	4.33333	0.0170547
Gna14	12	27	15	9	8	4	2.57143	0.0425237
Cemip2	11	10	17	7	4	6	2.23529	0.0205752
Smc5	7	11	9	3	5	3	2.45455	0.00806504
Ak3	11	17	5	4	3	2	3.66667	0.0424879
Pten	14	21	11	1	6	2	5.11111	0.0104177
Tnks2	24	21	14	11	11	5	2.18519	0.0202887
Tbc1d12	7	9	5	3	2	4	2.33333	0.0181389
Entpd7	6	10	6	4	2	2	2.75	0.0175842
Grk5	3	12	10	3	1	2	4.16667	0.0428196
Tcirg1	7	7	5	5	1	3	2.11111	0.0333833
Ndufs8	4	7	5	2	2	4	2	0.0366942
Unc93b1	3	5	8	1	2	1	4	0.0275203
Gstp3	2	4	2	0	0	1	8	0.0175842
Gstp2	10	14	8	8	3	2	2.46154	0.0343408
Rab1b	9	5	4	3	1	0	4.5	0.0286176
Rela	3	8	4	2	1	2	3	0.049991
Mascrna	3	7	2	0	1	1	6	0.049991
Ppp2r5b	3	3	3	1	1	0	4.5	0.00109606
Esrra	8	13	8	6	3	5	2.07143	0.0284418
Rtn3	10	21	18	5	4	5	3.5	0.0120551
Fads2	12	12	10	4	2	4	3.4	0.000528782
Fads3	6	7	7	2	0	2	5	0.00100936
Ms4a8a	25	43	31	15	21	9	2.2	0.0232908
Gm8369	2	2	2	0	1	1	3	0.00806504
Nmrk1	4	2	3	2	1	1	2.25	0.0333833
1110059E24Rik	11	10	9	6	3	5	2.14286	0.00359116
Klf9	11	16	7	4	2	3	3.77778	0.0176777
Vldlr	10	5	5	2	2	1	4	0.0211578
Rcl1	4	3	3	1	1	2	2.5	0.0066178
Lipa	6	10	4	1	3	3	2.85714	0.0415564
Btaf1	25	24	24	9	6	12	2.7037	0.000481985
Cyp2c68	9	10	2	2	2	0	5.25	0.0475512
Zfp518a	7	8	7	2	1	0	7.33333	0.000342616
Pgam1	4	6	4	1	2	0	4.66667	0.0070863
Cox15	2	4	3	0	1	2	3	0.035242
Mir5114	3	3	2	1	0	0	8	0.0038813
Scd2	41	67	28	10	10	8	4.85714	0.0175128
Sfxn3	2	3	2	2	0	0	3.5	0.0445047
Wbp1l	5	10	5	4	2	2	2.5	0.0448879
Sfr1	1	4	3	0	0	1	8	0.0342936
Zdhhc6	4	4	5	2	1	3	2.16667	0.0124481
Plekhs1	2	5	3	1	1	0	5	0.0237103

## Sheet: Crypts noise down
	N18007C_Mut	N18009C_Mut	N18017C_Mut	N18001C_WT	N18003C_WT	N18005C_WT	Mut/WT ratio	T test
Tsga10	0	1	0	2	2	1	0.2	0.0237103
3110009E18Rik	1	0	0	1	2	2	0.2	0.0237103
Itpkb	3	0	1	6	5	4	0.266667	0.0126932
Tram2	2	1	2	6	4	3	0.384615	0.0237103
Kctd18	0	0	0	1	2	1	0	0.00806504
Mpp4	0	1	0	5	2	3	0.1	0.0167359
A530040E14Rik	0	0	0	2	1	2	0	0.00374522
A530032D15Rik	1	1	0	5	5	3	0.153846	0.00396655
A630001G21Rik	1	0	0	4	4	2	0.1	0.00789992
Gm29461	0	0	0	1	2	1	0	0.00806504
Rassf5	1	2	1	3	3	4	0.4	0.0066178
Cyb5r1	0	1	2	4	2	3	0.333333	0.035242
Glul	1	2	1	4	2	3	0.444444	0.0333833
Fmo1	0	0	0	1	2	2	0	0.00374522
Slamf6	0	0	1	2	6	2	0.1	0.0472232
Gm33887	0	0	2	4	3	2	0.222222	0.0286176
Bfsp1	2	2	2	5	3	5	0.461538	0.0124481
Acvr1c	4	2	1	6	5	6	0.411765	0.0120551
Wipf1	2	1	3	5	3	5	0.461538	0.0286176
Dlgap4	2	2	2	7	4	4	0.4	0.019971
Bmp7	0	0	1	5	1	3	0.111111	0.0453666
Edn3	2	1	1	5	4	4	0.307692	0.00156279
Col20a1	0	1	1	4	2	4	0.2	0.0116076
Rbm17	2	0	1	5	3	3	0.272727	0.0195103
Msrb2	0	0	0	1	2	1	0	0.00806504
Angptl2	0	0	0	2	2	1	0	0.00374522
Gm46764	1	0	0	2	2	1	0.2	0.0237103
Stk35os1	0	0	0	1	1	3	0	0.0333833
5430405H02Rik	0	3	0	6	5	2	0.230769	0.049991
Gm2447	0	0	0	3	4	1	0	0.0195103
Gm40085	0	3	2	5	3	5	0.384615	0.0366942
Pmvk	0	2	1	3	2	3	0.375	0.0333833
Zfand1	2	1	2	4	4	2	0.5	0.0445047
Gpr160	7	2	5	10	8	13	0.451613	0.0254832
Fdps	1	2	4	6	4	6	0.4375	0.0266691
Gm15417	1	1	1	4	2	2	0.375	0.0333833
Adam15	2	4	3	7	7	5	0.473684	0.00972088
Chil6	0	0	0	3	1	1	0	0.0333833
Cyp2u1	1	3	3	12	4	8	0.291667	0.0389385
Tmem38b	2	2	0	4	3	4	0.363636	0.0175842
Snx30	1	0	1	3	3	2	0.25	0.0066178
Zfp362	1	1	1	6	3	4	0.230769	0.00972088
Trim62	0	0	0	5	2	4	0	0.0070863
Cenps	0	0	1	2	2	1	0.2	0.0237103
Pik3cd	0	1	0	6	3	3	0.0833333	0.0126932
Orc3	1	3	3	6	5	9	0.35	0.0172079
Atp6v1g1	1	0	0	2	3	2	0.142857	0.0066178
Usp1	1	1	0	2	2	2	0.333333	0.00806504
Myom3	2	4	1	8	5	4	0.411765	0.0445047
Park7	0	2	0	3	2	3	0.25	0.0275203
Sdk1	1	1	0	4	3	2	0.222222	0.0124481
Hvcn1	0	0	0	5	4	3	0	0.00113921
Lnx2	3	3	2	6	5	7	0.444444	0.00374522
2700038G22Rik	0	0	0	1	2	1	0	0.00806504
Mapre3	0	0	0	2	1	1	0	0.00806504
Emilin1	0	0	0	3	3	1	0	0.0124481
Tada2b	2	1	3	5	3	4	0.5	0.035242
C030018K13Rik	0	1	0	2	1	2	0.2	0.0237103
Gnpda2	0	1	0	2	1	2	0.2	0.0237103
U90926	0	0	0	1	2	1	0	0.00806504
Hpse	1	2	2	7	2	6	0.333333	0.049991
Gm36851	0	0	0	1	2	2	0	0.00374522
Pus1	0	1	1	2	2	2	0.333333	0.00806504
Ap4m1	2	3	1	4	6	4	0.428571	0.0195103
Ocm	10	5	3	14	11	16	0.439024	0.0195807
Casd1	1	2	3	5	4	4	0.461538	0.0124481
Dgki	1	0	1	2	2	2	0.333333	0.00806504
Prickle2	0	1	0	3	2	3	0.125	0.0038813
Shq1	1	1	1	6	4	2	0.25	0.0300849
Asz1	0	0	0	2	1	1	0	0.00806504
Impdh1	1	2	2	4	3	4	0.454545	0.0066178
Smo	1	1	2	3	3	2	0.5	0.0237103
Slc23a4	1	2	3	5	4	3	0.5	0.035242
Mir704	0	0	0	4	2	1	0	0.0286176
Tmem176b	0	2	2	6	3	5	0.285714	0.0196759
2310069B03Rik	0	0	0	7	2	5	0	0.0162663
Il17rc	6	6	2	18	11	9	0.368421	0.0289611
C1s1	0	0	0	2	3	1	0	0.0128607
Mir200c	0	0	0	2	1	1	0	0.00806504
Mir141	0	0	0	2	1	1	0	0.00806504
Gm15987	0	0	0	2	4	2	0	0.00806504
Med21	0	1	0	3	1	2	0.166667	0.0333833
Pira7	0	1	1	3	3	2	0.25	0.0066178
Pira6	1	1	1	7	4	3	0.214286	0.0189983
Pira4	0	1	1	3	3	2	0.25	0.0066178
Pira11	0	1	1	3	3	2	0.25	0.0066178
Tgfb1	0	0	1	5	3	1	0.111111	0.0453666
Map3k10	0	1	1	4	4	2	0.2	0.0116076
Chsy1	1	0	1	2	3	2	0.285714	0.0120551
Gm1966	0	1	1	4	4	2	0.2	0.0116076
Fkrp	0	0	1	3	4	3	0.1	0.00156279
Apoe	0	0	1	2	3	1	0.166667	0.0333833
Ceacam2	3	3	1	8	6	4	0.388889	0.0256872
Dmac2	1	2	2	7	6	2	0.333333	0.049991
Mir3101	0	0	0	1	2	2	0	0.00374522
Rab4b	1	2	1	5	4	4	0.307692	0.00156279
Rinl	0	1	0	2	2	1	0.2	0.0237103
Fxyd5	0	0	0	2	1	1	0	0.00806504
Faap24	0	0	0	1	2	1	0	0.00806504
Prmt1	0	2	1	3	3	3	0.333333	0.0128607
Bcl2l12	1	0	2	6	6	2	0.214286	0.0325543
Flt3l	0	0	0	3	2	1	0	0.0128607
Ntn5	0	0	0	1	1	2	0	0.00806504
Tph1	1	0	0	3	3	1	0.142857	0.0275203
Saa2	0	0	0	3	2	1	0	0.0128607
1810008I18Rik	0	1	0	2	2	1	0.2	0.0237103
Alg8	1	1	1	3	4	4	0.272727	0.000661948
Cyb5r2	0	0	0	1	2	1	0	0.00806504
Nfatc2ip	0	1	0	3	2	1	0.166667	0.0333833
Taok2	2	4	4	13	5	8	0.384615	0.0464417
Csmd1	0	2	0	3	5	2	0.2	0.0366942
Upf3a	0	2	1	3	3	3	0.333333	0.0128607
Defa43	0	3	2	6	3	4	0.384615	0.0496503
Defa42	0	3	2	6	3	4	0.384615	0.0496503
Letm2	1	1	1	3	4	3	0.3	0.00109606
Map1s	2	0	2	6	8	4	0.222222	0.0124481
Mvb12a	0	0	1	1	2	2	0.2	0.0237103
Zfp882	0	0	0	2	2	1	0	0.00374522
Asf1b	0	0	0	2	2	1	0	0.00374522
Gm5914	0	1	0	1	2	3	0.166667	0.0333833
Terf2	2	1	3	6	7	4	0.352941	0.0126932
8030455M16Rik	0	0	0	1	3	1	0	0.0333833
Pts	0	1	2	2	3	3	0.375	0.0333833
Kbtbd3	0	1	0	2	2	1	0.2	0.0237103
Smco4	0	1	0	2	5	3	0.1	0.0167359
Bbs9	3	4	2	7	5	8	0.45	0.0126932
Slc26a6	4	5	6	15	9	13	0.405405	0.00839972
Slc44a2	0	3	1	4	4	3	0.363636	0.0342936
Rgl3	0	0	0	2	1	1	0	0.00806504
Rpusd4	0	0	1	2	1	2	0.2	0.0237103
Slc37a4	1	0	1	3	2	5	0.2	0.0237103
Man2c1os	0	1	0	3	1	2	0.166667	0.0333833
LOC115487230	0	0	0	2	1	2	0	0.00374522
Twf2	1	1	0	4	3	2	0.222222	0.0124481
Ifrd2	2	0	0	4	3	2	0.222222	0.0286176
Csrnp1	0	0	0	1	1	2	0	0.00806504
Foxo4	0	1	0	2	2	2	0.166667	0.00374522
Tlr7	0	0	0	2	1	1	0	0.00806504
Fyn	1	1	1	2	4	2	0.375	0.0333833
Ppfia2	0	0	1	2	1	2	0.2	0.0237103
Otogl	1	0	0	2	2	3	0.142857	0.0066178
Smlr1	0	0	0	3	3	2	0	0.000661948
Hddc2	0	0	0	1	2	2	0	0.00374522
Fam241b	0	0	0	1	1	2	0	0.00806504
Cstb	0	0	0	1	2	1	0	0.00806504
Mier2	0	4	2	6	5	5	0.375	0.0250754
Fbxo7	1	0	2	4	2	3	0.333333	0.035242
Slc17a8	1	0	0	3	4	2	0.111111	0.00806504
Gm29684	4	4	3	9	11	8	0.392857	0.00192897
Shmt2	0	1	1	3	3	2	0.25	0.0066178
Rdh5	0	0	1	2	2	1	0.2	0.0237103
Med24	2	1	2	4	4	2	0.5	0.0445047
Dnah17	1	1	1	5	4	2	0.272727	0.0195103
Snrnp25	0	0	1	3	1	2	0.166667	0.0333833
Lyrm7os	0	0	0	1	1	3	0	0.0333833
Per1	0	1	0	2	3	1	0.166667	0.0333833
Pex12	0	0	0	1	1	2	0	0.00806504
Gngt2	0	1	1	3	1	3	0.285714	0.0445047
Snx11	1	0	1	4	5	2	0.181818	0.0167359
Arhgap23	1	2	0	3	3	2	0.375	0.0333833
Cdc6	1	2	0	2	4	3	0.333333	0.035242
Stat5a	0	1	0	3	2	2	0.142857	0.0066178
2810410L24Rik	0	0	0	1	1	3	0	0.0333833
Cipc	3	5	3	6	9	7	0.5	0.0147357
Serpina3g	0	0	0	2	3	1	0	0.0128607
Mir7094-1	0	0	0	1	1	2	0	0.00806504
Shisal2b	0	0	0	2	1	2	0	0.00374522
H2ac13	0	0	0	3	3	1	0	0.0124481
H1f4	2	1	3	4	4	4	0.5	0.0128607
4921525O09Rik	0	0	0	4	4	1	0	0.019971
Nfil3	0	0	0	6	4	1	0	0.0325543
Hrh2	0	0	0	1	2	3	0	0.0128607
4833420G17Rik	1	3	1	12	12	8	0.15625	0.00189755
Armh4	0	0	1	2	2	1	0.2	0.0237103
Fut11	0	0	0	1	1	2	0	0.00806504
Timm23	1	2	2	5	5	2	0.416667	0.0456301
Gm43305	6	7	2	14	15	7	0.416667	0.0380864
Tssk4	0	1	0	2	2	1	0.2	0.0237103
Npr3	0	0	0	2	1	1	0	0.00806504
Gsdmc3	4	6	3	11	6	9	0.5	0.0316692
Sharpin	1	0	0	3	1	5	0.111111	0.0453666
Csf2rb	0	1	1	3	3	1	0.285714	0.0445047
C1qtnf6	0	0	0	2	1	1	0	0.00806504
Krt78	2	0	0	3	2	2	0.285714	0.0445047
Abi3bp	6	5	2	10	9	17	0.361111	0.0257129
Clic6	1	1	0	5	2	2	0.222222	0.0456301
Rogdi	0	1	1	2	2	2	0.333333	0.00806504
Pla2g10	0	0	0	1	2	1	0	0.00806504
9030404E10Rik	0	1	0	5	1	4	0.1	0.0369631
Slc51a	5	10	7	19	16	9	0.5	0.0451886
Spice1	1	1	0	2	3	2	0.285714	0.0120551
Mrpl39	1	1	1	4	2	4	0.3	0.0124481
Fam3b	4	9	6	17	10	11	0.5	0.036658
Mx1	0	0	0	2	8	4	0	0.0286176
8430430B14Rik	0	0	0	1	3	1	0	0.0333833
Gm2885	0	0	0	3	2	3	0	0.000661948
Unc93a2	5	3	5	10	7	10	0.481481	0.0088987
Ccr6	0	1	0	3	4	2	0.111111	0.00806504
Acat2	1	2	0	3	4	3	0.3	0.0124481
Msrb1	0	0	0	2	1	1	0	0.00806504
Haghl	0	0	0	2	3	1	0	0.0128607
D630044L22Rik	0	0	0	1	1	2	0	0.00806504
Decr2	3	1	2	7	5	3	0.4	0.0404001
Phf1	0	2	2	6	4	5	0.266667	0.0070863
Tbc1d22b	4	4	3	9	6	9	0.458333	0.0073603
H2-Q9	1	0	1	4	3	2	0.222222	0.0124481
H2-Q7	1	0	1	4	3	2	0.222222	0.0124481
Flot1	3	2	1	4	5	3	0.5	0.035242
Mir1894	0	0	0	1	1	3	0	0.0333833
Mrpl2	1	1	1	3	2	2	0.428571	0.00806504
Nfya	0	0	1	1	2	3	0.166667	0.0333833
Gm30794	0	0	0	2	1	1	0	0.00806504
Marchf3	3	1	0	7	3	6	0.25	0.0275203
Cdc23	1	1	2	4	5	6	0.266667	0.00266406
Aldh7a1	0	0	0	2	3	1	0	0.0128607
Mir5107	0	0	0	2	1	1	0	0.00806504
Cc2d2b	1	0	0	1	2	3	0.166667	0.0333833
Nrxn2	0	0	0	2	1	1	0	0.00806504
Kat5	1	0	1	4	2	3	0.222222	0.0124481
Map4k2	0	0	0	4	6	4	0	0.00109606
Vegfb	0	0	1	5	2	2	0.111111	0.0323384
Lgals12	1	2	1	4	4	2	0.4	0.0275203
Ints5	0	0	1	6	4	2	0.0833333	0.0189983
Patl1	2	1	1	6	4	7	0.235294	0.00502986
Fam122a	0	0	0	1	2	1	0	0.00806504
Ldb1	2	1	2	4	3	4	0.454545	0.0066178

## Sheet: Crypts noise up
	N18007C_Mut	N18009C_Mut	N18017C_Mut	N18001C_WT	N18003C_WT	N18005C_WT	Mut/WT ratio	T test
Flacc1	2	5	4	0	1	1	5.5	0.0167359
Dnah7b	7	7	2	0	1	2	5.33333	0.034967
Dnah7a	12	15	8	2	2	7	3.18182	0.0190513
Pard3b	47	90	36	18	16	21	3.14545	0.0380715
Nek7	5	2	5	2	1	1	3	0.0323384
Rabgap1l	15	32	22	4	10	16	2.3	0.0486238
Smyd3	16	25	9	6	6	8	2.5	0.0496882
Tcea1	5	16	10	1	4	3	3.875	0.0404195
Lmbrd1	9	9	11	5	4	4	2.23077	0.00100936
Tmem131	20	45	26	15	10	13	2.39474	0.0413705
Rev1	11	12	7	3	2	2	4.28571	0.00401156
Wdr75	5	4	5	2	4	1	2	0.0342936
Dnah7c	12	16	4	0	0	1	32	0.0217033
Myo1b	9	13	11	0	8	5	2.53846	0.0312946
Ankrd44	9	10	8	2	4	4	2.7	0.00150819
Bzw1	6	9	8	5	1	1	3.28571	0.0144686
Spats2l	5	12	8	2	3	0	5	0.0196759
Fam126b	5	5	4	2	1	4	2	0.0342936
Trak2	8	8	6	5	1	4	2.2	0.0218297
Pikfyve	15	11	14	8	6	6	2	0.00416756
Cps1	30	70	54	16	25	7	3.20833	0.0250345
Ttll4	7	10	9	5	2	5	2.16667	0.0124481
Rhbdd1	4	8	5	3	3	1	2.42857	0.0361715
Ngef	10	12	9	5	8	1	2.21429	0.0312248
Ugt1a6a	18	36	15	5	4	3	5.75	0.0223643
Ugt1a7c	31	50	22	6	5	7	5.72222	0.0133319
Ugt1a10	31	50	23	6	5	7	5.77778	0.0116779
Ugt1a6b	26	47	18	6	5	4	6.06667	0.0215554
Lrrfip1	8	11	11	6	3	4	2.30769	0.00657904
Atg4b	8	11	6	6	2	1	2.77778	0.0323384
Bcl2	4	9	6	0	2	0	9.5	0.0119556
Insig2	7	10	5	2	2	2	3.66667	0.0106894
Gpr39	9	12	9	4	4	3	2.72727	0.00193142
Zranb3	12	13	6	3	3	7	2.38462	0.0395419
Mgat5	38	44	35	16	20	13	2.38776	0.0012216
Ubxn4	19	20	14	12	9	5	2.03846	0.0153334
Pla2g4a	3	4	2	1	0	1	4.5	0.0124481
Hmcn1	2	7	4	1	0	1	6.5	0.0348579
Cep350	20	33	23	12	12	12	2.11111	0.01373
Tor3a	5	5	4	3	2	2	2	0.0038813
Cop1	16	30	15	7	8	12	2.25926	0.0446957
Cdc42bpa	27	29	20	7	12	10	2.62069	0.00356985
Cenpf	5	3	4	1	3	1	2.4	0.0286176
Mcm3	2	4	4	2	2	1	2	0.0445047
Gm26788	2	2	4	1	0	1	4	0.0275203
Uggt1	14	28	26	13	7	10	2.26667	0.027223
Neurl3	5	12	10	5	4	1	2.7	0.0389385
Unc50	1	3	4	0	1	0	8	0.0342936
Mgat4a	37	49	39	23	12	12	2.65957	0.00378995
Mitd1	4	2	4	1	2	2	2	0.0445047
Eif5b	10	10	7	0	4	3	3.85714	0.00650597
Fhl2	9	9	12	5	2	1	3.75	0.00468742
Uxs1	9	15	8	1	4	4	3.55556	0.0166156
Ormdl1	3	4	2	0	2	0	4.5	0.0286176
Mob4	4	6	3	1	0	2	4.33333	0.0170547
Nif3l1	2	4	4	1	2	0	3.33333	0.0286176
Nop58	6	15	9	3	5	2	3	0.0375652
Ino80d	12	18	15	6	3	3	3.75	0.00266406
Fastkd2	17	26	12	6	9	3	3.05556	0.0250814
Rpe	2	5	6	0	0	1	13	0.016339
Acadl	11	18	9	5	3	6	2.71429	0.0246575
D230017M19Rik	4	3	4	3	1	0	2.75	0.0342936
Zfp142	4	4	4	2	1	3	2	0.0128607
Abcb6	9	6	10	3	3	1	3.57143	0.00600448
Utp14b	1	6	4	0	1	0	11	0.0445047
Cab39	13	15	10	6	5	7	2.11111	0.00650597
Psmd1	8	14	10	1	4	5	3.2	0.0131972
Usp40	11	9	14	7	4	6	2	0.014499
Ugt1a2	10	24	9	4	4	1	4.77778	0.0418234
Ugt1a5	13	30	11	4	4	2	5.4	0.0364422
Ugt1a1	10	22	9	4	2	1	5.85714	0.028344
Ube2f	5	10	6	1	3	1	4.2	0.0164504
Scly	2	6	4	2	1	1	3	0.0453666
Septin2	7	19	10	3	3	2	4.5	0.0307412
Thap4	2	2	2	0	0	1	6	0.00374522
Ing5	3	3	2	1	1	1	2.66667	0.00374522
Macir	4	6	6	2	3	1	2.66667	0.00972088
Gin1	7	6	8	2	4	1	3	0.00572346
Kdsr	7	8	5	0	3	5	2.5	0.0391124
Dsel	2	2	1	1	0	0	5	0.0237103
Tfcp2l1	8	7	9	6	1	1	3	0.0195103
Ddx18	3	3	6	0	2	2	3	0.0453666
C4bp	4	5	5	0	2	2	3.5	0.00552825
Mdm4	15	18	16	6	2	5	3.76923	0.000646489
Kdm5b	13	15	9	5	3	5	2.84615	0.0066178
Timm17a	2	3	3	1	2	0	2.66667	0.0333833
Zbtb41	1	4	5	1	1	0	5	0.0496503
Rnf2	6	7	3	2	1	3	2.66667	0.0333833
Lamc1	4	7	4	2	2	0	3.75	0.0189983
Rc3h1	11	15	13	4	5	6	2.6	0.00172419
Zbtb37	3	3	4	1	1	0	5	0.00240634
Gas5	6	8	9	2	2	2	3.83333	0.00150819
Pogk	4	4	4	2	0	0	6	0.00374522
Hsd17b7	4	3	4	3	1	1	2.2	0.0275203
Dedd	6	5	5	4	1	2	2.28571	0.0167359
Dcaf8	12	10	12	4	7	4	2.26667	0.00310681
Igsf9	12	13	16	11	3	6	2.05	0.0279902
Tagln2	5	8	5	4	3	1	2.25	0.0333833
Tfb2m	2	3	3	1	2	0	2.66667	0.0333833
Rrp15	15	6	9	1	4	5	3	0.041737
Flvcr1	9	10	10	1	1	1	9.66667	6.50065e-06
Cr1l	6	9	5	4	2	3	2.22222	0.0256872
Ccdc148	2	4	2	0	1	0	8	0.0175842
Lrp1b	4	5	3	0	1	0	12	0.00266406
Gm6793	13	12	11	6	3	9	2	0.0151598
Usp6nl	15	30	22	8	6	14	2.39286	0.0292943
Frmd4a	4	2	5	0	2	1	3.66667	0.0323384
Gapvd1	23	28	25	14	10	7	2.45161	0.00192548
Cobll1	9	12	9	5	5	3	2.30769	0.00460294
Fmn1	13	30	19	9	8	12	2.13793	0.0490944
Pofut1	7	10	8	4	4	2	2.5	0.00531831
Gm2026	17	32	16	6	2	6	4.64286	0.0167469
Tshz2	7	10	9	3	2	1	4.33333	0.0015991
Itih5	6	8	5	5	1	2	2.375	0.0348579
Cubn	48	79	59	38	10	40	2.11364	0.0347871
Mrc1	5	5	4	1	0	2	4.66667	0.00266406
Etl4	24	34	19	11	18	9	2.02632	0.0331341
Arhgap21	21	26	10	8	2	10	2.85	0.0402948
Myo3a	7	3	12	1	0	0	22	0.0279902
Qsox2	3	9	5	2	2	0	4.25	0.0415564
Ptpa	8	14	10	6	4	0	3.2	0.0211972
Garnl3	2	2	1	1	0	0	5	0.0237103
Pbx3	9	7	10	4	4	1	2.88889	0.00657904
Mrrf	2	3	1	1	0	0	6	0.0333833
Rabgap1	12	8	10	4	1	7	2.5	0.0224544
Nek6	9	15	13	9	3	4	2.3125	0.0261145
Nr6a1	33	31	16	8	15	13	2.22222	0.0316913
Mbd5	4	3	4	2	2	1	2.2	0.0066178
Stam2	12	15	8	5	4	4	2.69231	0.0116997
Acvr1	6	10	7	3	1	5	2.55556	0.0244058
Fap	2	3	4	2	0	1	3	0.035242
Itga6	28	34	30	11	16	16	2.13953	0.00126921
Map3k20	7	11	7	5	1	4	2.5	0.0247714
Ola1	4	4	4	2	1	3	2	0.0128607
Osbpl6	11	19	15	6	10	5	2.14286	0.022298
Cwc22	2	6	6	1	2	1	3.5	0.0361715
Zdhhc5	11	11	8	2	9	3	2.14286	0.0453666
Mtch2	9	18	17	6	3	2	4	0.0118091
Phf21a	12	26	13	5	7	7	2.68421	0.0396861
Pax6os1	2	5	4	1	0	2	3.66667	0.0323384
Elp4	4	11	7	1	0	2	7.33333	0.0198892
Immp1l	7	8	6	1	2	4	3	0.00572346
Knl1	16	18	11	2	10	6	2.5	0.0221765
Dnajc17	5	6	2	0	0	1	13	0.016339
Adal	6	4	4	3	2	1	2.33333	0.0195103
Ubr1	9	12	11	4	6	6	2	0.00424857
Zfp661	2	2	2	0	1	0	6	0.00374522
Zc3h6	3	6	4	1	2	3	2.16667	0.0456301
Mcm8	1	3	2	1	0	0	6	0.0333833
Cbfa2t2	16	20	11	4	6	8	2.61111	0.0137119
Ctnnbl1	5	6	4	1	3	0	3.75	0.0126932
Tti1	3	5	3	1	1	1	3.66667	0.00806504
Gm14391	3	6	4	2	1	1	3.25	0.0167359
Fam171a1	6	11	7	3	3	2	3	0.0134987
Nmt2	3	5	6	2	1	1	3.5	0.0120551
Atp5c1	11	18	17	5	2	6	3.53846	0.00580116
Il15ra	4	5	6	2	3	2	2.14286	0.00806504
Hacd1	5	6	5	3	2	3	2	0.00240634
Yme1l1	15	22	18	7	6	7	2.75	0.00237436
Zmynd19	2	6	3	0	1	0	11	0.0278272
Slc34a3	1	6	5	1	0	0	12	0.0394638
Gtf3c4	2	4	3	2	1	1	2.25	0.0333833
Ttf1	6	5	6	3	2	1	2.83333	0.00266406
Setx	21	20	16	8	6	8	2.59091	0.00109606
BC005624	2	4	4	2	2	1	2	0.0445047
Dnm1	15	17	15	8	8	5	2.2381	0.000980371
Lrsam1	13	16	10	10	7	0	2.29412	0.0497207
Rbm18	4	3	2	1	2	0	3	0.035242
Rc3h2	16	27	18	6	7	11	2.54167	0.0146523
Acvr2a	6	13	10	6	2	4	2.41667	0.0360461
Gm48908	2	3	3	1	2	1	2	0.0237103
Arl5a	4	7	5	2	2	1	3.2	0.00885215
Gm46741	4	4	5	1	0	0	13	0.000528782
Cd302	4	3	6	1	2	2	2.6	0.0237103
Dync1i2	9	17	10	5	1	3	4	0.0156817
Hat1	7	8	4	2	3	3	2.375	0.0211972
Lnpk	3	5	5	2	1	1	3.25	0.00789992
Nfe2l2	2	6	7	2	1	0	5	0.035242
Fnbp4	10	11	6	3	3	3	3	0.00856648
Accs	2	3	5	0	0	1	10	0.0167359
Traf6	7	5	6	2	5	1	2.25	0.0333833
Dnajc24	5	2	3	1	1	1	3.33333	0.0286176
Lin7c	3	4	5	3	2	1	2	0.035242
Emc4	5	5	3	0	0	1	13	0.00291034
Spred1	8	6	7	6	0	2	2.625	0.0399127
Exd1	2	3	1	1	0	0	6	0.0333833
Eif3j1	8	12	11	3	0	4	4.42857	0.00463085
Eif3j2	8	12	11	3	0	4	4.42857	0.00463085
Slc30a4	9	17	6	3	2	3	4	0.0362102
Myef2	6	8	5	0	4	2	3.16667	0.020321
Slc27a2	3	6	6	2	2	0	3.75	0.0189983
Stard7	7	12	9	2	5	6	2.15385	0.0284418
Fahd2a	2	2	2	0	0	1	6	0.00374522
Nop56	3	6	3	1	0	1	6	0.0170547
Slc23a2	21	27	18	10	7	8	2.64	0.00402073
Jag1	5	2	5	1	2	1	3	0.0323384
Snord17	1	2	2	0	1	0	5	0.0237103
Polr3f	1	3	2	0	1	0	6	0.0333833
Zfp937	3	5	6	1	0	1	7	0.0066178
Zfp442	2	2	4	0	0	1	8	0.0175842
Snph	6	2	5	2	0	1	4.33333	0.0333833
Bcl2l1	4	6	3	1	1	1	4.33333	0.00972088
Plagl2	6	7	3	2	1	0	5.33333	0.0156879
Mapre1	3	7	6	0	2	0	8	0.0136954
Chmp4b	5	12	10	4	5	3	2.25	0.0408117
Pxmp4	3	4	4	2	2	1	2.2	0.0066178
Eif2s2	8	11	5	1	2	3	4	0.0151598
Itch	13	25	16	8	10	7	2.16	0.0298893
Gss	8	9	6	4	3	2	2.55556	0.00572346
Rbm12	4	9	7	1	2	2	4	0.0142301
Cpne1	6	14	11	3	2	4	3.44444	0.0189983
Scand1	3	4	3	0	1	2	3.33333	0.0124481
Cnbd2	5	3	2	1	1	1	3.33333	0.0286176
Rab5if	3	6	5	3	2	0	2.8	0.0369631
Rprd1b	12	20	11	4	7	4	2.86667	0.0182502
R3hdml	2	2	3	1	1	0	3.5	0.0120551
Hnf4aos	6	6	6	0	1	0	18	3.51053e-05
Bcas1	17	27	13	6	8	12	2.19231	0.0421439
Stx16	6	8	8	1	0	5	3.66667	0.0164504
Gm6710	2	7	5	2	0	0	7	0.0333059
Zfp966	3	3	1	0	1	1	3.5	0.0445047
Zfp967	3	3	1	0	1	1	3.5	0.0445047
Zfp968	3	3	1	0	1	1	3.5	0.0445047
Zfp973	3	5	3	2	1	0	3.66667	0.0195103
Zfp965	3	5	3	2	1	0	3.66667	0.0195103
Zfp970	5	12	4	0	0	1	21	0.0292114
Gm14325	2	3	3	1	1	2	2	0.0237103
Gm14326	6	4	5	1	2	2	3	0.00374522
Mrgbp	4	4	1	0	1	1	4.5	0.0456301
Gid8	4	6	7	1	2	3	2.83333	0.0126932
Zfp512b	3	5	4	3	0	2	2.4	0.0456301
Zfp704	33	33	22	8	7	9	3.66667	0.00227149
Naaladl2	4	8	6	1	4	3	2.25	0.041737
Gask1b	3	2	1	0	0	1	6	0.0333833
Golph3l	13	13	11	4	10	2	2.3125	0.024251
Tet2	17	9	13	4	4	3	3.54545	0.00806504
Usp33	12	24	16	8	6	5	2.73684	0.0194837
Prkci	4	9	8	3	1	1	4.2	0.0164504
Spata5	8	11	7	0	7	3	2.6	0.043209
Larp1b	9	14	8	4	3	5	2.58333	0.0155628
Jade1	7	13	9	4	3	0	4.14286	0.0131972
Maml3	22	29	22	9	20	7	2.02778	0.0287043
Plch1	6	14	9	3	1	5	3.22222	0.0312946
Rapgef2	9	4	5	1	1	3	3.6	0.0300241
Etfdh	10	6	7	1	1	3	4.6	0.00600448
Trim2	15	32	25	12	9	10	2.32258	0.0262951
Fbxw7	8	11	9	2	2	3	4	0.000878305
Dap3	4	8	7	1	4	3	2.375	0.0348579
5830417I10Rik	15	16	13	7	10	4	2.09524	0.00844814
Creb3l4	5	3	4	2	0	2	3	0.0195103
Nup210l	11	15	11	3	2	10	2.46667	0.0308291
Setdb1	7	13	9	7	2	4	2.23077	0.0399577
Vps45	6	8	3	2	3	1	2.83333	0.0394638
Spag17	2	4	5	0	0	1	11	0.0120551
Trim33	13	21	11	5	8	4	2.64706	0.0233635
Ahcyl1	6	12	9	2	5	5	2.25	0.0333833
Vav3	3	4	4	1	2	1	2.75	0.0038813
Snx7	10	14	7	4	4	4	2.58333	0.017702
Abcd3	11	29	20	8	5	11	2.5	0.0467995
Pde5a	30	35	24	13	12	16	2.17073	0.00463085
Fnbp1l	11	18	9	3	7	4	2.71429	0.0275203
Ap1ar	10	22	13	5	4	5	3.21429	0.0231094
Zgrf1	7	13	9	2	4	5	2.63636	0.0191531
Dapp1	3	6	3	1	2	2	2.4	0.0456301
Pkn2	12	15	16	5	11	5	2.04762	0.017376
Hs2st1	17	39	23	9	9	16	2.32353	0.0488458
Gipc2	14	21	12	4	5	8	2.76471	0.0142301
Srsf11	7	7	5	5	2	1	2.375	0.0279643
Tpd52	17	19	10	8	6	4	2.55556	0.0172529
Mfn1	4	8	7	2	4	3	2.11111	0.0333833
Ttc14	7	4	8	4	1	4	2.11111	0.049991
Atp11b	22	38	25	10	13	12	2.42857	0.0144076
Bbs7	3	3	1	1	0	1	3.5	0.0445047
Hspa4l	7	7	5	4	2	2	2.375	0.00885215
Abhd18	8	10	4	1	2	4	3.14286	0.0321451
Setd7	6	11	7	4	2	5	2.18182	0.034967
Glt28d2	2	5	2	0	0	1	9	0.0323384
Snord73a	4	6	6	3	2	1	2.66667	0.00972088
Rps3a1	12	30	14	7	6	2	3.73333	0.0406817
Gpatch4	3	2	6	0	2	0	5.5	0.0472232
Lmna	11	10	12	5	4	0	3.66667	0.00402495
Mir7011	1	3	2	0	1	0	6	0.0333833
Pbxip1	3	3	3	1	2	1	2.25	0.00374522
Dcst1	2	2	4	1	1	1	2.66667	0.0333833
S100a16	3	2	2	2	0	0	3.5	0.0445047
Them4	5	7	8	0	1	1	10	0.00156279
Cgn	13	16	10	10	6	3	2.05263	0.0333833
Prune1	7	9	7	6	4	1	2.09091	0.0333059
Ensa	3	4	3	1	2	2	2	0.0120551
Cd160	1	3	3	1	1	0	3.5	0.0445047
Fmo5	7	20	13	4	3	4	3.63636	0.0312111
Ptgfrn	7	15	8	6	2	1	3.33333	0.0380864
Nras	4	4	5	2	1	2	2.6	0.00240634
Ap4b1	5	7	3	2	0	3	3	0.041737
Rsbn1	8	10	4	2	2	1	4.4	0.0171443
Capza1	16	21	13	7	8	3	2.77778	0.00935115
Cttnbp2nl	6	10	4	2	0	1	6.66667	0.0189531
Wdr77	3	4	5	3	1	1	2.4	0.0286176
Eps8l3	12	21	13	8	7	8	2	0.0277959
Prpf38b	6	5	7	1	4	2	2.57143	0.0126932
Lrrc39	2	1	2	0	0	1	5	0.0237103
Trmt13	7	4	8	0	1	1	9.5	0.00523483
Cnn3	4	6	6	3	1	3	2.28571	0.0167359
F3	4	2	5	2	0	0	5.5	0.0266691
Gclm	2	4	3	1	1	0	4.5	0.0124481
Sec24d	14	16	17	8	5	4	2.76471	0.00128513
Aimp1	3	10	4	1	1	1	5.66667	0.0498242
Manba	15	9	8	2	7	3	2.66667	0.0333833
Syde2	5	14	10	2	4	2	3.625	0.0298751
Fubp1	9	23	13	5	3	6	3.21429	0.0360641
Rabggtb	2	5	5	2	1	1	3	0.0323384
Zranb2	8	11	3	1	2	2	4.4	0.0370107
Erp44	12	13	10	0	8	3	3.18182	0.016339
Fggy	5	5	3	2	2	2	2.16667	0.0124481
Mtor	12	21	21	12	8	6	2.07692	0.0275594
Tgs1	15	23	13	2	4	5	4.63636	0.00688582
Chd7	14	25	16	5	9	7	2.61905	0.0169205
Runx1t1	2	4	2	1	0	1	4	0.0275203
Pip4p2	3	2	3	1	2	1	2	0.0237103
Mob3b	11	13	8	4	4	6	2.28571	0.00994538
Aco1	6	16	16	3	5	5	2.92308	0.0351676
Arhgef39	3	8	7	1	2	2	3.6	0.0251241
Invs	2	10	6	0	0	2	9	0.0453666
Ptpn3	13	24	19	9	9	10	2	0.021639
Lpar1	1	4	3	0	0	1	8	0.0342936
Ptgr1	5	9	6	2	2	3	2.85714	0.0127407
Ccdc171	10	11	7	2	5	5	2.33333	0.0134987
Ttc39b	8	11	13	4	5	7	2	0.0174599
Mllt3	5	2	2	1	0	1	4.5	0.0456301
Prkaa2	21	19	11	7	5	5	3	0.0111349
Fyb2	13	12	7	3	3	4	3.2	0.00885215
Scp2	12	9	12	4	4	8	2.0625	0.0136387
Orc1	3	5	4	1	0	0	12	0.00266406
Gpbp1l1	17	25	18	12	8	10	2	0.0112625
Kdm4a	7	6	5	4	1	1	3	0.0128607
Foxj3	7	8	7	3	1	4	2.75	0.0038813
Rragc	5	5	4	3	2	2	2	0.0038813
Ago3	16	15	12	4	6	4	3.07143	0.0010766
Ptp4a2	25	37	20	12	11	6	2.82759	0.0151515
Eya3	7	12	13	3	7	3	2.46154	0.0251285
Lypla2	2	3	3	1	1	1	2.66667	0.00374522
Micos10	6	3	6	2	0	2	3.75	0.0189983
Zfp991	4	13	13	1	2	0	10	0.0210696
Kif1b	34	28	24	8	10	13	2.77419	0.00242802
Ski	9	15	10	3	6	4	2.61538	0.0135554
Ubxn2b	5	4	1	0	1	0	10	0.0369631
Ndufaf6	6	5	9	2	3	3	2.5	0.016339
Ccne2	3	2	2	1	0	1	3.5	0.0120551
Dpy19l4	10	14	5	3	5	2	2.9	0.0412835
Cdh17	40	76	50	32	22	21	2.21333	0.0274157
Tmem67	2	3	2	0	1	0	7	0.0066178
Ccnc	4	6	3	2	2	1	2.6	0.0237103
Casp8ap2	3	8	5	2	2	1	3.2	0.0348579
Rragd	6	10	7	0	0	1	23	0.00209054
Topors	2	2	3	0	1	0	7	0.0066178
Gne	19	16	12	10	5	2	2.76471	0.0159124
Aldh1b1	7	13	10	1	6	2	3.33333	0.0193696
Xpa	2	2	3	1	0	1	3.5	0.0120551
Ncbp1	6	5	8	2	5	1	2.375	0.0348579
Coro2a	36	45	36	26	18	13	2.05263	0.00718596
Tgfbr1	6	4	4	1	3	1	2.8	0.0167359
Stx17	8	7	8	5	5	1	2.09091	0.0218297
Fsd1l	10	15	10	2	4	3	3.88889	0.0039831
4933430I17Rik	2	5	4	0	0	1	11	0.0120551
Psip1	4	2	2	0	1	0	8	0.0175842
Dennd4c	20	27	26	9	5	13	2.7037	0.00425497
Lrrc19	6	7	3	1	2	3	2.66667	0.0333833
Cpt2	3	7	6	2	3	1	2.66667	0.0333833
Cmpk1	11	17	7	6	2	5	2.69231	0.0400384
Uqcrh	4	8	7	2	2	1	3.8	0.0100461
Tmem69	3	2	2	1	0	1	3.5	0.0120551
Ipp	6	6	6	2	1	2	3.6	0.00010102
Prdx1	14	25	14	8	7	6	2.52381	0.0226501
Akr1a1	11	20	16	9	9	5	2.04348	0.0260853
Plk3	2	2	2	1	1	0	3	0.00806504
Szt2	23	37	24	17	13	12	2	0.0211822
Cdc20	2	2	2	1	0	0	6	0.00374522
Mfsd2a	5	6	4	3	3	1	2.14286	0.0195103
Pabpc4	3	5	5	2	2	1	2.6	0.0116076
Ndufs5	3	1	3	0	0	1	7	0.0275203
Ndufs5-ps	3	1	3	0	0	1	7	0.0275203
Snip1	3	3	3	2	0	1	3	0.0128607
Gnl2	4	3	5	1	2	3	2	0.035242
Mrps15	3	4	3	1	0	1	5	0.00240634
Thrap3	12	26	16	10	9	7	2.07692	0.0466827
Ago4	3	4	5	2	0	1	4	0.0106558
Srsf4	5	11	5	3	0	1	5.25	0.0302629
Ythdf2	14	10	17	7	6	5	2.27778	0.0110152
Rcc1	5	5	4	4	2	1	2	0.0342936
Wdtc1	6	9	13	6	3	3	2.33333	0.0388708
Kdf1	4	7	6	2	1	2	3.4	0.0066178
Gm42323	2	3	3	1	1	2	2	0.0237103
Maco1	6	13	12	4	6	4	2.21429	0.0341164
Mul1	5	2	4	2	1	1	2.75	0.0342936
Cda	4	9	8	2	2	1	4.2	0.0134987
Iffo2	4	4	2	0	1	1	5	0.0116076
Epha2	9	9	13	5	4	6	2.06667	0.0106894
Ddi2	13	19	14	10	2	3	3.06667	0.0149022
Zfp992	4	7	7	0	1	1	9	0.00359116
Zfp933	5	8	4	0	2	3	3.4	0.0275203
Gm572	4	2	2	0	0	1	8	0.0175842
Clstn1	13	18	14	6	9	3	2.5	0.00879218
Nol9	8	14	6	4	5	2	2.54545	0.0456496
Icmt	6	6	6	3	1	1	3.6	0.001445
Morn1	4	4	3	2	1	1	2.75	0.0038813
Faap20	4	4	3	2	2	0	2.75	0.0175842
Gm5801	7	8	8	3	4	4	2.09091	0.000528782
Gm16008	9	10	4	5	1	2	2.875	0.0432763
Orc5	4	9	6	3	0	3	3.16667	0.034967
Pds5a	24	38	16	14	10	11	2.22857	0.0467686
Adgrl3	2	4	3	1	0	2	3	0.035242
Mad1l1	7	7	5	3	2	4	2.11111	0.00972088
Cyp3a25	10	22	14	2	6	4	3.83333	0.0189531
Akap9	45	49	28	12	21	18	2.39216	0.0136351
Cfap69	2	2	3	1	0	1	3.5	0.0120551
Adam22	3	5	1	0	1	0	9	0.0453666
Abcb1a	37	66	39	12	15	13	3.55	0.0111801
Rundc3b	7	17	13	2	3	3	4.625	0.0148988
Sema3c	25	10	13	0	4	5	5.33333	0.0272935
9530036O11Rik	5	7	5	4	1	2	2.42857	0.0196759
Babam2	12	16	6	5	3	2	3.4	0.0289611
Ppp1cb	6	13	7	5	1	3	2.88889	0.0418234
Maea	8	6	5	3	2	4	2.11111	0.0170547
Tbc1d19	2	3	2	1	1	1	2.33333	0.00806504
Arap2	18	34	17	8	13	10	2.22581	0.0451161
Pgm2	8	6	9	4	2	5	2.09091	0.016339
Tbc1d1	12	22	12	8	9	6	2	0.0451305
Ube2k	10	13	10	5	5	6	2.0625	0.00289228
Apbb2	12	29	13	6	2	2	5.4	0.0303985
Limch1	2	2	2	1	0	0	6	0.00374522
Dcun1d4	3	4	6	1	2	1	3.25	0.0167359
Scarb2	11	11	13	5	6	1	2.91667	0.00501545
Anxa3	5	6	6	3	2	0	3.4	0.0066178
Wdfy3	25	27	27	7	8	11	3.03846	0.000105583
Btbd8	2	5	6	2	2	0	3.25	0.0472232
Chek2	7	8	5	3	1	4	2.5	0.016339
Bicdl1	5	2	3	0	1	2	3.33333	0.0456301
Setd1b	13	19	9	6	5	4	2.73333	0.0215091
Vps33a	7	8	5	3	2	3	2.5	0.0066178
Ncor2	13	23	20	12	6	9	2.07407	0.0239937
Atp6v0a2	24	29	19	7	15	5	2.66667	0.0117011
Cux1	32	30	24	8	14	12	2.52941	0.00217841
Zkscan1	6	8	6	4	2	0	3.33333	0.0124481
Baiap2l1	24	25	23	11	13	10	2.11765	0.000137467
Cdk8	7	15	13	8	4	3	2.33333	0.0396535
Pds5b	8	16	9	0	6	2	4.125	0.0267235
Steap2	5	4	5	0	1	2	4.66667	0.00266406
Crot	10	6	9	4	5	2	2.27273	0.0175842
Armc10	3	4	2	0	2	1	3	0.035242
Napepld	2	6	4	1	2	1	3	0.0453666
Dnajc2	4	4	2	1	0	0	10	0.00789992
Nub1	4	8	7	1	5	2	2.375	0.0485926
Rnf32	6	5	5	0	0	4	4	0.0218297
Ube3c	11	21	13	7	5	9	2.14286	0.035242
Dnajb6	4	8	7	2	3	2	2.71429	0.016339
Tyms	4	6	4	2	2	3	2	0.0175842
Hadhb	10	15	13	8	6	4	2.11111	0.0114594
Hadha	12	21	17	11	3	9	2.17391	0.0319923
Gpn1	1	4	4	0	1	1	4.5	0.0456301
Uvssa	6	8	8	5	0	1	3.66667	0.0164504
Mxd4	4	9	5	3	3	1	2.57143	0.0463263
Man2b2	8	11	7	4	1	1	4.33333	0.00650597
Bst1	2	5	6	1	1	2	3.25	0.0369631
Pacrgl	5	3	4	2	3	1	2	0.035242
9230114K14Rik	2	2	2	1	1	0	3	0.00806504
Pi4k2b	12	10	6	5	4	3	2.33333	0.0226501
Rpl9	6	7	11	2	5	2	2.66667	0.0259898
Slc30a9	14	14	9	7	3	6	2.3125	0.0135554
Slain2	4	10	7	2	1	1	5.25	0.0162527
Uba6	7	4	4	2	3	1	2.5	0.0300849
Ugt2b34	10	17	14	6	2	4	3.41667	0.0071716
Sult1d1	4	13	7	1	2	2	4.8	0.0382019
Cdkl2	3	9	6	3	1	2	3	0.0467995
Naaa	4	6	9	2	3	3	2.375	0.0348579
Cnot6l	8	10	7	3	5	2	2.5	0.00800548
Prkg2	10	8	9	2	6	5	2.07692	0.0124481
Sparcl1	2	3	1	1	0	0	6	0.0333833
Thoc2l	6	5	5	2	1	3	2.66667	0.00374522
Ankle2	9	8	8	2	5	1	3.125	0.00523483
Ube3b	10	10	11	7	4	3	2.21429	0.00523483
Oasl2	6	8	6	1	5	0	3.33333	0.0244058
Rnf10	12	23	16	9	5	10	2.125	0.0323743
Rplp0	20	34	23	16	11	8	2.2	0.0224033
Sdsl	2	3	4	1	1	0	4.5	0.0124481
Oas1g	13	14	9	2	1	2	7.2	0.00135826
Oas1a	9	9	10	1	1	1	9.33333	7.59876e-06
Mapkapk5	9	12	10	5	7	3	2.06667	0.0106894
Atxn2	20	30	16	10	9	10	2.27586	0.0209238
Anapc7	7	9	6	2	3	2	3.14286	0.00303681
P2rx4	12	16	9	5	4	2	3.36364	0.00862641
Zcchc8	8	9	7	0	1	1	12	0.000194086
Sumf2	5	9	5	2	1	0	6.33333	0.0106894
Asl	4	7	4	4	0	0	3.75	0.0463263
Abhd11	3	4	4	1	3	1	2.2	0.0275203
Cldn3	3	4	5	2	0	1	4	0.0106558
Abhd11os	4	2	4	1	1	2	2.5	0.0275203
Baz1b	8	18	15	5	7	2	2.92857	0.0262916
Mdh2	6	18	12	2	5	3	3.6	0.0362045
Tmem120a	4	7	9	4	2	2	2.5	0.0333059
Orai2	10	10	6	3	4	3	2.6	0.00891632
Zscan21	4	3	4	1	1	2	2.75	0.0038813
Snx8	2	5	5	2	2	1	2.4	0.0456301
E130309D02Rik	6	4	4	2	2	2	2.33333	0.00806504
Atp5j2	6	5	6	3	3	1	2.42857	0.00552825
Rpl21	6	14	6	4	3	1	3.25	0.0497555
N4bp2l2	8	8	11	3	4	6	2.07692	0.0124481
Exoc4	14	32	16	6	9	9	2.58333	0.0468312
St7	5	7	3	3	2	2	2.14286	0.0453666
Plxna4	1	3	2	0	1	0	6	0.0333833
Smarcad1	10	10	8	5	1	4	2.8	0.00600448
Frmd4b	10	14	24	1	3	7	4.36364	0.0262844
Pparg	5	7	8	1	2	1	5	0.00240634
Slc25a13	6	4	6	3	3	2	2	0.0116076
Sdhaf3	5	15	6	2	2	0	6.5	0.043477
Phf14	10	19	10	3	5	3	3.54545	0.0192571
Cftr	33	46	39	9	5	18	3.6875	0.00297563
Tspan12	8	4	8	2	1	0	6.66667	0.00877023
Nrf1	13	10	7	4	8	3	2	0.0481705
Cnot4	9	11	7	3	4	6	2.07692	0.0162663
Trim24	15	14	6	1	3	1	7	0.0134046
Ubn2	15	23	15	6	9	11	2.03846	0.0207024
Zfp282	6	15	10	1	2	2	6.2	0.0149386
Snx10	2	2	2	1	0	1	3	0.00806504
9130019P16Rik	4	8	5	1	4	2	2.42857	0.0445047
Chn2	15	25	12	3	9	8	2.6	0.0350605
Pde1c	5	4	7	1	0	1	8	0.0038813
Tet3	18	17	18	9	7	10	2.03846	0.000336297
Aak1	10	20	16	6	6	7	2.42105	0.0185209
Lrig1	14	25	21	12	9	4	2.4	0.0212552
Rad18	3	7	5	2	0	0	7.5	0.0156879
Srgap3	1	3	2	1	0	0	6	0.0333833
Kdm5a	14	23	13	10	5	9	2.08333	0.034967
Wnk1	17	30	19	9	11	8	2.35714	0.0187902
Mical3	12	14	6	4	5	2	2.90909	0.0261145
Lpcat3	12	18	19	10	6	7	2.13043	0.0127407
Cracr2a	13	21	17	7	5	8	2.55	0.00695893
Dusp16	6	10	8	2	1	4	3.42857	0.00877023
Borcs5	3	3	3	2	1	1	2.25	0.00374522
Ccdc91	11	14	12	6	5	3	2.64286	0.00177615
Far2	14	21	15	6	7	2	3.33333	0.00596069
Dennd5b	22	36	19	7	9	15	2.48387	0.0281879
Samd9l	5	7	3	1	1	2	3.75	0.0189983
Mios	3	4	4	1	2	2	2.2	0.0066178
Tmem106b	2	2	4	1	0	0	8	0.0175842
Tmem168	3	2	6	0	2	0	5.5	0.0472232
Wasl	4	5	4	1	3	1	2.6	0.0116076
Slc35b4	1	3	2	1	0	0	6	0.0333833
Arhgef5	7	12	10	7	3	3	2.23077	0.0269216
Zfp783	3	4	5	3	1	0	3	0.0323384
Malsu1	3	7	5	1	1	1	5	0.0128607
Hoxa3	6	5	5	0	1	2	5.33333	0.001445
Fam13a	6	16	6	1	3	1	5.6	0.0435645
Rpia	4	6	5	0	0	2	7.5	0.0039831
Thnsl2	3	3	6	0	1	1	6	0.0170547
Immt	10	17	8	5	1	5	3.18182	0.0289611
Rnf181	1	2	3	1	0	0	6	0.0333833
Usp39	4	7	6	0	2	1	5.66667	0.00572346
Elmod3	4	5	6	1	2	3	2.5	0.0106558
Tgoln1	3	4	5	3	2	1	2	0.035242
Kcmf1	6	14	6	1	4	2	3.71429	0.0435862
Ccdc142	4	7	7	2	2	2	3	0.00806504
Dguok	2	7	9	2	0	1	6	0.0408117
Cct7	3	5	5	1	1	3	2.6	0.0237103
Nat8	4	4	1	1	1	0	4.5	0.0456301
Nat8f5	1	3	2	1	0	0	6	0.0333833
Dusp11	5	8	4	3	2	1	2.83333	0.0256872
Tgfa	7	7	5	2	1	0	6.33333	0.00188601
Anxa4	32	65	41	16	17	14	2.93617	0.01869
1810020O05Rik	1	5	3	0	0	1	9	0.0453666
Rab43	6	4	5	4	1	2	2.14286	0.0323384
Ruvbl1	6	5	6	2	1	3	2.83333	0.00266406
Plxna1	7	10	17	7	1	0	4.25	0.0390896
Slc6a6	26	36	25	18	15	8	2.12195	0.0144556
Arl6ip5	5	4	2	1	1	1	3.66667	0.0195103
Crbn	3	1	3	0	1	1	3.5	0.0445047
Trnt1	5	5	3	1	1	2	3.25	0.00789992
Gt(ROSA)26Sor	2	6	4	1	1	2	3	0.0453666
Emc3	2	3	4	1	0	2	3	0.035242
Mkrn2os	9	6	7	1	5	0	3.66667	0.0195103
Washc2	13	15	14	4	7	8	2.21053	0.00226771
Zfp239	3	3	2	1	1	2	2	0.0237103
Hnrnpf	10	9	13	6	6	3	2.13333	0.0111349
Adipor2	27	30	20	11	8	18	2.08108	0.0167319
Il17ra	3	4	4	1	1	1	3.66667	0.000661948
Gm30842	2	2	3	0	1	0	7	0.0066178
Pex5	5	4	4	1	0	2	4.33333	0.00374522
Tpi1	7	6	6	3	2	3	2.375	0.00073656
Clec2e	8	18	11	0	3	6	4.11111	0.0265044
Casc1	3	6	2	1	1	0	5.5	0.0369631
Kras	9	10	13	1	4	7	2.66667	0.0170547
Stk38l	9	13	6	4	5	4	2.15385	0.0358617
Mrps35	5	8	4	3	1	1	3.4	0.0218297
Mef2a	5	15	11	3	2	4	3.44444	0.0342818
Sec11a	6	6	5	3	2	2	2.42857	0.00105532
Sytl2	9	16	10	4	5	8	2.05882	0.0369631
Clns1a	4	6	5	1	1	2	3.75	0.00266406
Vmn2r29	4	7	4	1	4	0	3	0.049991
Pepd	22	26	30	8	9	20	2.10811	0.0190606
Zfp975	5	4	3	0	2	2	3	0.0195103
Htatip2	6	6	6	4	1	1	3	0.00806504
Gabrg3	5	5	1	0	1	0	11	0.0361715
Tjp1	15	20	18	4	6	6	3.3125	0.000759675
Asb7	6	4	6	2	0	2	4	0.0066178
Chd2	26	48	23	8	13	13	2.85294	0.0298051
Crtc3	8	3	5	3	1	0	4	0.0391124
Eed	7	13	8	3	1	3	4	0.0119031
Usp35	2	6	8	1	0	1	8	0.0300324
Pde2a	8	8	8	5	2	0	3.42857	0.00877023
Fchsd2	10	22	20	1	6	7	3.71429	0.0189726
Nup98	14	19	14	7	7	8	2.13636	0.00401362
Dnhd1	5	9	5	2	1	4	2.71429	0.0333059
Rnf141	7	4	5	4	3	1	2	0.0496503
Mical2	17	23	16	8	10	8	2.15385	0.00595627
Abca14	3	9	9	0	1	3	5.25	0.0302629
D430042O09Rik	9	16	12	2	3	8	2.84615	0.0218297
Tbc1d10b	8	8	4	4	1	1	3.33333	0.0244058
Inpp5f	3	4	7	0	1	1	7	0.016339
Tacc2	19	20	18	11	9	5	2.28	0.00227149
Rplp2	5	7	6	0	1	1	9	0.000661948
Kcnq1	22	34	29	17	15	9	2.07317	0.0128188
Kcnq1ot1	2	2	3	1	0	0	7	0.0066178
Tsen34	3	5	3	2	2	1	2.2	0.0275203
Leng1	3	2	1	0	1	0	6	0.0333833
Tmem150b	9	13	9	4	4	5	2.38462	0.00600448
Isoc2a	4	2	4	1	2	2	2	0.0445047
Nat14	2	2	1	0	0	1	5	0.0237103
Zfp772	2	2	2	1	0	0	6	0.00374522
Ube2m	3	6	6	1	1	3	3	0.0250754
Strn4	4	9	9	2	2	5	2.44444	0.0448313
Gm44805	1	4	3	0	1	0	8	0.0342936
Pvr	3	6	8	1	3	2	2.83333	0.0394638
Zfp180	3	4	6	2	1	3	2.16667	0.0456301
Ethe1	6	8	7	5	1	1	3	0.0162663
Snrpa	4	3	5	2	2	1	2.4	0.0124481
Zfp780b	3	4	3	1	0	0	10	0.00156279
Catsperg1	2	4	4	1	1	1	3.33333	0.0124481
Spred3	1	2	2	0	0	1	5	0.0237103
Zfp74	2	3	3	1	1	0	4	0.0066178
Capns1	7	9	10	3	1	5	2.88889	0.00877023
U2af1l4	2	3	1	0	1	0	6	0.0333833
Fxyd3	2	5	4	2	1	1	2.75	0.0342936
Garre1	6	9	4	3	3	3	2.11111	0.041737
Cebpg	3	5	3	2	0	1	3.66667	0.0195103
Gpatch1	9	8	6	3	5	3	2.09091	0.0111971
Pop4	1	2	3	1	0	0	6	0.0333833
1600014C10Rik	1	3	4	0	0	1	8	0.0342936
Zfp976	4	3	3	1	1	2	2.5	0.0066178
Irf3	2	6	4	1	1	2	3	0.0453666
Pih1d1	3	5	4	1	1	2	3	0.00806504
Bax	5	2	5	0	2	1	4	0.0300849
Cyth2	4	3	3	1	2	1	2.5	0.0066178
Abcc6	9	12	15	7	1	4	3	0.0154529
Svip	2	5	3	1	1	1	3.33333	0.0286176
Nipa2	8	17	8	3	4	4	3	0.0360102
Chaserr	9	10	4	4	4	1	2.55556	0.0456301
Homer2	4	12	6	2	3	0	4.4	0.0456496
Zfand6	3	9	7	1	2	1	4.75	0.0247714
Aqp11	4	3	3	0	1	0	10	0.00156279
Rab6a	12	8	8	4	6	4	2	0.0175842
Atg16l2	3	7	7	2	3	3	2.125	0.0472232
Inppl1	16	13	11	12	4	3	2.10526	0.0468774
Xndc1	3	6	2	0	0	1	11	0.0278272
Xntrpc	3	7	2	1	0	1	6	0.049991
Trim34a	2	4	4	1	1	0	5	0.0116076
Timm10b	2	2	3	0	1	1	3.5	0.0120551
Gm8989	5	11	7	1	1	1	7.66667	0.00972088
Gm8979	9	18	11	3	3	2	4.75	0.0110014
Ctr9	7	5	5	1	3	4	2.125	0.0266691
Psma1	2	3	3	1	2	0	2.66667	0.0333833
1110004F10Rik	3	2	3	0	2	1	2.66667	0.0333833
Rps13	4	3	5	3	1	1	2.4	0.0286176
Gde1	6	6	3	1	0	3	3.75	0.0256872
Thumpd1	2	1	3	1	0	0	6	0.0333833
Rexo5	3	5	6	1	2	3	2.33333	0.0323384
Mosmo	4	4	3	1	3	1	2.2	0.0275203
Rbbp6	11	14	5	4	0	5	3.33333	0.0418691
Gtf3c1	13	19	15	11	8	4	2.04348	0.0204334
Mapk3	8	9	10	5	5	3	2.07692	0.00306113
Dctpp1	2	2	2	0	1	0	6	0.00374522
Bcl7c	2	4	3	2	1	1	2.25	0.0333833
Zfp629	4	4	7	1	1	1	5	0.00806504
Stx4a	3	3	5	1	1	2	2.75	0.0175842
Prss8	2	4	3	1	1	0	4.5	0.0124481
Bag3	3	5	3	2	1	2	2.2	0.0275203
Oat	9	17	16	8	2	7	2.47059	0.0280484
Eef1akmt2	4	4	4	1	1	3	2.4	0.0124481
Uros	4	5	4	2	2	1	2.6	0.00240634
Psmd13	4	5	3	1	0	2	4	0.0106558
Lrrc56	3	3	5	1	1	0	5.5	0.00789992
Taldo1	11	12	13	7	7	3	2.11765	0.00603627
Tspan4	2	2	3	0	1	1	3.5	0.0120551
Mob2	8	9	6	2	6	3	2.09091	0.0275203
Ppfia1	11	12	19	5	9	7	2	0.0323977
Fat1	45	64	47	38	16	14	2.29412	0.0199214
Snx25	11	18	10	3	9	4	2.4375	0.0351541
B930025P03Rik	2	3	1	0	0	1	6	0.0333833
Arhgef7	9	14	11	5	5	3	2.61538	0.00594301
Vps36	6	5	3	0	0	2	7	0.0111971
Hook3	15	20	9	3	6	5	3.14286	0.0193816
Sorbs2	9	11	9	5	2	7	2.07143	0.0176314
Galnt7	25	28	17	14	7	11	2.1875	0.0152117
Sh3rf1	13	24	19	7	8	8	2.43478	0.013141
Ddx60	15	22	10	7	2	6	3.13333	0.0242426
Palld	14	13	7	7	5	4	2.125	0.0318013
Smim31	7	7	5	0	2	2	4.75	0.00303681
Arhgap10	4	7	6	1	2	1	4.25	0.00502986
Zfp827	23	21	20	11	7	12	2.13333	0.00150819
Tbc1d9	14	10	12	5	3	4	3	0.00172419
Phkb	20	23	19	8	13	9	2.06667	0.00268522
Tox3	3	6	7	3	2	1	2.66667	0.0333833
Psme3ip1	7	7	4	3	2	3	2.25	0.0170547
Ripor1	4	3	4	1	0	0	11	0.00105532
Utp4	6	11	5	4	2	2	2.75	0.0385601
Cdh1	47	58	52	27	21	24	2.18056	0.000720017
Zfhx3	6	12	6	4	3	2	2.66667	0.0371007
Fendrr	2	7	4	1	0	1	6.5	0.0348579
Shcbp1	5	6	2	0	2	2	3.25	0.0472232
Arglu1	2	6	4	0	2	1	4	0.0404001
Erich1	6	5	4	0	2	2	3.75	0.0070863
2610005L07Rik	25	32	18	7	15	10	2.34375	0.0186205
Gm15319	1	3	2	0	1	0	6	0.0333833
Atp7b	5	13	12	3	2	4	3.33333	0.0267385
Nek3	3	6	7	1	2	1	4	0.016339
Slc25a15	8	15	18	5	3	1	4.55556	0.0142247
Plekha2	12	22	18	8	11	6	2.08	0.0251619
Fnta	6	7	5	3	3	2	2.25	0.00374522
Dctn6	8	10	6	3	4	2	2.66667	0.00897396
Dusp4	2	2	3	1	0	0	7	0.0066178
Prag1	6	7	8	3	2	2	3	0.00109606
Frg1	3	2	3	0	1	1	4	0.0066178
Primpol	7	12	7	4	1	4	2.88889	0.0217197
AA386476	2	3	2	0	0	2	3.5	0.0445047
AW046200	3	3	2	1	1	1	2.66667	0.00374522
Tmem192	5	2	3	0	2	1	3.33333	0.0456301
Gm10033	6	10	3	2	1	2	3.8	0.0428118
Kxd1	3	3	4	2	1	1	2.5	0.0066178
Hsh2d	4	5	4	2	2	2	2.16667	0.00109606
Abce1	3	8	6	1	2	0	5.66667	0.0202728
Farsa	3	4	2	2	1	1	2.25	0.0333833
Gm38426	5	4	3	2	0	0	6	0.00972088
Cnep1r1	9	7	6	4	2	2	2.75	0.00673254
Ces1c	2	2	3	0	2	0	3.5	0.0445047
Pllp	3	7	3	1	1	1	4.33333	0.0333833
Csnk2a2	3	6	5	3	1	1	2.8	0.0266691
Cfap20	3	6	8	2	1	1	4.25	0.0219072
Ces2a	8	18	16	6	4	1	3.81818	0.0189303
Ces2d-ps	20	23	20	3	5	5	4.84615	7.83827e-05
Ces2c	19	30	33	12	9	7	2.92857	0.00804665
D230025D16Rik	5	7	4	3	1	2	2.66667	0.0170547
Atp6v0d1	2	5	3	1	1	0	5	0.0237103
9430091E24Rik	1	5	4	0	1	0	10	0.0369631
Adat1	3	2	4	1	1	0	4.5	0.0124481
Gabarapl2	4	5	2	1	2	1	2.75	0.0342936
Osgin1	2	5	5	2	2	1	2.4	0.0456301
Emc8	2	4	3	2	1	0	3	0.035242
Aprt	2	6	4	1	1	2	3	0.0453666
Rpl13	9	18	8	5	3	1	3.88889	0.0312576
Mir7079	3	6	2	1	0	0	11	0.0278272
Vps9d1	4	4	3	1	0	0	11	0.00105532
Acta1	4	2	2	1	0	0	8	0.0175842
Urb2	6	5	10	3	2	1	3.5	0.0187951
Coa6	1	3	3	1	0	0	7	0.0275203
Tomm20	8	12	7	1	1	1	9	0.00317613
Itgb1	11	29	16	4	5	9	3.11111	0.0428196
Cep57	5	5	4	1	2	0	4.66667	0.00266406
Cntn5	3	3	2	1	0	0	8	0.0038813
Gm16124	2	3	2	0	0	1	7	0.0066178
Gm20275	17	43	18	9	2	8	4.10526	0.0443302
Rasa2	19	26	11	9	7	9	2.24	0.0389636
Col6a4	1	7	5	1	0	0	13	0.0448879
Smarcc1	12	19	12	7	2	10	2.26316	0.0362102
Fyco1	4	9	10	3	3	3	2.55556	0.0328714
Dync2h1	9	9	7	2	2	5	2.77778	0.0056775
Med17	6	7	4	2	1	1	4.25	0.00502986
Ecsit	5	5	3	1	3	1	2.6	0.0237103
Carm1	5	8	12	4	2	3	2.77778	0.0323384
Ddx10	5	4	3	1	1	1	4	0.00326669
Ube2q2	5	10	10	3	1	5	2.77778	0.0290814
Etfa	7	9	12	3	4	7	2	0.0342936
Ptpn9	4	10	7	2	2	2	3.5	0.0223543
Neo1	23	41	35	16	14	11	2.41463	0.0121892
Smad3	10	12	9	7	4	3	2.21429	0.00954103
Zfp609	10	14	9	4	5	7	2.0625	0.0162527
Car12	6	6	4	2	2	0	4	0.0066178
Gtf2a2	5	5	2	1	2	0	4	0.0300849
Senp6	29	28	21	5	10	17	2.4375	0.0116848
Myo6	29	35	25	9	13	17	2.28205	0.00545235
Xrn1	15	32	13	3	6	10	3.15789	0.0490467
Pxylp1	12	9	7	5	2	1	3.5	0.0120551
Pccb	10	15	12	6	8	2	2.3125	0.0187712
Acpp	3	2	2	1	0	1	3.5	0.0120551
Dnajc13	30	32	19	11	8	15	2.38235	0.0128515
Rbm6	25	33	24	3	8	12	3.56522	0.00349904
Setd2	15	22	12	4	9	8	2.33333	0.0244058
Klhl18	15	12	14	2	6	4	3.41667	0.00132526
Clasp2	10	16	13	7	5	2	2.78571	0.0105458
Xylb	5	6	8	4	4	1	2.11111	0.0333833
Ctdspl	13	15	10	4	6	3	2.92308	0.00401362
Ano10	17	22	12	9	6	3	2.83333	0.0154311
Sacm1l	12	20	12	2	4	3	4.88889	0.00644462
Fam76b	9	7	4	4	1	2	2.85714	0.0316692
Cep295	7	18	13	3	4	3	3.8	0.021639
4931406C07Rik	14	14	5	5	4	4	2.53846	0.045883
Slc36a4	5	10	4	1	1	2	4.75	0.0284418
Zfp317	4	8	7	1	0	2	6.33333	0.00806504
Dnmt1	9	19	12	6	6	5	2.35294	0.030941
Fdx2	3	2	1	0	0	1	6	0.0333833
Qtrt1	3	4	2	1	1	0	4.5	0.0124481
Kank2	4	1	4	1	1	0	4.5	0.0456301
Rp9	3	4	7	1	3	1	2.8	0.0472232
Thyn1	2	2	1	1	0	0	5	0.0237103
Snx19	6	5	5	3	4	1	2	0.0237103
Msantd2	4	8	4	1	2	1	4	0.0218297
Tbrg1	4	4	4	1	2	1	3	0.000661948
Atp5l	6	8	4	3	2	1	3	0.0181389
Apoa1	22	59	41	17	11	12	3.05	0.032644
Bud13	1	2	2	0	0	1	5	0.0237103
Fdx1	3	4	2	0	2	0	4.5	0.0286176
Cul5	10	16	15	6	4	3	3.15385	0.00523978
Man2c1	8	7	13	2	4	3	3.11111	0.0155628
Commd4	2	6	5	1	0	0	13	0.016339
Bbs4	2	4	3	1	2	1	2.25	0.0333833
Hacd3	6	12	7	2	5	2	2.77778	0.0323384
Ints14	5	6	6	2	0	1	5.66667	0.00109606
Mtfmt	2	4	3	0	2	1	3	0.035242
Rps27l	2	3	5	1	0	2	3.33333	0.0456301
Rnf111	16	18	12	3	7	4	3.28571	0.00375169
Mindy2	15	10	9	3	6	5	2.42857	0.0157707
Zfp280d	13	19	10	2	4	7	3.23077	0.016411
Gm3776	2	6	9	0	0	1	17	0.0301653
Eef1a1	43	123	87	52	21	12	2.97647	0.0492927
Syncrip	6	12	10	4	3	6	2.15385	0.0321451
Gm10634	3	3	2	0	0	1	8	0.0038813
Gm2396	2	4	3	1	0	0	9	0.00806504
Tbc1d2b	3	4	3	2	0	1	3.33333	0.0124481
Rnf7	2	2	2	0	1	0	6	0.00374522
E030011O05Rik	3	5	1	1	0	0	9	0.0453666
Cep70	4	7	10	2	4	2	2.625	0.0399127
Cdv3	11	9	8	6	5	2	2.15385	0.0142301
Abhd14a	5	3	5	3	1	2	2.16667	0.0286176
Rassf1	3	2	2	1	1	1	2.33333	0.00806504
Tmem115	1	2	3	1	0	0	6	0.0333833
Slc25a20	11	11	7	7	5	1	2.23077	0.0366942
Prkar2a	17	24	15	10	8	9	2.07407	0.0128366
Ccdc51	4	3	1	0	1	0	8	0.0342936
Plxnb1	7	9	6	4	3	0	3.14286	0.0142301
4930525D18Rik	2	1	2	0	0	1	5	0.0237103
Cmc1	19	32	25	9	3	6	4.22222	0.0047458
Wdr48	6	6	4	0	1	1	8	0.00165988
Rpl14	6	7	7	5	1	1	2.85714	0.0172079
Ss18l2	1	2	2	1	0	0	5	0.0237103
Vipr1	18	19	26	7	12	9	2.25	0.00796666
Zfp445	9	10	9	5	6	2	2.15385	0.00800548
Lztfl1	2	3	4	1	1	1	3	0.0128607
Tfe3	3	2	3	0	1	1	4	0.0066178
Kdm6a	11	14	7	4	2	6	2.66667	0.0230311
Cfap47	14	17	12	6	4	9	2.26316	0.00882051
Med14	12	15	14	8	7	5	2.05	0.00247602
Atp6ap2	9	18	11	6	7	2	2.53333	0.0351541
Usp9x	27	56	33	17	16	20	2.18868	0.0390686
Maoa	14	33	32	4	7	6	4.64706	0.0147713
Jade3	5	14	6	1	1	1	8.33333	0.0308291
Cul4b	7	6	5	3	5	1	2	0.0404001
Stag2	19	34	16	9	11	7	2.55556	0.0347678
Utp14a	3	2	4	0	2	1	3	0.035242
Bcorl1	7	6	4	0	3	4	2.42857	0.0445047
Enox2	9	13	6	6	2	3	2.54545	0.0370107
Slc9a6	5	6	5	4	1	1	2.66667	0.0170547
Ikbkg	7	17	17	4	4	3	3.72727	0.0202667
Apoo-ps	2	3	3	1	1	2	2	0.0237103
Apoo	2	4	3	1	1	2	2.25	0.0333833
Hsf3	3	8	6	1	2	0	5.66667	0.0202728
Ophn1	6	11	7	2	3	2	3.42857	0.0111349
Phka1	5	8	4	2	3	3	2.125	0.0369631
Ftx	10	11	6	4	5	3	2.25	0.0187951
Atp7a	7	14	11	2	2	6	3.2	0.0195445
Atrx	20	21	16	3	9	8	2.85	0.00341694
Sh3bgrl	5	7	4	1	1	1	5.33333	0.0039831
Apool	4	4	3	0	2	1	3.66667	0.00806504
Rnf128	12	14	10	8	4	5	2.11765	0.00955183
Mid2	4	4	5	1	3	2	2.16667	0.0124481
Nxt2	3	2	1	1	0	0	6	0.0333833
Mbtps2	5	7	8	2	2	2	3.33333	0.00306113
Txlng	15	13	16	4	9	9	2	0.00885215
Glod5	4	6	4	1	1	1	4.66667	0.00266406
Nyx	3	1	2	0	1	0	6	0.0333833
Slc25a5	10	15	18	6	1	4	3.90909	0.00891632
Ube2a	4	5	3	2	1	1	3	0.00806504
Rpl39	3	8	7	3	1	2	3	0.035242
Upf3b	3	9	8	0	2	3	4	0.0358617
Rbmx	5	4	5	1	2	1	3.5	0.00105532
Fmr1	5	10	8	4	1	4	2.55556	0.0286176
Tmem185a	1	2	2	0	1	0	5	0.0237103
Idh3g	2	6	5	2	2	1	2.6	0.0496503
L1cam	18	19	16	11	7	4	2.40909	0.00474703
Snora70	3	9	10	1	2	0	7.33333	0.024371
Rpl10	6	19	22	5	5	2	3.91667	0.0402068
Eif2s3x	3	5	6	1	2	1	3.5	0.0120551
Taf1	12	12	15	2	12	5	2.05263	0.049991
Uprt	6	10	8	2	3	4	2.66667	0.00897396
Brwd3	9	12	8	2	5	5	2.41667	0.0111349
Cenpi	7	12	6	2	4	1	3.57143	0.021622
Rpl36a	3	4	7	0	2	1	4.66667	0.0256872
Morf4l2	3	4	7	1	2	1	3.5	0.0278272
Pdha1	10	14	15	5	0	1	6.5	0.0035108
Syap1	10	20	8	5	4	2	3.45455	0.0388738
Ace2	27	62	38	21	17	19	2.22807	0.0441101
Piga	2	6	2	0	1	0	10	0.0472232
Mospd2	5	6	7	3	1	1	3.6	0.0039831
Ofd1	5	7	3	1	0	1	7.5	0.011323
Prps2	3	3	4	1	1	0	5	0.00240634
Kdm5d	12	22	9	2	7	5	3.07143	0.0411463
Uty	17	32	25	6	16	15	2	0.0417147
Hdac2	1	4	4	0	1	1	4.5	0.0456301
Hkdc1	21	25	24	9	6	16	2.25806	0.00763636
Metap2	6	10	4	2	2	3	2.85714	0.0366169
Smarcc2	9	16	11	2	5	4	3.27273	0.0105458
Sash1	13	15	19	3	10	10	2.04348	0.0260853
Nhsl1	13	22	18	11	5	9	2.12	0.0206131
Arhgap18	9	16	10	5	5	6	2.1875	0.022864
Gm16364	2	4	4	1	1	1	3.33333	0.0124481
Mcm9	3	10	10	2	4	1	3.28571	0.0496503
Man1a	19	16	21	10	5	9	2.33333	0.00359116
Ranbp2	17	36	15	9	9	4	3.09091	0.0451305
Micu1	22	31	21	13	6	11	2.46667	0.00908093
Slc25a16	6	6	5	5	1	2	2.125	0.0369631
Arid5b	13	18	10	3	7	6	2.5625	0.016848
Specc1l	20	26	12	13	8	8	2	0.0460777
Ric8b	7	5	5	3	3	2	2.125	0.00789992
Nt5dc3	1	3	3	1	0	0	7	0.0275203
Utp20	8	12	14	4	6	6	2.125	0.0167359
Uhrf1bp1l	13	20	11	4	6	7	2.58824	0.0174459
Cdk17	11	18	15	10	7	5	2	0.0211972
Kitl	9	13	7	7	2	2	2.63636	0.0343814
Krr1	2	1	2	1	0	0	5	0.0237103
Hmga2	7	6	7	4	1	2	2.85714	0.00502986
Lrig3	15	27	14	11	7	7	2.24	0.0389636
Mtrf1l	2	2	4	1	1	1	2.66667	0.0333833
Lats1	13	15	13	3	7	4	2.92857	0.0014057
Ginm1	6	3	2	1	1	0	5.5	0.0369631
Ppil4	8	9	11	3	1	4	3.5	0.00295227
Pex3	2	3	3	0	1	0	8	0.0038813
Med23	7	16	12	7	5	3	2.33333	0.0396535
Zup1	5	9	7	0	2	1	7	0.00483948
Tspyl1	1	5	4	1	0	0	10	0.0369631
Mfsd4b3-ps	2	4	3	0	0	1	9	0.00806504
Snx3	5	11	6	3	3	3	2.44444	0.0399127
Ostm1	2	4	4	1	2	0	3.33333	0.0286176
Sec63	10	22	11	5	5	6	2.6875	0.0400187
Hsf2	2	5	3	1	1	0	5	0.0237103
Vps26a	7	11	7	6	2	4	2.08333	0.034967
Ddx21	4	6	3	2	1	2	2.6	0.0237103
Herc4	16	24	10	5	10	7	2.27273	0.0480821
Ube2g2	2	1	2	0	0	1	5	0.0237103
Trpm2	4	6	4	2	0	1	4.66667	0.0070863
Polrmt	4	9	7	3	3	2	2.5	0.0275203
Rps15	5	15	16	6	4	0	3.6	0.046054
Sgta	5	5	6	3	2	0	3.2	0.00885215
Creb3l3	6	18	13	6	1	2	4.11111	0.0350049
Slc39a3	1	5	3	1	0	0	9	0.0453666
Celf5	2	2	1	0	1	0	5	0.0237103
BC025920	2	3	2	0	2	0	3.5	0.0445047
Zfp781	4	3	2	1	0	0	9	0.00806504
Gm32687	3	4	4	0	1	3	2.75	0.0342936
Zfp433	3	4	4	0	1	3	2.75	0.0342936
Gm3055	4	3	2	1	0	0	9	0.00806504
Slc25a3	12	11	15	7	3	3	2.92308	0.00485833
Mrpl42	7	7	4	3	1	1	3.6	0.011323
Ube2n	4	10	6	2	3	3	2.5	0.0448879
Zfc3h1	13	20	10	3	9	5	2.52941	0.0329051
Tspan8	14	13	11	10	3	6	2	0.022864
Cpm	3	4	2	2	1	0	3	0.035242
Mdm2	12	11	8	4	1	4	3.44444	0.00468742
Irak3	1	3	2	1	0	0	6	0.0333833
Tmbim4	6	8	5	0	2	3	3.8	0.0100461
Os9	12	15	17	8	4	9	2.09524	0.0110152
Rpl41	3	6	5	3	0	0	4.66667	0.0256872
Rab5b	5	7	5	1	0	0	17	0.00100936
Dnajc14	4	6	6	4	2	0	2.66667	0.0333833
Usp32	25	33	14	8	14	6	2.57143	0.0355781
Dcxr	2	1	2	1	0	0	5	0.0237103
Sf3a1	3	7	5	1	2	1	3.75	0.0189983
Camk2b	6	18	9	3	2	1	5.5	0.0346682
Commd1	3	9	6	3	0	2	3.6	0.0448313
Fancl	3	4	3	2	1	0	3.33333	0.0124481
Fbxw11	11	14	8	6	6	3	2.2	0.019971
Ccnjl	6	8	8	3	4	2	2.44444	0.0039831
Rapgef6	19	23	12	5	8	7	2.7	0.0136387
Fnip1	9	14	4	0	2	4	4.5	0.0437529
Gemin5	7	5	5	1	5	2	2.125	0.0472232
Top3a	3	4	7	2	1	2	2.8	0.0369631
Epn2	4	8	7	3	2	2	2.71429	0.016339
Ncor1	16	19	11	5	2	5	3.83333	0.00556118
Cox10	5	13	7	2	1	2	5	0.025761
Nup88	4	8	7	4	3	2	2.11111	0.0333833
Mink1	11	17	12	9	6	4	2.10526	0.0205752
Ube2g1	10	15	12	5	2	4	3.36364	0.00349369
Med13	30	33	30	4	6	14	3.875	0.0010096
Brip1os	5	8	7	5	3	1	2.22222	0.0325543
Msi2	17	11	15	6	6	5	2.52941	0.00423655
Kat7	7	14	10	2	6	4	2.58333	0.0266503
Med1	10	14	9	2	5	3	3.3	0.00609483
Kansl1	26	37	25	7	15	11	2.66667	0.00749912
Tex2	11	15	8	7	5	5	2	0.028344
Fam20a	6	6	9	2	3	4	2.33333	0.0128607
Hid1	2	3	2	1	0	0	7	0.0066178
Drg1	3	8	7	2	2	3	2.57143	0.0394638
Tug1	8	9	5	3	1	2	3.66667	0.00806504
Mrps24	1	3	3	1	1	0	3.5	0.0445047
Spred2	6	14	12	4	5	5	2.28571	0.0343814
Rab1a	8	11	9	3	4	6	2.15385	0.00800548
Peli1	8	15	11	7	4	6	2	0.0312248
Fam161a	2	4	3	1	0	0	9	0.00806504
Cct4	3	3	4	2	0	1	3.33333	0.0124481
Rps27a	4	8	6	2	3	0	3.6	0.020321
Mtif2	7	11	5	4	1	2	3.28571	0.0269216
Cpeb4	6	9	5	1	1	4	3.33333	0.0202728
Snord95	3	4	4	2	0	0	5.5	0.00789992
Ltc4s	1	3	2	1	0	0	6	0.0333833
Sqstm1	9	7	9	5	5	2	2.08333	0.011323
Ube2b	6	9	6	2	6	1	2.33333	0.0467995
Ppp2ca	10	14	6	5	5	4	2.14286	0.042127
Slc22a4	13	12	9	2	2	2	5.66667	0.00074102
2010001A14Rik	2	5	3	0	1	2	3.33333	0.0456301
Trim11	5	6	6	2	0	4	2.83333	0.0189983
Zfp867	1	3	3	0	1	1	3.5	0.0445047
Pemt	2	3	1	1	0	0	6	0.0333833
Gid4	6	7	5	1	4	1	3	0.0128607
Slc47a1	8	4	6	3	2	0	3.6	0.020321
Pmp22	11	19	11	5	3	6	2.92857	0.016383
Usp43	8	10	13	6	5	1	2.58333	0.0198892
Gm15772	8	13	8	1	2	2	5.8	0.00463085
Rpl26	8	13	8	1	2	2	5.8	0.00463085
Trp53	2	4	2	1	1	0	4	0.0275203
Wrap53	3	6	3	2	0	0	6	0.0250754
Neurl4	4	9	6	4	0	2	3.16667	0.0399127
Ctdnep1	2	4	7	2	0	1	4.33333	0.049991
Acadvl	3	8	6	2	2	1	3.4	0.0275203
Cxcl16	3	3	3	0	1	2	3	0.0128607
Tm4sf5	6	9	13	1	0	2	9.33333	0.00838895
Zfp3	2	3	2	0	1	1	3.5	0.0120551
Rabep1	21	27	19	5	6	13	2.79167	0.00731425
Txndc17	2	3	3	2	1	1	2	0.0237103
Srr	8	10	4	1	4	4	2.44444	0.0497008
Rtn4rl1	3	1	3	0	1	1	3.5	0.0445047
Smyd4	3	2	2	1	1	0	3.5	0.0120551
Scarf1	4	3	4	1	0	2	3.66667	0.00806504
Taok1	26	30	15	12	6	11	2.44828	0.0224033
Fam222b	6	6	5	4	3	1	2.125	0.0167359
Tmem97	2	4	4	1	0	1	5	0.0116076
Wsb1	9	8	6	3	3	4	2.3	0.00502986
5730455P16Rik	4	5	3	2	1	1	3	0.00806504
Rffl	6	8	6	4	4	2	2	0.0120551
Slfn10-ps	2	3	2	1	0	1	3.5	0.0120551
Ccl5	2	2	2	0	1	1	3	0.00806504
Hnf1b	3	4	6	3	1	2	2.16667	0.0456301
Appbp2	15	11	7	3	6	3	2.75	0.0248706
Vmp1	13	18	8	8	5	3	2.4375	0.0383157
Akap1	6	14	11	5	3	2	3.1	0.024251
Tom1l1	7	6	9	3	3	3	2.44444	0.0039831
Utp18	2	1	2	0	0	1	5	0.0237103
Nme2	3	4	3	0	2	0	5	0.0116076
Gm21885	5	4	3	1	1	3	2.4	0.0286176
Rsad1	3	4	2	1	1	0	4.5	0.0124481
Gm53	4	4	3	3	1	0	2.75	0.0342936
Cbx1	10	9	6	1	0	2	8.33333	0.00266406
Mrpl45	5	5	3	2	2	1	2.6	0.0116076
Rpl19	6	10	12	5	2	2	3.11111	0.017702
Fbxl20	15	16	8	4	6	8	2.16667	0.0323977
Krt19	16	34	31	19	7	8	2.38235	0.0407681
Krt15	3	10	6	3	1	1	3.8	0.047033
Wnk4	5	6	3	2	3	2	2	0.0342936
Vat1	4	10	11	4	1	2	3.57143	0.0318013
Acbd4	7	15	14	3	5	5	2.76923	0.0210925
Prkar1a	4	5	4	2	1	3	2.16667	0.0124481
Abca8a	2	3	1	0	0	1	6	0.0333833
Fam104a	4	6	4	3	1	2	2.33333	0.0195103
Atp5h	4	3	6	2	0	0	6.5	0.0147357
Caskin2	8	15	9	6	3	5	2.28571	0.0318013
St6galnac2	6	7	7	4	0	3	2.85714	0.0127407
Mrpl12	5	4	2	1	1	1	3.66667	0.0195103
Anapc11	4	2	3	1	1	1	3	0.0128607
Sectm1a	2	4	3	2	1	1	2.25	0.0333833
Ttc6	6	15	9	2	2	3	4.28571	0.0226201
Immp2l	26	57	39	12	9	14	3.48571	0.0166829
Foxn3	9	23	27	8	6	5	3.10526	0.0366942
Klhl29	2	1	3	0	1	0	6	0.0333833
Cog5	17	29	18	8	7	11	2.46154	0.0173418
Slc38a6	5	9	6	2	3	5	2	0.0445047
Pacs2	9	14	12	7	6	3	2.1875	0.0141687
Tecpr2	7	9	5	5	2	3	2.1	0.0325543
Ptprn2	26	27	25	11	7	7	3.12	0.000131278
1110002L01Rik	6	3	2	1	1	1	3.66667	0.0453666
Apob	169	318	182	81	63	67	3.17062	0.0167157
Gen1	3	4	6	2	1	2	2.6	0.0237103
Rock2	21	39	14	7	8	9	3.08333	0.0447255
Gm21297	6	12	6	3	2	2	3.42857	0.024536
Gm17330	10	25	8	1	0	3	10.75	0.0375332
Rnf144a	1	4	4	1	0	0	9	0.0323384
Eipr1	8	21	20	5	9	3	2.88235	0.0391426
Snx13	14	22	12	4	4	9	2.82353	0.0205872
Agmo	9	23	13	6	3	4	3.46154	0.0331547
Srp54a	17	19	12	6	6	11	2.08696	0.0176777
Srp54c	9	8	9	2	2	2	4.33333	1.84416e-05
Ralgapa1	20	21	18	10	6	11	2.18519	0.00188601
Sos2	21	30	19	5	10	11	2.69231	0.00954344
Pcnx4	3	4	4	1	0	1	5.5	0.00156279
Ppp2r5e	13	14	9	6	5	7	2	0.0106558
Fut8	23	31	14	11	6	10	2.51852	0.0282648
Dcaf5	8	10	9	4	6	2	2.25	0.00897396
Cox16	6	7	6	4	3	2	2.11111	0.00374522
Smoc1	2	2	3	1	0	0	7	0.0066178
Susd6	7	9	13	5	2	7	2.07143	0.0469521
Dpf3	5	7	5	0	3	4	2.42857	0.0361715
Entpd5	9	16	9	5	5	4	2.42857	0.0237103
Ift43	6	9	6	4	4	1	2.33333	0.0237103
Gtf2a1	5	9	3	2	1	1	4.25	0.0366169
Dglucy	6	14	8	5	3	4	2.33333	0.0485838
Tc2n	6	14	12	6	4	5	2.13333	0.0418234
Clmn	9	12	16	8	5	5	2.05556	0.024371
Ppp1r13b	16	34	23	15	10	9	2.14706	0.0397298
Traf3	17	30	17	9	13	6	2.28571	0.0330908
Coa8	14	19	12	7	7	8	2.04545	0.0110152
Rab10os	2	3	4	1	1	0	4.5	0.0124481
Ubxn2a	17	27	14	4	9	12	2.32	0.0369062
Slc7a15	12	18	21	2	2	4	6.375	0.00314156
Lpin1	5	9	9	3	1	1	4.6	0.00789992
Itgb1bp1	3	3	2	1	0	1	4	0.0066178
Ywhaq	9	18	9	3	4	3	3.6	0.0227064
2410018L13Rik	3	4	7	0	1	0	14	0.0127407
Gm38538	5	4	2	0	1	1	5.5	0.0167359
Cmpk2	2	7	3	0	0	1	12	0.0394638
Slc26a3	22	24	12	3	10	8	2.7619	0.0221019
Bcap29	3	6	5	1	2	0	4.66667	0.0126932
Hbp1	3	4	3	2	1	1	2.5	0.0066178
Ccdc71l	6	4	4	2	1	2	2.8	0.00789992
Sypl	7	15	10	6	3	4	2.46154	0.0320251
Ahr	6	8	5	1	2	2	3.8	0.0038813
Tspan13	5	8	7	3	1	1	4	0.00531831
Pnpla8	7	8	5	2	2	4	2.5	0.0111971
Arhgap5	15	23	11	7	6	6	2.57895	0.0238616
Sec23a	13	23	15	7	8	9	2.125	0.0221765
Mia2	26	35	23	8	11	14	2.54545	0.00657904
Togaram1	14	10	12	8	2	8	2	0.0300849
Prpf39	6	8	8	2	1	3	3.66667	0.00188601
Rps29	5	6	2	0	0	1	13	0.016339
Hif1a	10	11	4	2	2	5	2.77778	0.0453666
Plekhg3	14	8	11	2	7	1	3.3	0.0195807
Eif2s1	3	5	5	2	0	0	6.5	0.00885215
Pigh	3	4	2	1	1	0	4.5	0.0124481
9230116L04Rik	3	4	3	3	0	0	3.33333	0.0456301
Plekhh1	10	14	17	9	5	4	2.27778	0.0195807
Med6	4	7	3	0	2	1	4.66667	0.0256872
Npc2	2	2	5	0	0	1	9	0.0323384
Arel1	10	13	8	8	2	3	2.38462	0.0318013
Cpsf2	4	5	4	2	0	1	4.33333	0.00374522
Ifi27l2b	7	13	14	4	7	6	2	0.0370107
Dicer1	10	14	12	5	6	6	2.11765	0.00310681
Gskip	3	5	5	3	1	2	2.16667	0.0286176
Ccnk	3	3	2	1	2	1	2	0.0237103
Yy1	6	10	8	5	2	2	2.66667	0.0153473
Wdr20	7	12	6	3	5	4	2.08333	0.0448313
6030440G07Rik	2	1	2	0	1	0	5	0.0237103
Ankrd9	3	2	2	1	1	0	3.5	0.0120551
Rasgrf2	8	16	13	1	5	4	3.7	0.0132799
Cdkal1	15	24	15	9	8	5	2.45455	0.014959
Atg10	3	6	4	1	2	1	3.25	0.0167359
Tnpo1	14	22	14	10	9	4	2.17391	0.0251619
Lyst	23	44	22	8	7	7	4.04545	0.0179291
BC005537	6	12	12	6	4	0	3	0.0333833
E2f3	6	17	13	4	3	4	3.27273	0.0307106
Mboat1	11	11	10	5	3	2	3.2	0.00073656
Lyrm4	2	4	4	1	1	1	3.33333	0.0124481
Rreb1	9	19	15	4	3	6	3.30769	0.0150663
Ippk	1	4	4	1	0	1	4.5	0.0456301
Tut7	12	21	12	8	5	5	2.5	0.0232908
Zfp808	8	8	3	3	2	1	3.16667	0.034967
Gm3325	8	11	5	1	3	1	4.8	0.0134827
1810034E14Rik	2	3	3	0	1	0	8	0.0038813
Slc12a7	19	33	20	12	8	15	2.05714	0.0335787
Cep72	3	6	3	1	1	0	6	0.0170547
Cast	14	24	16	6	9	6	2.57143	0.0133663
Ttc37	10	12	8	3	7	3	2.30769	0.0162527
Ap3b1	18	26	15	3	2	6	5.36364	0.00510476
Ankrd31	3	5	1	0	0	1	9	0.0453666
Ccdc125	8	6	3	1	2	3	2.83333	0.0394638
Ocln	23	23	16	11	10	10	2	0.00591866
Parp8	3	6	5	3	2	2	2	0.0342936
Asb13	3	5	4	0	2	2	3	0.0195103
Akr1e1	5	9	6	3	3	4	2	0.0278272
Gtpbp4	3	7	5	1	2	0	5	0.0181389
Larp4b	16	33	23	9	12	8	2.48276	0.0238392
Tbce	10	17	14	4	8	6	2.27778	0.0151687
Mir6942	2	4	2	1	1	1	2.66667	0.0333833
D130043K22Rik	6	12	10	4	6	1	2.54545	0.0341164
Acot13	2	4	7	1	0	0	13	0.0275203
Tmem14c	4	4	5	2	3	0	2.6	0.0237103
A730081D07Rik	2	2	2	1	0	1	3	0.00806504
Sycp2l	3	3	3	0	0	1	9	0.000661948
Fam8a1	4	10	8	1	2	1	5.5	0.0143842
Zfp169	3	5	3	0	1	1	5.5	0.00789992
Arl10	5	3	3	1	0	0	11	0.00552825
Pdlim7	3	3	3	2	2	0	2.25	0.0333833
Ubqln1	9	10	12	9	1	5	2.06667	0.0485838
Idnk	3	4	2	2	0	0	4.5	0.0286176
Zfp935	3	5	4	1	1	3	2.4	0.0286176
Uqcrb	1	3	3	1	0	0	7	0.0275203
Rslcan18	2	1	2	1	0	0	5	0.0237103
Zfp712	2	2	2	0	0	1	6	0.00374522
Zfp729a	2	2	2	0	1	1	3	0.00806504
Zfp65	4	4	3	1	1	0	5.5	0.00156279
Zfp738	4	8	4	3	1	1	3.2	0.0348579
Zfp273	2	4	3	1	2	0	3	0.035242
Tppp	3	3	1	1	0	1	3.5	0.0445047
Gm46430	1	5	3	1	0	0	9	0.0453666
Rps23	2	2	2	1	0	0	6	0.00374522
Tent2	4	10	8	1	2	4	3.14286	0.0321451
Snora47	2	2	2	0	1	0	6	0.00374522
Zbed3	3	3	3	1	2	1	2.25	0.00374522
Btf3	2	5	3	2	0	1	3.33333	0.0456301
Erbin	54	59	29	21	18	25	2.21875	0.026026
Srek1ip1	4	5	6	0	3	1	3.75	0.0126932
Mtrex	9	11	6	2	3	5	2.6	0.0174599
Snx18	5	8	4	0	1	2	5.66667	0.0124481
Mrps30	2	3	3	1	1	0	4	0.0066178
Gm3752	2	3	3	1	0	0	8	0.0038813
Slmap	10	14	15	4	7	5	2.4375	0.00609483
Grid1	3	4	2	1	0	1	4.5	0.0124481
Msra	12	13	10	5	0	3	4.375	0.00305361
Farp1	23	31	36	15	12	14	2.19512	0.00683846
Flnb	42	68	52	28	24	22	2.18919	0.00977711
Ube2e1	4	5	2	0	2	1	3.66667	0.0323384
Vcl	8	18	9	3	5	2	3.5	0.0324916
A430057M04Rik	2	1	3	0	0	1	6	0.0333833
Kcnma1	11	18	9	6	4	2	3.16667	0.0215091
Dlg5	13	13	18	7	6	5	2.44444	0.0039831
Ankrd28	14	22	10	4	8	4	2.875	0.0284418
Wapl	26	35	21	14	11	12	2.21622	0.0115838
Sh2d4b	3	5	4	0	1	2	4	0.0106558
Fbxo34	4	14	11	3	4	2	3.22222	0.045883
Klhl33	1	3	4	0	1	0	8	0.0342936
Dhrs1	4	5	5	1	0	0	14	0.000388954
Zmym2	11	19	14	7	6	8	2.09524	0.0166156
Zdhhc20	13	24	13	5	7	2	3.57143	0.0191531
Cab39l	5	9	9	1	6	1	2.875	0.0395762
Gata4	5	15	16	3	5	4	3	0.0439292
Wdfy2	5	2	6	1	1	1	4.33333	0.0250754
Ephx2	4	11	11	3	4	0	3.71429	0.036658
Rb1	17	28	32	4	11	16	2.48387	0.0270132
Tdrd3	11	22	10	5	6	4	2.86667	0.0371387
Diaph3	12	19	9	6	4	5	2.66667	0.0254043
Rbm26	17	29	9	3	4	7	3.92857	0.0413425
Abcc4	14	14	6	4	3	1	4.25	0.0183649
Dock9	11	13	6	4	5	5	2.14286	0.0323384
Itgbl1	6	5	3	1	0	1	7	0.0066178
Abhd6	5	8	5	2	3	4	2	0.0300849
Oit1	17	17	14	10	4	2	3	0.00744367
Thoc7	9	12	9	7	3	5	2	0.0153473
Top2b	13	21	13	3	3	1	6.71429	0.00416756
Camk2g	8	7	5	2	3	2	2.85714	0.00502986
Vdac2	10	16	15	3	6	6	2.73333	0.0073603
Samd8	8	9	6	3	2	4	2.55556	0.00572346
Anxa11	9	10	16	3	5	9	2.05882	0.0497555
Gm2274	3	3	6	1	1	2	3	0.0323384
Gm2260	3	3	6	1	1	2	3	0.0323384
Tmem254c	2	1	2	0	1	0	5	0.0237103
Tmem254b	2	1	2	0	1	0	5	0.0237103
Tmem254a	2	1	2	0	1	0	5	0.0237103
Appl1	6	13	9	3	5	5	2.15385	0.0395762
Tasor	12	24	14	6	3	5	3.57143	0.0173346
Rft1	6	11	7	4	3	4	2.18182	0.0251241
Glt8d1	2	4	6	1	1	0	6	0.0250754
Spcs1	2	2	1	1	0	0	5	0.0237103
Capn7	5	9	6	3	3	4	2	0.0278272
Mettl6	7	9	5	1	3	1	4.2	0.00806504
Ncoa4	3	5	2	1	1	1	3.33333	0.0286176
Cdkn3	3	3	3	2	1	1	2.25	0.00374522
Gmfb	3	10	9	2	1	2	4.4	0.0312248
Gch1	2	3	6	1	1	1	3.66667	0.0453666
Ktn1	22	20	10	5	5	9	2.73684	0.024681
Rpph1	5	7	5	2	0	0	8.5	0.00303681
Rnase4	4	5	4	4	1	0	2.6	0.0496503
Tmem253	4	5	4	1	2	0	4.33333	0.00374522
Oxa1l	4	5	3	2	1	3	2	0.035242
Ltb4r1	3	5	6	1	1	0	7	0.0066178
Khnyn	7	11	6	5	4	2	2.18182	0.034967
Cdadc1	8	12	7	1	2	4	3.85714	0.00972088
Nupl1	6	15	6	2	2	3	3.85714	0.045883
Mtmr6	4	5	8	3	2	3	2.125	0.0369631
Spryd7	7	3	7	2	2	0	4.25	0.0219072
Extl3	6	13	7	4	2	2	3.25	0.0292285
Ccdc25	4	7	6	3	3	2	2.125	0.0167359
Bnip3l	5	7	4	3	2	1	2.66667	0.0170547
Sucla2	8	8	7	4	2	2	2.875	0.00128513
Esd	4	6	4	0	2	1	4.66667	0.0070863
Zc3h13	7	17	5	2	2	1	5.8	0.0491767
Snora31	4	5	7	1	2	0	5.33333	0.0073603
Uchl3	3	4	2	0	1	2	3	0.035242
Marchf6	15	27	20	13	7	8	2.21429	0.0226537
Asap1	12	18	9	8	7	4	2.05263	0.041737
Tnrc6b	27	27	18	9	15	4	2.57143	0.0142187
Lima1	48	68	46	29	31	20	2.025	0.0123799
Ghr	11	22	10	7	2	5	3.07143	0.039163
Osmr	4	4	1	0	1	0	9	0.0323384
Rictor	12	14	10	4	4	3	3.27273	0.0011358
Wdr70	12	18	8	6	5	7	2.11111	0.0438141
Cplane1	5	6	3	1	2	2	2.8	0.0167359
Prlr	6	13	12	4	2	5	2.81818	0.0237103
4921515E04Rik	1	2	2	0	0	1	5	0.0237103
Myo10	8	6	5	4	1	2	2.71429	0.016339
Cpq	12	22	19	4	2	7	4.07692	0.00779807
Grhl2	13	19	15	8	8	6	2.13636	0.00575805
Slc25a32	2	3	3	1	1	1	2.66667	0.00374522
Mtbp	4	8	4	2	2	3	2.28571	0.0472232
Anxa13	15	34	20	8	5	7	3.45	0.0234696
Pvt1	10	14	7	0	2	1	10.3333	0.00572346
Khdrbs3	4	4	2	1	1	1	3.33333	0.0124481
Adck5	5	11	9	6	3	3	2.08333	0.0497008
Rbfox2	15	23	16	11	12	3	2.07692	0.0350049
Tbc1d22a	10	23	21	10	4	9	2.34783	0.0404108
Zbed4	7	15	7	2	5	4	2.63636	0.0497555
Kif21a	8	7	4	2	3	4	2.11111	0.0333833
Ano6	27	56	37	13	9	25	2.55319	0.0337159
Mettl7a1	6	6	4	4	0	0	4	0.0275203
Ptger4	3	3	5	1	0	1	5.5	0.00789992
Nadk2	4	11	10	2	2	3	3.57143	0.0266691
Brix1	3	6	5	2	2	0	3.5	0.0196759
Sub1	2	2	3	1	0	0	7	0.0066178
Otulin	5	6	9	2	3	2	2.85714	0.0127407
Atpsckmt	7	3	6	1	1	0	8	0.0100461
Ubr5	20	36	21	9	15	7	2.48387	0.0274043
Azin1	10	18	10	3	6	6	2.53333	0.0272739
Emc2	18	25	15	3	8	14	2.32	0.0322985
Nudcd1	3	4	3	1	3	1	2	0.0445047
Mrpl13	1	2	2	1	0	0	5	0.0237103
Tmem65	8	8	4	0	1	0	20	0.00498466
Washc5	15	15	12	7	5	9	2	0.00508182
Ndrg1	6	8	7	1	2	2	4.2	0.000661948
Fbxl6	3	1	2	1	0	0	6	0.0333833
Cyhr1	3	3	1	1	0	0	7	0.0275203
Ddx17	7	9	9	1	4	1	4.16667	0.00310681
Rpl3	8	8	8	7	3	2	2	0.0294425
Mief1	10	13	9	2	6	3	2.90909	0.00731553
Adsl	4	5	3	2	2	2	2	0.0128607
Rbx1	3	6	4	1	0	0	13	0.0066178
Gm51290	1	3	2	1	0	0	6	0.0333833
Ttc38	5	9	7	3	4	1	2.625	0.020321
Tymp	3	6	5	3	1	2	2.33333	0.0323384
Gxylt1	8	11	7	1	4	1	4.33333	0.00650597
Twf1	3	12	7	3	1	0	5.5	0.0472232
Ccnt1	7	15	7	4	3	2	3.22222	0.0354744
Tuba1c	4	6	3	2	1	0	4.33333	0.0170547
Atf1	16	22	13	8	7	4	2.68421	0.0106894
Krt7	5	7	9	4	4	1	2.33333	0.0294425
Krt8	33	59	45	30	13	17	2.28333	0.0238883
Eif4b	10	24	12	3	8	3	3.28571	0.0423977
Pfdn5	3	4	4	0	3	0	3.66667	0.0323384
Pcbp2	11	19	15	5	6	11	2.04545	0.0304155
Gtsf1	4	5	3	1	0	1	6	0.00374522
Fgf12	7	5	3	3	2	2	2.14286	0.0453666
Robo2	2	6	3	0	0	1	11	0.0278272
Ppl	6	7	4	0	1	1	8.5	0.00303681
Pmm2	9	16	16	9	5	4	2.27778	0.0257129
Spidr	7	13	7	5	5	2	2.25	0.0445047
Yeats2	10	14	10	7	4	6	2	0.0119556
Dgkg	5	7	9	2	0	1	7	0.00483948
Opa1	11	20	18	6	9	5	2.45	0.0158026
4632428C04Rik	3	2	1	1	0	0	6	0.0333833
Acap2	16	25	13	7	11	3	2.57143	0.0310207
Ubxn7	15	16	7	6	3	3	3.16667	0.0227064
Senp5	10	13	15	3	6	8	2.23529	0.0135554
Hspbap1	3	9	5	2	2	1	3.4	0.0448879
Gsk3b	10	23	12	6	4	8	2.5	0.049475
Gm609	11	15	14	8	5	4	2.35294	0.00536727
Nectin3	15	23	10	2	9	7	2.66667	0.0408117
Cblb	13	14	9	2	5	4	3.27273	0.00457038
Filip1l	11	9	14	3	1	6	3.4	0.00882051
Adgrg7	19	28	12	8	10	8	2.26923	0.0392083
App	41	40	32	21	18	12	2.21569	0.00300996
Hunk	8	4	5	3	3	2	2.125	0.0369631
Setd4	2	7	8	2	0	0	8.5	0.0321451
Naa60	3	9	8	1	1	3	4	0.0321451
Cpped1	11	12	3	3	3	1	3.71429	0.0481604
Ercc4	3	4	6	2	3	1	2.16667	0.0456301
Bfar	5	5	10	2	2	4	2.5	0.0448879
Pla2g10os	5	3	4	0	2	0	6	0.00972088
Mcm4	2	4	3	1	1	1	3	0.0128607
Smpd4	6	5	2	2	2	0	3.25	0.0472232
Comt	6	8	6	2	3	1	3.33333	0.00306113
Hira	18	18	15	7	6	9	2.31818	0.000960727
Vwa5b2	2	4	2	1	0	1	4	0.0275203
Ephb3	4	5	4	0	3	3	2.16667	0.0456301
Ehhadh	7	5	6	3	3	0	3	0.0128607
1300002E11Rik	5	6	5	3	1	2	2.66667	0.00374522
Tmem41a	5	6	5	3	3	2	2	0.00240634
Atp13a3	26	43	37	18	9	17	2.40909	0.0113419
Lsg1	4	8	4	3	2	2	2.28571	0.0472232
Pcyt1a	8	13	8	5	5	3	2.23077	0.0205492
Lrch3	12	10	12	4	7	5	2.125	0.00279511
Hacd2	6	10	8	3	0	1	6	0.00505985
Ccdc58	6	9	5	2	2	2	3.33333	0.0088987
Phldb2	3	3	3	2	0	0	4.5	0.0124481
Dzip3	6	4	3	2	2	1	2.6	0.0237103
Pcnp	3	10	7	1	1	3	4	0.0395762
Cpox	1	3	3	0	0	1	7	0.0275203
Cldnd1	3	4	1	1	0	0	8	0.0342936
Cggbp1	5	4	3	1	3	0	3	0.0323384
Zfp654	4	9	5	1	3	1	3.6	0.0300241
Il10rb	8	10	5	5	2	2	2.55556	0.0286176
Cryzl1	15	25	10	6	6	6	2.77778	0.036422
Mrps6	4	8	5	1	1	2	4.25	0.0127407
Slc5a3	3	4	5	1	1	1	4	0.00326669
Sh3bgr	3	3	2	1	1	0	4	0.0066178
C2cd2	5	10	5	2	4	2	2.5	0.0448879
A630089N07Rik	4	10	6	1	2	2	4	0.0247714
Arid1b	33	51	35	16	18	17	2.33333	0.00834502
Qk	2	5	2	1	1	0	4.5	0.0456301
Prkn	6	8	4	1	0	1	9	0.0056775
Zfp995	5	4	2	2	1	1	2.75	0.0342936
Btbd9	18	33	20	10	8	14	2.21875	0.0303893
Slc8a1	2	6	7	2	1	1	3.75	0.0394638
Synj2	8	12	8	5	3	0	3.5	0.0138848
Gm1604a	4	6	2	2	1	1	3	0.0453666
Gm51425	4	7	5	1	2	0	5.33333	0.0073603
Ilrun	13	18	12	7	8	4	2.26316	0.0111971
Cdkn1a	5	7	8	2	0	0	10	0.00279511
Dnah8	24	45	41	12	9	18	2.82051	0.0136351
Rftn1	5	4	3	0	1	1	6	0.00374522
Tbc1d5	12	12	10	7	3	5	2.26667	0.00448545
Hdgfl2	5	4	6	1	3	3	2.14286	0.0195103
Fbxl17	22	50	29	13	11	14	2.65789	0.0340126
Lclat1	9	16	15	4	3	4	3.63636	0.00597509
Dpy30	3	7	5	2	3	0	3	0.041737
Birc6	39	61	49	27	21	24	2.06944	0.00881496
Eml4	33	49	29	11	13	14	2.92105	0.00846829
Serac1	6	9	7	1	5	2	2.75	0.0175842
Rsph3a	5	14	13	2	3	6	2.90909	0.0431257
Tcp1	4	7	10	4	2	1	3	0.0371387
Dact2	3	4	2	1	0	2	3	0.035242
Rgmb	10	15	11	5	6	2	2.76923	0.00844814
Zfp960	6	7	7	2	3	2	2.85714	0.000388954
Zfp97	6	9	5	0	3	1	5	0.0116076
Zfp942	9	6	5	1	1	2	5	0.00644334
Zfp994	4	4	2	1	2	2	2	0.0445047
Zfp758	7	9	7	1	0	2	7.66667	0.000820645
Tsc2	9	13	8	7	2	5	2.14286	0.0323384
Pkd1	9	19	16	9	3	2	3.14286	0.0266011
Cramp1l	6	11	16	6	4	4	2.35714	0.0496739
Ciao3	3	4	3	1	1	3	2	0.0445047
Syngap1	3	4	5	2	0	0	6	0.00972088
Uhrf1bp1	5	6	3	2	3	2	2	0.0342936
Rpl10a	6	11	9	6	3	2	2.36364	0.0284418
Srpk1	12	17	14	6	4	8	2.38889	0.00545235
Pnpla1	2	2	2	1	1	0	3	0.00806504
Akap8l	6	7	7	4	4	2	2	0.00552825
Akap8	4	5	2	0	1	2	3.66667	0.0323384
Rps28	2	5	5	2	1	1	3	0.0323384
1110038B12Rik	3	3	4	0	0	2	5	0.0116076
Cchcr1	6	4	3	1	2	0	4.33333	0.0170547
H2-T24	2	4	2	1	1	0	4	0.0275203
Cyp39a1	4	5	3	0	0	3	4	0.0300849
Mrpl14	3	5	4	2	0	0	6	0.00972088
Foxp4	11	17	14	9	4	6	2.21053	0.0137502
Fem1a	2	6	3	1	1	1	3.66667	0.0453666
Vapa	6	8	9	2	4	2	2.875	0.00531831
Trmt61b	5	7	3	2	2	3	2.14286	0.0453666
Memo1	16	16	10	5	5	4	3	0.00500348
Slc30a6	5	16	11	1	2	2	6.4	0.0240373
Yipf4	6	6	4	1	1	1	5.33333	0.001445
Strn	11	17	10	8	3	8	2	0.0412835
Cdc42ep3	3	3	4	1	1	0	5	0.00240634
Atl2	19	13	10	2	6	5	3.23077	0.0146
Galm	4	12	12	4	3	3	2.8	0.044675
Msh6	3	3	2	1	1	2	2	0.0237103
Fbxo11	23	29	22	12	15	10	2	0.00465764
Gm31704	9	6	11	1	2	3	4.33333	0.00650597
Gm1976	9	13	8	3	5	4	2.5	0.0106558
2610044O15Rik8	7	11	7	2	4	4	2.5	0.0142301
Hsd17b4	7	26	13	4	2	3	5.11111	0.0469583
Zfp236	22	38	17	16	7	7	2.56667	0.0445297
Rbbp8	7	13	8	2	3	1	4.66667	0.00977711
Osbpl1a	3	8	7	1	1	2	4.5	0.0202728
Ttc39c	3	5	7	3	1	1	3	0.0333833
Taf4b	2	5	5	0	0	2	6	0.0250754
Galnt1	12	25	15	5	10	8	2.26087	0.0411463
AW554918	8	10	7	6	1	3	2.5	0.0211578
Iws1	6	16	13	3	7	4	2.5	0.0468774
Rbm27	9	9	9	5	0	3	3.375	0.00603627
Mcc	7	8	7	6	0	0	3.66667	0.0290814
Dmxl1	19	26	13	9	8	12	2	0.0351867
Pdgfrb	5	5	2	0	1	1	6	0.0170547
Fech	3	4	7	2	2	2	2.33333	0.0453666
Cep192	10	17	8	5	6	5	2.1875	0.0412835
Myo5b	46	77	53	40	24	23	2.02299	0.0263323
Ctdp1	4	7	7	4	1	1	3	0.0237103
Tmx3	6	8	8	1	4	1	3.66667	0.0056775
Mtpap	6	8	5	4	4	1	2.11111	0.0333833
Epc1	8	20	9	4	3	2	4.11111	0.0371387
Snrpd1	2	2	3	1	0	1	3.5	0.0120551
Npc1	10	13	6	3	5	4	2.41667	0.0273876
Dsg2	24	39	32	10	15	20	2.11111	0.016436
B4galt6	9	18	10	6	7	4	2.17647	0.0445047
Rnf125	7	11	3	1	0	3	5.25	0.0418234
Ammecr1l	5	9	7	4	2	4	2.1	0.0256872
Etf1	18	17	9	5	6	4	2.93333	0.0146
Paip2	2	6	5	2	1	1	3.25	0.0369631
Cystm1	10	15	7	4	6	3	2.46154	0.0320251
Tmco6	6	3	5	3	1	1	2.8	0.0266691
Gnpda1	6	3	9	2	1	1	4.5	0.0286176
Dele1	2	4	2	1	0	1	4	0.0275203
Dtwd2	4	5	4	2	0	0	6.5	0.00396655
Impa2	2	4	5	1	0	1	5.5	0.0167359
Fam210a	6	7	2	1	0	2	5	0.035242
Acaa2	9	7	10	4	1	2	3.71429	0.00354541
BC031181	4	4	5	3	1	2	2.16667	0.0124481
Haus1	2	4	2	0	1	0	8	0.0175842
Zadh2	3	1	3	1	1	0	3.5	0.0445047
Gm45871	4	3	3	1	1	3	2	0.0445047
Kmt5b	15	21	11	4	7	12	2.04348	0.0491767
Kdm2a	27	28	12	7	11	9	2.48148	0.0328608
Atl3	7	13	11	4	4	5	2.38462	0.0143842
Zfp91	9	12	10	9	1	1	2.81818	0.0382617
Smc5	11	12	4	2	4	4	2.7	0.0475512
Pip5k1b	36	63	32	25	18	16	2.22034	0.0382531
Tbc1d12	8	8	5	2	0	4	3.5	0.0153473
Entpd1	2	6	5	1	1	2	3.25	0.0369631
Aldh18a1	12	21	17	5	6	6	2.94118	0.00689768
Abcc2	24	44	42	10	10	15	3.14286	0.00953007
Chuk	13	18	13	4	4	5	3.38462	0.00184963
Shtn1	11	13	8	5	5	3	2.46154	0.00832645
Zfp950	8	15	9	3	1	5	3.55556	0.0180874
Cpt1a	26	25	23	12	15	8	2.11429	0.00209089
A930001C03Rik	2	4	7	2	0	1	4.33333	0.049991
Rhod	9	9	6	3	5	2	2.4	0.0124481
Mus81	3	4	2	1	1	0	4.5	0.0124481
Ltbp3	2	2	3	1	1	1	2.33333	0.00806504
Malat1	54	130	63	33	31	22	2.87209	0.0454814
Ppp2r5b	4	5	7	1	2	1	4	0.0066178
Mir194-2	2	1	3	0	1	0	6	0.0333833
Gpr137	2	5	3	1	1	1	3.33333	0.0286176
Ttc9c	5	4	3	3	0	1	3	0.0323384
Ubxn1	3	7	5	3	0	1	3.75	0.0325543
Fads3	3	4	3	0	1	0	10	0.00156279
Ms4a18	3	7	7	2	1	3	2.83333	0.0325543
1110059E24Rik	9	9	12	2	6	7	2	0.0259898
Pum3	6	3	4	0	3	1	3.25	0.0369631
9930021J03Rik	10	19	11	2	5	2	4.44444	0.0133486
Minpp1	22	28	8	1	9	4	4.14286	0.04133
Papss2	5	14	10	4	3	4	2.63636	0.0421136
Lipa	3	6	8	3	2	2	2.42857	0.0445047
Cyp2c68	7	15	8	2	2	4	3.75	0.0239917
Cox15	3	4	4	3	0	1	2.75	0.0342936
Sec31b	3	4	4	1	0	1	5.5	0.00156279
Slf2	12	17	12	3	5	3	3.72727	0.00254365
Sfxn3	2	1	2	0	1	0	5	0.0237103
Poll	2	3	2	1	1	0	3.5	0.0120551
Npm3	1	2	2	0	0	1	5	0.0237103
Wbp1l	6	2	2	0	1	0	10	0.0472232
Smc3	7	10	4	1	3	3	3	0.0328714
Acsl5	23	38	28	9	7	7	3.86957	0.00392779
Eif3a	12	15	6	4	5	4	2.53846	0.0333833
Csf2ra	4	7	4	1	2	1	3.75	0.0126932

## Sheet: Villi noise down
	N18007V_Mut	N18009V_Mut	N18017V_Mut	N18001V_WT	N18003V_WT	N18005V_WT	Mut/WT ratio	T test
Sned1	0	0	1	3	4	2	0.111111	0.00806504
Lman2l	0	0	1	2	5	3	0.1	0.0167359
AI597479	0	0	0	2	1	1	0	0.00806504
Stat1	2	5	4	10	8	7	0.44	0.0100461
Sp110	0	1	1	5	2	2	0.222222	0.0456301
Pm20d1	0	1	2	10	7	9	0.115385	0.000949224
Ufc1	0	1	1	4	3	2	0.222222	0.0124481
Usf1	0	0	0	3	3	1	0	0.0124481
Mir194-1	0	0	1	2	2	1	0.2	0.0237103
Prex1	2	1	1	2	5	4	0.363636	0.0342936
Gm13199	0	0	0	1	1	2	0	0.00806504
Tprn	3	2	1	6	8	3	0.352941	0.0394638
Sardh	0	0	1	3	2	2	0.142857	0.0066178
BC005624	1	0	1	3	8	4	0.133333	0.0251241
Swi5	0	0	0	1	1	2	0	0.00806504
Kbtbd4	0	0	1	2	2	2	0.166667	0.00374522
D930015M05Rik	0	0	0	2	2	3	0	0.00109606
Api5	1	1	1	2	2	3	0.428571	0.00806504
1700037H04Rik	0	1	0	2	2	1	0.2	0.0237103
Gm5535	1	0	2	6	5	4	0.2	0.00402495
Zfp442	0	0	0	1	1	2	0	0.00806504
Adrm1	2	1	0	6	5	5	0.1875	0.001445
Slc22a15	1	0	2	2	4	3	0.333333	0.035242
Mrpl47	0	0	0	2	1	2	0	0.00374522
Etv3	4	2	3	8	7	9	0.375	0.00180112
Rrnad1	0	0	1	2	2	2	0.166667	0.00374522
Fdps	1	2	2	8	5	5	0.277778	0.0073603
Acot11	5	1	3	7	6	5	0.5	0.0404001
Rnf220	1	1	2	5	5	2	0.333333	0.0323384
Chchd7	2	1	3	6	5	3	0.428571	0.0323384
Lrrc42	1	0	1	3	3	2	0.25	0.0066178
Czib	0	0	1	2	2	1	0.2	0.0237103
Cyp4b1	3	3	2	12	10	6	0.285714	0.0102918
Toe1	0	0	1	2	2	1	0.2	0.0237103
Ndufs5	1	0	0	3	2	2	0.142857	0.0066178
Ndufs5-ps	1	0	0	3	2	2	0.142857	0.0066178
Ccdc28b	0	0	1	2	3	2	0.142857	0.0066178
Cnksr1	3	3	6	10	10	5	0.48	0.0448313
Chd5	1	1	2	4	4	3	0.363636	0.0038813
D5Ertd579e	13	2	10	35	45	12	0.271739	0.0480697
Adgrd1	3	2	2	5	5	4	0.5	0.0038813
Emilin1	0	0	0	1	3	1	0	0.0333833
Zbtb49	1	1	0	4	2	2	0.25	0.0275203
Gnpda2	0	1	0	2	2	1	0.2	0.0237103
Tfip11	1	0	1	3	3	3	0.222222	0.00109606
Rhof	3	3	3	4	10	7	0.428571	0.0410431
Abhd11os	2	1	1	5	2	4	0.363636	0.0342936
Tsc22d4	3	1	3	7	5	5	0.411765	0.0120551
Hmgb1	2	0	0	3	3	2	0.25	0.0275203
Osbpl3	1	4	5	8	6	8	0.454545	0.0218297
Mdfic	0	0	0	2	1	1	0	0.00806504
Krba1	7	2	4	10	9	7	0.5	0.0316692
Herc6	1	0	2	6	5	2	0.230769	0.0333833
Gprin3	2	1	1	2	4	3	0.444444	0.0333833
Vmn2r26	0	0	0	4	1	3	0	0.0195103
Adck2	2	2	1	3	4	3	0.5	0.0120551
2310069B03Rik	0	0	0	9	2	4	0	0.0371007
Mob1a	2	0	2	5	3	3	0.363636	0.0342936
Mthfd2	0	0	0	1	1	2	0	0.00806504
Abtb1	1	1	1	4	3	2	0.333333	0.0128607
Gm15987	0	0	0	2	1	2	0	0.00374522
Klra5	0	0	0	1	2	2	0	0.00374522
Nlrp5-ps	1	0	0	1	2	3	0.166667	0.0333833
Prkd2	2	1	2	8	3	5	0.3125	0.0348579
Zfp619	1	0	0	1	2	2	0.2	0.0237103
LOC117997403	0	0	1	3	3	1	0.142857	0.0275203
Mrpl48	2	2	1	4	2	4	0.5	0.0445047
Ccdc9	4	0	4	6	6	5	0.470588	0.0472232
Ap2s1	1	1	2	4	4	2	0.4	0.0275203
Ceacam20	21	7	12	34	28	21	0.481928	0.0306971
Zfp180	0	1	3	4	5	6	0.266667	0.0126932
Lipe	3	1	3	14	20	8	0.166667	0.0148663
Mir7049	0	0	0	1	2	1	0	0.00806504
Gm15545	1	0	0	2	3	3	0.125	0.0038813
Gm21057	0	0	1	2	2	5	0.111111	0.0323384
Ramac	1	0	0	2	2	2	0.166667	0.00374522
Inppl1	7	2	11	11	15	15	0.487805	0.0374546
Nucb2	0	1	0	2	2	1	0.2	0.0237103
5830432E09Rik	0	0	0	2	3	1	0	0.0128607
E230032D23Rik	0	0	0	1	1	2	0	0.00806504
6430548M08Rik	0	1	1	3	2	3	0.25	0.0066178
Arhgef7	5	3	5	8	6	13	0.481481	0.0498242
Arhgef10	1	2	2	5	3	4	0.416667	0.0124481
Klhl2	3	2	3	7	5	5	0.470588	0.00789992
Polr2c	0	0	1	4	2	2	0.125	0.0175842
Nrp1	0	0	0	2	1	2	0	0.00374522
Mcoln1	3	3	3	5	9	5	0.473684	0.0333833
Leprotl1	1	0	1	2	2	2	0.333333	0.00806504
Cc2d1a	1	2	2	5	6	2	0.384615	0.0496503
A230103J11Rik	0	0	0	1	3	4	0	0.0195103
Wdr83os	0	0	0	1	2	1	0	0.00806504
Ubl5	2	2	1	4	4	3	0.454545	0.0066178
Gtf2a2	0	0	2	3	2	2	0.285714	0.0445047
Slc26a6	4	6	7	15	25	9	0.346939	0.0440192
Acp5	1	0	1	1	5	4	0.2	0.0496503
Dcps	2	1	1	5	6	2	0.307692	0.0369631
Mir7087	0	0	0	2	1	1	0	0.00806504
1700017B05Rik	2	0	1	3	4	2	0.333333	0.035242
Islr2	1	0	0	3	1	2	0.166667	0.0333833
Tent5a	4	1	0	4	5	4	0.384615	0.0496503
Tbc1d2b	1	1	1	2	2	3	0.428571	0.00806504
Slco2a1	1	3	4	15	5	12	0.25	0.0304064
Nprl2	0	0	1	3	5	3	0.0909091	0.00552825
Slc6a20b	0	0	1	1	2	2	0.2	0.0237103
Rap2c	1	0	4	5	4	6	0.333333	0.0333833
Ikbkg	4	2	3	6	7	7	0.45	0.00266406
Chm	1	1	1	2	3	2	0.428571	0.00806504
Hdac6	0	0	0	2	1	1	0	0.00806504
Foxo4	1	0	0	3	5	2	0.1	0.0167359
Ofd1	0	0	2	2	3	2	0.285714	0.0445047
Sesn1	2	3	5	6	12	7	0.4	0.0358617
Sumo3	3	1	1	6	6	3	0.333333	0.0250754
Hnrnph3	2	1	2	3	5	3	0.454545	0.0275203
Nts	1	0	1	5	2	2	0.222222	0.0456301
F420014N23Rik	0	1	0	2	3	1	0.166667	0.0333833
Rdh5	0	0	0	1	1	2	0	0.00806504
Ypel2	3	0	2	5	3	4	0.416667	0.0456301
Dnah17	0	0	0	6	5	8	0	0.000995744
Tbc1d10a	0	0	2	4	3	2	0.222222	0.0286176
Dbnl	3	3	7	7	13	9	0.448276	0.0366942
Flii	6	4	2	13	16	8	0.324324	0.016436
Map2k3	5	0	2	6	13	9	0.25	0.024251
Mir744	0	0	0	1	1	2	0	0.00806504
Ska2	0	0	0	1	1	2	0	0.00806504
Hdac5	5	2	3	9	9	6	0.416667	0.0124481
Tmub2	0	0	1	4	4	1	0.111111	0.0323384
Acbd4	1	6	2	8	9	6	0.391304	0.0286176
Pcyt2	1	5	6	10	12	8	0.4	0.0175351
Fntb	2	1	1	6	4	3	0.307692	0.0167359
Jag2	2	1	1	3	3	2	0.5	0.0237103
Trappc12	0	1	3	6	4	3	0.307692	0.0369631
Dnajb9	0	1	2	2	3	4	0.333333	0.035242
Nfkbia	2	1	0	5	5	2	0.25	0.0300849
Noxred1	1	0	0	2	1	3	0.166667	0.0333833
Mir1936	1	1	3	5	11	5	0.238095	0.0323384
5033406O09Rik	0	0	0	1	1	3	0	0.0333833
Wrnip1	2	1	0	3	2	3	0.375	0.0333833
Auh	1	0	3	4	5	7	0.25	0.016339
Idi1	0	0	0	1	1	2	0	0.00806504
Ero1b	2	2	1	5	2	5	0.416667	0.0456301
Scgn	0	0	1	1	2	3	0.166667	0.0333833
Nfil3	0	0	1	6	2	4	0.0833333	0.0189983
Gm24195	0	0	0	2	1	1	0	0.00806504
Armh4	0	0	0	1	1	2	0	0.00806504
Peli2	0	0	0	1	2	2	0	0.00374522
Chmp7	1	0	1	3	2	2	0.285714	0.0120551
Mir3075	0	0	0	2	1	1	0	0.00806504
ccdc198	1	1	2	3	10	5	0.222222	0.0456301
Pnp2	5	3	5	13	18	7	0.342105	0.0311555
Ripk3	1	0	2	4	5	2	0.272727	0.0323384
Asap1	5	5	4	15	12	6	0.424242	0.0382019
Osr2	4	2	3	8	5	5	0.5	0.0300849
Dnajc22	0	3	1	4	5	5	0.285714	0.0120551
Espl1	1	0	0	3	2	1	0.166667	0.0333833
Impg2	0	0	1	1	3	3	0.142857	0.0275203
Ccdc74a	0	0	0	4	5	1	0	0.0250754
Scarf2	0	0	1	2	1	2	0.2	0.0237103
Brpf3	5	5	11	17	15	15	0.446809	0.0073603
Dynlt1a	1	1	2	4	6	2	0.333333	0.0453666
Unc93a2	4	2	7	14	10	10	0.382353	0.0119031
4933401D09Rik	0	0	0	3	1	2	0	0.0128607
Telo2	1	0	0	2	3	1	0.166667	0.0333833
Mtch1	3	2	3	7	8	4	0.421053	0.0211972
Agpat1	3	2	2	5	6	4	0.466667	0.00806504
Gm10499	0	2	3	8	11	4	0.217391	0.0266691
H2-T3	1	3	3	5	6	6	0.411765	0.00552825
Rpp21	0	0	1	3	1	2	0.166667	0.0333833
Mea1	0	0	1	2	6	2	0.1	0.0472232
Sema6b	0	0	0	2	3	1	0	0.0128607
Ticam1	4	1	2	5	7	5	0.411765	0.0196759
Mllt1	0	4	0	6	4	4	0.285714	0.0445047
Gata6os	0	0	0	3	2	4	0	0.00326669
Elac1	0	1	1	3	3	2	0.25	0.0066178
Syt12	0	1	1	6	11	3	0.1	0.0318013
4930526L06Rik	0	0	0	3	1	1	0	0.0333833
Gda	13	13	23	25	34	42	0.485149	0.0216085
Cnnm2	1	0	1	3	3	2	0.25	0.0066178
Unc93b1	0	0	1	1	4	4	0.111111	0.0323384
Gm550	0	0	0	2	1	2	0	0.00374522
Dnajc4	2	1	2	5	8	4	0.294118	0.016339
Otub1	0	1	1	4	3	7	0.142857	0.016339
Cutc	0	1	2	5	3	3	0.272727	0.0195103
Gm31734	0	0	1	3	2	2	0.142857	0.0066178

## Sheet: Villi noise up
	N18007V_Mut	N18009V_Mut	N18017V_Mut	N18001V_WT	N18003V_WT	N18005V_WT	Mut/WT ratio	T test
Prim2	6	4	4	0	0	3	4.66667	0.0189983
Armc9	5	5	3	0	2	0	6.5	0.00885215
Ptpn4	5	3	6	3	1	2	2.33333	0.0323384
Tcea1	6	5	5	2	0	2	4	0.00291034
Atp6v1h	10	8	14	3	6	6	2.13333	0.024536
Prex2	2	3	1	0	1	0	6	0.0333833
Smap1	3	6	4	2	1	3	2.16667	0.0456301
Coa5	3	4	4	2	1	2	2.2	0.0066178
Vwa3b	4	5	3	2	3	0	2.4	0.0456301
Rev1	2	7	10	1	0	1	9.5	0.0370107
Tgfbrap1	6	6	9	5	2	0	3	0.0286176
Carf	4	3	5	1	1	1	4	0.00326669
Pikfyve	8	6	10	4	3	3	2.4	0.0088987
Tns1	6	7	5	3	2	1	3	0.00402495
Rhbdd1	6	6	6	0	1	2	6	0.000489044
Dis3l2	5	5	5	3	2	2	2.14286	0.000661948
Ugt1a6a	9	19	20	2	2	0	12	0.0074082
Ugt1a7c	10	25	22	3	2	1	9.5	0.0105963
Ugt1a10	10	25	22	3	3	1	8.14286	0.0113884
Ugt1a6b	9	22	21	3	2	0	10.4	0.0106948
Pign	11	6	12	2	4	7	2.23077	0.043209
Nucks1	6	2	4	1	2	1	3	0.0453666
Dstyk	2	3	2	1	0	0	7	0.0066178
1700025G04Rik	5	5	7	3	0	0	5.66667	0.0088987
Uck2	2	5	4	0	0	1	11	0.0120551
Atf6	6	11	12	5	5	3	2.23077	0.0269216
Lypla1	27	14	28	9	3	6	3.83333	0.0122324
Terf1	3	4	2	2	0	0	4.5	0.0286176
Rpl7	11	13	17	5	6	2	3.15385	0.00597065
Fam135a	16	7	13	4	6	3	2.76923	0.0257129
Uggt1	15	8	11	8	4	4	2.125	0.0343814
Cnnm4	15	9	9	7	6	3	2.0625	0.0360461
Mrpl30	1	5	4	1	1	0	5	0.0496503
Mrps9	4	6	6	0	1	3	4	0.0111971
Mob4	4	2	3	1	1	2	2.25	0.0333833
Nif3l1	2	2	4	0	0	1	8	0.0175842
Stradb	3	3	5	1	1	1	3.66667	0.00806504
Fzd7	4	3	4	1	0	0	11	0.00105532
Wdr12	1	3	3	0	1	0	7	0.0275203
Snora41	2	3	4	1	0	1	4.5	0.0124481
Eef1b2	4	7	8	2	0	4	3.16667	0.0300241
Acadl	11	6	7	2	4	2	3	0.0164504
Cnot9	3	4	8	2	2	1	3	0.049991
Utp14b	6	2	2	0	0	1	10	0.0472232
Ncl	8	4	6	2	0	3	3.6	0.020321
Ptma	8	6	7	3	2	3	2.625	0.001445
Ugt1a2	6	14	17	2	0	0	18.5	0.0126457
Ugt1a5	8	17	18	2	2	0	10.75	0.00805623
Ugt1a1	5	14	16	2	0	0	17.5	0.0166045
Septin2	5	5	8	3	0	1	4.5	0.0124481
Bok	2	1	2	1	0	0	5	0.0237103
D2hgdh	2	4	4	2	2	1	2	0.0445047
Ddx18	1	2	2	0	0	1	5	0.0237103
C4bp-ps1	1	4	3	0	1	0	8	0.0342936
Rbbp5	4	3	5	2	1	1	3	0.00806504
Ptprv	5	9	5	4	3	1	2.375	0.0417599
Glrx2	3	3	6	0	2	2	3	0.0453666
Ivns1abp	10	7	16	3	5	6	2.35714	0.0428196
Lamc2	5	3	6	1	2	0	4.66667	0.0126932
Abl2	4	5	3	1	1	1	4	0.00326669
Mgst3	7	8	12	2	4	1	3.85714	0.00972088
Hsd17b7	4	3	3	1	2	1	2.5	0.0066178
Itln1	11	21	30	4	10	2	3.875	0.0313353
Fh1	4	3	2	1	2	1	2.25	0.0333833
Tfb2m	4	3	4	0	1	1	5.5	0.00156279
Tmem63a	7	7	7	3	5	2	2.1	0.0070863
Trp53bp2	5	5	4	1	0	3	3.5	0.0120551
Flvcr1	10	4	6	4	1	2	2.85714	0.0464608
Utp25	3	4	5	1	2	1	3	0.00806504
Hnrnpa3	10	3	10	1	3	2	3.83333	0.0389385
Gm14405	24	16	17	4	4	11	3	0.0105012
Frmd4a	3	3	2	2	0	0	4	0.0275203
Camk1d	22	8	22	8	7	7	2.36364	0.0496882
Gapvd1	18	11	13	11	4	5	2.1	0.0360102
Stk39	5	6	8	3	2	4	2.11111	0.0170547
1110051M20Rik	2	1	2	0	0	1	5	0.0237103
Plcb1	10	5	5	0	3	2	4	0.0284418
Fam107b	3	3	4	0	1	0	10	0.00156279
Proser2	2	3	2	0	1	0	7	0.0066178
Mindy3	10	4	8	3	1	4	2.75	0.0385601
Arhgap21	18	12	12	5	4	4	3.23077	0.00442792
Ehmt1	15	11	18	5	7	3	2.93333	0.0071716
Notch1	2	4	3	0	0	1	9	0.00806504
Ddx31	3	1	4	0	0	1	8	0.0342936
Nup188	8	7	4	2	4	2	2.375	0.0279643
Uck1	2	2	3	0	0	1	7	0.0066178
Nup214	11	7	12	6	1	5	2.5	0.024974
Mapkap1	7	13	10	6	3	5	2.14286	0.0258468
Ppp6c	3	3	3	1	2	1	2.25	0.00374522
Scai	7	7	6	0	1	2	6.66667	0.000525289
Gtdc1	4	2	3	1	1	1	3	0.0128607
Stam2	13	6	9	2	4	1	4	0.0169961
Acvr1	5	6	2	1	1	2	3.25	0.0369631
Tanc1	16	7	12	5	7	3	2.33333	0.0396535
Psmd14	3	7	4	0	2	1	4.66667	0.0256872
Gca	4	3	8	0	2	0	7.5	0.0300241
Dcaf17	6	2	4	1	1	0	6	0.0250754
Nckap1	25	14	24	13	9	9	2.03226	0.0234447
Ext2	6	7	7	6	2	1	2.22222	0.0394638
Ldlrad3	2	1	3	0	1	0	6	0.0333833
Hipk3	8	5	9	3	1	5	2.44444	0.0300241
Qser1	6	3	4	2	1	1	3.25	0.0167359
Dnajc17	5	2	5	2	1	1	3	0.0323384
Pdia3	16	13	15	13	2	1	2.75	0.0385601
Galk2	11	8	10	2	4	2	3.625	0.00159241
Gabpb1	5	1	4	1	0	0	10	0.0369631
Plcb4	4	5	1	1	0	1	5	0.0496503
Slx4ip	2	3	3	1	1	1	2.66667	0.00374522
Tasp1	2	3	4	2	1	1	2.25	0.0333833
Rbm39	23	9	21	11	3	6	2.65	0.0453152
Phf20	8	6	5	2	4	1	2.71429	0.016339
Dlgap4	8	3	6	2	2	1	3.4	0.0275203
Gm20716	12	8	16	6	6	6	2	0.0300849
Gm14391	5	2	2	1	0	0	9	0.0323384
Nmt2	2	4	4	2	1	1	2.5	0.0275203
Mcm10	4	2	3	2	1	0	3	0.035242
Hacd1	3	2	2	1	1	0	3.5	0.0120551
Commd3	3	5	3	0	0	1	11	0.00552825
Bmi1	4	3	2	0	0	1	9	0.00806504
Rabl6	10	4	8	2	2	2	3.66667	0.0195103
Snapc4	2	3	5	2	1	0	3.33333	0.0456301
Rpl7a	6	5	7	3	0	5	2.25	0.049991
Ttf1	9	2	6	1	0	1	8.5	0.0358617
Gle1	3	4	2	0	1	1	4.5	0.0124481
Set	4	2	5	2	0	1	3.66667	0.0323384
Crat	11	10	9	5	5	4	2.14286	0.000661948
Golga2	5	6	10	2	4	4	2.1	0.0463263
Gm46741	2	3	2	0	1	1	3.5	0.0120551
Prpf40a	7	3	8	3	3	2	2.25	0.049991
Pdk1	3	5	4	3	2	1	2	0.035242
Dusp19	4	3	3	1	1	1	3.33333	0.00109606
Gm13710	3	3	2	1	0	1	4	0.0066178
Ptpmt1	4	2	3	0	1	2	3	0.035242
Slc39a13	3	1	5	0	0	1	9	0.0453666
Ddb2	1	4	5	1	0	1	5	0.0496503
Lrp4	9	6	10	2	2	3	3.57143	0.00429046
Ckap5	6	6	8	2	2	3	2.85714	0.00217841
Cry2	2	2	3	0	2	0	3.5	0.0445047
Trp53i11	4	2	3	0	0	2	4.5	0.0286176
Traf6	5	4	5	2	0	2	3.5	0.00552825
Emc4	2	4	4	0	2	0	5	0.0237103
Aqr	8	6	7	0	1	1	10.5	0.000342616
Spred1	8	4	6	4	1	3	2.25	0.041737
Bub1b	7	3	3	1	1	2	3.25	0.0472232
Ccdc9b	2	7	3	1	1	0	6	0.049991
Vps18	9	4	5	0	2	0	9	0.0164504
Ppip5k1	10	10	16	8	3	7	2	0.0378232
Sord	8	8	15	4	6	1	2.81818	0.0361715
Slc27a2	3	8	7	4	1	0	3.6	0.0448313
Stard7	4	5	5	2	2	2	2.33333	0.000661948
Mrps5	2	4	4	1	2	0	3.33333	0.0286176
Nop56	4	3	5	1	0	1	6	0.00374522
Tmem230	1	3	4	1	0	0	8	0.0342936
Jag1	2	3	5	1	1	0	5	0.0237103
Kat14	5	9	6	3	0	2	4	0.0142301
Xrn2	7	8	7	4	5	1	2.2	0.016339
Gm10130	2	2	2	1	0	1	3	0.00806504
Tbc1d20	8	8	4	3	4	2	2.22222	0.0325543
Mapre1	6	4	4	2	2	0	3.5	0.0120551
Cdk5rap1	2	4	4	2	0	1	3.33333	0.0286176
Sdc4	6	7	6	5	4	0	2.11111	0.049991
Znfx1	2	3	5	1	1	0	5	0.0237103
Rnf114	14	10	11	4	7	1	2.91667	0.0110152
Dpm1	7	4	7	0	2	1	6	0.00617424
Zfp966	6	2	3	0	1	0	11	0.0278272
Zfp967	6	2	3	0	1	0	11	0.0278272
Gm14322	2	4	6	0	0	1	12	0.0189983
Gm14326	4	2	6	1	0	1	6	0.0250754
Lama5	4	3	4	1	2	1	2.75	0.0038813
Rps21	3	4	5	1	3	1	2.4	0.0286176
Rtel1	6	2	4	2	1	1	3	0.0453666
Zgpat	3	1	2	0	1	0	6	0.0333833
Tpd52l2	4	5	5	3	2	0	2.8	0.0167359
Uckl1	6	7	5	5	2	2	2	0.0300849
Rsrc1	5	3	7	1	3	0	3.75	0.0325543
Naaladl2	5	2	2	1	0	0	9	0.0323384
Tnik	14	15	21	8	6	2	3.125	0.00783394
Nbea	11	10	13	5	4	4	2.61538	0.000878305
Golph3l	11	3	8	2	0	2	5.5	0.0343814
Rpl22l1	2	2	1	0	1	0	5	0.0237103
Zmat3	5	4	4	1	0	0	13	0.000528782
4932438A13Rik	37	16	27	16	7	13	2.22222	0.0454733
Maml3	11	4	10	3	2	2	3.57143	0.0266691
Plch1	5	3	5	1	1	0	6.5	0.00396655
Wdr49	2	4	7	2	0	1	4.33333	0.049991
Rapgef2	4	3	3	0	2	1	3.33333	0.0124481
Tmem131l	7	5	7	2	2	3	2.71429	0.00291034
Trim2	21	13	20	10	3	8	2.57143	0.0140472
Fhdc1	5	3	4	0	1	1	6	0.00374522
Pmf1	3	4	3	2	1	0	3.33333	0.0124481
Setdb1	7	7	5	5	2	0	2.71429	0.0333059
Mllt11	2	1	2	1	0	0	5	0.0237103
Man1a2	11	7	6	4	4	4	2	0.0294425
Ahcyl1	9	4	8	2	1	3	3.5	0.0187951
Elapor1	15	7	10	1	2	6	3.55556	0.0257129
Abcd3	16	16	29	4	9	8	2.90476	0.0220169
Tbck	11	8	7	4	6	3	2	0.0219072
Arhgef38	9	9	10	5	3	3	2.54545	0.000803089
Metap1	10	8	10	2	1	2	5.6	0.000251923
Hs2st1	17	8	22	7	2	5	3.35714	0.0322985
Spata1	5	2	3	1	1	1	3.33333	0.0286176
Wls	4	2	5	0	2	0	5.5	0.0266691
Impa1	4	3	6	3	0	2	2.6	0.0496503
Rbis	3	1	3	1	1	0	3.5	0.0445047
Ythdf3	11	8	14	7	4	5	2.0625	0.0217197
Armc1	4	4	6	4	1	1	2.33333	0.0453666
Zfp639	3	2	4	2	1	1	2.25	0.0333833
Mfn1	6	4	9	3	2	3	2.375	0.0348579
Mgst2	11	6	8	2	4	4	2.5	0.0176314
Cog6	5	3	8	1	1	1	5.33333	0.020321
Ufm1	5	1	6	1	1	0	6	0.049991
Igsf10	2	2	1	0	1	0	5	0.0237103
Slc33a1	6	7	9	4	1	3	2.75	0.0100461
Gmps	4	4	6	2	3	0	2.8	0.0266691
Lxn	1	2	3	1	0	0	6	0.0333833
Bche	5	4	6	0	2	2	3.75	0.0070863
Ppid	4	2	3	0	1	0	9	0.00806504
Snord73a	3	1	3	0	1	1	3.5	0.0445047
Rps3a1	9	16	20	0	7	6	3.46154	0.0258468
Snord73b	6	12	13	0	6	5	2.81818	0.0403486
Cct3	4	3	6	2	2	1	2.6	0.0237103
Lmna	12	10	14	0	3	1	9	0.000916494
Khdc4	9	5	8	6	2	2	2.2	0.0448879
Scamp3	3	4	4	1	3	1	2.2	0.0275203
Gm45927	6	8	7	3	3	4	2.1	0.00266406
Krtcap2	2	5	2	1	0	0	9	0.0323384
4933434E20Rik	3	4	5	3	1	1	2.4	0.0286176
Crtc2	4	4	3	1	1	0	5.5	0.00156279
Prune1	8	8	10	4	7	2	2	0.0267496
Slc16a1	3	2	3	1	0	1	4	0.0066178
Gnai3	10	5	10	4	2	4	2.5	0.0247714
Rtca	3	3	4	2	1	2	2	0.0120551
Slc44a3	10	10	8	4	5	2	2.54545	0.00342949
Gclm	4	4	7	1	0	2	5	0.0128607
Egf	4	1	3	0	1	0	8	0.0342936
Lamtor3	2	1	2	1	0	0	5	0.0237103
Adh4	2	1	3	1	0	0	6	0.0333833
Eif4e	3	5	4	2	1	3	2	0.035242
Clca3b	16	10	10	4	3	2	4	0.00620675
Odf2l	7	6	5	1	1	3	3.6	0.0039831
Miga1	6	8	10	1	1	3	4.8	0.00448545
Eps15	5	4	7	1	2	1	4	0.0066178
Bag1	4	9	11	1	0	1	12	0.0126932
Nfia	10	7	10	3	2	3	3.375	0.00193142
Plpp3	7	3	6	4	0	1	3.2	0.0485926
Zcchc17	6	5	5	2	3	0	3.2	0.00885215
Vps13d	29	18	31	20	6	10	2.16667	0.0366646
Tgs1	16	6	14	1	0	4	7.2	0.0172973
Car8	11	10	7	2	7	2	2.54545	0.0254832
Rab2a	9	5	5	2	4	2	2.375	0.0348579
Rmdn1	4	4	8	2	0	1	5.33333	0.020321
Unc13b	15	6	10	4	4	3	2.81818	0.0319904
Ecpas	23	14	13	5	4	7	3.125	0.013213
Susd1	8	3	6	1	2	0	5.66667	0.0202728
Rgs3	8	4	5	0	3	2	3.4	0.0275203
Plaa	3	2	6	0	1	0	11	0.0278272
Fyb2	7	5	6	1	1	3	3.6	0.0039831
Usp24	15	9	11	7	4	4	2.33333	0.0151364
Calr4	2	4	3	0	2	0	4.5	0.0286176
Faf1	13	11	12	4	5	9	2	0.0106558
Mast2	26	16	27	15	9	9	2.09091	0.0205879
Eri3	7	7	10	3	5	1	2.66667	0.0153473
Macf1	29	14	24	10	3	10	2.91304	0.0211972
Zfp362	2	1	2	1	0	0	5	0.0237103
Eya3	8	7	7	3	4	3	2.2	0.000528782
Hspg2	5	6	6	1	1	3	3.4	0.00291034
Zfp991	3	4	9	0	0	1	16	0.0284418
Rps20	10	6	10	1	3	0	6.5	0.00506366
Virma	11	5	9	1	5	3	2.77778	0.0323384
Wwp1	4	5	5	1	4	2	2	0.0342936
Fbxl4	2	2	2	1	0	0	6	0.00374522
Ndufaf4	2	2	1	0	1	0	5	0.0237103
Ufl1	7	3	5	1	3	0	3.75	0.0325543
Smu1	6	6	2	1	2	2	2.8	0.0472232
Aqp7	4	4	4	0	2	1	4	0.00326669
Kif24	3	2	1	0	0	1	6	0.0333833
Vcp	9	5	15	4	4	0	3.625	0.0468774
Ncbp1	4	6	6	2	1	2	3.2	0.00396655
Tex10	4	3	4	1	1	3	2.2	0.0275203
Fsd1l	8	7	9	3	5	1	2.66667	0.00897396
Elp1	4	3	3	0	2	2	2.5	0.0275203
Txn1	3	5	8	3	2	1	2.66667	0.049991
Hsdl2	6	6	3	2	2	3	2.14286	0.0323384
Rps6	5	3	9	2	1	2	3.4	0.0448879
Alg6	5	4	9	3	3	2	2.25	0.049991
Pcsk9	15	8	8	2	0	0	15.5	0.00817695
Cyb5rl	2	2	1	1	0	0	5	0.0237103
Hspb11	5	3	4	1	0	0	12	0.00266406
Cc2d1b	9	5	9	4	3	0	3.28571	0.0205492
Btf3l4	3	3	5	1	1	0	5.5	0.00789992
Nsun4	4	2	6	0	1	2	4	0.0404001
Rad54l	5	3	4	0	1	2	4	0.0106558
Ipp	4	4	6	2	1	1	3.5	0.00552825
Prdx1	15	16	25	10	4	4	3.11111	0.0139965
Snord38a	2	3	4	1	1	0	4.5	0.0124481
Rps8	5	5	11	1	1	0	10.5	0.017702
Ctps	2	2	1	1	0	0	5	0.0237103
Utp11	1	2	2	1	0	0	5	0.0237103
Gnl2	4	2	3	2	1	1	2.25	0.0333833
Sfpq	10	6	8	5	4	3	2	0.0181389
Eif3i	4	8	7	1	3	1	3.8	0.0136954
Snrnp40	4	4	4	2	0	2	3	0.00806504
Trnau1ap	2	1	3	0	1	0	6	0.0333833
Rcan3	3	2	4	1	1	0	4.5	0.0124481
Cdc42	14	13	19	8	4	8	2.3	0.00961379
Rcc2	2	2	3	0	0	1	7	0.0066178
Rsc1a1	3	3	3	1	0	0	9	0.000661948
Zfp992	12	4	13	0	1	0	29	0.0156149
Park7	2	2	4	1	1	0	4	0.0275203
Vamp3	5	3	3	1	2	1	2.75	0.0175842
Rpl22	4	5	4	1	1	1	4.33333	0.000281002
Ssu72	15	5	9	5	0	2	4.14286	0.043477
Klhl17	2	1	2	0	0	1	5	0.0237103
Cacna2d1	5	3	2	2	0	0	5	0.0366942
Fam185a	5	5	2	1	1	0	6	0.0170547
Atp8a1	20	8	12	5	2	3	4	0.0256847
Bmp2k	10	7	13	5	0	5	3	0.0250754
Ep400	17	20	21	14	3	6	2.52174	0.0144566
Ptpn11	7	6	10	5	1	2	2.875	0.0211578
Rbm19	3	1	3	0	1	1	3.5	0.0445047
Lnx2	3	2	4	1	0	2	3	0.035242
Abcb1a	34	23	43	13	9	9	3.22581	0.00895535
Rundc3b	9	6	6	2	3	2	3	0.00572346
Sema3c	23	10	12	3	2	3	5.625	0.0191752
Phtf2	5	4	3	0	2	0	6	0.00972088
Fam126a	5	2	4	1	1	2	2.75	0.0342936
Agap3	9	6	4	2	3	3	2.375	0.0348579
AI506816	4	3	6	1	1	1	4.33333	0.00972088
Lmbr1	5	6	9	5	3	1	2.22222	0.0463263
Babam2	6	5	10	4	3	1	2.625	0.034967
Slc4a1ap	7	5	6	5	1	2	2.25	0.0333833
Nsd2	5	6	5	2	1	3	2.66667	0.00374522
Fam53a	3	3	5	0	1	1	5.5	0.00789992
Hgfac	8	6	5	3	5	0	2.375	0.0485926
Htt	16	10	21	6	2	8	2.9375	0.023392
Fbxl5	9	9	11	8	2	0	2.9	0.0320251
Dhx15	6	3	7	3	1	3	2.28571	0.0472232
Pgm2	11	9	14	7	7	2	2.125	0.0266691
Ube2k	12	10	6	4	2	4	2.8	0.0167359
N4bp2	9	3	10	2	0	2	5.5	0.0292285
Fip1l1	7	4	8	4	0	3	2.71429	0.0391124
Cep135	2	3	4	1	1	2	2.25	0.0333833
Anxa3	6	3	4	2	0	0	6.5	0.0147357
Lin54	7	4	9	2	4	3	2.22222	0.0394638
Gpat3	14	8	9	5	5	4	2.21429	0.0198688
Zfp644	11	5	8	4	1	5	2.4	0.0456301
Evi5	13	4	8	2	1	2	5	0.0319904
Chek2	5	2	3	0	0	1	10	0.0167359
Kdm2b	5	7	6	1	3	1	3.6	0.0039831
Clip1	6	6	6	3	3	2	2.25	0.000281002
Gtf2i	4	9	8	3	1	4	2.625	0.034967
Rasa4	6	6	8	3	3	2	2.5	0.00291034
Cux1	23	12	18	12	4	8	2.20833	0.0348552
Zan	10	7	10	5	2	0	3.85714	0.00972088
Slc12a9	1	4	4	0	0	1	9	0.0323384
Cdk8	12	9	15	8	2	2	3	0.0195103
Fry	5	3	5	3	1	0	3.25	0.0266691
Pex1	8	8	12	5	0	3	3.5	0.0138848
Fam133b	4	3	4	2	0	1	3.66667	0.00806504
Cyp51	12	4	6	3	0	1	5.5	0.0395419
Napepld	5	2	3	0	1	0	10	0.0167359
Tomm7	1	2	3	1	0	0	6	0.0333833
Ube3c	12	9	14	8	4	4	2.1875	0.0162699
Tyms	4	3	1	1	0	0	8	0.0342936
Hadha	16	12	23	6	9	8	2.21739	0.0244058
Zfp512	4	5	9	2	1	1	4.5	0.0202728
Rnf4	7	5	6	4	1	1	3	0.0128607
Mfsd10	2	5	3	0	1	0	10	0.0167359
Tlr1	1	2	2	0	0	1	5	0.0237103
Slain2	9	4	5	1	2	3	3	0.035242
Uba6	8	3	8	1	2	1	4.75	0.0211578
Ythdc1	9	3	4	2	0	0	8	0.0385601
Ugt2b34	10	8	14	3	7	5	2.13333	0.0273876
Rchy1	6	2	4	1	0	1	6	0.0250754
Rasgef1b	3	4	2	2	0	0	4.5	0.0286176
Gfi1	2	2	2	1	0	0	6	0.00374522
Pigg	9	4	7	1	0	1	10	0.00789992
Crlf2	2	1	3	0	1	0	6	0.0333833
Fbrsl1	3	2	2	1	0	0	7	0.0066178
2210016L21Rik	3	1	2	0	0	1	6	0.0333833
Rplp0	20	28	49	6	12	5	4.21739	0.0252816
Gcn1	6	10	13	6	4	3	2.23077	0.0366942
AW549542	3	4	2	1	1	0	4.5	0.0124481
Oas2	5	2	2	0	1	0	9	0.0323384
Rpl6	9	11	11	3	8	2	2.38462	0.0191531
Atxn2	17	11	22	7	3	5	3.33333	0.0130433
Anapc5	4	6	5	3	2	2	2.14286	0.00806504
Ddx55	6	3	7	2	3	1	2.66667	0.0333833
Gtf2ird2	4	4	4	1	2	2	2.4	0.00109606
Rcc1l	3	2	5	1	0	0	10	0.0167359
Rfc2	4	4	5	1	3	2	2.16667	0.0124481
Baz1b	11	8	10	4	0	2	4.83333	0.00309227
Ephb4	7	5	4	0	1	3	4	0.016339
Ap4m1	2	2	3	1	0	1	3.5	0.0120551
Trrap	16	10	12	4	1	5	3.8	0.00597065
Smurf1	7	9	10	3	4	3	2.6	0.00240634
Zfp655	4	6	6	2	2	1	3.2	0.00396655
Bud31	1	3	5	0	0	1	9	0.0453666
Ubl3	6	5	6	3	2	3	2.125	0.00156279
Etv6	6	5	4	1	2	1	3.75	0.00266406
Pon2	6	6	11	2	1	3	3.83333	0.0162527
Smarcad1	8	4	6	3	3	2	2.25	0.0250754
Plekha5	18	23	20	7	11	7	2.44	0.00184348
Hepacam2	4	5	5	3	2	2	2	0.0038813
Ppp1r9a	5	3	5	2	0	0	6.5	0.00885215
Sdhaf3	6	7	9	1	2	0	7.33333	0.00193142
Rbm28	3	2	4	1	0	1	4.5	0.0124481
Strip2	2	3	3	0	2	0	4	0.0275203
Tnpo3	11	4	11	4	0	3	3.71429	0.036658
Zc3hav1	17	11	14	7	3	2	3.5	0.00617424
Trim24	9	6	8	4	4	2	2.3	0.00862641
Ubn2	16	11	10	4	7	5	2.3125	0.0135554
Dennd11	3	4	3	0	0	2	5	0.0116076
Skap2	7	5	8	5	0	1	3.33333	0.0286176
Hibadh	5	4	11	1	1	1	6.66667	0.0302629
Pde1c	3	5	1	0	0	1	9	0.0453666
Sfxn5	2	1	2	0	0	1	5	0.0237103
Alms1	3	3	3	0	1	0	9	0.000661948
Tia1	4	3	6	0	2	1	4.33333	0.0170547
Rab7	4	4	7	3	2	1	2.5	0.0300849
Foxp1	13	10	20	9	3	4	2.6875	0.0308473
Lpcat3	16	9	20	10	5	4	2.36842	0.0399127
Far2	5	3	2	1	0	0	10	0.0167359
Samd9l	3	2	2	0	2	0	3.5	0.0445047
Ing3	3	2	3	0	1	1	4	0.0066178
Pot1a	8	5	5	2	0	1	6	0.00617424
Gstk1	3	5	9	1	2	0	5.66667	0.0328714
Casp2	3	2	4	0	1	1	4.5	0.0124481
Pdia4	6	5	5	1	2	2	3.2	0.00073656
Zfp862-ps	6	3	6	1	2	0	5	0.0128607
Lrrc61	4	2	3	0	0	2	4.5	0.0286176
Gars	4	2	6	1	1	1	4	0.0300849
Nt5c3	3	3	4	0	2	2	2.5	0.0275203
Thnsl2	2	5	4	0	2	0	5.5	0.0266691
Immt	7	9	13	5	6	2	2.23077	0.0334268
Ptcd3	5	4	4	2	0	3	2.6	0.0237103
Tgoln2	6	5	10	3	2	0	4.2	0.0195103
Tgoln1	9	6	12	3	3	1	3.85714	0.0114594
Gcfc2	2	1	3	0	1	0	6	0.0333833
Paip2b	2	2	2	1	0	0	6	0.00374522
Anxa4	28	25	45	20	14	15	2	0.0329004
Aplf	2	6	7	1	0	1	7.5	0.0251241
Cnbp	3	6	6	2	3	1	2.5	0.0300849
Plxna1	8	4	9	1	4	4	2.33333	0.0467995
Hdac11	3	3	9	1	0	0	15	0.0413972
Mrps25	1	3	3	1	1	0	3.5	0.0445047
Setd5	22	10	14	4	5	4	3.53846	0.0180339
Arpc4	7	5	10	4	4	1	2.44444	0.034967
Tatdn2	4	6	5	2	2	1	3	0.00374522
Rassf4	5	3	3	0	2	0	5.5	0.0167359
Zfp239	2	5	4	2	1	1	2.75	0.0342936
Csgalnact2	3	2	2	1	1	1	2.33333	0.00806504
Ncapd2	6	3	7	3	1	2	2.66667	0.0333833
Atf7ip	7	5	7	2	0	4	3.16667	0.0156879
Amn1	7	4	10	1	0	0	21	0.00972088
Resf1	18	7	8	3	3	4	3.3	0.0477287
Agbl1	2	2	1	0	0	1	5	0.0237103
Tmem135	4	5	8	4	0	0	4.25	0.0366169
Pira7	2	1	2	0	1	0	5	0.0237103
Pira4	2	1	2	0	1	0	5	0.0237103
Pira11	2	1	2	0	1	0	5	0.0237103
Vmn2r29	4	2	2	0	1	0	8	0.0175842
Sae1	10	3	10	1	1	4	3.83333	0.0446957
Gmfg	2	3	4	2	0	0	4.5	0.0286176
Tshz3	1	2	2	0	1	0	5	0.0237103
Slco3a1	4	6	4	0	1	1	7	0.00291034
C2cd3	5	4	4	2	3	1	2.16667	0.0124481
Fchsd2	6	10	16	5	1	3	3.55556	0.0351541
Ipo7	18	7	13	5	4	1	3.8	0.025803
Mrvi1	1	3	3	1	0	1	3.5	0.0445047
Rras2	10	5	10	2	4	1	3.57143	0.0167359
Smg1	39	16	40	16	14	13	2.2093	0.0464608
Lcmt1	4	4	10	1	1	1	6	0.0333833
Tgfb1i1	2	2	2	0	1	1	3	0.00806504
Inpp5f	2	2	3	1	1	1	2.33333	0.00806504
Ate1	13	10	8	8	4	2	2.21429	0.0341164
Rplp2	4	5	8	0	3	0	5.66667	0.0202728
Rps9	5	5	9	1	3	0	4.75	0.0176314
Fiz1	3	2	2	1	0	1	3.5	0.0120551
Zscan22	2	2	1	0	1	0	5	0.0237103
Selenow	3	5	4	2	2	0	3	0.0195103
Dhx34	7	5	9	2	1	1	5.25	0.00460294
Ppp5c	7	3	4	2	2	2	2.33333	0.0453666
Ercc1	2	5	3	1	1	0	5	0.0237103
Gm44805	4	6	14	1	1	1	8	0.0418691
Tomm40	3	4	7	0	2	1	4.66667	0.0256872
Ethe1	7	7	5	0	0	1	19	0.000646489
Phldb3	3	1	3	1	0	0	7	0.0275203
Prx	2	1	3	0	1	0	6	0.0333833
Rps16	5	4	7	3	1	3	2.28571	0.0266691
Zfp260	2	2	3	1	0	0	7	0.0066178
Zfp146	4	1	3	0	0	1	8	0.0342936
Lin37	2	3	4	1	1	0	4.5	0.0124481
Lsm14a	10	5	8	2	2	6	2.3	0.0464608
Gpatch1	4	3	5	2	0	1	4	0.0106558
Zfp976	2	3	4	0	1	0	9	0.00806504
Josd2	1	2	2	0	1	0	5	0.0237103
Med25	11	9	10	5	1	2	3.75	0.00266406
Akt1s1	3	6	4	1	2	1	3.25	0.0167359
Rps11	6	6	7	1	2	1	4.75	0.000223619
Nucb1	16	11	18	4	4	3	4.09091	0.00289228
Rpl18	11	7	7	2	5	2	2.77778	0.0164504
Grin2d	4	5	8	2	0	0	8.5	0.0110014
Abcc6	12	7	16	3	3	1	5	0.0127573
Gtf2h1	10	6	8	2	1	1	6	0.00258343
Prmt3	8	5	8	0	0	2	10.5	0.00310681
Fam174b	2	1	2	0	0	1	5	0.0237103
Klhl25	3	1	2	1	0	0	6	0.0333833
Zfp710	8	7	12	4	6	3	2.07692	0.0286176
Gdpgp1	1	3	4	0	0	1	8	0.0342936
Man2a2	2	3	2	0	1	0	7	0.0066178
Prcp	2	5	4	0	0	1	11	0.0120551
Rsf1	9	5	5	4	2	3	2.11111	0.041737
Aqp11	2	3	5	0	1	1	5	0.0237103
Tsku	5	5	8	2	3	0	3.6	0.0156879
Ucp2	9	6	12	4	5	2	2.45455	0.0258468
Lrrc51	2	2	2	0	1	1	3	0.00806504
Xndc1	3	3	5	1	0	1	5.5	0.00789992
Pgap2	3	4	3	2	2	0	2.5	0.0275203
Rrm1	4	5	2	0	2	1	3.66667	0.0323384
Tpp1	3	6	4	1	1	1	4.33333	0.00972088
Swap70	3	4	3	1	0	0	10	0.00156279
Itpripl2	9	6	5	1	1	3	4	0.0110014
Knop1	4	6	3	3	0	2	2.6	0.0496503
Rbbp6	9	5	6	0	2	1	6.66667	0.00657904
Sgf29	9	4	4	1	1	1	5.66667	0.0244058
Tmem219	7	9	8	5	0	2	3.42857	0.0111349
Fus	6	6	4	2	3	1	2.66667	0.00972088
Armc5	3	2	3	2	0	0	4	0.0275203
Tial1	5	2	6	2	0	1	4.33333	0.0333833
Pstk	2	6	2	0	0	1	10	0.0472232
Dhx32	3	4	5	1	1	3	2.4	0.0286176
Pgghg	3	2	3	1	1	0	4	0.0066178
Rnh1	3	4	4	1	3	1	2.2	0.0275203
Phrf1	10	6	7	5	2	3	2.3	0.0219072
Inpp4b	4	2	4	2	1	0	3.33333	0.0286176
Adgrg1	3	2	4	1	1	1	3	0.0128607
Pard3	19	12	17	7	3	6	3	0.0056775
Tarbp1	6	5	8	0	0	1	19	0.00156279
Cdc16	2	6	7	1	1	0	7.5	0.0251241
Mcph1	4	3	4	1	2	1	2.75	0.0038813
Nek5	2	2	2	0	1	0	6	0.00374522
Slc20a2	6	4	6	1	2	0	5.33333	0.0039831
Ubxn8	9	4	4	3	1	1	3.4	0.0448879
Zdhhc2	3	3	5	2	2	1	2.2	0.0275203
Mtus1	15	6	11	5	5	3	2.46154	0.0389732
Sorbs2	4	3	2	1	0	0	9	0.00806504
Prmt9	6	2	7	1	2	2	3	0.049991
Slc10a7	20	11	17	6	2	4	4	0.00709024
Nfix	2	3	4	0	0	1	9	0.00806504
Itfg1	10	7	9	2	4	0	4.33333	0.00505985
Fto	10	5	9	1	1	2	6	0.00650597
Cnot1	32	17	26	17	4	11	2.34375	0.0337089
Slc9a5	4	1	4	0	1	0	9	0.0323384
Esrp2	5	4	9	3	3	1	2.57143	0.0463263
Smpd3	7	7	8	1	3	5	2.44444	0.011323
Tango6	6	5	8	1	4	1	3.16667	0.0156879
Utp4	7	4	8	0	0	1	19	0.00429046
Ap1g1	14	9	14	8	4	3	2.46667	0.0157813
Piezo1	8	6	5	2	2	1	3.8	0.0038813
Gnpat	4	4	5	4	1	1	2.16667	0.0456301
Defa21	2	2	3	0	1	0	7	0.0066178
Ckap2	3	2	3	1	0	0	8	0.0038813
Tti2	3	2	2	0	1	1	3.5	0.0120551
Cnot7	5	4	7	0	0	1	16	0.00303681
Tmem192	5	4	5	3	1	1	2.8	0.00789992
Zfp866	3	1	3	0	1	1	3.5	0.0445047
Sugp1	6	10	11	2	2	6	2.7	0.024536
Klhl26	8	4	5	1	2	2	3.4	0.016339
Uba52	10	13	14	1	6	4	3.36364	0.00502986
Snora68	2	9	7	0	3	0	6	0.0481705
Rpl18a	9	19	14	1	6	2	4.66667	0.0140472
Mir7067	2	7	7	1	1	2	4	0.0391124
Map1s	7	3	3	0	0	1	13	0.0218297
Ocel1	2	3	4	0	1	2	3	0.035242
Slc27a1	6	4	5	0	1	2	5	0.00402495
Tpm4	5	5	6	1	1	1	5.33333	0.00010102
Hsh2d	2	2	1	0	1	0	5	0.0237103
Lsm6	2	2	4	0	1	1	4	0.0275203
Gcdh	3	3	4	0	3	0	3.33333	0.0456301
Lonp2	5	5	5	0	0	2	7.5	0.001445
Heatr3	5	2	6	3	0	0	4.33333	0.049991
Ces1f	9	6	9	2	3	2	3.42857	0.00289228
Nup93	5	2	8	1	0	1	7.5	0.034967
Setd6	2	3	5	1	0	0	10	0.0167359
Ces2c	26	33	37	12	24	12	2	0.0177988
Ces2h	3	2	5	2	0	1	3.33333	0.0456301
Gm38250	5	5	4	1	0	0	14	0.000388954
Ctcf	8	8	7	4	0	4	2.875	0.0110014
Acd	1	3	3	0	1	0	7	0.0275203
Cenpt	4	2	3	1	0	1	4.5	0.0124481
Nqo1	3	3	4	1	1	1	3.33333	0.00109606
Fcsk	7	6	10	0	5	3	2.875	0.0284418
Ddx19b	6	4	4	2	1	2	2.8	0.00789992
Rfwd3	4	5	7	2	1	2	3.2	0.00885215
Nudt7	2	2	4	1	1	0	4	0.0275203
Usp10	3	5	9	2	2	0	4.25	0.0415564
Emc8	3	2	2	0	0	2	3.5	0.0445047
Rpl13	5	5	9	2	0	1	6.33333	0.0106894
Snord68	3	3	3	1	0	0	9	0.000661948
Ttc13	8	12	18	3	7	7	2.23529	0.0468774
Tomm20	5	5	6	1	2	1	4	0.000528782
Scaper	19	6	13	7	1	3	3.45455	0.0479752
Gm20275	20	9	14	6	4	6	2.6875	0.0251619
Fyco1	9	5	8	3	1	4	2.75	0.0175842
Nktr	11	6	9	4	2	4	2.6	0.0144686
Dync2h1	4	2	3	1	0	1	4.5	0.0124481
Birc3	8	7	11	2	5	4	2.36364	0.0142301
Carm1	9	4	9	3	3	3	2.44444	0.0300241
Anln	3	3	5	2	1	1	2.75	0.0175842
Dpy19l1	7	3	6	1	0	2	5.33333	0.0156879
Igsf9b	6	7	5	3	1	0	4.5	0.00572346
Ccdc15	6	7	5	5	0	0	3.6	0.034967
Uaca	24	10	26	13	6	2	2.85714	0.0475437
Pigb	5	4	5	2	1	2	2.8	0.00156279
Fam214a	2	1	2	0	1	0	5	0.0237103
Myo5c	12	9	16	6	4	4	2.64286	0.0114605
Tinag	5	6	5	2	4	2	2	0.0116076
Ibtk	4	5	8	0	3	3	2.83333	0.0394638
Atr	4	3	3	1	0	2	3.33333	0.0124481
Pik3cb	5	7	10	4	3	3	2.2	0.0275203
Acpp	4	3	4	0	0	1	11	0.00105532
Clasp2	7	7	4	2	2	1	3.6	0.0073603
Ano10	21	13	14	6	10	2	2.66667	0.0214561
Dcun1d5	3	2	4	0	2	1	3	0.035242
Mtmr2	6	6	10	0	2	1	7.33333	0.00603627
Sesn3	3	5	4	1	0	2	4	0.0106558
Mre11a	4	3	2	0	0	2	4.5	0.0286176
Chordc1	4	2	3	1	0	2	3	0.035242
Zfp426	3	6	2	1	1	1	3.66667	0.0453666
Gm38431	11	8	9	4	0	4	3.5	0.00701396
Raver1	10	7	9	3	0	4	3.71429	0.00658676
Zfp810	5	7	6	2	0	0	9	0.00188601
Kcnj5	2	1	2	0	1	0	5	0.0237103
Gm27162	3	3	2	0	0	1	8	0.0038813
Siae	4	3	8	0	2	1	5	0.035242
Hspa8	10	20	18	1	7	6	3.42857	0.0169205
Snord14c	4	3	5	0	2	0	6	0.00972088
Nectin1	3	2	4	1	0	1	4.5	0.0124481
Pafah1b2	6	5	6	1	2	3	2.83333	0.00266406
Zpr1	3	3	4	2	2	1	2	0.0120551
Rbm7	3	3	2	1	0	2	2.66667	0.0333833
Ppp2r1b	3	2	4	2	0	1	3	0.035242
Colca2	3	4	2	1	1	1	3	0.0128607
Fbxo22	2	3	4	1	1	1	3	0.0128607
Lman1l	1	2	2	1	0	0	5	0.0237103
Pml	9	5	8	6	2	2	2.2	0.0448879
Gm20199	2	2	1	1	0	0	5	0.0237103
Parp6	12	6	8	3	3	4	2.6	0.0205492
Rplp1	4	5	3	1	3	2	2	0.035242
Zwilch	4	2	4	0	1	2	3.33333	0.0286176
Rpl4	6	11	13	2	3	3	3.75	0.0126932
Dis3l	3	2	3	0	0	1	8	0.0038813
Tipin	8	5	3	0	2	3	3.2	0.0485926
Rab11a	5	6	6	3	4	0	2.42857	0.0278272
Hacd3	5	9	7	2	3	0	4.2	0.0106894
Igdcc4	3	4	7	0	1	2	4.66667	0.0256872
Usp3	11	11	16	5	5	3	2.92308	0.00485833
Rps27l	2	2	2	0	1	0	6	0.00374522
Ice2	2	2	4	1	1	1	2.66667	0.0333833
Nedd4	11	11	18	4	5	5	2.85714	0.0106304
Gsta4	2	2	1	1	0	0	5	0.0237103
Eef1a1	43	66	90	17	20	18	3.61818	0.0121143
Slc17a5	12	6	13	6	4	5	2.06667	0.0388708
Pgm3	4	6	6	2	3	0	3.2	0.0147357
U2surp	10	7	10	2	2	1	5.4	0.00112165
Gm1123	8	13	14	2	8	6	2.1875	0.0343408
Cep70	4	2	4	0	2	0	5	0.0237103
Topbp1	7	3	5	3	0	2	3	0.041737
Wdr82	5	4	8	0	2	1	5.66667	0.0124481
Rbm15b	4	2	2	1	0	0	8	0.0175842
Tcta	2	2	1	1	0	0	5	0.0237103
Klhdc8b	1	2	3	0	0	1	6	0.0333833
Cmc1	13	6	13	4	2	4	3.2	0.0195445
Rpsa	5	10	8	2	3	2	3.28571	0.0116076
Gm26797	3	4	3	1	2	0	3.33333	0.0124481
Zfp445	3	4	6	2	2	1	2.6	0.0237103
Gria3	2	2	2	0	0	1	6	0.00374522
Mecp2	2	3	5	0	1	1	5	0.0237103
Dmd	5	7	3	2	3	2	2.14286	0.0453666
Med14	12	4	12	3	5	1	3.11111	0.0474014
Maoa	15	19	30	11	4	9	2.66667	0.027137
Utp14a	2	1	2	1	0	0	5	0.0237103
Bcorl1	7	4	4	4	0	1	3	0.049991
Firre	28	18	44	12	16	10	2.36842	0.0448313
Hsf3	4	4	2	0	2	0	5	0.0237103
Ftx	8	2	7	1	1	1	5.66667	0.0328714
Atrx	14	10	17	5	5	3	3.15385	0.00597065
Slc25a53	2	1	2	1	0	0	5	0.0237103
Rnf128	13	7	10	0	4	7	2.72727	0.0382019
Pfkfb1	3	1	2	0	0	1	6	0.0333833
Phf8	6	4	8	4	3	2	2	0.0404001
Huwe1	29	17	29	13	8	7	2.67857	0.0118687
Bclaf3	6	2	6	1	0	2	4.66667	0.0325543
Pgrmc1	3	5	5	0	2	2	3.25	0.0167359
Upf3b	4	2	5	1	0	1	5.5	0.0167359
Zdhhc9	9	7	10	4	1	4	2.88889	0.00657904
Haus7	4	2	2	1	0	0	8	0.0175842
L1cam	10	8	13	3	6	3	2.58333	0.0114741
Fam3a	2	1	3	1	0	0	6	0.0333833
Eif2s3x	3	3	3	1	1	2	2.25	0.00374522
Rps4x	6	10	10	4	1	1	4.33333	0.00806504
Morf4l2	4	2	6	1	1	1	4	0.0300849
Gnl3l	6	11	11	5	0	5	2.8	0.0318013
Rbbp7	7	5	6	1	1	1	6	0.000489044
Piga	4	3	4	1	0	1	5.5	0.00156279
Epb41l2	19	8	12	1	5	3	4.33333	0.0214561
Ptprk	11	14	11	5	6	6	2.11765	0.00193142
Hdac2	2	3	2	2	0	0	3.5	0.0445047
Metap2	6	3	4	2	1	2	2.6	0.0237103
Shprh	6	8	7	3	1	2	3.5	0.00180112
Hivep2	9	6	8	4	4	2	2.3	0.00862641
Nhsl1	17	12	19	9	5	8	2.18182	0.011323
Bclaf1	9	4	10	2	1	3	3.83333	0.0217197
Trmt11	4	3	6	3	2	1	2.16667	0.0456301
Rev3l	11	5	9	4	1	2	3.57143	0.0191531
Fyn	1	3	2	0	0	1	6	0.0333833
Ranbp2	21	13	21	4	8	4	3.4375	0.0060295
Arid5b	11	6	4	2	1	2	4.2	0.0323384
Nfic	4	3	3	1	1	0	5	0.00240634
Cdk17	6	4	7	2	3	2	2.42857	0.0120551
Cep83	6	2	5	1	0	1	6.5	0.0211972
Lrig3	12	6	13	6	5	4	2.06667	0.0388708
Mars1	6	3	7	0	3	1	4	0.0275203
Myb	8	5	4	0	2	0	8.5	0.0110014
Zup1	3	3	2	2	1	0	2.66667	0.0333833
Amd2	5	4	4	0	1	0	13	0.000528782
Amd1	5	4	4	0	1	0	13	0.000528782
Cep57l1	4	3	5	2	1	2	2.4	0.0124481
Qrsl1	2	5	4	0	1	1	5.5	0.0167359
Ccdc138	2	2	3	1	0	1	3.5	0.0120551
Eif4ebp2	16	6	15	4	6	4	2.64286	0.038842
Ddx21	3	5	3	0	1	0	11	0.00552825
Dna2	2	4	4	0	2	0	5	0.0237103
Zwint	3	1	2	1	0	0	6	0.0333833
Cfap410	1	3	3	0	1	0	7	0.0275203
R3hdm4	2	4	3	1	1	2	2.25	0.0333833
Snord37	7	14	11	1	3	1	6.4	0.0067567
Eef2	36	59	68	18	36	27	2.01235	0.0327268
Fbxo7	1	2	2	1	0	0	5	0.0237103
Ccdc59	1	2	3	1	0	0	6	0.0333833
Lyz1	47	73	103	23	41	38	2.18627	0.0389506
Mdm2	11	6	8	4	1	2	3.57143	0.0121143
Esyt1	7	6	9	1	2	3	3.66667	0.00359116
Rps26	8	10	10	1	6	1	3.5	0.0102918
Egfr	9	4	6	2	2	1	3.8	0.0175842
Specc1	7	5	11	4	2	1	3.28571	0.0269216
Bptf	26	12	16	10	3	3	3.375	0.0283711
Ddx56	4	3	3	0	1	0	10	0.00156279
Sertad2	3	7	8	2	1	1	4.5	0.0202728
Bcl11a	5	2	6	2	0	0	6.5	0.0279643
Vrk2	3	3	4	0	1	1	5	0.00240634
Rtn4	1	3	3	0	1	1	3.5	0.0445047
Maml1	4	4	5	3	1	0	3.25	0.0167359
Mapk9	3	8	8	1	1	0	9.5	0.014499
Rapgef6	15	7	14	5	2	5	3	0.0208973
Mprip	17	8	17	2	5	3	4.2	0.0134987
Srebf1	9	15	19	4	6	1	3.90909	0.0152056
Top3a	5	3	1	0	1	0	9	0.0453666
Aldh3a2	6	10	15	4	0	2	5.16667	0.0214919
Cox10	2	3	3	1	1	0	4	0.0066178
Mink1	10	6	12	5	4	2	2.54545	0.0226537
Suz12	8	4	9	2	1	1	5.25	0.0111349
Aatf	6	6	7	2	3	1	3.16667	0.001445
Acaca	16	10	6	2	4	4	3.2	0.0348579
Tex14	5	5	11	0	3	0	7	0.0275203
Med1	4	7	6	4	1	3	2.125	0.0369631
Smarce1	2	4	8	1	1	0	7	0.0448879
Nmt1	16	11	14	4	4	7	2.73333	0.0039831
Mettl2	3	4	1	1	0	0	8	0.0342936
Itgb4	32	25	37	18	19	9	2.04348	0.0137129
Ccdc137	3	1	2	0	0	1	6	0.0333833
Eif4enif1	16	8	10	7	4	3	2.42857	0.0340802
Smtn	5	7	4	1	2	2	3.2	0.00885215
Morc2a	6	7	6	3	0	3	3.16667	0.0073603
Emid1	3	3	4	0	1	2	3.33333	0.0124481
Ccm2	6	2	4	1	1	1	4	0.0300849
0610010F05Rik	7	5	9	1	0	0	21	0.00258343
Rps27a	5	5	7	1	4	0	3.4	0.0218297
Rars	6	3	6	2	2	1	3	0.0170547
Pank3	11	9	15	7	1	2	3.5	0.015618
Irgm1	2	2	2	0	1	0	6	0.00374522
Cnot6	9	5	7	5	3	2	2.1	0.0325543
Hnrnph1	5	1	4	1	0	0	10	0.0369631
0610009B22Rik	2	2	2	1	0	0	6	0.00374522
Cdkl3	3	1	2	1	0	0	6	0.0333833
Anxa6	1	3	2	0	0	1	6	0.0333833
Fam114a2	7	6	11	4	1	3	3	0.0195103
2210407C18Rik	3	4	3	1	2	0	3.33333	0.0124481
Flcn	3	3	5	2	2	0	2.75	0.0342936
Rai1	3	1	3	0	0	1	7	0.0275203
Prpsap2	3	2	5	0	1	1	5	0.0237103
Cenpv	2	6	3	1	1	1	3.66667	0.0453666
Mmgt2	5	3	4	2	3	0	2.4	0.0456301
Ndel1	6	2	4	1	1	1	4	0.0300849
Gm15772	7	8	14	3	5	2	2.9	0.0274141
Rpl26	7	8	14	3	5	2	2.9	0.0274141
Cntrob	3	2	2	1	1	0	3.5	0.0120551
Trp53	4	4	3	1	1	1	3.66667	0.000661948
Zbtb4	4	4	7	2	3	1	2.5	0.0300849
Plscr3	4	3	2	1	2	0	3	0.035242
Tnk1	7	4	6	4	1	2	2.42857	0.0278272
Acadvl	7	9	8	2	5	0	3.42857	0.0111349
Zfp3	4	1	3	0	1	0	8	0.0342936
Pitpnm3	3	3	4	1	0	0	10	0.00156279
Sgsm2	7	5	3	2	1	2	3	0.0250754
Mettl16	5	2	5	1	2	2	2.4	0.0456301
Tlcd2	3	4	4	0	2	0	5.5	0.00789992
Inpp5k	5	3	5	1	1	0	6.5	0.00396655
Timm22	2	3	3	1	0	1	4	0.0066178
Nufip2	16	7	16	3	7	7	2.29412	0.0446187
Fam222b	6	3	2	0	0	2	5.5	0.0472232
Ap2b1	22	18	17	8	5	5	3.16667	0.00102814
Mmp28	3	4	3	1	1	0	5	0.00240634
Ccl6	4	8	6	1	2	2	3.6	0.011323
Appbp2	9	5	6	2	1	2	4	0.00800548
Akap1	4	4	7	0	0	2	7.5	0.011323
Mmd	3	4	6	3	0	1	3.25	0.0369631
Zfp652	2	3	3	1	0	1	4	0.0066178
D030028A08Rik	3	4	7	1	1	1	4.66667	0.0189983
Kpnb1	12	11	9	5	3	7	2.13333	0.00877023
Cisd3	5	7	9	1	2	0	7	0.00483948
Rpl23	9	9	9	3	1	4	3.375	0.000995744
Mllt6	5	5	4	2	2	1	2.8	0.00156279
Rpl19	5	9	11	3	4	1	3.125	0.0226537
Cdc6	2	2	1	1	0	0	5	0.0237103
Igfbp4	4	2	2	1	0	0	8	0.0175842
Naglu	2	3	3	1	0	1	4	0.0066178
Dhx8	14	7	7	1	3	2	4.66667	0.0189983
Mpp3	2	4	2	1	1	1	2.66667	0.0333833
Eftud2	10	6	4	2	2	0	5	0.0237103
Nol11	3	4	3	0	0	1	10	0.00156279
Amz2	3	4	3	2	1	1	2.5	0.0066178
D11Wsu47e	2	2	3	0	1	0	7	0.0066178
Unk	5	3	5	2	2	1	2.6	0.0116076
Prpsap1	9	7	11	5	3	4	2.25	0.00897396
Ube2o	2	2	4	1	0	0	8	0.0175842
Chmp6	4	6	4	2	3	2	2	0.0175842
Pycr1	3	2	1	0	1	0	6	0.0333833
Foxn3	16	7	11	4	5	2	3.09091	0.0246772
Map3k9	3	5	4	0	3	0	4	0.0300849
Rad51b	6	4	7	2	2	1	3.4	0.0066178
Ptprn2	22	7	18	5	5	2	3.91667	0.0320188
Rab10	15	8	13	5	5	5	2.4	0.0141171
Cyria	3	1	3	1	0	0	7	0.0275203
Rock2	26	14	19	3	10	6	3.10526	0.0148213
Gm21297	5	5	4	0	0	1	14	0.000388954
Srp54a	14	9	12	8	2	3	2.69231	0.0179139
Psma6	5	5	10	3	1	3	2.85714	0.0366169
Ralgapa1	19	7	18	3	3	6	3.66667	0.0274604
Fancm	2	1	2	0	1	0	5	0.0237103
Frmd6	2	2	1	0	1	0	5	0.0237103
Isca2	2	1	2	1	0	0	5	0.0237103
Pomt2	4	4	7	2	2	0	3.75	0.0189983
Gtf2a1	5	9	6	1	1	1	6.66667	0.00460294
Spata7	1	4	6	0	1	0	11	0.0445047
Kcnk10	2	3	6	0	0	1	11	0.0278272
Zc3h14	3	5	7	3	0	2	3	0.041737
Dglucy	15	6	10	6	2	1	3.44444	0.0360102
Ccdc88c	8	15	10	2	4	5	3	0.0157813
Rian	3	3	3	0	1	2	3	0.0128607
Traf3	14	7	14	4	2	9	2.33333	0.049991
Coa8	10	7	13	3	1	2	5	0.00592921
Rapgef5	11	6	13	3	5	4	2.5	0.024974
Asxl2	9	11	16	7	4	3	2.57143	0.0189983
Dnmt3a	5	5	8	4	3	1	2.25	0.0333833
Ubxn2a	19	10	16	11	3	5	2.36842	0.0362045
Pum2	15	15	15	9	6	6	2.14286	0.000661948
Gm9222	6	2	5	2	1	0	4.33333	0.0333833
Iah1	2	3	2	1	1	0	3.5	0.0120551
Ywhaq	6	5	7	2	2	3	2.57143	0.00266406
Taf1b	5	3	5	1	1	0	6.5	0.00396655
Rps7	4	10	12	1	4	0	5.2	0.0298751
Rnaseh1	3	3	2	0	2	0	4	0.0275203
Tmem18	2	3	2	2	0	0	3.5	0.0445047
Cbll1	3	3	4	0	2	0	5	0.0116076
Bcap29	4	2	3	1	1	0	4.5	0.0124481
Sypl	5	2	4	1	0	2	3.66667	0.0323384
Twistnb	3	2	4	0	0	1	9	0.00806504
Agr2	11	7	13	5	5	1	2.81818	0.0196759
Ankmy2	6	5	5	2	2	2	2.66667	0.000281002
Ifrd1	5	5	5	3	3	1	2.14286	0.00806504
Dtd2	2	1	2	1	0	0	5	0.0237103
Srp54b	4	3	3	3	0	0	3.33333	0.0456301
Ppp2r3c	4	4	7	2	1	1	3.75	0.0126932
Sec23a	13	14	9	8	3	5	2.25	0.0170547
Pole2	1	3	3	1	1	0	3.5	0.0445047
Dmac2l	3	4	6	0	1	0	13	0.0066178
9230116L04Rik	4	6	2	0	1	0	12	0.0189983
Actn1	6	4	5	1	2	0	5	0.00402495
Erh	3	2	1	0	1	0	6	0.0333833
Npc2	2	3	4	0	1	1	4.5	0.0124481
Nek9	9	6	7	3	4	2	2.44444	0.0073603
Gstz1	7	6	6	2	0	3	3.8	0.0038813
Gm10432	2	5	5	0	0	1	12	0.0126932
Atxn3	13	8	13	4	0	4	4.25	0.00767108
Ccnk	5	4	4	3	0	2	2.6	0.0237103
Yy1	9	5	8	4	2	3	2.44444	0.0156879
Zbtb42	3	2	2	1	0	0	7	0.0066178
Brf1	8	7	12	6	4	3	2.07692	0.0286176
Rasgrf2	7	4	10	2	0	1	7	0.0151598
Golm1	11	12	20	7	7	7	2.04762	0.0308291
Tnpo1	7	7	10	5	2	5	2	0.0237103
Nln	8	3	8	0	4	1	3.8	0.0428118
Mtr	5	3	2	0	1	2	3.33333	0.0456301
Lyst	13	7	15	8	4	2	2.5	0.0393491
Arid4b	8	4	7	2	4	2	2.375	0.0279643
Ripor2	2	2	3	1	0	1	3.5	0.0120551
Gmds	33	34	25	17	23	6	2	0.0277959
Mcur1	3	8	8	3	2	2	2.71429	0.0391124
Cap2	2	2	4	0	0	1	8	0.0175842
Kif13a	12	10	17	10	5	4	2.05263	0.0375652
Wnk2	7	10	11	5	0	1	4.66667	0.00977711
Nsd1	35	17	25	17	8	12	2.08108	0.0419104
4833439L19Rik	12	9	13	7	4	4	2.26667	0.00773267
Uimc1	5	5	7	4	1	1	2.83333	0.0189983
Aopep	25	18	25	4	4	2	6.8	0.000672463
Slc35d2	6	9	6	4	0	3	3	0.0202728
Exoc3	6	5	7	0	1	2	6	0.00180112
Pcsk1	3	2	2	1	1	1	2.33333	0.00806504
Fam172a	10	6	12	2	3	1	4.66667	0.00839972
Pde8b	8	7	5	0	3	1	5	0.00644334
Mrps27	8	5	5	3	2	2	2.57143	0.0126932
Cwc27	3	4	6	1	2	1	3.25	0.0167359
Ndufs4	4	4	5	1	1	3	2.6	0.0116076
Asb13	3	3	3	2	1	1	2.25	0.00374522
Gtpbp4	3	2	3	0	1	0	8	0.0038813
Lgals8	14	6	16	8	3	2	2.76923	0.0492797
Ggps1	4	6	5	1	0	3	3.75	0.0126932
Stard3nl	6	5	4	1	1	2	3.75	0.00266406
H4c8	1	2	2	0	1	0	5	0.0237103
H1f3	2	2	2	0	1	1	3	0.00806504
Tmem170b	1	3	3	0	1	1	3.5	0.0445047
Kdm1b	4	4	6	3	0	2	2.8	0.0266691
Phf2	7	4	5	3	2	1	2.66667	0.0170547
Gm3604	2	4	3	0	0	1	9	0.00806504
Zfp367	4	4	3	0	2	1	3.66667	0.00806504
Rsl1	3	2	4	0	1	0	9	0.00806504
Zfp874a	2	3	1	1	0	0	6	0.0333833
Zfp729a	3	5	3	2	0	2	2.75	0.0342936
Fastkd3	1	2	2	1	0	0	5	0.0237103
Zfp825	4	1	4	1	0	1	4.5	0.0456301
Arsk	2	1	2	0	0	1	5	0.0237103
Hexb	6	9	10	6	2	4	2.08333	0.0300241
Ptcd2	1	3	2	0	1	0	6	0.0333833
Mccc2	5	5	2	2	2	0	3	0.0453666
Kif2a	5	2	8	1	1	0	7.5	0.034967
Fhit	6	3	7	3	3	0	2.66667	0.049991
Ccdc66	4	3	8	0	0	1	15	0.0202728
Ccser2	6	7	11	3	3	5	2.18182	0.0300241
Nid2	5	2	5	0	2	1	4	0.0300849
Vcl	12	5	9	3	1	4	3.25	0.0266691
Erc2	3	7	5	2	2	0	3.75	0.0256872
Dcp1a	4	5	8	4	1	1	2.83333	0.0394638
Sfmbt1	10	3	7	1	1	1	6.66667	0.024536
Sh2d4b	2	1	3	0	1	0	6	0.0333833
Cenpj	2	3	2	0	0	1	7	0.0066178
Zdhhc20	12	11	11	6	4	3	2.61538	0.000878305
Micu2	19	9	19	4	6	2	3.91667	0.0148663
Gm45935	3	6	6	2	1	1	3.75	0.0126932
Setdb2	3	4	5	1	1	0	6	0.00374522
Kpna3	8	3	7	1	1	0	9	0.0134987
Ephx2	6	10	12	0	2	0	14	0.00502986
Vwa8	41	21	41	15	8	11	3.02941	0.0149566
Diaph3	6	3	10	1	3	1	3.8	0.047033
Klf12	4	3	2	1	0	0	9	0.00806504
Mycbp2	19	8	15	1	5	2	5.25	0.0149335
Rbm26	8	11	9	3	4	5	2.33333	0.00359116
Mbnl2	13	10	11	8	4	4	2.125	0.00994538
Dock9	8	7	11	3	5	4	2.16667	0.0124481
Pcca	6	7	12	4	1	4	2.77778	0.0323384
D830030K20Rik	3	6	8	1	0	0	17	0.0116076
Psmd6	7	3	6	1	2	2	3.2	0.0211972
Rps24	8	8	12	4	2	1	4	0.00594301
Arf4	14	7	9	2	4	5	2.72727	0.024371
Tasor	8	7	9	5	0	6	2.18182	0.0448313
Rft1	7	7	5	1	1	0	9.5	0.000803089
Phf7	2	1	3	0	0	1	6	0.0333833
Dph3	3	2	3	1	2	0	2.66667	0.0333833
Ncoa4	3	5	8	1	3	1	3.2	0.0417599
Txndc16	2	2	2	0	1	0	6	0.00374522
Ero1a	8	4	7	2	0	4	3.16667	0.0300241
Ktn1	10	6	7	2	0	5	3.28571	0.0237103
Rnase4	4	7	3	2	1	2	2.8	0.0369631
Ang	3	5	3	0	1	1	5.5	0.00789992
Rab2b	3	2	2	0	0	2	3.5	0.0445047
Eef1akmt1	3	2	2	0	2	0	3.5	0.0445047
Xpo4	6	2	2	1	0	0	10	0.0472232
Adamdec1	4	4	3	1	2	2	2.2	0.0066178
Polr3d	2	1	2	1	0	0	5	0.0237103
Tpt1	24	29	43	9	24	9	2.28571	0.0381098
Tsc22d1	2	4	6	1	0	2	4	0.0404001
Naa16	6	6	5	1	1	2	4.25	0.000388954
Uchl3	1	2	2	1	0	0	5	0.0237103
Fbxl3	6	5	8	4	3	1	2.375	0.0211972
Gpr180	5	5	5	1	2	1	3.75	0.000194086
Ggact	6	3	6	2	2	2	2.5	0.019971
Sema5a	14	10	17	4	9	2	2.73333	0.020321
Nipal2	5	4	4	3	1	0	3.25	0.0167359
Tnrc6b	20	10	17	7	6	8	2.2381	0.0227064
Ghr	5	6	7	3	0	2	3.6	0.0073603
Wdr70	6	4	5	2	3	1	2.5	0.0106558
Myo10	7	5	4	3	1	0	4	0.016339
Grhl2	12	6	8	4	2	2	3.25	0.0167359
Anxa13	14	14	21	11	5	6	2.22727	0.0196068
Pvt1	6	3	3	0	2	0	6	0.0250754
Cyrib	7	7	7	5	2	3	2.1	0.0070863
Ptk2	20	11	23	7	8	5	2.7	0.0189531
Rbfox2	9	5	8	6	2	2	2.2	0.0448879
Tcf20	15	10	14	7	3	3	3	0.0064526
Phf21b	6	3	8	2	2	1	3.4	0.0275203
5031439G07Rik	7	7	7	4	4	2	2.1	0.00266406
Fbln1	9	14	22	7	5	5	2.64706	0.0360719
Kif21a	7	3	2	1	0	1	6	0.049991
Arid2	13	8	13	4	6	3	2.61538	0.0103062
Cbx5	5	2	8	0	2	0	7.5	0.0399127
Card6	3	2	4	1	0	1	4.5	0.0124481
Nadk2	4	6	5	2	1	2	3	0.00374522
Cct5	2	3	6	1	1	0	5.5	0.0369631
Pabpc1	19	18	27	13	6	6	2.56	0.0121055
Zfp706	3	3	7	1	1	1	4.33333	0.0333833
Ubr5	22	12	19	11	6	6	2.30435	0.0211578
Atp6v1c1	4	6	2	0	1	1	6	0.0250754
Fzd6	3	2	4	2	1	1	2.25	0.0333833
Eif3e	4	8	8	1	3	3	2.85714	0.0219072
Eny2	2	1	3	0	1	0	6	0.0333833
Adgrb1	5	3	3	0	1	0	11	0.00552825
Eppk1	41	39	73	13	27	27	2.28358	0.0373278
Lgals2	7	12	11	2	7	6	2	0.0408117
Tab1	6	6	8	5	4	1	2	0.0361715
Desi1	5	4	5	4	0	2	2.33333	0.0453666
Nup50	3	7	9	2	1	0	6.33333	0.0226501
Irak4	10	10	11	5	2	3	3.1	0.000878305
Twf1	4	7	7	2	3	2	2.57143	0.0126932
Rapgef3	3	4	4	1	2	2	2.2	0.0066178
Larp4	7	5	10	4	2	4	2.2	0.0333059
Atf1	11	7	10	2	1	2	5.6	0.00177615
Eif4b	12	12	15	6	7	6	2.05263	0.0015991
Gm10052	7	3	4	1	0	3	3.5	0.0445047
Slc12a8	14	8	22	2	6	4	3.66667	0.0323384
Gramd1c	7	7	9	2	0	5	3.28571	0.0144686
Alcam	6	2	5	0	1	0	13	0.016339
Myh11	6	10	14	6	3	5	2.14286	0.0485838
Pkp2	6	6	7	5	2	2	2.11111	0.0170547
Ube2l3	10	6	7	6	2	3	2.09091	0.0391124
Yeats2	5	5	8	3	3	2	2.25	0.0170547
Acap2	9	5	9	3	2	6	2.09091	0.0448879
Zfp148	16	7	7	3	5	1	3.33333	0.0474996
Fam162a	4	3	8	2	1	0	5	0.035242
Plcxd2	4	4	6	3	1	2	2.33333	0.0195103
Rpl24	5	6	7	2	1	0	6	0.00180112
Tomm70a	6	4	6	2	3	3	2	0.0116076
Nsun3	4	3	6	1	0	0	13	0.0066178
Morc3	16	8	20	5	6	7	2.44444	0.0362045
Ttc3	12	9	14	4	6	7	2.05882	0.0121143
Erg	5	4	4	2	2	1	2.6	0.00240634
Ubald1	4	2	3	1	0	0	9	0.00806504
Nagpa	3	4	5	0	0	2	6	0.00972088
Eef2kmt	4	4	6	0	1	3	3.5	0.0196759
Carhsp1	3	2	4	0	1	1	4.5	0.0124481
Bfar	8	5	8	3	2	1	3.5	0.00617424
Crkl	9	6	5	4	2	4	2	0.0361715
Slc7a4	2	3	2	0	1	0	7	0.0066178
Klhl22	4	1	5	1	1	0	5	0.0496503
Dgcr2	12	10	15	2	6	7	2.46667	0.0126932
Slc25a1	3	5	5	1	3	2	2.16667	0.0286176
Dgcr8	3	4	5	1	0	2	4	0.0106558
Ranbp1	2	3	2	1	1	0	3.5	0.0120551
Tra2b	6	8	7	2	1	5	2.625	0.0156879
Atp13a3	29	12	20	9	5	3	3.58824	0.0241325
Tfrc	9	7	8	5	2	3	2.4	0.00572346
Adprh	2	2	2	1	1	0	3	0.00806504
Tmem39a	4	4	5	0	2	1	4.33333	0.00374522
Tmprss7	3	2	3	0	0	1	8	0.0038813
Phldb2	2	2	2	0	0	1	6	0.00374522
Zbtb11	6	3	5	2	1	1	3.5	0.0120551
St3gal6	3	8	6	0	2	3	3.4	0.0391124
Nrip1	12	7	9	3	4	1	3.5	0.00860698
Sod1	7	4	8	1	1	1	6.33333	0.0056775
Pigp	2	3	4	1	0	1	4.5	0.0124481
C2cd2	8	9	8	1	1	0	12.5	4.18217e-05
B230307C23Rik	5	4	4	1	4	1	2.16667	0.0456301
Arid1b	21	13	18	9	5	9	2.26087	0.0114094
Man2a1	11	8	11	7	3	3	2.30769	0.0136387
Msh2	4	7	11	3	2	0	4.4	0.0312248
Zdhhc14	8	6	7	2	6	2	2.1	0.0325543
Tulp4	8	9	7	2	5	1	3	0.00806504
Smoc2	6	3	6	2	1	1	3.75	0.0126932
Gm51425	4	1	4	1	0	0	9	0.0323384
Ccnf	4	2	3	0	2	1	3	0.035242
Ergic1	12	7	6	0	4	1	5	0.0196759
Fkbp5	9	4	8	1	0	4	4.2	0.0258468
Gm26885	1	2	3	0	1	0	6	0.0333833
Hnrnpm	9	4	9	3	2	4	2.44444	0.034967
Cul9	5	2	2	1	1	0	4.5	0.0456301
Zfp318	6	2	5	0	1	0	13	0.016339
Plcl2	15	6	11	5	6	2	2.46154	0.0458792
Tbc1d5	8	8	12	5	5	3	2.15385	0.0142301
Dlgap1	1	2	3	0	1	0	6	0.0333833
Smchd1	10	9	17	5	5	4	2.57143	0.0223096
Ttc27	4	4	7	0	0	1	15	0.00572346
Thada	15	9	9	3	2	2	4.71429	0.0064526
Serac1	6	2	6	2	1	1	3.5	0.0361715
Gm3255	5	3	6	1	0	0	14	0.00502986
Gm52298	5	4	7	1	0	0	16	0.00303681
Zfp820	2	3	3	0	0	1	8	0.0038813
Zfp946	7	5	7	4	0	4	2.375	0.0348579
Hcfc1r1	2	3	3	0	2	1	2.66667	0.0333833
Rnps1	4	5	3	2	1	1	3	0.00806504
Eci1	2	2	2	1	0	1	3	0.00806504
Snora64	6	8	12	0	3	0	8.66667	0.00970804
Rps2	8	13	19	3	6	3	3.33333	0.0244058
Syngap1	5	3	3	1	0	1	5.5	0.00789992
Hmga1	2	7	7	1	2	0	5.33333	0.034967
Hmga1b	2	7	7	1	2	0	5.33333	0.034967
Rpl10a	11	16	15	2	2	5	4.66667	0.00191196
Fance	2	4	3	0	2	1	3	0.035242
Ppil1	2	2	3	0	2	0	3.5	0.0445047
Glo1	3	4	6	1	0	0	13	0.0066178
Cyp4f17	4	4	7	1	0	1	7.5	0.0073603
Cyp4f40	10	10	8	3	4	3	2.8	0.000646489
Rps28	5	2	3	1	0	1	5	0.0237103
Kifc1	2	2	2	0	0	1	6	0.00374522
Rps18	6	6	5	0	4	0	4.25	0.0172079
Tnxb	4	4	5	0	1	1	6.5	0.00073656
2310061I04Rik	3	3	5	0	1	0	11	0.00552825
H2-T24	2	2	3	0	1	1	3.5	0.0120551
A930015D03Rik	5	4	7	2	2	1	3.2	0.00885215
Rn45s	240	199	269	70	61	47	3.97753	0.000585179
Hsp90ab1	9	18	8	2	5	2	3.88889	0.0300241
Foxp4	15	6	13	6	1	3	3.4	0.0304064
Nfya	4	4	3	0	0	1	11	0.00105532
Plin4	2	3	3	0	0	1	8	0.0038813
Ptprs	8	6	6	1	0	0	20	0.000525985
Pja2	7	2	3	1	1	0	6	0.049991
Ndufv2	9	7	10	5	2	3	2.6	0.00644334
Wdr43	11	3	5	0	1	2	6.33333	0.0485838
Spast	7	4	5	3	2	3	2	0.0237103
Rmdn2	5	3	4	0	1	1	6	0.00374522
Atl2	13	7	10	6	4	2	2.5	0.0224544
Srsf7	4	4	3	2	1	1	2.75	0.0038813
Dhx57	6	11	11	4	3	2	3.11111	0.0114741
Socs5	5	2	3	0	2	0	5	0.0366942
4833418N02Rik	4	7	7	3	1	3	2.57143	0.0189983
Hsd17b4	10	12	13	8	1	5	2.5	0.0169961
Ccny	7	5	10	3	3	5	2	0.0417599
Gm38667	10	6	13	2	2	5	3.22222	0.0210089
Gm38666	11	6	13	2	2	5	3.33333	0.0193696
Gm37013	12	6	13	2	2	5	3.44444	0.0189983
Commd10	5	2	6	0	1	1	6.5	0.0211972
Cul2	10	8	5	3	2	2	3.28571	0.0116076
Svil	9	5	10	3	4	4	2.18182	0.0251241
Mib1	8	9	10	1	3	6	2.7	0.0111349
Osbpl1a	5	7	5	2	2	2	2.83333	0.00266406
Rbm27	9	6	11	4	1	3	3.25	0.0121143
Prelid2	3	2	4	1	2	0	3	0.035242
Zfp608	6	3	4	0	1	1	6.5	0.00885215
Pdgfrb	2	1	3	0	1	0	6	0.0333833
Ppargc1b	9	6	5	4	1	1	3.33333	0.0202728
Smad2	8	9	5	3	2	3	2.75	0.0100461
Atp9b	18	12	20	6	3	10	2.63158	0.0151647
Zfp407	12	9	5	1	4	0	5.2	0.0205752
Rttn	8	5	3	2	1	3	2.66667	0.049991
B4galt6	17	12	16	9	5	3	2.64706	0.00806504
Ino80c	6	3	7	1	1	1	5.33333	0.011323
Hspa9	9	4	8	3	1	0	5.25	0.0162527
Sra1	2	1	2	0	0	1	5	0.0237103
Sh3rf2	7	6	2	1	0	1	7.5	0.0251241
Eif1a	4	2	4	1	0	2	3.33333	0.0286176
Fem1c	5	1	3	1	0	0	9	0.0453666
Grpel2	4	5	4	1	1	0	6.5	0.00073656
Mppe1	7	3	10	2	2	1	4	0.0358617
Impa2	2	3	2	1	0	1	3.5	0.0120551
Mbd1	5	4	7	2	0	3	3.2	0.0211972
Acaa2	5	8	16	0	1	0	29	0.0237103
Rpl17	8	17	14	1	4	7	3.25	0.0232908
Haus1	3	1	4	1	0	0	8	0.0342936
Epg5	26	15	18	2	2	4	7.375	0.00355353
Gm45871	4	2	3	1	0	0	9	0.00806504
Dock8	7	6	10	2	4	4	2.3	0.0172079
Prkg1	3	2	2	1	1	0	3.5	0.0120551
Vti1a	17	12	21	8	5	3	3.125	0.00954103
Dagla	9	3	5	0	1	2	5.66667	0.0328714
Prune2	4	2	4	2	0	0	5	0.0237103
Aldh1a1	15	16	11	8	2	7	2.47059	0.0128282
Pgm5	3	5	1	0	0	1	9	0.0453666
Cdc37l1	5	5	7	2	3	3	2.125	0.00789992
Myof	5	2	5	1	2	0	4	0.0300849
Blnk	4	5	5	3	0	1	3.5	0.0120551
Nt5c2	9	14	6	2	0	0	14.5	0.0103384
Sfxn2	2	2	2	0	1	0	6	0.00374522
Pdcd4	7	2	6	0	2	0	7.5	0.0300241
Atrnl1	40	21	33	21	3	7	3.03226	0.0270858
Fam204a	4	8	7	2	0	0	9.5	0.00728775
A930001C03Rik	4	3	5	1	3	2	2	0.035242
Vegfb	5	2	2	1	0	1	4.5	0.0456301
Polr2g	2	1	2	1	0	0	5	0.0237103
Fads3	2	2	1	1	0	0	5	0.0237103
Ms4a18	3	3	5	1	0	2	3.66667	0.0195103
Klf9	4	2	4	2	2	1	2	0.0445047
4430402I18Rik	1	2	2	0	1	0	5	0.0237103
Plgrkt	2	2	3	2	0	0	3.5	0.0445047
Minpp1	14	10	15	2	4	4	3.9	0.00219733
Papss2	9	6	13	3	3	2	3.5	0.0157707
Pank1	2	3	4	2	1	0	3	0.035242
Cyp2c65	12	5	6	4	2	1	3.28571	0.043209
Pdlim1	12	9	19	4	7	3	2.85714	0.0267496
Exosc1	2	3	2	0	2	0	3.5	0.0445047
Lzts2	3	2	6	2	0	0	5.5	0.0472232
4930505N22Rik	2	2	2	1	0	0	6	0.00374522
Mfsd13a	4	4	7	2	3	2	2.14286	0.0323384
Borcs7	2	3	3	0	1	0	8	0.0038813
Pcgf6	3	5	2	0	0	2	5	0.0366942
Mxi1	9	4	5	3	0	2	3.6	0.034967
Bbip1	3	2	7	1	0	0	12	0.0394638
Csf2ra	7	4	2	0	2	1	4.33333	0.049991
