# Supplementary material for: The Heterochromatin protein 1 is a regulator in RNA splicing precision deficient in ulcerative colitis
Source: Nat Commun. 2022 Nov 18;13:6834. doi: 10.1038/s41467-022-34556-3 (PMC9674647; doi:10.1038/s41467-022-34556-3)
Supplement: Supplementary file 14 — Supplementary Data 11 [file 41467_2022_34556_MOESM14_ESM.xlsx]

## Sheet: Sup. Data 11
Supplementary Data 11: Percentage splicing index (PSI) scores of the progerin-specific splicing event for individual crypt and villi epithelial samples defined as the ratio (progerin/progerin + Lamin A)*100
For comparison, PSI from crypt epithelial sample from HGPS mice is provided
	PSI crypt	PSI villi
WT	0.032353153	0.061658617
	0.027995902	0.043975067
	0.073423225	0.032509753
KO Cbx3	0.126546126	0.371396569
	0.166864423	0.111827668
	0.272875614	0.243732591
HGPS	74.5
