# Supplementary material for: The Heterochromatin protein 1 is a regulator in RNA splicing precision deficient in ulcerative colitis
Source: Nat Commun. 2022 Nov 18;13:6834. doi: 10.1038/s41467-022-34556-3 (PMC9674647; doi:10.1038/s41467-022-34556-3)
Supplement: Supplementary file 15 — Supplementary Data 12 [file 41467_2022_34556_MOESM15_ESM.xlsx]

## Sheet: Metadata
Metadata from GSE109142 associated with splicing noise score (number of de novo junctions/bases in RNA-seq data)
Run	Age_at_diagnosis	Bases	Bytes	initial_treatment	PUCAI	sex	source_name	total_mayo_score	week_4_remission	histology_severity_score	week_4_calprotectin	baseline_calprotectin	Splicing Noise
SRR6467548	16	5377705200	3201841363	NA	NA	female	Rectal mucosal biopsy from Ctl Female age 16 at diagnosis	NA	NA	NA	NA	NA	0.000188473
SRR6467549	11	5275216650	2502810829	NA	NA	female	Rectal mucosal biopsy from Ctl Female age 11 at diagnosis	NA	NA	NA	NA	NA	0.000110811
SRR6467550	17	5903990700	2746732954	NA	NA	female	Rectal mucosal biopsy from Ctl Female age 17 at diagnosis	NA	NA	NA	NA	NA	0.00013402
SRR6467551	8	4313372250	1856472093	NA	NA	female	Rectal mucosal biopsy from Ctl Female age 8 at diagnosis	NA	NA	NA	NA	NA	0.00018824
SRR6467552	17	4928637150	2269507890	NA	NA	female	Rectal mucosal biopsy from Ctl Female age 17 at diagnosis	NA	NA	NA	NA	NA	0.000154089
SRR6467553	16	3501854100	1519711751	NA	NA	female	Rectal mucosal biopsy from Ctl Female age 16 at diagnosis	NA	NA	NA	NA	NA	0.000175835
SRR6467554	14	4833738450	2127381405	NA	NA	female	Rectal mucosal biopsy from Ctl Female age 14 at diagnosis	NA	NA	NA	NA	NA	0.000149698
SRR6467555	16	4803707100	2047541670	NA	NA	female	Rectal mucosal biopsy from Ctl Female age 16 at diagnosis	NA	NA	NA	NA	NA	0.000201376
SRR6467556	9	5241216000	2241266461	NA	NA	female	Rectal mucosal biopsy from Ctl Female age 9 at diagnosis	NA	NA	NA	NA	NA	0.000188287
SRR6467557	9	6840869250	2973315617	NA	NA	female	Rectal mucosal biopsy from Ctl Female age 9 at diagnosis	NA	NA	NA	NA	NA	0.000148271
SRR6467558	17	4727445150	2081179825	NA	NA	female	Rectal mucosal biopsy from Ctl Female age 17 at diagnosis	NA	NA	NA	NA	NA	0.000154396
SRR6467559	11	6893461200	3894656009	NA	NA	male	Rectal mucosal biopsy from Ctl Male age 11 at diagnosis	NA	NA	NA	NA	NA	0.000162589
SRR6467560	11	6218352600	3605395398	NA	NA	male	Rectal mucosal biopsy from Ctl Male age 11 at diagnosis	NA	NA	NA	NA	NA	0.000150594
SRR6467561	16	5973117600	3465572809	NA	NA	male	Rectal mucosal biopsy from Ctl Male age 16 at diagnosis	NA	NA	NA	NA	NA	0.000163658
SRR6467562	14	6545552850	3773445486	NA	NA	male	Rectal mucosal biopsy from Ctl Male age 14 at diagnosis	NA	NA	NA	NA	NA	0.000164883
SRR6467563	17	6457470900	3018409459	NA	NA	male	Rectal mucosal biopsy from Ctl Male age 17 at diagnosis	NA	NA	NA	NA	NA	0.000156168
SRR6467564	16	7301344500	3434201186	NA	NA	male	Rectal mucosal biopsy from Ctl Male age 16 at diagnosis	NA	NA	NA	NA	NA	0.000151698
SRR6467565	16	5556725550	2582126262	NA	NA	male	Rectal mucosal biopsy from Ctl Male age 16 at diagnosis	NA	NA	NA	NA	NA	0.000151924
SRR6467566	9	4234522950	1820585450	NA	NA	male	Rectal mucosal biopsy from Ctl Male age 9 at diagnosis	NA	NA	NA	NA	NA	0.000147927
SRR6467567	12	5595167850	2684559291	NA	NA	male	Rectal mucosal biopsy from Ctl Male age 12 at diagnosis	NA	NA	NA	NA	NA	0.000145492
SRR6467568	6	5691679800	3777140773	CS-Oral	35	female	Rectal mucosal biopsy from UC Female age 6 at diagnosis	8	No	1	250	393.208	0.000660253
SRR6467569	15	4371167700	2232360724	CS-Oral	45	female	Rectal mucosal biopsy from UC Female age 15 at diagnosis	9	Yes	2	<250	3443.43	0.000607492
SRR6467570	16	7098846450	3678580579	5ASA	25	female	Rectal mucosal biopsy from UC Female age 16 at diagnosis	6	Yes	2	<250	3431.93	0.000729076
SRR6467571	15	5579769000	3242178699	5ASA	10	female	Rectal mucosal biopsy from UC Female age 15 at diagnosis	3	No	2	250	5264.17	0.000724197
SRR6467572	8	5705028900	3288315454	5ASA	10	female	Rectal mucosal biopsy from UC Female age 8 at diagnosis	5	Yes	0	250	2397.81	0.000629392
SRR6467573	7	5047110900	2450846171	CS-IV	65	female	Rectal mucosal biopsy from UC Female age 7 at diagnosis	10	Yes	2	250	3773.64	0.000689384
SRR6467574	14	6498946350	3694259747	5ASA	25	female	Rectal mucosal biopsy from UC Female age 14 at diagnosis	6	Yes	2	<250		0.000679702
SRR6467575	7	9647404800	5050453051	CS-Oral	40	female	Rectal mucosal biopsy from UC Female age 7 at diagnosis	7	Yes	2	250	2403.91	0.000765159
SRR6467576	11	5543129400	3179294493	5ASA	30	female	Rectal mucosal biopsy from UC Female age 11 at diagnosis	5	No	2	<250	102.568	0.00057758
SRR6467577	17	6251175150	3516942405	5ASA	25	female	Rectal mucosal biopsy from UC Female age 17 at diagnosis	5	No	2	<250	58.0145	0.000580499
SRR6467578	16	3927684300	2002517797	CS-Oral	45	female	Rectal mucosal biopsy from UC Female age 16 at diagnosis	7	Yes	2			0.000720997
SRR6467579	16	5033585400	2548145289	CS-IV	65	female	Rectal mucosal biopsy from UC Female age 16 at diagnosis	10	Yes	2		4021.61	0.000761833
SRR6467580	7	8956656600	4302222979	CS-Oral	50	female	Rectal mucosal biopsy from UC Female age 7 at diagnosis	7	Yes	2			0.000605851
SRR6467581	16	8913131850	5021632710	CS-Oral	65	female	Rectal mucosal biopsy from UC Female age 16 at diagnosis	8	Yes	2			0.000794889
SRR6467582	12	7076730300	3549468470	CS-IV	35	female	Rectal mucosal biopsy from UC Female age 12 at diagnosis	8	Yes	2	<250	4032.88	0.000870042
SRR6467583	9	5879141250	3135878385	5ASA	25	female	Rectal mucosal biopsy from UC Female age 9 at diagnosis	4	Yes	2	<250	3975.13	0.000943275
SRR6467584	10	5499815400	2927609803	CS-IV	70	female	Rectal mucosal biopsy from UC Female age 10 at diagnosis	10	No	2	250		0.000830864
SRR6467585	10	10520394600	6186277813	CS-IV	75	female	Rectal mucosal biopsy from UC Female age 10 at diagnosis	11	No	2	250	1087.18	0.000748489
SRR6467586	13	9824749200	5454601841	CS-IV	75	female	Rectal mucosal biopsy from UC Female age 13 at diagnosis	11	No	2	250	4481.85	0.000860755
SRR6467587	9	7707788250	3784631172	CS-IV	70	female	Rectal mucosal biopsy from UC Female age 9 at diagnosis	11	No		250	8112.95	0.000787132
SRR6467588	17	18393419250	8981496441	5ASA	20	female	Rectal mucosal biopsy from UC Female age 17 at diagnosis	3	No	0		873.164	0.000617911
SRR6467589	6	6402364350	3033368138	5ASA	25	female	Rectal mucosal biopsy from UC Female age 6 at diagnosis	5	Yes	2	<250	89.1398	0.000831068
SRR6467590	13	5352654600	2678612270	CS-Oral	35	female	Rectal mucosal biopsy from UC Female age 13 at diagnosis	7	No	3	250		0.000958291
SRR6467591	7	4608665400	2446284555	CS-IV	50	female	Rectal mucosal biopsy from UC Female age 7 at diagnosis	7	Yes	2	250	8068.61	0.00079829
SRR6467592	10	4598344800	2819183150	CS-Oral	40	female	Rectal mucosal biopsy from UC Female age 10 at diagnosis	7	Yes	2	<250	1362.32	0.000861343
SRR6467593	16	5198964600	2586798763	5ASA	25	female	Rectal mucosal biopsy from UC Female age 16 at diagnosis	4	Yes	2		1180.44	0.000840629
SRR6467594	16	8570321100	4924107215	CS-IV	70	female	Rectal mucosal biopsy from UC Female age 16 at diagnosis	11	No		250		0.000802601
SRR6467595	13	6317198250	3627385358	5ASA	20	female	Rectal mucosal biopsy from UC Female age 13 at diagnosis	3	Yes	2	250		0.000681782
SRR6467596	15	8198762850	4819460618	CS-Oral	65	female	Rectal mucosal biopsy from UC Female age 15 at diagnosis	9	Yes	3			0.000738477
SRR6467597	10	9008931150	5957766993	CS-IV	70	female	Rectal mucosal biopsy from UC Female age 10 at diagnosis	10	Yes	2	250	2060.77	0.000786486
SRR6467598	13	8527721100	4175787153	CS-IV	70	female	Rectal mucosal biopsy from UC Female age 13 at diagnosis	10	Yes	4		1527.61	0.00095549
SRR6467599	6	6673746150	3944673415	5ASA	30	female	Rectal mucosal biopsy from UC Female age 6 at diagnosis	5	Yes		250	1232.75	0.000685028
SRR6467600	12	4838922000	2361311397	CS-Oral	45	female	Rectal mucosal biopsy from UC Female age 12 at diagnosis	8	Yes	3	<250		0.000960276
SRR6467601	8	4397892300	2248871563	CS-IV	75	female	Rectal mucosal biopsy from UC Female age 8 at diagnosis	11	Yes	4	250	1164.4	0.000936278
SRR6467602	12	8974652700	4710331351	5ASA	20	female	Rectal mucosal biopsy from UC Female age 12 at diagnosis	4	No	2	250	1549.88	0.000840584
SRR6467603	16	7897983300	4540107060	CS-Oral	65	female	Rectal mucosal biopsy from UC Female age 16 at diagnosis	9	Yes	3	<250	1744.95	0.000637929
SRR6467604	15	5639039700	2907301283	CS-Oral	35	female	Rectal mucosal biopsy from UC Female age 15 at diagnosis	3	Yes	2	250	4150.98	0.000772818
SRR6467605	17	6085274400	3526682616	CS-IV	85	female	Rectal mucosal biopsy from UC Female age 17 at diagnosis	12	No	3		1595.59	0.000780039
SRR6467606	14	6711110400	3149273161	CS-Oral	50	female	Rectal mucosal biopsy from UC Female age 14 at diagnosis	7	Yes	3	<250	2743.68	0.000727681
SRR6467607	12	6582358650	3774525450	CS-IV	65	female	Rectal mucosal biopsy from UC Female age 12 at diagnosis	11	No	3	<250	1736.82	0.000778877
SRR6467608	16	7282411650	4219270604	CS-IV	75	female	Rectal mucosal biopsy from UC Female age 16 at diagnosis	11	Yes	2	<250	1758.48	0.000664313
SRR6467609	7	6656475900	3082158042	CS-Oral	45	female	Rectal mucosal biopsy from UC Female age 7 at diagnosis	9	No	2	250	6920.48	0.000763918
SRR6467610	13	4585644600	2234947360	5ASA	30	female	Rectal mucosal biopsy from UC Female age 13 at diagnosis	6	Yes	2	250	8220.41	0.000815022
SRR6467611	11	8259534000	3917470531	CS-IV	55	female	Rectal mucosal biopsy from UC Female age 11 at diagnosis	8	Yes	2		708.524	0.000857718
SRR6467612	13	4517364300	2400177874	CS-Oral	35	female	Rectal mucosal biopsy from UC Female age 13 at diagnosis	6	Yes	0	<250	3413.05	0.000854934
SRR6467613	14	6445811250	3318258896	5ASA	25	female	Rectal mucosal biopsy from UC Female age 14 at diagnosis	5	Yes	3	250		0.000873381
SRR6467614	14	6022498950	3920689458	CS-IV	70	female	Rectal mucosal biopsy from UC Female age 14 at diagnosis	9	No	2	250	6302.31	0.000931881
SRR6467615	11	4207223850	2047217532	CS-IV	65	female	Rectal mucosal biopsy from UC Female age 11 at diagnosis	10	No	2	250	3739.08	0.00084116
SRR6467616	14	4235220600	2112007528	CS-IV	75	female	Rectal mucosal biopsy from UC Female age 14 at diagnosis	10	No	2	250	795.24	0.000898855
SRR6467617	14	5422195650	2596048830	CS-Oral	40	female	Rectal mucosal biopsy from UC Female age 14 at diagnosis	7	Yes	3	250		0.000741701
SRR6467618	10	6625655700	3543589021	CS-IV	80	female	Rectal mucosal biopsy from UC Female age 10 at diagnosis	10	Yes	2		6391.7	0.000802539
SRR6467619	14	10709853600	6368068083	5ASA	30	female	Rectal mucosal biopsy from UC Female age 14 at diagnosis	5	No	2	250		0.000737867
SRR6467620	14	5558140350	3612894967	CS-Oral	55	female	Rectal mucosal biopsy from UC Female age 14 at diagnosis	8	No	2			0.000709176
SRR6467621	14	5582824650	2897247875	CS-Oral	50	female	Rectal mucosal biopsy from UC Female age 14 at diagnosis	8	Yes	3	<250	613.721	0.000713698
SRR6467622	15	4691489400	2169725653	CS-Oral	55	female	Rectal mucosal biopsy from UC Female age 15 at diagnosis	8	Yes	3			0.000563872
SRR6467623	10	10150275900	5769259671	5ASA	25	female	Rectal mucosal biopsy from UC Female age 10 at diagnosis	5	Yes	3		1611.4	0.000665154
SRR6467624	16	8472201000	4876926836	5ASA	30	female	Rectal mucosal biopsy from UC Female age 16 at diagnosis	7	No	2		2132.56	0.000548376
SRR6467625	15	8670593550	5157741704	CS-Oral	70	female	Rectal mucosal biopsy from UC Female age 15 at diagnosis	10	Yes	0	250	1568.08	0.000586067
SRR6467626	14	10532257650	6088004128	CS-Oral	50	female	Rectal mucosal biopsy from UC Female age 14 at diagnosis	8	Yes	3	<250	2745.68	0.000360507
SRR6467627	17	4340816850	2177371959	CS-Oral	60	female	Rectal mucosal biopsy from UC Female age 17 at diagnosis	10	Yes	2	250	3773.64	0.000860575
SRR6467628	13	6703323900	3888368160	CS-Oral	70	female	Rectal mucosal biopsy from UC Female age 13 at diagnosis	11	No	2		1860.59	0.000807786
SRR6467629	17	10139332500	5101627960	CS-Oral	40	female	Rectal mucosal biopsy from UC Female age 17 at diagnosis	8	Yes	1	250	3587.23	0.000632512
SRR6467630	14	6040942050	2902578484	CS-IV	70	female	Rectal mucosal biopsy from UC Female age 14 at diagnosis	9	No	2	250		0.000911009
SRR6467631	14	6042850050	3185700931	CS-Oral	45	female	Rectal mucosal biopsy from UC Female age 14 at diagnosis	9	Yes	2	<250	291.942	0.000731004
SRR6467632	8	5198975400	2365721234	CS-IV	80	female	Rectal mucosal biopsy from UC Female age 8 at diagnosis	10	No	2	250	2467.68	0.000734135
SRR6467633	15	6901641300	3996254232	CS-Oral	65	female	Rectal mucosal biopsy from UC Female age 15 at diagnosis	11	No	3			0.000716721
SRR6467634	17	5813562000	3001412660	5ASA	15	female	Rectal mucosal biopsy from UC Female age 17 at diagnosis	5	Yes	4	<250		0.000630336
SRR6467635	6	10203246900	5039970870	CS-IV	60	female	Rectal mucosal biopsy from UC Female age 6 at diagnosis	8	Yes	2	250	3695.24	0.00081774
SRR6467636	15	4976813400	2348580365	CS-IV	85	female	Rectal mucosal biopsy from UC Female age 15 at diagnosis	10	No	3			0.000718261
SRR6467637	13	7370493750	4776683141	CS-IV	75	female	Rectal mucosal biopsy from UC Female age 13 at diagnosis	11	Yes	2	250	921.738	0.000715251
SRR6467638	8	7543802400	4463998613	CS-Oral	45	female	Rectal mucosal biopsy from UC Female age 8 at diagnosis	9	No	3	<250	1423.78	0.000691422
SRR6467639	16	5102215350	2524861053	CS-IV	60	female	Rectal mucosal biopsy from UC Female age 16 at diagnosis	12	No	2			0.000938916
SRR6467640	7	5128763400	2980730803	5ASA	30	female	Rectal mucosal biopsy from UC Female age 7 at diagnosis	7	Yes	2	250		0.000198761
SRR6467641	11	4275271650	2147497759	CS-IV	50	female	Rectal mucosal biopsy from UC Female age 11 at diagnosis	8	No	2	250		0.00101653
SRR6467642	13	10507197000	6224863053	CS-IV	75	female	Rectal mucosal biopsy from UC Female age 13 at diagnosis	11	Yes	2		5715.06	0.000919213
SRR6467643	9	3232645200	1704245705	CS-IV	65	female	Rectal mucosal biopsy from UC Female age 9 at diagnosis	11	Yes	2	250	3754.11	0.00109972
SRR6467644	15	7784127450	4527554817	CS-IV	60	female	Rectal mucosal biopsy from UC Female age 15 at diagnosis	10	Yes			1716.28	0.000832656
SRR6467645	16	10879898250	5133503278	5ASA	30	female	Rectal mucosal biopsy from UC Female age 16 at diagnosis	6	No	2	250	506.402	0.000897237
SRR6467646	13	6367721250	3366435357	CS-IV	80	female	Rectal mucosal biopsy from UC Female age 13 at diagnosis	9	Yes	2	<250	4521.03	0.000929532
SRR6467647	15	8217432300	4265818251	CS-IV	85	female	Rectal mucosal biopsy from UC Female age 15 at diagnosis	11	Yes	2	250	2878.34	0.00101044
SRR6467648	14	5501243550	3348957343	CS-Oral	75	female	Rectal mucosal biopsy from UC Female age 14 at diagnosis	8	No	1	250		0.000892489
SRR6467649	7	5780435850	2795651640	CS-IV	60	female	Rectal mucosal biopsy from UC Female age 7 at diagnosis	9	No	2	250	745.406	0.000914464
SRR6467650	12	5272605300	3506381204	CS-Oral	55	female	Rectal mucosal biopsy from UC Female age 12 at diagnosis	9	Yes	3	250	275.937	0.000902144
SRR6467651	15	7258413450	3524649649	CS-IV	40	female	Rectal mucosal biopsy from UC Female age 15 at diagnosis	7	No	2	250	3873.38	0.000818857
SRR6467652	16	6465020550	3585265701	CS-IV	70	female	Rectal mucosal biopsy from UC Female age 16 at diagnosis	11	No	4		3631.58	0.000973895
SRR6467653	6	4676358900	2228068215	CS-Oral	65	female	Rectal mucosal biopsy from UC Female age 6 at diagnosis	11	No	3	250	340.416	0.000952568
SRR6467654	16	5727755100	2673554069	CS-Oral	55	female	Rectal mucosal biopsy from UC Female age 16 at diagnosis	11	Yes	0			0.000984941
SRR6467655	7	7263323850	4157541970	CS-Oral	40	female	Rectal mucosal biopsy from UC Female age 7 at diagnosis	7	Yes	1	<250	1824.92	0.000724193
SRR6467656	14	6596909850	3184823955	5ASA	30	female	Rectal mucosal biopsy from UC Female age 14 at diagnosis	7	No	2	250		0.0011082
SRR6467657	17	7853431950	4431628381	CS-IV	35	female	Rectal mucosal biopsy from UC Female age 17 at diagnosis	7	No	2	250	878.497	0.00093477
SRR6467658	16	8442405450	4593725293	CS-Oral	65	female	Rectal mucosal biopsy from UC Female age 16 at diagnosis	9	No	2	250	189.031	0.000844753
SRR6467659	11	8779571700	5215816999	CS-IV	70	female	Rectal mucosal biopsy from UC Female age 11 at diagnosis	9	No	3		345.734	0.000902504
SRR6467660	9	5569229850	3220930650	CS-Oral	55	female	Rectal mucosal biopsy from UC Female age 9 at diagnosis	9	Yes				0.000725863
SRR6467661	11	9043724400	4583607036	CS-Oral	40	female	Rectal mucosal biopsy from UC Female age 11 at diagnosis	8	Yes	2		1861.31	0.000895616
SRR6467662	11	7258681200	3807302576	5ASA	25	male	Rectal mucosal biopsy from UC Male age 11 at diagnosis	5	Yes	2	250	772.263	0.000687191
SRR6467663	15	6997024050	4567993225	CS-IV	75	male	Rectal mucosal biopsy from UC Male age 15 at diagnosis	12	Yes	2	250	4437.52	0.000625144
SRR6467664	11	8529871650	4126078143	CS-Oral	40	male	Rectal mucosal biopsy from UC Male age 11 at diagnosis	8	No	3	250	2364.69	0.000744208
SRR6467665	4	8610390000	5153257228	CS-IV	80	male	Rectal mucosal biopsy from UC Male age 4 at diagnosis	10	Yes	3	<250	1323.98	0.000553546
SRR6467666	15	6439674000	3697595564	CS-Oral	45	male	Rectal mucosal biopsy from UC Male age 15 at diagnosis	7	No	1	250		0.000732359
SRR6467667	14	8094185850	4273084806	CS-IV	65	male	Rectal mucosal biopsy from UC Male age 14 at diagnosis	9	No	2	<250	3713.16	0.0008313
SRR6467668	11	8212932900	4489500889	CS-Oral	65	male	Rectal mucosal biopsy from UC Male age 11 at diagnosis	10	Yes	3		13384.5	0.000664604
SRR6467669	10	6878666100	3770578942	CS-IV	65	male	Rectal mucosal biopsy from UC Male age 10 at diagnosis	11	No	2	250	3569.9	0.000682829
SRR6467670	15	9913404000	4971602969	CS-Oral	45	male	Rectal mucosal biopsy from UC Male age 15 at diagnosis	4	Yes	3		5707.64	0.000607012
SRR6467671	10	6699053100	3582044083	CS-Oral	40	male	Rectal mucosal biopsy from UC Male age 10 at diagnosis	8	Yes	2	250	3466.82	0.000798762
SRR6467672	11	4161334950	2176924932	CS-IV	55	male	Rectal mucosal biopsy from UC Male age 11 at diagnosis	7	No	2			0.000723157
SRR6467673	12	4148509200	2110837928	CS-IV	45	male	Rectal mucosal biopsy from UC Male age 12 at diagnosis	9	No	2	250	3729.57	0.000995599
SRR6467674	11	5305130400	2668833317	CS-Oral	45	male	Rectal mucosal biopsy from UC Male age 11 at diagnosis	10	No	2	250		0.000886858
SRR6467675	13	5312858250	3516669222	5ASA	15	male	Rectal mucosal biopsy from UC Male age 13 at diagnosis	2	Yes	2	250		0.000795843
SRR6467676	13	10696265850	6389264317	CS-IV	80	male	Rectal mucosal biopsy from UC Male age 13 at diagnosis	11	No	3	250		0.000964697
SRR6467677	15	7032108900	3992118476	CS-Oral	60	male	Rectal mucosal biopsy from UC Male age 15 at diagnosis	7	No	2			0.000912273
SRR6467678	14	6870874200	3810684932	5ASA	30	male	Rectal mucosal biopsy from UC Male age 14 at diagnosis	5	No	3	250	16711.8	0.000936715
SRR6467679	10	6150905850	2919084446	5ASA	25	male	Rectal mucosal biopsy from UC Male age 10 at diagnosis	3	No	2	250	851.19	0.000915621
SRR6467680	14	4561026750	2681645789	CS-Oral	40	male	Rectal mucosal biopsy from UC Male age 14 at diagnosis	7	Yes	0	250		0.000764006
SRR6467681	17	7534630500	4397396354	5ASA	15	male	Rectal mucosal biopsy from UC Male age 17 at diagnosis	4	Yes	2	250	709.238	0.000689894
SRR6467682	16	4764124800	2375392092	CS-IV	50	male	Rectal mucosal biopsy from UC Male age 16 at diagnosis	7	No	4		4181.11	0.00102604
SRR6467683	12	5392115550	3129625942	CS-Oral	50	male	Rectal mucosal biopsy from UC Male age 12 at diagnosis	7	Yes	2	250		0.000527854
SRR6467684	4	6783841950	3849542284	5ASA	30	male	Rectal mucosal biopsy from UC Male age 4 at diagnosis	5	No	2		520.952	0.000708603
SRR6467685	17	3256714500	1687755157	5ASA	10	male	Rectal mucosal biopsy from UC Male age 17 at diagnosis	4	No	2	250	2257.43	0.0010699
SRR6467686	17	5752859700	3332651579	5ASA	20	male	Rectal mucosal biopsy from UC Male age 17 at diagnosis	4	No	2	250		0.000913972
SRR6467687	10	9642124050	5076451072	CS-Oral	50	male	Rectal mucosal biopsy from UC Male age 10 at diagnosis	8	Yes	0	<250		0.000898728
SRR6467688	14	7889631450	4551596367	5ASA	30	male	Rectal mucosal biopsy from UC Male age 14 at diagnosis	6	No	2		4361.11	0.000780132
SRR6467689	16	4903201800	2234058344	5ASA	30	male	Rectal mucosal biopsy from UC Male age 16 at diagnosis	7	Yes	3	250	219.596	0.000870625
SRR6467690	16	5038136700	2553870746	CS-IV	55	male	Rectal mucosal biopsy from UC Male age 16 at diagnosis	10	No	2	250	3536.76	0.000970746
SRR6467691	11	5078221800	2414928361	5ASA	15	male	Rectal mucosal biopsy from UC Male age 11 at diagnosis	4	No	4	250	1212.12	0.000927195
SRR6467692	15	5931816300	2948499028	CS-Oral	45	male	Rectal mucosal biopsy from UC Male age 15 at diagnosis	6	Yes	2	250	3387.24	0.00106007
SRR6467693	17	7351968600	3525924522	5ASA	25	male	Rectal mucosal biopsy from UC Male age 17 at diagnosis	5	Yes	2			0.00100381
SRR6467694	16	5674348050	2703114715	5ASA	15	male	Rectal mucosal biopsy from UC Male age 16 at diagnosis	5	No	2			0.000785165
SRR6467695	11	6095462250	3590812781	CS-IV	80	male	Rectal mucosal biopsy from UC Male age 11 at diagnosis	12	No	2	250	1495.37	0.000826402
SRR6467696	15	10246555650	4750136956	CS-IV	85	male	Rectal mucosal biopsy from UC Male age 15 at diagnosis	11	No	3	<250	5117.07	0.000838716
SRR6467697	9	5993382450	3467257171	CS-IV	80	male	Rectal mucosal biopsy from UC Male age 9 at diagnosis	12	No	2	<250	1320.5	0.0010173
SRR6467698	13	6755793300	4009792720	CS-Oral	60	male	Rectal mucosal biopsy from UC Male age 13 at diagnosis	10	No	2	250	5423.53	0.00079343
SRR6467699	13	8241643350	3743631576	5ASA	25	male	Rectal mucosal biopsy from UC Male age 13 at diagnosis	4	No	3		46.587	0.000775531
SRR6467700	11	9403898400	5787964715	CS-IV	80	male	Rectal mucosal biopsy from UC Male age 11 at diagnosis	11	No	2	250	6994.1	0.000856592
SRR6467701	16	7398956700	3749657269	5ASA	15	male	Rectal mucosal biopsy from UC Male age 16 at diagnosis	4	Yes	2	250		0.000880401
SRR6467702	12	3333667650	1518387806	CS-Oral	65	male	Rectal mucosal biopsy from UC Male age 12 at diagnosis	8	No	2	250	2017.55	0.00104974
SRR6467703	14	4359764400	2064204602	CS-Oral	50	male	Rectal mucosal biopsy from UC Male age 14 at diagnosis	9	Yes	2	250	3141.51	0.000898294
SRR6467704	14	6528505500	3101688306	CS-IV	50	male	Rectal mucosal biopsy from UC Male age 14 at diagnosis	7	No	3	250	268.903	0.000863628
SRR6467705	17	5038039800	2368423823	CS-Oral	40	male	Rectal mucosal biopsy from UC Male age 17 at diagnosis	7	No		250	2662.46	0.00090428
SRR6467706	16	3909024600	2348230571	CS-Oral	50	male	Rectal mucosal biopsy from UC Male age 16 at diagnosis	8	Yes	2			0.000537142
SRR6467707	14	7270655400	4012056318	CS-Oral	45	male	Rectal mucosal biopsy from UC Male age 14 at diagnosis	8	Yes	3			0.000823605
SRR6467708	10	6217146900	4047971746	CS-IV	85	male	Rectal mucosal biopsy from UC Male age 10 at diagnosis	12	Yes	3	250	9604.53	0.000893971
SRR6467709	15	8822218050	5387323659	CS-Oral	60	male	Rectal mucosal biopsy from UC Male age 15 at diagnosis	7	No	3	250	2884.7	0.000877755
SRR6467710	13	5942445750	2909962625	CS-Oral	60	male	Rectal mucosal biopsy from UC Male age 13 at diagnosis	9	No	2	250	1202.26	0.000934489
SRR6467711	5	5894147250	3055745978	5ASA	20	male	Rectal mucosal biopsy from UC Male age 5 at diagnosis	3	Yes		250	4008.78	0.000899087
SRR6467712	11	3566062950	1754672975	CS-IV	85	male	Rectal mucosal biopsy from UC Male age 11 at diagnosis	11	No	2		2917.17	0.00111989
SRR6467713	17	13932971700	7354746288	CS-IV	75	male	Rectal mucosal biopsy from UC Male age 17 at diagnosis	11	No	3	250	420.766	0.000935648
SRR6467714	16	6409332900	3806387468	CS-Oral	50	male	Rectal mucosal biopsy from UC Male age 16 at diagnosis	10	No	4	250		0.000745678
SRR6467715	15	8006488500	4612544635	CS-Oral	55	male	Rectal mucosal biopsy from UC Male age 15 at diagnosis	8	Yes	3	<250	906.47	0.000839975
SRR6467716	16	6657032250	3347791556	CS-Oral	45	male	Rectal mucosal biopsy from UC Male age 16 at diagnosis	7	Yes	2	<250	3565.6	0.000879604
SRR6467717	11	3961329450	2649431150	5ASA	30	male	Rectal mucosal biopsy from UC Male age 11 at diagnosis	5	No	1	<250	1136.59	0.000879477
SRR6467718	7	3154224150	1661761458	CS-Oral	50	male	Rectal mucosal biopsy from UC Male age 7 at diagnosis	8	No	3	250	2667.55	0.00104674
SRR6467719	13	5332557750	2818577491	CS-Oral	40	male	Rectal mucosal biopsy from UC Male age 13 at diagnosis	5	Yes	0	250	4083.85	0.000959596
SRR6467720	9	7489859100	4237134191	CS-Oral	45	male	Rectal mucosal biopsy from UC Male age 9 at diagnosis	7	Yes	0	250	2633.77	0.000861425
SRR6467721	11	6314616750	3554934238	CS-IV	75	male	Rectal mucosal biopsy from UC Male age 11 at diagnosis	11	Yes	3	<250	4383.88	0.000887679
SRR6467722	10	8605465800	3934628064	5ASA	30	male	Rectal mucosal biopsy from UC Male age 10 at diagnosis	7	Yes	2	250	1349.23	0.000791305
SRR6467723	17	7061836950	4599682099	CS-IV	70	male	Rectal mucosal biopsy from UC Male age 17 at diagnosis	8	Yes	2		4407.81	0.000879311
SRR6467724	15	10687649700	6008052824	5ASA	30	male	Rectal mucosal biopsy from UC Male age 15 at diagnosis	6	Yes	1	250		0.000622223
SRR6467725	16	6147814800	3534385970	5ASA	15	male	Rectal mucosal biopsy from UC Male age 16 at diagnosis	5	Yes	2	<250		0.000942701
SRR6467726	13	7166813400	3500477343	5ASA	20	male	Rectal mucosal biopsy from UC Male age 13 at diagnosis	6	Yes	1	<250	11391.8	0.00112255
SRR6467727	14	5160141750	2606427829	CS-Oral	65	male	Rectal mucosal biopsy from UC Male age 14 at diagnosis	10	No	3	250	3928.1	0.000995874
SRR6467728	16	6804571650	3935193793	5ASA	25	male	Rectal mucosal biopsy from UC Male age 16 at diagnosis	5	Yes	2	250	4042.63	0.000924856
SRR6467729	6	5189915700	2517097783	CS-Oral	75	male	Rectal mucosal biopsy from UC Male age 6 at diagnosis	9	Yes	2		5601.13	0.000934957
SRR6467730	16	5805148050	3348749538	CS-IV	85	male	Rectal mucosal biopsy from UC Male age 16 at diagnosis	12	No	2		1576.05	0.000987391
SRR6467731	16	4164725250	2088909901	CS-Oral	65	male	Rectal mucosal biopsy from UC Male age 16 at diagnosis	10	No	3	250	6029.84	0.00103451
SRR6467732	11	9897481650	5668204441	CS-Oral	70	male	Rectal mucosal biopsy from UC Male age 11 at diagnosis	11	No	3			0.000793247
SRR6467733	17	6576782400	4006695914	CS-Oral	60	male	Rectal mucosal biopsy from UC Male age 17 at diagnosis	10	No	2			0.000812472
SRR6467734	15	8604049200	4946074658	5ASA	15	male	Rectal mucosal biopsy from UC Male age 15 at diagnosis	2	Yes	2		1628.6	0.000801965
SRR6467735	17	5252907300	3483499547	5ASA	20	male	Rectal mucosal biopsy from UC Male age 17 at diagnosis	4	Yes	2	250	1378.42	0.000858725
SRR6467736	16	5036589600	2837954876	CS-IV	70	male	Rectal mucosal biopsy from UC Male age 16 at diagnosis	11	Yes	3	250	1960.9	0.00103135
SRR6467737	15	5548165050	2851107969	CS-Oral	40	male	Rectal mucosal biopsy from UC Male age 15 at diagnosis	6	Yes	2	250	2717.55	0.00083241
SRR6467738	15	5491302300	2929662362	5ASA	25	male	Rectal mucosal biopsy from UC Male age 15 at diagnosis	4	No	2		2683.6	0.000904594
SRR6467739	14	7682414250	3675442455	CS-IV	50	male	Rectal mucosal biopsy from UC Male age 14 at diagnosis	9	No	3	250	1537.24	0.000893625
SRR6467740	9	5957203800	3647240034	5ASA	25	male	Rectal mucosal biopsy from UC Male age 9 at diagnosis	3	No	2		209.848	0.000791319
SRR6467741	16	6116499150	3990503208	CS-IV	70	male	Rectal mucosal biopsy from UC Male age 16 at diagnosis	11	No	2		4943.99	0.000985
SRR6467742	9	6062749200	3491783555	CS-Oral	65	male	Rectal mucosal biopsy from UC Male age 9 at diagnosis	9	No	2	250	2926.89	0.00102152
SRR6467743	10	6927524400	3968169067	CS-Oral	55	male	Rectal mucosal biopsy from UC Male age 10 at diagnosis	7	Yes	3	250	1407.82	0.000799225
SRR6467744	17	7406764650	3480129960	CS-IV	70	male	Rectal mucosal biopsy from UC Male age 17 at diagnosis	11	No	3			0.000885164
SRR6467745	16	6483614850	3377831105	CS-Oral	35	male	Rectal mucosal biopsy from UC Male age 16 at diagnosis	8	No	2			0.000896236
SRR6467746	10	5264990700	3490750071	CS-Oral	15	male	Rectal mucosal biopsy from UC Male age 10 at diagnosis	2	No	3	250		0.000862537
SRR6467747	16	11538134250	5895984365	CS-IV	85	male	Rectal mucosal biopsy from UC Male age 16 at diagnosis	12	No	2		4749.03	0.000727488
SRR6467748	14	8877117000	4174826625	CS-Oral	55	male	Rectal mucosal biopsy from UC Male age 14 at diagnosis	7	Yes	2		1155.82	0.000775404
SRR6467749	16	6984444750	3510384037	5ASA	25	male	Rectal mucosal biopsy from UC Male age 16 at diagnosis	6	Yes	2	<250	2476.52	0.000945709
SRR6467750	14	6166141500	3503644914	CS-IV	65	male	Rectal mucosal biopsy from UC Male age 14 at diagnosis	8	No	2		3600.59	0.000844029
SRR6467751	17	2510954400	1238193066	CS-Oral	50	male	Rectal mucosal biopsy from UC Male age 17 at diagnosis	7	No	3	250		0.00122051
SRR6467752	12	5251769550	3015125156	CS-Oral	40	male	Rectal mucosal biopsy from UC Male age 12 at diagnosis	8	Yes	2	<250		0.000853684
SRR6467753	14	13479938700	7901492843	CS-IV	70	male	Rectal mucosal biopsy from UC Male age 14 at diagnosis	8	No	3	250		0.000699706
SRR6467754	14	7144762200	3920752442	CS-Oral	55	male	Rectal mucosal biopsy from UC Male age 14 at diagnosis	9	Yes	1	250		0.000926714
SRR6467755	15	8752602900	5197683691	CS-IV	45	male	Rectal mucosal biopsy from UC Male age 15 at diagnosis	8	Yes	1	250	1258	0.000779117
SRR6467756	14	6114200850	2985961503	5ASA	20	male	Rectal mucosal biopsy from UC Male age 14 at diagnosis	4	Yes	2	<250	1496.23	0.000964517
SRR6467757	10	7257551100	4414020120	CS-IV	85	male	Rectal mucosal biopsy from UC Male age 10 at diagnosis	12	No	3	250		0.000917665
SRR6467758	15	7752463800	4744463089	CS-Oral	50	male	Rectal mucosal biopsy from UC Male age 15 at diagnosis	8	Yes	2	250		0.00083211
SRR6467759	10	4785904200	2542040538	CS-Oral	40	male	Rectal mucosal biopsy from UC Male age 10 at diagnosis	5	Yes	2		2667.55	0.00102767
SRR6467760	14	8139553500	4739194230	5ASA	25	male	Rectal mucosal biopsy from UC Male age 14 at diagnosis	5	No	1	250	1435.62	0.000388013
SRR6467761	15	6694916850	3680891339	CS-IV	65	male	Rectal mucosal biopsy from UC Male age 15 at diagnosis	10	No	3	250	1420.66	0.000787045
SRR6467762	15	5573892300	2645501586	CS-Oral	50	male	Rectal mucosal biopsy from UC Male age 15 at diagnosis	8	Yes	3	250	1157.11	0.000944205
SRR6467763	13	9093766950	4234554066	CS-IV	65	male	Rectal mucosal biopsy from UC Male age 13 at diagnosis	10	No	3	250	4433.75	0.000829772
SRR6467764	15	16799463300	7656102541	CS-IV	70	male	Rectal mucosal biopsy from UC Male age 15 at diagnosis	9	Yes	2	250	4734.63	0.000680879
SRR6467765	11	6344460300	4194605666	CS-Oral	55	male	Rectal mucosal biopsy from UC Male age 11 at diagnosis	7	No	4			0.000927549
SRR6467766	17	3289082250	1711780392	CS-IV	55	male	Rectal mucosal biopsy from UC Male age 17 at diagnosis	8	Yes	3	250	795.43	0.00106603
SRR6467767	16	5555468700	3618653346	CS-Oral	55	male	Rectal mucosal biopsy from UC Male age 16 at diagnosis	9	No	2		3451.17	0.000777639
SRR6467768	16	4633288350	2407188613	CS-IV	85	male	Rectal mucosal biopsy from UC Male age 16 at diagnosis	12	No	2	250		0.000881458
SRR6467769	6	3080176800	1568317378	CS-Oral	50	male	Rectal mucosal biopsy from UC Male age 6 at diagnosis	9	No	2	250		0.000964571
SRR6467770	12	6365049300	3650372185	5ASA	30	male	Rectal mucosal biopsy from UC Male age 12 at diagnosis	6	Yes		<250		0.000920425
SRR6467771	11	11433674100	5319181299	CS-IV	45	male	Rectal mucosal biopsy from UC Male age 11 at diagnosis	9	Yes	3	<250	3416.8	0.000790284
SRR6467772	14	5155307850	2911276400	5ASA	30	male	Rectal mucosal biopsy from UC Male age 14 at diagnosis	3	No	0	<250		0.000882954
SRR6467773	14	5649490950	2748301573	CS-Oral	60	male	Rectal mucosal biopsy from UC Male age 14 at diagnosis	9	No	1	250		0.000839943

## Sheet: Supplementary Data 12
Supplementary Data 12:Comparison UC patients of the upper quartile (High splicing noise patients) and the lower quartile (Low splicing noise patients)
includes
Sheet 2 Upper-lower quartile comparison: comparing metadata in between the upper quartile (High splicing noise patients) and the lower quartile (Low splicing noise patients)
Sheet 3 Transcriptome Upper-Low quartile: DSeq2 transcriptome analysis comparing patients in the upper quartile patients (high splicing noise) to those in the lower quartile (low splicing noise). Genes in red are upregulated 1.5-fold or more (pVal<0.01). Genes in green are down-regulated 1.5-fold or more (pVal<0.01).
Sheet 4 Up GO Biological process 2021:GO term analysis of genes upregulated in the upper quartile (High splicing noise patients) when compared to the lower quartile (Low splicing noise patients)
Sheet 5 Down GO Biological process 2021: GO term analysis of genes down-regulated in the upper quartile (High splicing noise patients) when compared to the lower quartile (Low splicing noise patients)

## Sheet: Upper-Lower Quartile comparison
							Comparing metadata in between the upper quartile (High splicing noise patients) and the lower quartile (Low splicing noise patients)
	Run	Age_at_diagnosis	Bases	Bytes	initial_treatment	PUCAI	PUCAI interpretation	sex	source_name	total_mayo_score	week_4_remission	histology_severity_score	week_4_calprotectin	baseline_calprotectin	Splicing Noise			Age_at_diagnosis	histology_severity_score	Splicing Noise
Lower quartile	SRR6467640	7	5128763400	2980730803	5ASA	30	MODERATE	female	Rectal mucosal biopsy from UC Female age 7 at diagnosis	7	Yes	2	250	0	0.000198761		T test comparing upper and lower quartile	0.497186	0.0319919	6.45124e-38
	SRR6467626	14	10532257650	6088004128	CS-Oral	50	MODERATE	female	Rectal mucosal biopsy from UC Female age 14 at diagnosis	8	Yes	3	<250	2745.68	0.000360507
	SRR6467760	14	8139553500	4739194230	5ASA	25	MILD	male	Rectal mucosal biopsy from UC Male age 14 at diagnosis	5	No	1	250	1435.62	0.000388013
	SRR6467683	12	5392115550	3129625942	CS-Oral	50	MODERATE	male	Rectal mucosal biopsy from UC Male age 12 at diagnosis	7	Yes	2	250	0	0.000527854
	SRR6467706	16	3909024600	2348230571	CS-Oral	50	MODERATE	male	Rectal mucosal biopsy from UC Male age 16 at diagnosis	8	Yes	2	0	0	0.000537142		week_4_remission	Lower quartile	Upper quartile	Lower quartile (%)	Upper quartile (%)
	SRR6467624	16	8472201000	4876926836	5ASA	30	MODERATE	female	Rectal mucosal biopsy from UC Female age 16 at diagnosis	7	No	2	0	2132.56	0.000548376		Yes	34	22	66.6667	43.1373
	SRR6467665	4	8610390000	5153257228	CS-IV	80	SEVERE	male	Rectal mucosal biopsy from UC Male age 4 at diagnosis	10	Yes	3	<250	1323.98	0.000553546		No	17	29	33.3333	56.8627
	SRR6467622	15	4691489400	2169725653	CS-Oral	55	MODERATE	female	Rectal mucosal biopsy from UC Female age 15 at diagnosis	8	Yes	3	0	0	0.000563872		Total (UC patients or %)	51	51	100	100
	SRR6467576	11	5543129400	3179294493	5ASA	30	MODERATE	female	Rectal mucosal biopsy from UC Female age 11 at diagnosis	5	No	2	<250	102.568	0.00057758
	SRR6467577	17	6251175150	3516942405	5ASA	25	MILD	female	Rectal mucosal biopsy from UC Female age 17 at diagnosis	5	No	2	<250	58.0145	0.000580499
	SRR6467625	15	8670593550	5157741704	CS-Oral	70	SEVERE	female	Rectal mucosal biopsy from UC Female age 15 at diagnosis	10	Yes	0	250	1568.08	0.000586067		week_4_calprotectin	Lower quartile (%)	Upper quartile (%)
	SRR6467580	7	8956656600	4302222979	CS-Oral	50	MODERATE	female	Rectal mucosal biopsy from UC Female age 7 at diagnosis	7	Yes	2	0	0	0.000605851		% patients scoring <250	45.7143	30.7692
	SRR6467670	15	9913404000	4971602969	CS-Oral	45	MODERATE	male	Rectal mucosal biopsy from UC Male age 15 at diagnosis	4	Yes	3	0	5707.64	0.000607012		% patients scoring> 250	57.1429	79.4872
	SRR6467569	15	4371167700	2232360724	CS-Oral	45	MODERATE	female	Rectal mucosal biopsy from UC Female age 15 at diagnosis	9	Yes	2	<250	3443.43	0.000607492		Total	100	100
	SRR6467588	17	18393419250	8981496441	5ASA	20	MILD	female	Rectal mucosal biopsy from UC Female age 17 at diagnosis	3	No	0	0	873.164	0.000617911
	SRR6467724	15	10687649700	6008052824	5ASA	30	MODERATE	male	Rectal mucosal biopsy from UC Male age 15 at diagnosis	6	Yes	1	250	0	0.000622223
	SRR6467663	15	6997024050	4567993225	CS-IV	75	SEVERE	male	Rectal mucosal biopsy from UC Male age 15 at diagnosis	12	Yes	2	250	4437.52	0.000625144
	SRR6467572	8	5705028900	3288315454	5ASA	10	MODERATE	female	Rectal mucosal biopsy from UC Female age 8 at diagnosis	5	Yes	0	250	2397.81	0.000629392
	SRR6467634	17	5813562000	3001412660	5ASA	15	MILD	female	Rectal mucosal biopsy from UC Female age 17 at diagnosis	5	Yes	4	<250	0	0.000630336
	SRR6467629	17	10139332500	5101627960	CS-Oral	40	MODERATE	female	Rectal mucosal biopsy from UC Female age 17 at diagnosis	8	Yes	1	250	3587.23	0.000632512
	SRR6467603	16	7897983300	4540107060	CS-Oral	65	MODERATE	female	Rectal mucosal biopsy from UC Female age 16 at diagnosis	9	Yes	3	<250	1744.95	0.000637929
	SRR6467568	6	5691679800	3777140773	CS-Oral	35	MODERATE	female	Rectal mucosal biopsy from UC Female age 6 at diagnosis	8	No	1	250	393.208	0.000660253
	SRR6467608	16	7282411650	4219270604	CS-IV	75	SEVERE	female	Rectal mucosal biopsy from UC Female age 16 at diagnosis	11	Yes	2	<250	1758.48	0.000664313
	SRR6467668	11	8212932900	4489500889	CS-Oral	65	MODERATE	male	Rectal mucosal biopsy from UC Male age 11 at diagnosis	10	Yes	3	0	13384.5	0.000664604
	SRR6467623	10	10150275900	5769259671	5ASA	25	MILD	female	Rectal mucosal biopsy from UC Female age 10 at diagnosis	5	Yes	3	0	1611.4	0.000665154
	SRR6467574	14	6498946350	3694259747	5ASA	25	MILD	female	Rectal mucosal biopsy from UC Female age 14 at diagnosis	6	Yes	2	<250	0	0.000679702
	SRR6467764	15	16799463300	7656102541	CS-IV	70	SEVERE	male	Rectal mucosal biopsy from UC Male age 15 at diagnosis	9	Yes	2	250	4734.63	0.000680879
	SRR6467595	13	6317198250	3627385358	5ASA	20	MILD	female	Rectal mucosal biopsy from UC Female age 13 at diagnosis	3	Yes	2	250	0	0.000681782
	SRR6467669	10	6878666100	3770578942	CS-IV	65	MODERATE	male	Rectal mucosal biopsy from UC Male age 10 at diagnosis	11	No	2	250	3569.9	0.000682829
	SRR6467599	6	6673746150	3944673415	5ASA	30	MODERATE	female	Rectal mucosal biopsy from UC Female age 6 at diagnosis	5	Yes	0	250	1232.75	0.000685028
	SRR6467662	11	7258681200	3807302576	5ASA	25	MILD	male	Rectal mucosal biopsy from UC Male age 11 at diagnosis	5	Yes	2	250	772.263	0.000687191
	SRR6467573	7	5047110900	2450846171	CS-IV	65	MODERATE	female	Rectal mucosal biopsy from UC Female age 7 at diagnosis	10	Yes	2	250	3773.64	0.000689384
	SRR6467681	17	7534630500	4397396354	5ASA	15	MILD	male	Rectal mucosal biopsy from UC Male age 17 at diagnosis	4	Yes	2	250	709.238	0.000689894
	SRR6467638	8	7543802400	4463998613	CS-Oral	45	MODERATE	female	Rectal mucosal biopsy from UC Female age 8 at diagnosis	9	No	3	<250	1423.78	0.000691422
	SRR6467753	14	13479938700	7901492843	CS-IV	70	SEVERE	male	Rectal mucosal biopsy from UC Male age 14 at diagnosis	8	No	3	250	0	0.000699706
	SRR6467684	4	6783841950	3849542284	5ASA	30	MODERATE	male	Rectal mucosal biopsy from UC Male age 4 at diagnosis	5	No	2	0	520.952	0.000708603
	SRR6467620	14	5558140350	3612894967	CS-Oral	55	MODERATE	female	Rectal mucosal biopsy from UC Female age 14 at diagnosis	8	No	2	0	0	0.000709176
	SRR6467621	14	5582824650	2897247875	CS-Oral	50	MODERATE	female	Rectal mucosal biopsy from UC Female age 14 at diagnosis	8	Yes	3	<250	613.721	0.000713698
	SRR6467637	13	7370493750	4776683141	CS-IV	75	SEVERE	female	Rectal mucosal biopsy from UC Female age 13 at diagnosis	11	Yes	2	250	921.738	0.000715251
	SRR6467633	15	6901641300	3996254232	CS-Oral	65	MODERATE	female	Rectal mucosal biopsy from UC Female age 15 at diagnosis	11	No	3	0	0	0.000716721
	SRR6467636	15	4976813400	2348580365	CS-IV	85	SEVERE	female	Rectal mucosal biopsy from UC Female age 15 at diagnosis	10	No	3	0	0	0.000718261
	SRR6467578	16	3927684300	2002517797	CS-Oral	45	MODERATE	female	Rectal mucosal biopsy from UC Female age 16 at diagnosis	7	Yes	2	0	0	0.000720997
	SRR6467672	11	4161334950	2176924932	CS-IV	55	MODERATE	male	Rectal mucosal biopsy from UC Male age 11 at diagnosis	7	No	2	0	0	0.000723157
	SRR6467655	7	7263323850	4157541970	CS-Oral	40	MODERATE	female	Rectal mucosal biopsy from UC Female age 7 at diagnosis	7	Yes	1	<250	1824.92	0.000724193
	SRR6467571	15	5579769000	3242178699	5ASA	10	MODERATE	female	Rectal mucosal biopsy from UC Female age 15 at diagnosis	3	No	2	250	5264.17	0.000724197
	SRR6467660	9	5569229850	3220930650	CS-Oral	55	MODERATE	female	Rectal mucosal biopsy from UC Female age 9 at diagnosis	9	Yes	0	0	0	0.000725863
	SRR6467747	16	11538134250	5895984365	CS-IV	85	SEVERE	male	Rectal mucosal biopsy from UC Male age 16 at diagnosis	12	No	2	0	4749.03	0.000727488
	SRR6467606	14	6711110400	3149273161	CS-Oral	50	MODERATE	female	Rectal mucosal biopsy from UC Female age 14 at diagnosis	7	Yes	3	<250	2743.68	0.000727681
	SRR6467570	16	7098846450	3678580579	5ASA	25	MILD	female	Rectal mucosal biopsy from UC Female age 16 at diagnosis	6	Yes	2	<250	3431.93	0.000729076
	SRR6467631	14	6042850050	3185700931	CS-Oral	45	MODERATE	female	Rectal mucosal biopsy from UC Female age 14 at diagnosis	9	Yes	2	<250	291.942	0.000731004
	SRR6467666	15	6439674000	3697595564	CS-Oral	45	MODERATE	male	Rectal mucosal biopsy from UC Male age 15 at diagnosis	7	No	1	250	0	0.000732359
Upper quartile	SRR6467728	16	6804571650	3935193793	5ASA	25	MILD	male	Rectal mucosal biopsy from UC Male age 16 at diagnosis	5	Yes	2	250	4042.63	0.000924856
	SRR6467754	14	7144762200	3920752442	CS-Oral	55	MODERATE	male	Rectal mucosal biopsy from UC Male age 14 at diagnosis	9	Yes	1	250	0	0.000926714
	SRR6467691	11	5078221800	2414928361	5ASA	15	MILD	male	Rectal mucosal biopsy from UC Male age 11 at diagnosis	4	No	4	250	1212.12	0.000927195
	SRR6467765	11	6344460300	4194605666	CS-Oral	55	MODERATE	male	Rectal mucosal biopsy from UC Male age 11 at diagnosis	7	No	4	0	0	0.000927549
	SRR6467646	13	6367721250	3366435357	CS-IV	80	SEVERE	female	Rectal mucosal biopsy from UC Female age 13 at diagnosis	9	Yes	2	<250	4521.03	0.000929532
	SRR6467614	14	6022498950	3920689458	CS-IV	70	SEVERE	female	Rectal mucosal biopsy from UC Female age 14 at diagnosis	9	No	2	250	6302.31	0.000931881
	SRR6467710	13	5942445750	2909962625	CS-Oral	60	MODERATE	male	Rectal mucosal biopsy from UC Male age 13 at diagnosis	9	No	2	250	1202.26	0.000934489
	SRR6467657	17	7853431950	4431628381	CS-IV	35	MODERATE	female	Rectal mucosal biopsy from UC Female age 17 at diagnosis	7	No	2	250	878.497	0.00093477
	SRR6467729	6	5189915700	2517097783	CS-Oral	75	SEVERE	male	Rectal mucosal biopsy from UC Male age 6 at diagnosis	9	Yes	2	0	5601.13	0.000934957
	SRR6467713	17	13932971700	7354746288	CS-IV	75	SEVERE	male	Rectal mucosal biopsy from UC Male age 17 at diagnosis	11	No	3	250	420.766	0.000935648
	SRR6467601	8	4397892300	2248871563	CS-IV	75	SEVERE	female	Rectal mucosal biopsy from UC Female age 8 at diagnosis	11	Yes	4	250	1164.4	0.000936278
	SRR6467678	14	6870874200	3810684932	5ASA	30	MODERATE	male	Rectal mucosal biopsy from UC Male age 14 at diagnosis	5	No	3	250	16711.8	0.000936715
	SRR6467639	16	5102215350	2524861053	CS-IV	60	MODERATE	female	Rectal mucosal biopsy from UC Female age 16 at diagnosis	12	No	2	0	0	0.000938916
	SRR6467725	16	6147814800	3534385970	5ASA	15	MILD	male	Rectal mucosal biopsy from UC Male age 16 at diagnosis	5	Yes	2	<250	0	0.000942701
	SRR6467583	9	5879141250	3135878385	5ASA	25	MILD	female	Rectal mucosal biopsy from UC Female age 9 at diagnosis	4	Yes	2	<250	3975.13	0.000943275
	SRR6467762	15	5573892300	2645501586	CS-Oral	50	MODERATE	male	Rectal mucosal biopsy from UC Male age 15 at diagnosis	8	Yes	3	250	1157.11	0.000944205
	SRR6467749	16	6984444750	3510384037	5ASA	25	MILD	male	Rectal mucosal biopsy from UC Male age 16 at diagnosis	6	Yes	2	<250	2476.52	0.000945709
	SRR6467653	6	4676358900	2228068215	CS-Oral	65	MODERATE	female	Rectal mucosal biopsy from UC Female age 6 at diagnosis	11	No	3	250	340.416	0.000952568
	SRR6467598	13	8527721100	4175787153	CS-IV	70	SEVERE	female	Rectal mucosal biopsy from UC Female age 13 at diagnosis	10	Yes	4	0	1527.61	0.00095549
	SRR6467590	13	5352654600	2678612270	CS-Oral	35	MODERATE	female	Rectal mucosal biopsy from UC Female age 13 at diagnosis	7	No	3	250	0	0.000958291
	SRR6467719	13	5332557750	2818577491	CS-Oral	40	MODERATE	male	Rectal mucosal biopsy from UC Male age 13 at diagnosis	5	Yes	0	250	4083.85	0.000959596
	SRR6467600	12	4838922000	2361311397	CS-Oral	45	MODERATE	female	Rectal mucosal biopsy from UC Female age 12 at diagnosis	8	Yes	3	<250	0	0.000960276
	SRR6467756	14	6114200850	2985961503	5ASA	20	MILD	male	Rectal mucosal biopsy from UC Male age 14 at diagnosis	4	Yes	2	<250	1496.23	0.000964517
	SRR6467769	6	3080176800	1568317378	CS-Oral	50	MODERATE	male	Rectal mucosal biopsy from UC Male age 6 at diagnosis	9	No	2	250	0	0.000964571
	SRR6467676	13	10696265850	6389264317	CS-IV	80	SEVERE	male	Rectal mucosal biopsy from UC Male age 13 at diagnosis	11	No	3	250	0	0.000964697
	SRR6467690	16	5038136700	2553870746	CS-IV	55	MODERATE	male	Rectal mucosal biopsy from UC Male age 16 at diagnosis	10	No	2	250	3536.76	0.000970746
	SRR6467652	16	6465020550	3585265701	CS-IV	70	SEVERE	female	Rectal mucosal biopsy from UC Female age 16 at diagnosis	11	No	4	0	3631.58	0.000973895
	SRR6467654	16	5727755100	2673554069	CS-Oral	55	MODERATE	female	Rectal mucosal biopsy from UC Female age 16 at diagnosis	11	Yes	0	0	0	0.000984941
	SRR6467741	16	6116499150	3990503208	CS-IV	70	SEVERE	male	Rectal mucosal biopsy from UC Male age 16 at diagnosis	11	No	2	0	4943.99	0.000985
	SRR6467730	16	5805148050	3348749538	CS-IV	85	SEVERE	male	Rectal mucosal biopsy from UC Male age 16 at diagnosis	12	No	2	0	1576.05	0.000987391
	SRR6467673	12	4148509200	2110837928	CS-IV	45	MODERATE	male	Rectal mucosal biopsy from UC Male age 12 at diagnosis	9	No	2	250	3729.57	0.000995599
	SRR6467727	14	5160141750	2606427829	CS-Oral	65	MODERATE	male	Rectal mucosal biopsy from UC Male age 14 at diagnosis	10	No	3	250	3928.1	0.000995874
	SRR6467693	17	7351968600	3525924522	5ASA	25	MILD	male	Rectal mucosal biopsy from UC Male age 17 at diagnosis	5	Yes	2	0	0	0.00100381
	SRR6467647	15	8217432300	4265818251	CS-IV	85	SEVERE	female	Rectal mucosal biopsy from UC Female age 15 at diagnosis	11	Yes	2	250	2878.34	0.00101044
	SRR6467641	11	4275271650	2147497759	CS-IV	50	MODERATE	female	Rectal mucosal biopsy from UC Female age 11 at diagnosis	8	No	2	250	0	0.00101653
	SRR6467697	9	5993382450	3467257171	CS-IV	80	SEVERE	male	Rectal mucosal biopsy from UC Male age 9 at diagnosis	12	No	2	<250	1320.5	0.0010173
	SRR6467742	9	6062749200	3491783555	CS-Oral	65	MODERATE	male	Rectal mucosal biopsy from UC Male age 9 at diagnosis	9	No	2	250	2926.89	0.00102152
	SRR6467682	16	4764124800	2375392092	CS-IV	50	MODERATE	male	Rectal mucosal biopsy from UC Male age 16 at diagnosis	7	No	4	0	4181.11	0.00102604
	SRR6467759	10	4785904200	2542040538	CS-Oral	40	MODERATE	male	Rectal mucosal biopsy from UC Male age 10 at diagnosis	5	Yes	2	0	2667.55	0.00102767
	SRR6467736	16	5036589600	2837954876	CS-IV	70	SEVERE	male	Rectal mucosal biopsy from UC Male age 16 at diagnosis	11	Yes	3	250	1960.9	0.00103135
	SRR6467731	16	4164725250	2088909901	CS-Oral	65	MODERATE	male	Rectal mucosal biopsy from UC Male age 16 at diagnosis	10	No	3	250	6029.84	0.00103451
	SRR6467718	7	3154224150	1661761458	CS-Oral	50	MODERATE	male	Rectal mucosal biopsy from UC Male age 7 at diagnosis	8	No	3	250	2667.55	0.00104674
	SRR6467702	12	3333667650	1518387806	CS-Oral	65	MODERATE	male	Rectal mucosal biopsy from UC Male age 12 at diagnosis	8	No	2	250	2017.55	0.00104974
	SRR6467692	15	5931816300	2948499028	CS-Oral	45	MODERATE	male	Rectal mucosal biopsy from UC Male age 15 at diagnosis	6	Yes	2	250	3387.24	0.00106007
	SRR6467766	17	3289082250	1711780392	CS-IV	55	MODERATE	male	Rectal mucosal biopsy from UC Male age 17 at diagnosis	8	Yes	3	250	795.43	0.00106603
	SRR6467685	17	3256714500	1687755157	5ASA	10	MODERATE	male	Rectal mucosal biopsy from UC Male age 17 at diagnosis	4	No	2	250	2257.43	0.0010699
	SRR6467643	9	3232645200	1704245705	CS-IV	65	MODERATE	female	Rectal mucosal biopsy from UC Female age 9 at diagnosis	11	Yes	2	250	3754.11	0.00109972
	SRR6467656	14	6596909850	3184823955	5ASA	30	MODERATE	female	Rectal mucosal biopsy from UC Female age 14 at diagnosis	7	No	2	250	0	0.0011082
	SRR6467712	11	3566062950	1754672975	CS-IV	85	SEVERE	male	Rectal mucosal biopsy from UC Male age 11 at diagnosis	11	No	2	0	2917.17	0.00111989
	SRR6467726	13	7166813400	3500477343	5ASA	20	MILD	male	Rectal mucosal biopsy from UC Male age 13 at diagnosis	6	Yes	1	<250	11391.8	0.00112255
	SRR6467751	17	2510954400	1238193066	CS-Oral	50	MODERATE	male	Rectal mucosal biopsy from UC Male age 17 at diagnosis	7	No	3	250	0	0.00122051

## Sheet: Transcriptome Upper-Low quartil
DSeq2 transcriptome analysis comparing patients in the upper quartile patients (high splicing noise) to those in the lower quartile (low splicing noise). Genes in red are upregulated 1.5-fold or more (pVal<0.01). Genes in green are down-regulated 1.5-fold or more (pVal<0.01).
	baseMean	log2FoldChange	lfcSE	stat	pvalue	padj
DDX11L1	0.0838167	0.498518	1.35252	0.368585	0.712437	NA
WASH7P	229.063	-0.343781	0.0839183	-4.09662	4.19231e-05	0.000223071
MIR1302-10	0.0071557	0.382942	2.91296	0.131461	0.89541	NA
FAM138A	0	NA	NA	NA	NA	NA
OR4G4P	0	NA	NA	NA	NA	NA
OR4G11P	0.00903413	0.382942	2.91296	0.131461	0.89541	NA
OR4F5	0	NA	NA	NA	NA	NA
RP11-34P13.7	0.490861	1.13421	0.458341	2.47461	0.0133383	0.0341162
RP11-34P13.8	0	NA	NA	NA	NA	NA
CICP27	4.09942	0.465167	0.26073	1.7841	0.0744078	0.143803
AL627309.1	183.774	0.383687	0.166293	2.30729	0.0210389	0.0500846
RP11-34P13.15	1.62047	0.347732	0.302038	1.15129	0.249615	0.373595
RP11-34P13.16	0	NA	NA	NA	NA	NA
RP11-34P13.14	6.13379	0.593866	0.227934	2.60543	0.00917577	0.0247919
RP11-34P13.13	10.2717	0.0439467	0.251027	0.175068	0.861027	0.908503
RNU6-1100P	0.0854732	0.433418	1.62237	0.267151	0.789353	NA
RP11-34P13.9	0.508367	1.12266	0.501324	2.23938	0.025131	0.0582199
AP006222.2	9.73365	0.551308	0.194801	2.8301	0.00465333	0.0138027
AP006222.1	0	NA	NA	NA	NA	NA
RP4-669L17.10	7.1601	0.877134	0.159537	5.498	3.8413e-08	4.74091e-07
RP4-669L17.8	0.969487	0.109855	0.344742	0.318658	0.749986	0.827465
CICP7	0.235461	0.310172	0.691516	0.44854	0.653763	NA
RP4-669L17.4	0	NA	NA	NA	NA	NA
OR4F29	0	NA	NA	NA	NA	NA
WBP1LP7	0	NA	NA	NA	NA	NA
AL732372.1	0	NA	NA	NA	NA	NA
RP4-669L17.2	0	NA	NA	NA	NA	NA
RP5-857K21.15	0	NA	NA	NA	NA	NA
RP4-669L17.1	0.0287009	0.381874	2.91295	0.131095	0.8957	NA
RP5-857K21.1	0.239766	0.550365	0.690935	0.796551	0.425712	NA
RP5-857K21.2	0.0319553	0.32534	2.53635	0.128271	0.897934	NA
RP5-857K21.3	0.0156568	0.214342	2.91294	0.0735826	0.941343	NA
RP5-857K21.4	0.426006	1.15709	0.481788	2.40166	0.0163209	0.0404766
RP5-857K21.5	0.00726286	0.382942	2.91296	0.131461	0.89541	NA
MTND1P23	93.9777	0.277765	0.211259	1.31481	0.188575	0.300318
MTND2P28	9542.55	-0.387889	0.183972	-2.10841	0.0349953	0.0768586
hsa-mir-6723	3987.76	-0.367801	0.135097	-2.7225	0.0064791	0.0183347
RP5-857K21.7	278.954	0.605682	0.207373	2.92074	0.00349204	0.0107837
MTATP8P1	44.6355	0.717556	0.213692	3.3579	0.000785361	0.00294723
MTATP6P1	29986.2	-0.762445	0.113042	-6.74478	1.53255e-11	4.94706e-10
RP5-857K21.11	470.062	-0.411634	0.232008	-1.77422	0.0760265	0.146391
WBP1LP6	0	NA	NA	NA	NA	NA
OR4F16	0	NA	NA	NA	NA	NA
CICP3	3.39288	0.0460956	0.27922	0.165087	0.868875	0.914445
RP11-206L10.1	46.1853	0.188124	0.0804157	2.3394	0.0193149	0.0465788
RP11-206L10.3	4.47084	0.844408	0.182782	4.61974	3.8422e-06	2.73236e-05
RNU6-1199P	0.060284	0.213256	1.51951	0.140345	0.888387	NA
RP11-206L10.5	0.309654	-0.260703	0.53683	-0.485634	0.627227	0.732579
RP11-206L10.4	0.100937	0.546514	1.33433	0.409579	0.682115	NA
RP11-206L10.2	16.9865	0.529259	0.146187	3.62042	0.000294127	0.00123357
RP11-206L10.9	45.0123	0.27574	0.0934055	2.95208	0.00315641	0.0098936
RP11-206L10.8	7.70339	0.189025	0.124263	1.52117	0.128218	0.221984
AL669831.1	0.938232	0.305401	0.335058	0.911487	0.362039	0.493858
RP11-206L10.10	0.207469	0.421528	0.795336	0.53	0.596112	NA
FAM87B	6.29993	0.391371	0.15031	2.60376	0.0092208	0.0248993
LINC00115	28.4518	-0.0625507	0.0867774	-0.720818	0.471022	0.598598
LINC01128	306.984	0.0579654	0.0476929	1.21539	0.224218	0.344012
FAM41C	1.04025	-0.0634159	0.328892	-0.192817	0.847102	0.898727
TUBB8P11	0.825845	-0.000955243	0.342718	-0.00278725	0.997776	0.998291
AL645608.2	0	NA	NA	NA	NA	NA
RP11-54O7.16	2.1968	-0.0997187	0.220165	-0.452927	0.650601	0.751859
RP11-54O7.1	8.76325	0.168334	0.162301	1.03718	0.299654	0.428745
RP11-54O7.2	0.0298763	0.381874	2.91295	0.131095	0.8957	NA
RP11-54O7.3	200.815	0.124051	0.100141	1.23875	0.215436	0.33322
SAMD11	328.812	0.13581	0.0799986	1.69766	0.0895723	0.167053
AL645608.1	3.13101	0.42335	0.202822	2.0873	0.0368607	0.0803831
NOC2L	1816.09	-0.0482257	0.0393237	-1.22638	0.220057	0.338904
KLHL17	372.077	0.256266	0.0649853	3.94344	8.03211e-05	0.000396023
PLEKHN1	116.914	0.760072	0.125823	6.04082	1.53334e-09	2.83706e-08
C1orf170	35.8086	0.40787	0.153148	2.66324	0.00773933	0.0213836
RP11-54O7.17	39.3809	-0.00562236	0.171177	-0.0328453	0.973798	0.983251
HES4	327.339	-0.0557862	0.109711	-0.508481	0.611116	0.719409
RP11-54O7.10	1.19431	-0.694227	0.406753	-1.70675	0.0878677	0.164394
RP11-54O7.11	1.05851	-0.122086	0.311395	-0.392061	0.695013	0.786353
ISG15	924.814	-0.0918358	0.146571	-0.62656	0.530947	0.651999
AGRN	4021.37	0.19117	0.0987451	1.936	0.0528682	0.108486
RP11-54O7.14	0	NA	NA	NA	NA	NA
RP11-465B22.3	58.6055	-0.142811	0.100832	-1.41633	0.15668	0.260319
RP11-54O7.18	1.90962	0.715322	0.319927	2.23589	0.0253587	0.0586583
RNF223	55.4632	-0.378164	0.100917	-3.74727	0.000178769	0.00079859
C1orf159	493.2	-0.24102	0.04454	-5.41131	6.25661e-08	7.24993e-07
RP11-465B22.5	16.5391	-0.543398	0.142142	-3.82293	0.000131876	0.000610782
MIR200B	23.0566	-0.209061	0.139967	-1.49364	0.135268	0.231806
MIR200A	31.7992	-0.377822	0.134696	-2.805	0.00503172	0.0147605
MIR429	66.0997	-0.483699	0.108535	-4.45662	8.32627e-06	5.37962e-05
RP11-465B22.8	686.604	-0.594292	0.0915895	-6.48864	8.66134e-11	2.25272e-09
TTLL10-AS1	2.65905	0.395854	0.222522	1.77895	0.0752487	0.145164
TTLL10	14.3375	-0.0774266	0.131496	-0.588813	0.555986	0.673127
TNFRSF18	270.161	0.22965	0.138748	1.65516	0.0978924	0.179425
TNFRSF4	330.002	0.315441	0.148193	2.12858	0.0332889	0.0737543
SDF4	5386.08	-0.193963	0.0375979	-5.15888	2.48437e-07	2.44728e-06
B3GALT6	476.642	-0.0462291	0.0537614	-0.859894	0.389847	0.521409
FAM132A	237.318	-0.608031	0.116649	-5.21247	1.86347e-07	1.90505e-06
RP5-902P8.12	5.01863	0.00491668	0.164914	0.0298137	0.976216	0.984933
UBE2J2	1343.93	-0.180488	0.0407352	-4.43076	9.39026e-06	5.97646e-05
RP5-902P8.10	9.44066	0.493358	0.128776	3.83113	0.000127557	0.000592859
SCNN1D	104.594	0.395508	0.0811839	4.87175	1.10613e-06	9.11138e-06
ACAP3	1764.27	0.12207	0.0486161	2.51089	0.0120428	0.0312704
PUSL1	289.846	-0.185777	0.0566912	-3.277	0.00104915	0.00381435
CPSF3L	2194.45	-0.0909216	0.0268843	-3.38196	0.000719716	0.00273101
RP5-890O3.9	77.7664	0.138931	0.0606341	2.29129	0.0219464	0.0519116
GLTPD1	1186.69	-0.468455	0.0585047	-8.00714	1.1741e-15	1.37841e-13
TAS1R3	208.106	0.840254	0.121261	6.92928	4.22998e-12	1.57859e-10
DVL1	1902.5	-0.114592	0.0533295	-2.14875	0.0316546	0.0706695
MXRA8	1406.24	0.192282	0.0710999	2.70439	0.00684297	0.0192242
AURKAIP1	2134.5	-0.485346	0.068562	-7.07893	1.45272e-12	6.20792e-11
RP5-890O3.3	0.920615	-0.580809	0.351621	-1.6518	0.0985746	0.180455
CCNL2	4017.86	0.159057	0.0429837	3.70039	0.000215266	0.000942108
RP4-758J18.2	410.375	-0.107465	0.0444387	-2.41828	0.0155941	0.0389232
MRPL20	1361.7	-0.329416	0.0638058	-5.16279	2.43295e-07	2.39878e-06
RN7SL657P	0	NA	NA	NA	NA	NA
RP4-758J18.13	73.6917	-0.0830559	0.0607475	-1.36723	0.171553	0.27921
ANKRD65	113.163	0.272574	0.137619	1.98064	0.047632	0.0995019
RP4-758J18.7	2.54131	0.584126	0.229636	2.54371	0.0109682	0.0288758
TMEM88B	0.978798	0.519286	0.337434	1.53892	0.123823	0.216109
RP4-758J18.10	25.2186	0.035801	0.088555	0.404279	0.686007	0.779264
VWA1	3197.58	0.0344483	0.0780144	0.441564	0.658805	0.758238
ATAD3C	45.1988	0.341383	0.101336	3.36884	0.000754866	0.00284541
ATAD3B	893.867	-0.0762387	0.0658014	-1.15862	0.246612	0.370142
ATAD3A	699.824	-0.264313	0.0616556	-4.28693	1.81158e-05	0.000106664
TMEM240	15.2181	-0.110687	0.111658	-0.991308	0.321535	0.451366
SSU72	2292.84	-0.311738	0.0500363	-6.23023	4.65755e-10	9.84321e-09
AL645728.2	0	NA	NA	NA	NA	NA
AL645728.1	6.90829	0.120654	0.126826	0.951333	0.341435	0.472065
AL645728.3	0.0359234	0.110191	2.49288	0.0442023	0.964743	NA
C1orf233	117.184	-0.332638	0.0788439	-4.21894	2.45455e-05	0.000139349
RP11-345P4.9	145.786	-0.355661	0.0597858	-5.94892	2.69916e-09	4.65719e-08
MIB2	1303.18	-0.0369002	0.0503949	-0.732222	0.464033	0.592272
MMP23B	28.7019	0.123587	0.119186	1.03693	0.299771	0.428838
CDK11B	759.028	-0.121442	0.0346295	-3.50689	0.000453372	0.00180899
RP11-345P4.10	0.981085	0.495976	0.394462	1.25735	0.208627	0.325085
SLC35E2B	1768.66	0.26177	0.0804597	3.25343	0.00114021	0.00409977
RP11-345P4.7	35.6211	0.503444	0.180776	2.78491	0.0053543	0.0155889
RP11-345P4.6	12.5795	0.570187	0.215199	2.64958	0.00805913	0.0221577
MMP23A	3.41356	-0.0992802	0.189958	-0.522644	0.601222	0.71078
CDK11A	152.519	-0.045276	0.0728832	-0.621213	0.53446	0.654996
RP1-283E3.8	82.4672	0.343554	0.105999	3.2411	0.00119068	0.00425996
RP1-283E3.4	167.953	0.0869626	0.143043	0.607947	0.543223	0.663075
SLC35E2	81.6478	0.434417	0.110254	3.94014	8.14343e-05	0.000400793
NADK	2838.73	-0.0629977	0.030229	-2.08402	0.0371586	0.0809151
GNB1	9323.43	-0.0639796	0.0224779	-2.84633	0.0044226	0.0132397
RP1-140A9.1	6.67958	-0.644304	0.155974	-4.13084	3.61439e-05	0.000195891
CALML6	14.768	-0.204987	0.122896	-1.66796	0.0953231	0.175476
TMEM52	53.6918	-0.557238	0.0962244	-5.79103	6.99579e-09	1.07245e-07
C1orf222	1.52883	0.389529	0.259962	1.49841	0.134027	0.230085
RP11-547D24.1	1.75862	0.560218	0.275249	2.03531	0.0418196	0.0893311
GABRD	12.1692	0.411292	0.143889	2.85839	0.00425799	0.0128214
RP11-547D24.3	0.509629	0.38114	0.474494	0.803255	0.421827	0.55273
PRKCZ	606.755	-0.320481	0.0549472	-5.83253	5.45937e-09	8.6257e-08
RP5-892K4.1	3.58449	0.143039	0.18493	0.773479	0.439239	0.568909
RP11-181G12.2	95.8513	-0.164411	0.0776905	-2.11623	0.0343251	0.0756436
C1orf86	648.08	-0.223667	0.0695247	-3.21708	0.00129502	0.00458645
AL590822.2	0	NA	NA	NA	NA	NA
AL590822.1	5.07962	0.569703	0.173664	3.2805	0.00103625	0.00377161
RP11-181G12.5	0	NA	NA	NA	NA	NA
RP11-181G12.4	0.80462	-0.185122	0.372288	-0.497254	0.61901	0.725827
SKI	1972.31	0.277217	0.0537894	5.15375	2.55333e-07	2.50996e-06
MORN1	74.4887	0.0253371	0.0675233	0.375234	0.707486	0.795554
RP4-713A8.1	0.456117	-0.007552	0.483724	-0.0156122	0.987544	0.991481
AL589739.1	0.597135	-0.342927	0.440069	-0.779256	0.435829	0.56584
RP4-740C4.6	56.6755	-0.319765	0.102136	-3.13078	0.00174344	0.00592581
RP4-740C4.5	0	NA	NA	NA	NA	NA
RP4-740C4.7	8.32538	-0.637537	0.163032	-3.91049	9.21083e-05	0.000446008
RP4-740C4.9	5.62519	-0.0312197	0.158081	-0.197492	0.843443	0.896112
RP4-740C4.8	7.40785	-0.420128	0.139663	-3.00815	0.00262843	0.00846217
AL513477.1	0	NA	NA	NA	NA	NA
RER1	4304.64	-0.267935	0.0375838	-7.12899	1.01108e-12	4.4893e-11
PEX10	303.526	-0.0790266	0.035628	-2.21811	0.0265476	0.060917
PLCH2	188.656	0.289412	0.125049	2.31438	0.0206468	0.0492792
RP3-395M20.2	1.51475	0.293173	0.273038	1.07374	0.282938	0.410618
RP3-395M20.3	1.63255	0.567861	0.272709	2.08229	0.0373156	0.0811926
PANK4	607.114	0.0565067	0.0256103	2.20641	0.0273553	0.0624751
HES5	13.2669	-0.618371	0.168517	-3.66949	0.000243035	0.00104533
RP3-395M20.12	75.6247	-0.245142	0.0879789	-2.78638	0.00533008	0.015528
RP3-395M20.8	874.632	-0.190129	0.076035	-2.50055	0.0124	0.0320468
TNFRSF14	4157.41	-0.0892453	0.0478576	-1.86481	0.0622083	0.124131
RP3-395M20.7	13.5182	-0.00858874	0.138675	-0.0619343	0.950615	0.968434
RP3-395M20.9	63.7982	-0.499157	0.099058	-5.03904	4.67872e-07	4.28396e-06
FAM213B	1521.69	-0.302614	0.0544798	-5.5546	2.78246e-08	3.59692e-07
MMEL1	25.0369	-0.472231	0.105795	-4.46363	8.05828e-06	5.23209e-05
RP13-436F16.1	0	NA	NA	NA	NA	NA
TTC34	18.7238	0.232202	0.110276	2.10564	0.035236	0.0773153
RP11-740P5.2	0.023376	0.270898	2.91295	0.0929979	0.925905	NA
RP11-740P5.3	0	NA	NA	NA	NA	NA
ACTRT2	0	NA	NA	NA	NA	NA
LINC00982	27.2187	-0.174416	0.111146	-1.56925	0.11659	0.206224
AL008733.1	0	NA	NA	NA	NA	NA
PRDM16	67.7992	0.269833	0.106772	2.52718	0.0114982	0.0300479
RP1-163G9.2	1.08759	-0.277347	0.325124	-0.853051	0.393631	0.525213
RP11-22L13.1	23.479	0.0605312	0.143329	0.422325	0.672788	0.769041
ARHGEF16	1938.01	-0.490593	0.0791611	-6.1974	5.74031e-10	1.1821e-08
RP11-168F9.2	5.76636	-0.857836	0.185648	-4.62077	3.82317e-06	2.72176e-05
MEGF6	322.472	0.543259	0.110584	4.91264	8.98578e-07	7.58354e-06
MIR551A	0.0243983	0.326386	2.91295	0.112047	0.910786	NA
RP11-46F15.2	13.3523	0.321734	0.11689	2.75245	0.00591511	0.0169701
TPRG1L	2002.68	-0.437606	0.0549087	-7.96969	1.59071e-15	1.76693e-13
WRAP73	662.759	0.0230769	0.0341125	0.676493	0.498727	0.623338
TP73	88.2331	0.595152	0.111349	5.34492	9.04568e-08	1.00275e-06
RP5-1092A11.5	2.36683	0.269269	0.24292	1.10847	0.26766	0.393376
RP5-1092A11.2	0.513575	0.453129	0.51501	0.879845	0.378943	0.510821
TP73-AS1	456.392	0.282562	0.0514329	5.4938	3.9337e-08	4.83685e-07
CCDC27	0.43194	0.0198195	0.45584	0.0434792	0.96532	0.977678
SMIM1	19.816	-0.0995359	0.14185	-0.701697	0.482868	0.609194
LRRC47	1161.83	-0.111404	0.0280621	-3.9699	7.19018e-05	0.000359073
RN7SL574P	2.06172	0.0762835	0.23616	0.323017	0.746683	0.825006
RP1-286D6.5	27.3958	0.366297	0.0801492	4.57019	4.87286e-06	3.37368e-05
CEP104	969.503	0.145931	0.0439563	3.3199	0.000900487	0.00332666
DFFB	288.135	0.0219541	0.0295721	0.742394	0.457849	0.586352
AL691523.1	0	NA	NA	NA	NA	NA
C1orf174	693.181	-0.0918167	0.0334064	-2.74847	0.00598736	0.0171458
LINC01134	51.3519	-0.331226	0.100852	-3.28428	0.00102244	0.00372537
RP13-614K11.1	0.230496	-0.00676503	0.70518	-0.00959335	0.992346	NA
RP13-614K11.2	0.22982	0.360955	0.730796	0.49392	0.621363	NA
RP11-374C13.1	0.00650496	0.270898	2.91295	0.0929979	0.925905	NA
RP5-1166F10.1	0.349856	-0.290187	0.54861	-0.52895	0.59684	0.70745
RP1-37J18.1	0	NA	NA	NA	NA	NA
RP1-37J18.2	0.0172887	0.326386	2.91295	0.112047	0.910786	NA
AJAP1	52.7594	0.808742	0.15197	5.32173	1.02784e-07	1.12057e-06
RP11-542C10.1	0	NA	NA	NA	NA	NA
RP1-58B11.1	0	NA	NA	NA	NA	NA
MIR4417	0	NA	NA	NA	NA	NA
RP11-154H17.1	0.00887101	0.382942	2.91296	0.131461	0.89541	NA
AL356693.1	0	NA	NA	NA	NA	NA
MIR4689	0.185666	0.257897	0.698281	0.369331	0.711881	NA
NPHP4	376.817	0.23411	0.0476422	4.91392	8.92726e-07	7.53802e-06
AL356261.1	0	NA	NA	NA	NA	NA
KCNAB2	1066.38	0.420099	0.0815339	5.15245	2.57111e-07	2.52368e-06
AL035406.1	0	NA	NA	NA	NA	NA
CHD5	7.32456	0.549981	0.161714	3.40095	0.000671523	0.00256853
RPL22	5979.3	-0.362935	0.0555058	-6.5387	6.2057e-11	1.68777e-09
RP1-120G22.11	8.97114	-0.091131	0.136107	-0.669555	0.503142	0.627335
RNF207	457.177	0.179292	0.0702145	2.55349	0.0106649	0.0281919
ICMT	2762.6	-0.0360819	0.0403738	-0.893697	0.371484	0.503379
LINC00337	4.24094	-0.165502	0.196049	-0.844187	0.398565	0.5301
HES3	0.0486084	0.325352	2.387	0.136301	0.891583	NA
GPR153	1216.62	-0.395475	0.0842362	-4.69484	2.66819e-06	1.98341e-05
ACOT7	1194.28	-0.379662	0.0613722	-6.18623	6.16214e-10	1.26032e-08
RP1-202O8.3	0	NA	NA	NA	NA	NA
HES2	503.762	-0.710865	0.138407	-5.13603	2.80596e-07	2.72984e-06
ESPN	458.578	-0.87034	0.136183	-6.39095	1.64861e-10	3.94398e-09
MIR4252	0	NA	NA	NA	NA	NA
RP1-202O8.2	1.07704	-0.735318	0.339985	-2.1628	0.0305568	0.0685854
TNFRSF25	992.501	-0.322177	0.0809907	-3.97795	6.95126e-05	0.000348302
PLEKHG5	644.822	-0.0329127	0.0788725	-0.417291	0.676466	0.772041
NOL9	509.011	0.00839113	0.0388811	0.215815	0.829132	0.88613
RNU6-731P	0.151204	0.0311437	1.22922	0.0253361	0.979787	NA
RP11-58A11.2	3.2031	0.576095	0.20419	2.82136	0.00478199	0.0141335
TAS1R1	4.75693	0.290905	0.224994	1.29295	0.19603	0.309501
ZBTB48	586.725	-0.192707	0.0492706	-3.91119	9.18407e-05	0.000444846
KLHL21	885.925	0.336066	0.0519402	6.47025	9.78381e-11	2.4904e-09
PHF13	435.886	0.101633	0.0499552	2.03448	0.0419035	0.089464
THAP3	265.336	-0.081366	0.0628843	-1.2939	0.1957	0.309069
DNAJC11	1107.99	-0.140347	0.067715	-2.07262	0.0382077	0.0828332
RP11-242F24.1	0.038232	0.268829	2.17654	0.123512	0.901702	NA
snoU13	195.751	0.266355	0.0897702	2.96707	0.00300648	0.00949856
RP11-312B8.1	9.22432	-0.372775	0.140056	-2.66161	0.00777672	0.0214749
CAMTA1	589.194	-0.438279	0.0537769	-8.14995	3.6408e-16	5.33821e-14
RP11-312B8.2	0.172974	0.652896	1.13434	0.575573	0.564904	NA
RP11-334N17.1	0.03608	0.325343	2.49133	0.13059	0.896099	NA
RNU1-8P	0.0336312	0.381874	2.91295	0.131095	0.8957	NA
CAMTA1-IT1	0.387694	-0.557323	0.526215	-1.05912	0.289547	0.417745
RP3-453P22.2	0.0175884	0.326386	2.91295	0.112047	0.910786	NA
RP4-549F15.1	0.614525	0.366527	0.42187	0.868815	0.384948	0.516678
RP11-338N10.1	0.725193	0.42733	0.385471	1.10859	0.267607	0.393315
RP11-338N10.2	1.0225	0.0489433	0.327576	0.149411	0.88123	0.922591
RP11-338N10.3	2.20378	0.124755	0.226435	0.550955	0.581664	0.694452
VAMP3	2894.9	-0.109248	0.0345353	-3.16336	0.00155958	0.00538917
RP3-467L1.6	17.2852	0.125982	0.114813	1.09728	0.272519	0.398741
PER3	361.197	0.046129	0.139435	0.330829	0.740774	0.820512
RP3-467L1.4	2.94718	0.395741	0.231458	1.70978	0.0873074	0.163596
UTS2	20.7708	-0.209577	0.302806	-0.692118	0.488864	0.614619
TNFRSF9	123.018	0.961209	0.153834	6.24836	4.14792e-10	8.86268e-09
RP5-892F13.2	0.161516	0.48205	0.997943	0.483044	0.629064	NA
PARK7	3081.39	-0.248793	0.054305	-4.58141	4.6185e-06	3.22396e-05
Y_RNA	411.73	0.0851062	0.0604993	1.40673	0.159508	0.264058
ERRFI1	3196.46	0.0788694	0.134738	0.585355	0.558309	0.675144
RP11-431K24.1	3.60123	0.240063	0.201533	1.19119	0.233581	0.355163
CTA-215D11.4	0.409196	0.61623	0.51057	1.20694	0.227453	0.347763
RP11-431K24.2	0.0607636	0.324335	2.0559	0.157758	0.874647	NA
RNU1-7P	0.00526119	0.270898	2.91295	0.0929979	0.925905	NA
RP11-431K24.3	0.0623359	0.153768	1.83852	0.083637	0.933345	NA
RP11-431K24.4	0.0136657	0.214342	2.91294	0.0735826	0.941343	NA
RN7SL729P	0.0090141	0.382942	2.91296	0.131461	0.89541	NA
RNU6-991P	0	NA	NA	NA	NA	NA
SLC45A1	34.5586	0.200626	0.0833101	2.40819	0.0160319	0.0398532
RERE	3335.76	0.00850587	0.0563143	0.151043	0.879942	0.92172
RP5-1115A15.1	11.7727	0.407821	0.125586	3.24736	0.00116483	0.00417827
SNORA77	1.67408	0.595651	0.292768	2.03455	0.0418964	0.0894544
RP5-1115A15.2	0.352122	-0.181565	0.517332	-0.350965	0.725615	0.809593
RPL7P11	0.450996	0.281316	0.447493	0.628648	0.52958	0.65082
RPL7P7	0.513373	-0.146325	0.495388	-0.295375	0.767708	0.840385
RP4-633I8.3	0.27615	0.304677	0.688056	0.442809	0.657904	0.757491
RP4-633I8.4	0.394396	0.401914	0.588745	0.682661	0.494821	0.620194
RP11-185B14.1	0.00803263	0.270898	2.91295	0.0929979	0.925905	NA
ENO1	23218.8	-0.109996	0.0640285	-1.71792	0.085811	0.161387
ENO1-IT1	2.90754	0.302112	0.219555	1.37602	0.168814	0.275688
ENO1-AS1	2.26798	-0.029139	0.226678	-0.128548	0.897715	0.933619
RNU6-304P	0.22252	0.327788	0.660006	0.496644	0.61944	NA
HMGN2P17	1.91619	0.00273384	0.23173	0.0117975	0.990587	0.993638
RP3-477M7.5	1.02713	0.436705	0.425639	1.026	0.304892	0.434544
RP3-477M7.6	0.0481965	0.492875	2.3943	0.205853	0.836906	NA
CA6	2.13064	1.03855	0.342693	3.03055	0.00244105	0.0079395
RN7SL451P	0.00726286	0.382942	2.91296	0.131461	0.89541	NA
SLC2A7	0.738627	0.50401	0.365372	1.37944	0.167758	0.274358
SLC2A5	289.986	0.383652	0.124426	3.08339	0.00204659	0.00681716
SCARNA16	0.0935848	0.207564	1.34355	0.15449	0.877224	NA
GPR157	373.785	0.0915099	0.0467151	1.9589	0.0501251	0.10376
MIR34A	1.22683	0.541493	0.274549	1.9723	0.0485753	0.10113
RP3-510D11.1	1.33423	0.764654	0.285605	2.67731	0.00742152	0.0206334
RP3-510D11.2	7.03103	0.405102	0.154243	2.6264	0.00862942	0.0235238
H6PD	2947.48	0.0949751	0.0685128	1.38624	0.165674	0.271893
Z98044.1	0.0916564	0.0947322	1.24035	0.0763752	0.939121	NA
SPSB1	840.905	0.0480093	0.0495418	0.969068	0.332511	0.462811
RNA5SP40	0.0128485	0.382942	2.91296	0.131461	0.89541	NA
RP13-392I16.1	0.0770378	0.108852	1.25975	0.0864079	0.931142	NA
SLC25A33	309.514	-0.381828	0.0542254	-7.0415	1.90179e-12	7.86217e-11
RP13-15M17.1	6.45331	0.249143	0.144479	1.72442	0.0846318	0.15957
TMEM201	368.076	-0.0301207	0.0422874	-0.712285	0.476289	0.603246
PIK3CD	1377.68	0.608394	0.108206	5.62258	1.88126e-08	2.55403e-07
C1orf200	5.60424	0.621436	0.207243	2.99859	0.00271236	0.00869928
RP11-558F24.2	0.26901	0.0294565	0.752173	0.039162	0.968761	0.98004
RP11-558F24.4	20.1168	0.227814	0.153009	1.48889	0.136517	0.233364
CLSTN1	7814.69	-0.228906	0.0652853	-3.50625	0.000454468	0.00181249
RP11-558F24.6	0.126712	0.112574	1.07503	0.104717	0.9166	NA
CTNNBIP1	657.567	-0.329245	0.0473401	-6.95488	3.52874e-12	1.3568e-10
RP11-84A14.5	0	NA	NA	NA	NA	NA
LZIC	674.022	-0.0804081	0.0443108	-1.81464	0.0695792	0.136142
RP11-84A14.4	14.9088	-0.383158	0.103137	-3.71504	0.000203168	0.00089486
NMNAT1	530.644	-0.283412	0.0472337	-6.00021	1.97067e-09	3.5218e-08
RN7SKP269	1.44938	0.359892	0.253085	1.42202	0.155021	0.258094
MIR5697	0.293625	0.0303284	0.522518	0.0580428	0.953715	0.969888
RP11-807G9.2	0	NA	NA	NA	NA	NA
RBP7	42.7158	-0.175278	0.117119	-1.49657	0.134504	0.230713
AL590639.1	0	NA	NA	NA	NA	NA
UBE4B	1553.08	0.10271	0.0360559	2.84863	0.00439084	0.0131577
RP11-496H15.2	0.309854	0.560353	0.582601	0.961814	0.336143	0.466626
PGAM1P11	0.648546	0.665629	0.397207	1.67577	0.0937825	0.173201
RNU6-828P	0.582216	0.39258	0.406615	0.965485	0.334302	0.464578
KIF1B	1853.07	0.167723	0.0781252	2.14685	0.0318053	0.0709411
MIR1273D	0.0421694	0.155758	2.44012	0.0638321	0.949104	NA
RNU6-37P	0.42344	-0.556292	0.500861	-1.11067	0.26671	0.392486
RN7SL731P	0	NA	NA	NA	NA	NA
RN7SL721P	1.22994	0.248351	0.307693	0.807138	0.419587	0.550341
PGD	3713.07	-0.00355396	0.0537626	-0.0661047	0.947294	0.966304
RP4-736L20.3	0.398596	0.814165	0.469382	1.73455	0.0828213	0.156844
APITD1	99.4804	-0.206285	0.056814	-3.63088	0.000282453	0.00119006
APITD1-CORT	0	NA	NA	NA	NA	NA
CORT	8.14357	-0.239649	0.124933	-1.91822	0.0550829	0.112241
DFFA	958.568	-0.00350581	0.0295083	-0.118808	0.905428	0.938897
RP5-1113E3.3	0	NA	NA	NA	NA	NA
PEX14	435.74	-0.220543	0.0378434	-5.82778	5.61685e-09	8.84487e-08
RN7SL614P	0.625206	-0.00564861	0.422381	-0.0133733	0.98933	0.992767
CASZ1	853.825	-0.21117	0.0847835	-2.4907	0.0127493	0.0328196
RP4-734G22.3	37.7543	-0.080111	0.0975875	-0.820915	0.411695	0.542665
HSPE1P24	0.00611127	0.270898	2.91295	0.0929979	0.925905	NA
C1orf127	27.8393	-0.324778	0.10795	-3.00861	0.00262447	0.00845189
CFL1P6	0.656647	-0.0183037	0.406375	-0.0450415	0.964074	0.976836
AL713997.1	0.0156402	0.326386	2.91295	0.112047	0.910786	NA
TARDBP	3960.55	0.0251743	0.0189987	1.32505	0.185153	0.296112
MASP2	55.0762	0.308692	0.114229	2.70239	0.00688425	0.0193237
RP4-635E18.8	95.8717	-0.26823	0.0968122	-2.77063	0.00559488	0.0161766
SRM	1455.79	-0.00999115	0.0749633	-0.13328	0.893972	0.931115
EXOSC10	1446.92	0.064321	0.034391	1.87028	0.0614446	0.122926
RP4-635E18.7	5.87549	0.54875	0.136013	4.03455	5.47064e-05	0.000281204
RP4-635E18.6	6.04085	-0.323064	0.136952	-2.35896	0.0183261	0.0445689
MTOR	2128.47	0.173491	0.0588325	2.9489	0.00318912	0.00997432
MTOR-AS1	0.667519	0.335962	0.586423	0.572901	0.566712	0.682277
RNU6-537P	0.0311604	0.493918	2.91296	0.169559	0.865357	NA
ANGPTL7	12.7672	0.383547	0.189508	2.02391	0.0429798	0.091407
RNU6-291P	0.124182	0.275318	1.2295	0.223926	0.822815	NA
RPL39P6	0.066509	0.0962709	1.65337	0.058227	0.953568	NA
UBIAD1	549.715	-0.0201236	0.0360553	-0.558132	0.576754	0.690189
UBE2V2P3	0.980332	0.626056	0.366772	1.70694	0.087834	0.164355
RP11-149P14.1	0	NA	NA	NA	NA	NA
PTCHD2	6.48256	0.25906	0.138034	1.87679	0.0605466	0.121461
RP1-69M21.2	0.0626881	0.211381	1.83273	0.115337	0.908178	NA
FBXO2	50.0611	0.345201	0.141662	2.4368	0.014818	0.0373042
FBXO44	362.167	0.261436	0.0937489	2.78868	0.00529237	0.01544
FBXO6	503.115	0.0941679	0.0805347	1.16928	0.242289	0.365016
MAD2L2	424.215	0.0667283	0.090306	0.738913	0.45996	0.588216
DRAXIN	9.42221	0.525253	0.178975	2.93479	0.00333772	0.0103712
AGTRAP	673.879	-0.037704	0.0759025	-0.496743	0.619371	0.726049
C1orf167	2.99907	0.341941	0.257877	1.32598	0.184846	0.295735
RP11-56N19.5	0	NA	NA	NA	NA	NA
MTHFR	1464.63	0.0779314	0.0581865	1.33934	0.18046	0.29031
CLCN6	601.18	0.253355	0.043404	5.83712	5.311e-09	8.42355e-08
NPPA-AS1	28.276	0.010744	0.111288	0.0965429	0.923089	0.950572
NPPA	7.57587	0.16867	0.141981	1.18798	0.234842	0.356548
NPPB	0.0160286	0.326386	2.91295	0.112047	0.910786	NA
RP5-934G17.6	0.0263109	0.213272	2.91293	0.0732156	0.941635	NA
RNU5E-1	0.233599	0.578119	0.632113	0.914581	0.360412	NA
RNU5E-4P	0.15819	0.497287	0.926486	0.536745	0.591444	NA
KIAA2013	2610.02	-0.307862	0.0443356	-6.94391	3.81396e-12	1.44009e-10
PLOD1	2402.16	0.136203	0.0708297	1.92296	0.054485	0.11127
MFN2	3112.84	-0.16129	0.0442831	-3.64223	0.000270282	0.00114565
RP5-1077B9.5	0.056206	0.0426365	2.34327	0.0181953	0.985483	NA
MIIP	572.931	-0.0822476	0.0728534	-1.12895	0.258921	0.38393
RN7SL649P	0.0425476	0.221243	2.43263	0.0909483	0.927534	NA
TNFRSF8	75.8954	0.657394	0.159166	4.13025	3.62368e-05	0.000196297
RNU6-777P	0	NA	NA	NA	NA	NA
RP11-426M1.2	0.00529121	0.270898	2.91295	0.0929979	0.925905	NA
TNFRSF1B	3144.44	0.305012	0.088925	3.42999	0.000603614	0.00233313
MIR4632	0.197733	0.380093	0.795706	0.477681	0.632878	NA
RP5-1118D24.2	0.0435557	0.380864	2.13985	0.177987	0.858734	NA
SNORA70	2.79263	0.386621	0.226574	1.70638	0.0879371	0.164505
VPS13D	2273.09	0.102763	0.0846323	1.21423	0.224658	0.344543
SNORA59A	5.09286	-0.146661	0.158223	-0.926927	0.353964	0.48528
RP5-888M10.2	0.810978	0.513646	0.367039	1.39943	0.161684	0.266764
DHRS3	1387.3	-0.569066	0.0618999	-9.19332	3.8089e-20	3.49043e-17
RNU6ATAC18P	2.03495	-0.394978	0.256469	-1.54006	0.123545	0.215774
RP11-474O21.5	5.01903	-0.324838	0.154698	-2.09982	0.0357451	0.0782709
AADACL4	0.23821	0.627412	0.653182	0.960547	0.33678	NA
RP11-474O21.2	0	NA	NA	NA	NA	NA
AADACL3	0.00751244	0.270898	2.91295	0.0929979	0.925905	NA
C1orf158	0.0353624	0.213274	2.88902	0.0738222	0.941152	NA
PRAMEF12	0.00953573	0.270898	2.91295	0.0929979	0.925905	NA
PRAMEF1	0.0207492	0.326386	2.91295	0.112047	0.910786	NA
RP5-845O24.8	0	NA	NA	NA	NA	NA
PRAMEF11	0.00748932	0.270898	2.91295	0.0929979	0.925905	NA
RP5-845O24.3	0.023376	0.270898	2.91295	0.0929979	0.925905	NA
HNRNPCL1	0.876923	0.0461109	0.335392	0.137483	0.890649	0.929062
PRAMEF2	0.0491529	0.157784	2.91293	0.0541669	0.956802	NA
PRAMEF4	0.00665826	0.270898	2.91295	0.0929979	0.925905	NA
PRAMEF10	0.00748932	0.270898	2.91295	0.0929979	0.925905	NA
PRAMEF7	0.015907	0.326386	2.91295	0.112047	0.910786	NA
RNU6-1072P	0	NA	NA	NA	NA	NA
RP11-450I1.2	0	NA	NA	NA	NA	NA
PRAMEF6	0.00715764	0.270898	2.91295	0.0929979	0.925905	NA
RP11-450I1.4	0	NA	NA	NA	NA	NA
PRAMEF22	0.00611127	0.270898	2.91295	0.0929979	0.925905	NA
WI2-3308P17.2	0	NA	NA	NA	NA	NA
PRAMEF23	0	NA	NA	NA	NA	NA
RP13-221M14.6	0	NA	NA	NA	NA	NA
PRAMEF25	0	NA	NA	NA	NA	NA
RP13-221M14.2	0.0087212	0.270898	2.91295	0.0929979	0.925905	NA
RP13-221M14.3	0	NA	NA	NA	NA	NA
RP13-221M14.4	0	NA	NA	NA	NA	NA
HNRNPCP5	0.0569374	0.268845	2.06841	0.129977	0.896585	NA
WI2-2994D6.1	0	NA	NA	NA	NA	NA
PRAMEF26	0.0299573	0.100216	2.91291	0.0344039	0.972555	NA
PRAMEF3	0.0102476	0.382942	2.91296	0.131461	0.89541	NA
RP11-248D7.2	0	NA	NA	NA	NA	NA
PRAMEF5	0.0090141	0.382942	2.91296	0.131461	0.89541	NA
RP11-219C24.8	0.00748932	0.270898	2.91295	0.0929979	0.925905	NA
RNU6-771P	0	NA	NA	NA	NA	NA
PRAMEF8	0	NA	NA	NA	NA	NA
RP11-219C24.6	0	NA	NA	NA	NA	NA
PRAMEF9	0	NA	NA	NA	NA	NA
RP11-219C24.10	0.00966911	0.382942	2.91296	0.131461	0.89541	NA
PRAMEF13	0	NA	NA	NA	NA	NA
PRAMEF18	0	NA	NA	NA	NA	NA
PRAMEF16	0	NA	NA	NA	NA	NA
PRAMEF21	0	NA	NA	NA	NA	NA
XX-FW84067D5.1	0	NA	NA	NA	NA	NA
XX-FW84067D5.2	0	NA	NA	NA	NA	NA
PRAMEF15	0	NA	NA	NA	NA	NA
PRAMEF14	0.00748932	0.270898	2.91295	0.0929979	0.925905	NA
PRAMEF19	0	NA	NA	NA	NA	NA
PRAMEF17	0	NA	NA	NA	NA	NA
PRAMEF20	0	NA	NA	NA	NA	NA
LRRC38	0.66211	0.356454	0.477762	0.746091	0.455612	0.584123
RP4-597A16.2	0	NA	NA	NA	NA	NA
RP4-597A16.3	0	NA	NA	NA	NA	NA
PDPN	1161.56	0.706736	0.164312	4.30117	1.69898e-05	0.000100772
RNA5SP41	0.0139864	0.326386	2.91295	0.112047	0.910786	NA
AL359771.1	0.035605	0.43843	2.91296	0.15051	0.880362	NA
CTA-520D8.2	0.151875	0.14722	0.97846	0.15046	0.880401	NA
SCARNA11	0.447704	-0.335967	0.449366	-0.747646	0.454674	0.583237
PRDM2	1557.71	0.306522	0.0450577	6.80287	1.02557e-11	3.48082e-10
RNU6-1265P	0.00715764	0.270898	2.91295	0.0929979	0.925905	NA
RP11-344F13.1	0.337548	0.738019	0.615749	1.19857	0.230694	0.35162
RP4-704D23.1	0.109706	0.376225	1.22599	0.306873	0.75894	NA
KAZN	614.177	-0.245879	0.0822708	-2.98865	0.0028021	0.00893899
TBCAP2	0.17031	0.315595	0.977973	0.322703	0.74692	NA
TMEM51-AS1	27.025	0.0114819	0.143802	0.0798452	0.93636	0.958738
TMEM51	698.803	-0.245878	0.0425579	-5.7775	7.58207e-09	1.15375e-07
C1orf195	1.35439	0.429089	0.317013	1.35354	0.175884	0.284558
RP1-21O18.3	0.50957	-0.0257992	0.490242	-0.0526255	0.95803	0.972774
FHAD1	42.8121	0.312177	0.130814	2.38641	0.0170136	0.0419284
RP3-467K16.2	0.163479	0.0300198	0.835962	0.0359105	0.971354	NA
RP3-467K16.7	0.982892	0.206865	0.34745	0.59538	0.55159	0.669892
RP3-467K16.4	22.8687	0.0868668	0.136817	0.634911	0.525487	0.64739
EFHD2	6529.4	-0.251901	0.0417884	-6.02801	1.65987e-09	3.03375e-08
CTRC	2.62298	0.00157854	0.241116	0.00654683	0.994776	0.996209
CELA2A	0.326717	0.605246	0.587112	1.03089	0.302594	0.431978
CELA2B	2.94817	0.260887	0.215147	1.2126	0.225282	0.345228
CASP9	490.378	-0.109715	0.0422875	-2.59451	0.00947269	0.0254814
DNAJC16	862.106	-0.0410452	0.0353277	-1.16184	0.245299	0.368591
SCARNA21	4.27172	0.680368	0.254309	2.67536	0.00746492	0.0207423
RP4-680D5.8	3.86322	-0.630704	0.195986	-3.21811	0.00129037	0.00457243
AGMAT	382.249	-0.228467	0.0726435	-3.14504	0.00166063	0.00568468
RP4-680D5.2	4.72768	1.04848	0.166537	6.29578	3.05862e-10	6.80863e-09
CHCHD2P6	8.82364	0.165888	0.165037	1.00516	0.314821	0.444604
RNU7-179P	0.0232136	0.43843	2.91296	0.15051	0.880362	NA
RP4-680D5.4	0.0507006	0.548384	2.10348	0.260703	0.794322	NA
DDI2	1390.38	0.210368	0.0571844	3.67877	0.000234365	0.00101346
RSC1A1	0	NA	NA	NA	NA	NA
RP4-680D5.9	0.158127	-0.440288	0.887287	-0.496218	0.619741	NA
PLEKHM2	1799.79	0.134192	0.0357671	3.75184	0.000175542	0.000786196
AL121992.1	0	NA	NA	NA	NA	NA
RP11-288I21.1	7.78271	0.542451	0.150653	3.60068	0.000317391	0.0013189
SLC25A34	116.158	-0.827339	0.158887	-5.2071	1.9181e-07	1.95383e-06
RP11-169K16.4	0.243071	0.537933	0.705506	0.762479	0.445774	NA
TMEM82	139.066	-1.08492	0.157929	-6.86969	6.43408e-12	2.27747e-10
FBLIM1	3693.75	-0.377837	0.0636478	-5.93636	2.91411e-09	4.97344e-08
RP11-169K16.6	19.1585	-0.906756	0.182368	-4.97212	6.62249e-07	5.78744e-06
RP11-169K16.7	165.09	-0.527745	0.0995512	-5.30124	1.15016e-07	1.23797e-06
RP11-169K16.8	12.7218	-0.400787	0.411932	-0.972945	0.330581	0.460806
RP11-169K16.9	116.022	-0.205172	0.0662296	-3.09788	0.00194907	0.00654186
SPEN	2785.22	0.335132	0.0786627	4.26036	2.04096e-05	0.000118395
RP1-134O19.3	0.189691	0.650164	0.824097	0.788942	0.430146	NA
ZBTB17	645.697	0.0410328	0.0440195	0.932151	0.351259	0.482452
RP11-5P18.1	0.301212	0.751924	0.760765	0.988378	0.322968	0.452698
RP11-5P18.3	0	NA	NA	NA	NA	NA
TBC1D3P6	0.0631461	0.266868	1.83583	0.145367	0.884421	NA
C1orf64	0.0687267	0.322509	1.49977	0.215039	0.829737	NA
RP11-5P18.5	0	NA	NA	NA	NA	NA
HSPB7	111.935	0.0453975	0.175311	0.258954	0.79567	0.861613
CLCNKA	6.71075	-0.735998	0.239502	-3.07304	0.0021189	0.00702891
RP11-5P18.10	0.0737158	0.547413	1.63563	0.334679	0.737867	NA
CLCNKB	3.38243	-1.11946	0.293845	-3.80969	0.000139142	0.000639761
FAM131C	0.985428	0.171637	0.43717	0.392609	0.694608	0.786003
EPHA2	2721.34	0.19068	0.132734	1.43656	0.150844	0.252568
RP11-276H7.2	25.575	-0.182642	0.116933	-1.56194	0.118303	0.20855
RP11-276H7.3	16.6248	-0.113094	0.139716	-0.809456	0.418253	0.549094
ARHGEF19-AS1	0	NA	NA	NA	NA	NA
ARHGEF19	253.58	-0.0323478	0.0578359	-0.559303	0.575955	0.689558
ANO7P1	61.4545	-0.425999	0.085607	-4.97621	6.48402e-07	5.68601e-06
C1orf134	23.5369	-0.333103	0.0974334	-3.41878	0.000629035	0.00242174
RSG1	85.5997	-0.0897019	0.0533887	-1.68017	0.0929248	0.171944
MT1XP1	0.86943	-0.505986	0.361751	-1.39871	0.161899	0.266985
FBXO42	692.523	0.0322188	0.0222846	1.44579	0.148237	0.248999
SZRD1	2876.88	-0.110807	0.0241906	-4.58058	4.63679e-06	3.23604e-05
RP11-430L17.1	1.61744	-0.0198394	0.330748	-0.0599833	0.952169	0.969015
SPATA21	4.75873	0.292817	0.250453	1.16915	0.242344	0.365077
NECAP2	1855.99	-0.0386352	0.042973	-0.899059	0.368621	0.500398
RP4-798A10.2	17.9754	0.382916	0.116162	3.29641	0.000979299	0.00358649
CROCCP3	77.773	0.533879	0.0869466	6.14031	8.23602e-10	1.62601e-08
RNU1-1	0.266235	0.215962	0.625679	0.345164	0.729971	0.812447
RP4-798A10.7	3.13306	-0.286322	0.223267	-1.28242	0.199696	0.314147
RP4-798A10.4	0.326844	-0.148317	0.492807	-0.300964	0.763442	0.837327
U1	7.1752	-0.413326	0.23261	-1.77691	0.0755834	0.145691
FAM231B	0.0247248	0.269829	2.91294	0.0926313	0.926196	NA
RP5-875O13.6	0.374119	0.704072	0.55009	1.27992	0.200573	0.31515
AL355149.1	0	NA	NA	NA	NA	NA
NBPF1	1472.34	-0.321593	0.0874416	-3.6778	0.000235255	0.00101651
RP5-1182A14.5	1.642	-0.276508	0.271132	-1.01983	0.307811	0.437362
CROCCP2	766.921	0.0175315	0.0647969	0.270561	0.786728	0.854643
MST1P2	149.805	-0.668326	0.164213	-4.06987	4.70404e-05	0.000246445
RNU1-3	0.0174274	0.382942	2.91296	0.131461	0.89541	NA
FAM231A	0	NA	NA	NA	NA	NA
AL021920.1	0	NA	NA	NA	NA	NA
EIF1AXP1	13.0814	0.343936	0.154582	2.22495	0.0260848	0.0600389
ESPNP	5.24241	0.251679	0.335025	0.751223	0.452519	0.581445
FAM231C	0	NA	NA	NA	NA	NA
CROCC	536.441	0.21057	0.0663416	3.17402	0.00150341	0.00521531
RNU1-4	0	NA	NA	NA	NA	NA
CROCCP4	0.409914	0.210501	0.567285	0.371068	0.710587	0.797898
MST1L	315.042	-1.16394	0.239184	-4.86628	1.13716e-06	9.32974e-06
RP11-108M9.1	0.055666	0.211313	2.07881	0.101651	0.919034	NA
RP11-108M9.2	0.40402	-0.643485	0.943644	-0.681916	0.495292	0.620565
MIR3675	0.00650496	0.270898	2.91295	0.0929979	0.925905	NA
RP11-108M9.4	51.0386	-0.637125	0.13427	-4.7451	2.08402e-06	1.59517e-05
RP11-108M9.5	17.9209	-0.424444	0.123398	-3.43963	0.00058252	0.00226193
RNU1-2	0.0904733	0.16447	1.61752	0.10168	0.91901	NA
RP11-108M9.6	1.28697	0.123088	0.303925	0.404993	0.685482	0.778807
MFAP2	192.159	0.223977	0.117581	1.90487	0.0567968	0.115192
RP1-37C10.3	0.545258	0.176378	0.424303	0.415688	0.677638	0.772871
ATP13A2	2438.44	-0.00338096	0.0635802	-0.0531764	0.957591	0.97259
SDHB	2267.69	-0.429594	0.0581321	-7.38996	1.46868e-13	8.51527e-12
PADI2	2270.31	-1.38714	0.182275	-7.61011	2.73858e-14	1.9988e-12
RP11-380J14.1	0.154941	0.48455	0.867409	0.558618	0.576423	NA
PADI1	16.0542	-0.661204	0.171214	-3.86187	0.000112523	0.000531446
PADI3	5.49667	0.299492	0.216884	1.38088	0.167315	0.273782
MIR3972	0	NA	NA	NA	NA	NA
PADI4	61.8003	0.673571	0.244129	2.75908	0.00579641	0.0166789
AC004824.2	0.393022	0.553133	0.552248	1.0016	0.316536	0.446452
PADI6	0.196499	0.560642	0.74069	0.756918	0.449099	NA
RP1-20B21.4	0	NA	NA	NA	NA	NA
RCC2	3584.43	0.0287958	0.0313721	0.917879	0.358682	0.490341
AC004824.1	0	NA	NA	NA	NA	NA
ARHGEF10L	2309.62	-0.355476	0.0716052	-4.96438	6.89199e-07	5.99115e-06
RP11-473A10.2	0.0231589	0.214342	2.91294	0.0735826	0.941343	NA
ACTL8	13.2432	-0.932089	0.205278	-4.54062	5.60895e-06	3.82313e-05
RP11-174G17.2	0.00611127	0.270898	2.91295	0.0929979	0.925905	NA
IGSF21	34.147	-0.731072	0.207938	-3.51581	0.000438414	0.0017544
RP11-174G17	0.0174408	0.382942	2.91296	0.131461	0.89541	NA
RP11-422P22.1	0.1955	0.311168	0.842236	0.369455	0.711789	NA
KLHDC7A	118.475	-0.212358	0.194047	-1.09437	0.273794	0.400162
RP1-8B22.1	0	NA	NA	NA	NA	NA
RP1-8B22.2	0	NA	NA	NA	NA	NA
PAX7	0.0695212	0.379917	1.641	0.231515	0.816914	NA
TAS1R2	0.0668393	0.379868	1.82399	0.208262	0.835024	NA
RP13-279N23.2	0.10985	0.602005	1.32899	0.452979	0.650564	NA
ALDH4A1	225.649	-0.131252	0.0550166	-2.38567	0.0170481	0.0419964
MIR4695	0	NA	NA	NA	NA	NA
MIR1290	0.0225616	0.43843	2.91296	0.15051	0.880362	NA
IFFO2	560.217	0.112346	0.0701889	1.60062	0.10946	0.195957
RP5-1126H10.2	17.6308	-0.175638	0.0879344	-1.99738	0.045784	0.0964011
UBR4	4071.93	0.346983	0.090198	3.8469	0.000119621	0.000561034
AL137127.1	3.97393	0.308107	0.171428	1.7973	0.072288	0.140389
RP1-43E13.2	7.60259	0.30659	0.138143	2.21937	0.0264617	0.0607622
EMC1	1354.85	-0.0323258	0.0525257	-0.615429	0.538272	0.658639
MRTO4	869.698	-0.212683	0.0597826	-3.5576	0.000374253	0.00152729
AKR7L	90.7349	-0.643402	0.118333	-5.4372	5.41229e-08	6.37456e-07
AKR7A3	629.901	-0.74728	0.118754	-6.29265	3.12084e-10	6.92843e-09
RP4-657E11.10	24.6241	-0.103068	0.118263	-0.871517	0.383472	0.515305
AKR7A2	1245.95	-0.464853	0.0598966	-7.76093	8.43087e-15	7.53752e-13
RNU6-1099P	1.5632	0.307068	0.256382	1.1977	0.231035	0.352032
PQLC2	348.498	-0.0991633	0.0478205	-2.07366	0.0381113	0.0826513
RN7SL85P	0.0330196	0.381874	2.91295	0.131095	0.8957	NA
CAPZB	7368.89	-0.202248	0.0331421	-6.10246	1.04451e-09	2.0034e-08
RN7SL277P	0.492895	0.829323	0.452263	1.83372	0.066696	0.131393
RNU4-28P	0.0551563	0.492898	2.07671	0.237346	0.812389	NA
RP5-1056L3.1	0.346393	-0.0244123	0.526294	-0.0463853	0.963003	0.976111
MINOS1-NBL1	0.138969	0.386314	0.862822	0.447733	0.654346	NA
MINOS1	596.129	-0.541036	0.070341	-7.69161	1.45295e-14	1.18353e-12
RPS14P3	12.9562	-0.34335	0.121453	-2.82702	0.00469828	0.0139172
NBL1	2184.51	-0.596332	0.0746039	-7.99331	1.31362e-15	1.52593e-13
HTR6	3.06762	0.885224	0.273361	3.2383	0.00120246	0.00429784
TMCO4	793.471	-0.118591	0.0315831	-3.7549	0.000173408	0.000777473
RNF186	533.579	-0.608822	0.109219	-5.57433	2.48488e-08	3.25819e-07
RP11-91K11.2	2.15125	-1.31736	0.264113	-4.98786	6.10514e-07	5.40583e-06
OTUD3	509.558	0.124755	0.0567177	2.19958	0.0278365	0.0633983
PLA2G2E	0.0907949	0.09473	1.24139	0.0763094	0.939173	NA
RN7SL304P	0	NA	NA	NA	NA	NA
PLA2G2A	17913.9	-0.70465	0.164741	-4.27733	1.8915e-05	0.000110678
PLA2G5	18.0893	0.131944	0.176166	0.748976	0.453872	0.582661
PLA2G2D	850.779	0.51197	0.219743	2.32986	0.0198134	0.0476245
PLA2G2F	10.8481	-0.93572	0.289793	-3.22893	0.00124256	0.00442155
RP3-340N1.2	1.85964	0.0477706	0.310558	0.153822	0.87775	0.920379
PLA2G2C	1.6965	0.399055	0.281187	1.41918	0.155846	0.259181
UBXN10-AS1	5.69049	0.0661258	0.194768	0.33951	0.734226	0.815669
UBXN10	211.442	-0.518902	0.0980551	-5.29194	1.21023e-07	1.29502e-06
RP3-340N1.6	0	NA	NA	NA	NA	NA
VWA5B1	4.30082	-0.364129	0.24875	-1.46384	0.143239	0.242306
RP4-745E8.2	0.193654	0.6091	0.72309	0.842358	0.399588	NA
LINC01141	0.756085	0.875642	0.417633	2.09668	0.0360221	0.0788042
RP4-749H3.2	0	NA	NA	NA	NA	NA
CAMK2N1	3024.93	-0.80948	0.0958376	-8.44637	3.00499e-17	6.69828e-15
MUL1	942.292	-0.215203	0.0443797	-4.84914	1.23999e-06	1.00682e-05
RPS4XP4	0.00300972	0.275131	2.91295	0.0944509	0.924751	NA
FAM43B	2.94715	0.351608	0.241151	1.45804	0.14483	0.244375
CDA	987.662	-0.308199	0.106682	-2.88897	0.00386512	0.0117727
PINK1	764.28	-0.217702	0.0566224	-3.84481	0.000120648	0.000565206
PINK1-AS	126.325	0.00472361	0.0574298	0.0822502	0.934448	0.957688
AL391357.1	0	NA	NA	NA	NA	NA
DDOST	7469.36	-0.111201	0.0424185	-2.62151	0.008754	0.0238043
KIF17	25.4044	0.0317707	0.120689	0.263244	0.792363	0.858938
RP5-930J4.5	0.0267811	0.269829	2.91294	0.0926313	0.926196	NA
SH2D5	1.56822	1.05334	0.325763	3.23345	0.00122304	0.00436006
RP5-930J4.2	0.0523604	0.549423	2.3622	0.232589	0.81608	NA
HP1BP3	4739.78	0.199584	0.0525582	3.79739	0.00014623	0.000668624
RP5-930J4.4	0	NA	NA	NA	NA	NA
EIF4G3	2457.66	0.100347	0.0632312	1.58698	0.112517	0.200406
RNU7-200P	0.0711208	0.209463	1.49463	0.140143	0.888547	NA
MIR1256	0.113379	-0.191141	1.33855	-0.142797	0.88645	NA
RPS15AP6	0.384746	-0.638892	0.527569	-1.21101	0.225891	0.345952
RP11-487E1.2	0.330346	0.811651	0.506253	1.60325	0.108879	0.195149
HSPE1P27	0.976187	0.398022	0.464256	0.857333	0.391261	0.52288
AL031005.1	0.78271	-0.412091	0.358427	-1.14972	0.250259	0.374253
ECE1	4485.17	0.129286	0.0657581	1.96608	0.0492888	0.102376
RP3-329E20.2	0.918331	0.436776	0.355369	1.22908	0.219043	0.337707
RP5-1071N3.1	18.8712	0.830957	0.125986	6.59564	4.23417e-11	1.20315e-09
PPP1R11P1	0.0539286	0.492897	2.08261	0.236673	0.81291	NA
RP11-293F5.8	0.00615368	0.270898	2.91295	0.0929979	0.925905	NA
RP11-293F5.1	0.0440252	0.437385	2.4208	0.180678	0.856621	NA
NBPF2P	26.2718	0.129403	0.154761	0.836146	0.403073	0.534589
HS6ST1P1	10.4991	0.489006	0.141888	3.44641	0.000568086	0.00221108
CROCCP5	0.183682	0.258612	0.914219	0.282877	0.777271	NA
NBPF3	311.227	0.301843	0.100714	2.99705	0.00272608	0.00873477
PFN1P10	0.0494821	0.380868	2.10543	0.180898	0.856448	NA
ALPL	754.706	0.731035	0.192759	3.79248	0.000149152	0.000680667
RP11-63N8.3	1.16322	1.16159	0.402109	2.88875	0.00386772	0.0117785
AL359815.1	0.0427652	0.325323	2.80134	0.116131	0.907549	NA
RAP1GAP	1241.13	-0.682989	0.13589	-5.02606	5.00669e-07	4.54515e-06
USP48	1976.84	0.24443	0.0275103	8.88501	6.39144e-19	3.34688e-16
RP11-132G19.3	0.283147	0.539577	0.756663	0.7131	0.475784	0.602831
LDLRAD2	49.0948	0.449918	0.0954727	4.71254	2.44654e-06	1.8356e-05
HSPG2	5418.52	0.615521	0.151809	4.05458	5.02236e-05	0.000261172
RP11-26H16.1	0.839313	0.230006	0.376412	0.611047	0.541169	0.661141
CELA3B	1.67942	-0.259459	0.428545	-0.605441	0.544886	0.664294
RN7SL421P	0.0287087	0.381874	2.91295	0.131095	0.8957	NA
RN7SL386P	0.0919217	-0.131964	1.60803	-0.0820657	0.934594	NA
RNU6-1022P	0.0377323	0.437382	2.47515	0.176709	0.859737	NA
CELA3A	1.0292	-0.762355	0.432764	-1.76159	0.0781378	0.149566
RN7SL768P	0.0104315	0.382942	2.91296	0.131461	0.89541	NA
RN7SL186P	0.113855	-0.0199722	1.13653	-0.0175729	0.98598	NA
RNU6-776P	0.0240128	0.269829	2.91294	0.0926313	0.926196	NA
RP1-224A6.3	1.56836	0.228372	0.255661	0.893262	0.371717	0.503632
LINC00339	251.127	-0.0769862	0.0897964	-0.857342	0.391256	0.52288
CDC42	7614.7	-0.235371	0.032674	-7.20363	5.86306e-13	2.84027e-11
CDC42-IT1	1.75924	0.566936	0.392321	1.44508	0.148435	0.249265
RP1-224A6.8	1.14888	0.905934	0.368561	2.45803	0.0139701	0.0355038
RP1-224A6.9	1.79096	0.227373	0.311811	0.729203	0.465878	0.594052
WNT4	479.058	0.0452723	0.131676	0.343816	0.730984	0.813109
MIR4418	0	NA	NA	NA	NA	NA
RP11-415K20.1	0.136009	0.052114	0.864069	0.0603123	0.951907	NA
ZBTB40	1274.56	0.321179	0.0508072	6.32152	2.59001e-10	5.86441e-09
ZBTB40-IT1	3.92979	0.60439	0.200398	3.01595	0.00256172	0.00826918
EPHA8	0.461184	0.903343	0.491211	1.83901	0.0659135	0.130131
C1QA	4495.49	-0.186853	0.108862	-1.71642	0.0860843	0.161782
C1QC	4893.17	-0.0790352	0.0933401	-0.846744	0.397138	0.528694
C1QB	5574.04	-0.0694238	0.115753	-0.599756	0.548669	0.667549
EPHB2	2927.51	-0.174881	0.0735866	-2.37654	0.017476	0.0428523
MIR4684	0.0801971	0.15178	1.62586	0.0933535	0.925623	NA
AL611946.1	0.0809001	0.264681	2.00045	0.132311	0.894738	NA
RP11-69E9.1	0.442669	0.290816	0.516354	0.56321	0.573292	0.687217
MIR4253	0.0528202	0.548407	1.86945	0.293353	0.769253	NA
RP1-74M1.3	218.653	-0.0783129	0.09791	-0.799846	0.4238	0.554544
LACTBL1	0.0462568	0.155763	2.40819	0.0646803	0.948429	NA
C1orf234	0.258318	0.309063	0.613352	0.503892	0.614337	NA
KDM1A	1979.25	-0.0676299	0.0303982	-2.2248	0.0260949	0.0600581
RP1-184J9.2	0.180568	0.0316785	0.74194	0.0426968	0.965943	NA
MIR3115	0.0519428	0.492876	2.36927	0.208029	0.835207	NA
MIR4419A	0.115293	0.770433	1.43804	0.535752	0.59213	NA
LUZP1	2022.05	0.0720512	0.0768399	0.937678	0.34841	0.479438
RP5-979D14.1	0.519503	-0.281556	0.43349	-0.64951	0.516009	0.638671
RNU6-514P	0.141469	0.712992	1.31158	0.543612	0.586709	NA
RNU6-135P	0.171849	0.825173	0.860828	0.95858	0.33777	NA
HTR1D	33.2884	0.228068	0.311764	0.73154	0.464449	0.592711
RP5-1057J7.1	0.0873439	0.038713	1.61148	0.0240233	0.980834	NA
RP5-1057J7.6	212.912	0.177051	0.0886957	1.99616	0.0459164	0.0966167
HNRNPR	3797.03	0.0519279	0.0318149	1.63219	0.10264	0.186381
ZNF436	489.55	0.138321	0.0649117	2.13092	0.0330959	0.0733908
C1orf213	71.7533	0.25469	0.10572	2.4091	0.0159919	0.0397658
RP5-1057J7.7	16.2346	-1.38048	0.159168	-8.67311	4.2048e-18	1.4528e-15
TCEA3	1932.92	-0.888516	0.115662	-7.68202	1.56595e-14	1.25845e-12
RP4-654C18.1	0.831296	-0.181018	0.387565	-0.467064	0.640454	0.743704
ASAP3	671.709	-0.384882	0.0700847	-5.49168	3.98139e-08	4.88276e-07
E2F2	596.411	-0.133287	0.0702681	-1.89684	0.0578495	0.116911
RP1-150O5.3	6.64755	-0.0736934	0.147329	-0.500196	0.616937	0.724182
ID3	1991.68	-0.39282	0.0892871	-4.39951	1.08494e-05	6.77366e-05
MDS2	9.26853	0.49781	0.233966	2.1277	0.0333618	0.0738859
RP11-223J15.2	0.106264	0.657555	1.23461	0.532602	0.594309	NA
RPL11	15104.8	-0.464967	0.082157	-5.65949	1.51821e-08	2.13403e-07
RP5-886K2.1	1.12604	-0.559496	0.433585	-1.2904	0.196913	0.310583
RN7SL532P	0.520835	0.507329	0.478638	1.05994	0.28917	0.417384
TCEB3	1254.27	-0.0113633	0.0310181	-0.366343	0.714109	0.800328
RP5-886K2.3	17.9486	0.101295	0.0908602	1.11485	0.264916	0.39056
PITHD1	1061.3	-0.23795	0.04501	-5.2866	1.24613e-07	1.32827e-06
LYPLA2	1997.45	-0.457327	0.0525877	-8.69646	3.42402e-18	1.25885e-15
GALE	3133.23	-0.46976	0.0734028	-6.39976	1.55626e-10	3.75026e-09
HMGCL	1211.04	-0.492652	0.0597386	-8.2468	1.6269e-16	2.75238e-14
FUCA1	6728.34	-0.148456	0.0820863	-1.80854	0.0705232	0.137642
CNR2	141.178	0.712367	0.21292	3.3457	0.000820744	0.00306814
RN7SL24P	0.232836	0.595522	0.611715	0.973528	0.330291	NA
RP11-4M23.2	7.00231	0.859129	0.252464	3.40298	0.000666564	0.00255234
RP11-4M23.3	0.151904	0.370719	1.05834	0.350284	0.726126	NA
MIR378F	0.0107853	0.382942	2.91296	0.131461	0.89541	NA
RP11-4M23.4	0	NA	NA	NA	NA	NA
PNRC2	390.664	-0.242205	0.0469076	-5.16345	2.42434e-07	2.39315e-06
SRSF10	317.992	0.0672631	0.0354587	1.89694	0.0578354	0.116897
RP11-4M23.7	0	NA	NA	NA	NA	NA
RP11-293P20.2	1.8526	-1.40635	0.324075	-4.33957	1.42764e-05	8.63704e-05
MYOM3	200.167	0.0860492	0.132666	0.648617	0.516586	0.639139
RP11-293P20.4	0.473397	-0.263046	0.443097	-0.593653	0.552744	0.670593
IL22RA1	1316.34	-0.507264	0.100741	-5.0353	4.77095e-07	4.35994e-06
IFNLR1	603.822	-0.229736	0.0874841	-2.62603	0.00863875	0.0235453
RP11-10N16.2	4.762	-0.531971	0.211288	-2.51775	0.0118107	0.0307478
AL590683.1	0.0135389	0.382942	2.91296	0.131461	0.89541	NA
AL590683.2	0.00529121	0.270898	2.91295	0.0929979	0.925905	NA
RP11-10N16.3	0.981013	0.356141	0.345528	1.03071	0.302675	0.432075
GRHL3	93.8569	0.0999887	0.145849	0.685564	0.492988	0.618543
STPG1	333.39	-0.301716	0.0688794	-4.38035	1.18487e-05	7.31589e-05
NIPAL3	1245.97	-0.138519	0.0445149	-3.11174	0.0018599	0.00627256
RCAN3	773.411	0.0157324	0.0338797	0.464363	0.642388	0.745266
RN7SL857P	0.252445	0.706893	0.676152	1.04546	0.295808	NA
RP4-594I10.3	1.51221	0.251605	0.297855	0.844724	0.398265	0.529789
NCMAP	114.247	-0.0975901	0.129424	-0.754035	0.450828	0.580108
RP11-496D1.2	0.312741	-0.996665	0.702467	-1.41881	0.155956	0.259317
SRRM1	2365.91	0.118996	0.0335424	3.54763	0.000388711	0.00157926
CLIC4	4334.25	0.338111	0.0648634	5.21266	1.86152e-07	1.90365e-06
RNU6-1208P	0.104932	-0.0764575	1.59356	-0.047979	0.961733	NA
RUNX3	1098.33	0.450575	0.098986	4.55191	5.31611e-06	3.65068e-05
RP11-84D1.1	7.484	0.772886	0.15868	4.87071	1.11199e-06	9.15058e-06
RP11-84D1.2	0.143791	0.0318326	1.06995	0.0297514	0.976265	NA
MIR4425	0.0537788	0.548407	1.86554	0.293967	0.768783	NA
RP4-799D16.1	1.05084	0.139661	0.342065	0.408288	0.683062	0.777176
RP4-781L3.1	0.00987994	0.270898	2.91295	0.0929979	0.925905	NA
RP4-706G24.1	0.128789	0.0352384	1.22226	0.0288306	0.977	NA
SYF2	1254.99	-0.261551	0.0473685	-5.52163	3.3586e-08	4.21293e-07
C1orf63	3639.02	-0.0212736	0.0617237	-0.344658	0.730351	0.812628
RP3-465N24.6	3.87828	-0.347088	0.174366	-1.99057	0.0465285	0.0976773
RP3-465N24.5	13.557	0.808135	0.256974	3.14482	0.00166192	0.00568623
RHD	17.5235	0.555957	0.235799	2.35776	0.0183855	0.0447003
SDHDP6	5.79637	0.308106	0.179644	1.71509	0.0863285	0.162149
RP11-335G20.7	5.44212	0.556327	0.183866	3.02573	0.00248037	0.00805706
TMEM50A	3316.7	-0.193672	0.0321837	-6.01769	1.76925e-09	3.20173e-08
RNU6-1171P	0.302643	0.603839	0.554736	1.08852	0.276367	0.402941
RHCE	7.20719	-0.238925	0.176539	-1.35338	0.175933	0.284581
RP3-469D22.1	2.06499	0.490523	0.250009	1.96202	0.0497598	0.103172
AL031284.1	0	NA	NA	NA	NA	NA
TMEM57	1134.91	-0.0986061	0.0303067	-3.25361	0.00113948	0.0040976
LDLRAP1	1653.63	-0.261027	0.0409624	-6.37235	1.86159e-10	4.38669e-09
RP11-70P17.1	4.33446	-0.14935	0.179352	-0.832723	0.405001	0.536327
MAN1C1	386.38	0.164306	0.0604748	2.71694	0.00658895	0.018612
RP1-187B23.1	1.25581	-0.0287143	0.311791	-0.0920947	0.926623	0.953027
SEPN1	2443.89	0.0241985	0.0449542	0.538292	0.590376	0.701445
RP1-317E23.6	0	NA	NA	NA	NA	NA
RP1-317E23.3	3.81408	-0.278534	0.204479	-1.36216	0.173147	0.281163
MTFR1L	858.12	-0.162247	0.0439114	-3.69488	0.000219991	0.000960113
AL020996.1	9.54569	0.0882891	0.141563	0.623676	0.532841	0.653494
RP1-317E23.7	0.0553625	0.380871	2.07572	0.183489	0.854415	NA
AUNIP	56.5136	0.106707	0.0799323	1.33497	0.181886	0.292077
RP1-125I3.2	0.660992	0.736954	0.379719	1.94079	0.0522837	0.107487
PAQR7	178.825	0.0688762	0.0683122	1.00825	0.313332	0.443165
STMN1	2550.63	-0.155057	0.0670577	-2.3123	0.0207613	0.0495132
SNRPFP2	0.172681	0.664901	0.766848	0.867058	0.38591	NA
RP1-125I3.4	0.104542	0.546516	1.33003	0.410905	0.681142	NA
MIR3917	0	NA	NA	NA	NA	NA
AL033528.1	0	NA	NA	NA	NA	NA
PAFAH2	1200.7	-0.30635	0.0567481	-5.39843	6.72279e-08	7.7277e-07
RNU6-110P	0.0752528	0.379874	1.79964	0.211083	0.832822	NA
SCARNA17	13.0427	0.0583027	0.13821	0.421841	0.673141	0.769337
SCARNA18	3.49715	0.203486	0.210683	0.965839	0.334125	0.46439
EXTL1	7.69125	0.131414	0.168606	0.779412	0.435737	0.565743
SLC30A2	7.27633	-0.584822	0.206597	-2.83074	0.004644	0.0137861
TRIM63	4.92103	-0.629352	0.227445	-2.76705	0.00565669	0.016341
AL391650.1	0.0363759	0.175003	2.49272	0.0702057	0.94403	NA
PDIK1L	513.967	-0.0231372	0.0498663	-0.463986	0.642658	0.745469
FAM110D	83.0599	0.304278	0.108215	2.81179	0.00492665	0.0145013
ZNF593	3.06045	0.0221076	0.191215	0.115616	0.907957	0.940721
RP11-96L14.7	1.79964	-0.030652	0.245149	-0.125034	0.900497	0.93543
CNKSR1	940.149	-0.22977	0.0605497	-3.79473	0.000147805	0.000674985
CATSPER4	0.968739	0.0377381	0.334776	0.112727	0.910247	0.942299
RP11-231P20.2	4.33702	-0.236393	0.181654	-1.30134	0.193143	0.3061
CEP85	509.95	0.0229814	0.0483168	0.47564	0.634331	0.738507
RP11-231P20.5	0.622176	0.46825	0.407709	1.14849	0.250765	0.374807
SH3BGRL3	8312.72	-0.466574	0.0573019	-8.14239	3.87551e-16	5.60759e-14
UBXN11	603.066	-0.0158016	0.0567406	-0.278488	0.780638	0.850278
CD52	1159.09	0.061827	0.190112	0.325213	0.74502	0.823851
AIM1L	448.053	-0.26803	0.139643	-1.91939	0.0549349	0.112002
RP11-569G9.7	2.58092	-0.0283081	0.276131	-0.102517	0.918346	0.947609
RN7SL490P	0.029967	0.157784	2.91293	0.0541669	0.956802	NA
ZNF683	41.1318	-0.497364	0.250856	-1.98267	0.0474045	0.0991174
LIN28A	0.345401	0.761116	0.609376	1.24901	0.211662	0.328893
DHDDS	1754.16	-0.350073	0.0561055	-6.23956	4.38817e-10	9.32768e-09
RP3-476K8.4	3.57605	0.0554102	0.206092	0.268861	0.788037	0.855597
RP3-476K8.3	7.58596	-0.077949	0.151718	-0.513775	0.607409	0.716349
HMGN2	5146.99	-0.177317	0.0428223	-4.14077	3.4614e-05	0.000188559
DPPA2P2	0.0966165	0.207068	1.96536	0.105359	0.916091	NA
RPS6KA1	3753.62	-0.318395	0.0471466	-6.7533	1.44522e-11	4.69271e-10
MIR1976	0.0412457	0.325347	2.44351	0.133147	0.894077	NA
RN7SL679P	0	NA	NA	NA	NA	NA
RP11-492M19.3	0.00715764	0.270898	2.91295	0.0929979	0.925905	NA
RP4-785J1.1	0	NA	NA	NA	NA	NA
RP5-968P14.2	15.409	-0.0334501	0.102865	-0.325184	0.745042	0.823851
ARID1A	3007.17	0.258497	0.0648441	3.98643	6.70737e-05	0.000337568
RN7SL501P	0.259762	0.621157	0.698173	0.889689	0.373633	NA
PIGV	421.372	-0.248097	0.0451137	-5.49938	3.81127e-08	4.70744e-07
RN7SL165P	0.272289	0.655443	0.542025	1.20925	0.226568	0.346779
ZDHHC18	1418.42	0.118864	0.0535667	2.21899	0.0264872	0.060807
SFN	4695.59	-0.440823	0.111788	-3.94337	8.03435e-05	0.000396075
RP1-50O24.6	0	NA	NA	NA	NA	NA
GPN2	733.726	-0.133108	0.0261966	-5.08111	3.75238e-07	3.5258e-06
GPATCH3	296.354	-0.170351	0.0427353	-3.98619	6.71424e-05	0.000337811
NUDC	2028.05	-0.286624	0.0642452	-4.4614	8.14258e-06	5.27852e-05
NR0B2	15.1552	-0.355521	0.159953	-2.22266	0.0262388	0.0603345
C1orf172	392.716	-0.561645	0.0696694	-8.06158	7.53169e-16	9.341e-14
RP11-344H11.4	0.849862	-0.494508	0.385957	-1.28125	0.200105	0.314595
RP11-344H11.5	0.284197	-0.574838	0.518224	-1.10925	0.267324	0.393092
OSTCP2	0.394222	-0.137479	0.561567	-0.244814	0.8066	0.869856
TRNP1	82.2112	0.0621027	0.122245	0.508017	0.611441	0.719644
FAM46B	34.8058	-0.373338	0.134583	-2.77404	0.00553655	0.0160431
SLC9A1	2744.79	-0.334839	0.0744964	-4.4947	6.96676e-06	4.60865e-05
RP11-40H20.5	0.0788942	0.0385599	1.80161	0.021403	0.982924	NA
CHCHD3P3	1.18344	-0.0620546	0.309777	-0.20032	0.84123	0.894424
NPM1P39	6.10017	0.701194	0.206791	3.39083	0.000696807	0.00265416
SNRPEP7	0	NA	NA	NA	NA	NA
RP11-40H20.4	0.00887971	0.382942	2.91296	0.131461	0.89541	NA
WDTC1	2001.48	-0.0522816	0.0381953	-1.3688	0.171063	0.278629
RP11-4K3__A.3	2.38401	0.309459	0.223654	1.38365	0.166465	0.272757
TMEM222	827.039	-0.220531	0.047654	-4.62774	3.69675e-06	2.64088e-05
RNU6-48P	0.883359	0.451068	0.341131	1.32227	0.186078	0.297202
RP11-4K3__A.5	8.87885	-0.0293557	0.138823	-0.211461	0.832528	0.888393
SYTL1	1415.16	0.335932	0.0971323	3.4585	0.000543192	0.00212296
MAP3K6	1101.2	0.000820204	0.0601066	0.0136458	0.989113	0.992663
FCN3	77.9795	0.593904	0.200532	2.96164	0.00306002	0.00963323
CD164L2	23.2024	-0.579003	0.171529	-3.37554	0.000736707	0.00278492
RP1-144C9.2	0.0325358	0.381874	2.91295	0.131095	0.8957	NA
GPR3	18.3153	0.169234	0.15395	1.09927	0.271648	0.397749
WASF2	5845.35	0.0427396	0.0397122	1.07624	0.281822	0.409202
RP4-752I6.1	0.884063	0.326365	0.464707	0.702301	0.482491	0.608882
RP1-159A19.4	4.39212	-0.0146264	0.172297	-0.0848906	0.932348	0.956203
AHDC1	673.446	0.202901	0.0602112	3.36982	0.000752172	0.00283688
FGR	921.577	0.560688	0.133631	4.19579	2.71917e-05	0.000152275
RP1-159A19.3	9.83456	-0.0579453	0.165127	-0.350914	0.725653	0.809608
RP11-288L9.1	0.416198	0.36776	0.49742	0.739335	0.459704	0.58802
IFI6	1087.38	-0.116949	0.113712	-1.02847	0.30373	0.433131
RP11-288L9.4	5.30968	0.521782	0.188857	2.76284	0.00573009	0.0165194
RNU6-949P	0.00689215	0.270898	2.91295	0.0929979	0.925905	NA
CHMP1AP1	0.0683518	0.266944	1.64392	0.162382	0.871005	NA
RNU6-424P	0.00969996	0.214342	2.91294	0.0735826	0.941343	NA
FAM76A	336.989	-0.131266	0.0390279	-3.36338	0.000769936	0.0028956
RP3-426I6.2	1.97917	-0.553319	0.227101	-2.43645	0.0148322	0.0373296
RPEP3	0.231172	0.483239	0.709272	0.681316	0.495671	NA
STX12	2110.85	-0.209926	0.0433352	-4.84425	1.27092e-06	1.02915e-05
RP3-426I6.5	1.06732	-0.123887	0.323189	-0.383326	0.701478	0.791307
RP3-426I6.6	5.60822	0.327651	0.133994	2.44527	0.0144744	0.0365627
RNU6-1245P	0	NA	NA	NA	NA	NA
PPP1R8	985.99	-0.0483995	0.0222187	-2.17832	0.0293821	0.0663597
SCARNA1	0.525499	0.606404	0.450006	1.34755	0.177804	0.286877
AL109927.1	0	NA	NA	NA	NA	NA
THEMIS2	1657.05	0.452345	0.108667	4.16267	3.14544e-05	0.000173149
RPA2	907.799	-0.0290486	0.0573903	-0.506159	0.612745	0.720735
SMPDL3B	537.617	-0.446627	0.0701018	-6.37112	1.87652e-10	4.41559e-09
RP11-460I13.2	0.984974	0.26198	0.343416	0.762864	0.445544	0.575194
XKR8	347.145	-0.0491387	0.0422135	-1.16405	0.244403	0.367463
EYA3	992.774	0.186456	0.036846	5.06042	4.18345e-07	3.87892e-06
RP11-460I13.6	0.793168	0.165119	0.356228	0.463519	0.642992	0.745678
RN7SL559P	1.47814	0.552457	0.282189	1.95776	0.0502586	0.103971
SPCS2P4	37.296	0.414255	0.134278	3.08506	0.00203511	0.00678781
RP5-1053E7.2	0.0880163	0.0367701	1.48051	0.0248361	0.980186	NA
RP5-1053E7.3	0.248751	0.24641	0.676589	0.364194	0.715713	NA
RNU6-176P	0.28545	0.253807	0.561984	0.451627	0.651538	0.752678
RNU7-29P	0.449267	0.0382018	0.454726	0.0840104	0.933048	0.956593
PTAFR	1159.2	0.473627	0.0983635	4.81507	1.47152e-06	1.176e-05
DNAJC8	1560.83	0.0147904	0.0338942	0.436369	0.662569	0.761317
AL353354.1	6.40243	-0.348311	0.160358	-2.17208	0.0298495	0.0672311
AL353354.2	0	NA	NA	NA	NA	NA
ATPIF1	2776.06	-0.530014	0.0663413	-7.98919	1.35825e-15	1.56226e-13
RP5-1092A3.4	113.991	0.108571	0.108804	0.997851	0.318351	0.44817
RP5-1092A3.5	2.91136	0.521394	0.236998	2.19999	0.0278073	0.063349
SESN2	1009.45	-0.480719	0.0726436	-6.6175	3.65328e-11	1.05628e-09
MED18	659.99	-0.382736	0.0433854	-8.82177	1.12662e-18	5.30959e-16
PHACTR4	1587.07	-0.101266	0.0626727	-1.61579	0.10614	0.191281
RP1-308E4.1	0.413782	-0.322895	0.519866	-0.621113	0.534525	0.655051
RNU6ATAC27P	0.320813	-0.0506708	0.553595	-0.0915304	0.927071	0.95322
RCC1	1280.34	-0.0726576	0.0479759	-1.51446	0.129909	0.224265
SNHG3	865.257	-0.0812781	0.0743721	-1.09286	0.274457	0.400794
SNORA73B	22.3599	0.107072	0.183818	0.58249	0.560237	0.676905
PRDX3P2	2.57161	0.0893573	0.214213	0.417143	0.676574	0.772111
TRNAU1AP	385.217	-0.131357	0.0553684	-2.37242	0.0176722	0.0432593
SNHG12	538.443	-0.0148087	0.0584241	-0.253469	0.799906	0.864926
SNORD99	15.0153	-0.189335	0.132807	-1.42564	0.153973	0.256712
TAF12	477.585	-0.0446745	0.0503527	-0.887232	0.374954	0.506988
RAB42	162.905	0.054461	0.100608	0.54132	0.588287	0.699927
RP11-442N24__B.1	5.32953	0.489655	0.144711	3.38367	0.000715248	0.002715
RNU11	0.744588	0.72776	0.379244	1.91897	0.0549876	0.11207
GMEB1	514.195	-0.0296577	0.0326384	-0.908675	0.363522	0.495405
SCARNA24	2.46573	-0.0343219	0.19958	-0.17197	0.863461	0.910199
YTHDF2	2019.34	-0.0569515	0.0200337	-2.84279	0.00447209	0.0133612
OPRD1	2.42108	0.455981	0.306793	1.48628	0.137205	0.23426
RP1-212P9.2	4.63969	-0.0863509	0.229903	-0.375597	0.707217	0.795387
RP1-212P9.3	0.799102	0.390936	0.343375	1.13851	0.254908	0.379468
EPB41	2002.26	0.216767	0.0635853	3.40907	0.000651848	0.00250081
RP4-604A21.1	0.534577	0.0728959	0.462052	0.157766	0.874641	0.918638
TMEM200B	135.409	0.243826	0.0848884	2.87231	0.00407487	0.0123432
RP11-242O24.3	0.43608	-0.207797	0.469277	-0.442803	0.657908	0.757491
SRSF4	2419.76	-0.032539	0.0204245	-1.59314	0.11113	0.198367
RP11-242O24.5	2.07014	0.235097	0.253333	0.928013	0.353401	0.484729
MECR	327.774	-0.303059	0.0488739	-6.20085	5.61592e-10	1.15938e-08
RP11-467D18.2	2.16935	0.272689	0.253535	1.07555	0.28213	0.409605
PTPRU	214.451	0.471537	0.106572	4.42457	9.66349e-06	6.12367e-05
AL645859.1	0.0245905	0.381874	2.91295	0.131095	0.8957	NA
RP3-437I16.1	0.0343126	0.213303	2.5097	0.0849913	0.932268	NA
AL139151.1	0	NA	NA	NA	NA	NA
RP11-810H18.1	0	NA	NA	NA	NA	NA
AC092265.1	0	NA	NA	NA	NA	NA
RP4-656G21.1	0.0350354	0.325343	2.50205	0.13003	0.896543	NA
AL645944.1	0	NA	NA	NA	NA	NA
RP11-179G8.1	0.018456	0.326386	2.91295	0.112047	0.910786	NA
RP11-111I12.1	7.18755	0.148147	0.23844	0.621319	0.53439	0.654936
RP5-893G23.1	0.0650848	0.0533521	1.66429	0.0320569	0.974427	NA
RP3-357I16.1	0	NA	NA	NA	NA	NA
RP4-591L5.1	0.0103882	0.270898	2.91295	0.0929979	0.925905	NA
RP4-591L5.2	0.0137843	0.214342	2.91294	0.0735826	0.941343	NA
MATN1	6.36368	0.246803	0.146803	1.68118	0.0927272	0.171694
MATN1-AS1	44.0901	0.350204	0.0832144	4.20846	2.57122e-05	0.000144876
LAPTM5	8635.7	0.261125	0.102459	2.54859	0.0108159	0.0285203
MIR4420	1.52948	1.34567	0.314222	4.28255	1.84762e-05	0.000108566
RP5-1125N11.1	0	NA	NA	NA	NA	NA
RP1-65J11.1	1.86161	-0.0388018	0.258594	-0.150049	0.880726	0.922356
RN7SKP91	0.00878691	0.270898	2.91295	0.0929979	0.925905	NA
RP1-65J11.5	0.0857042	0.157605	1.15906	0.135977	0.891839	NA
SDC3	2286.39	0.16541	0.0618763	2.67324	0.00751224	0.020861
PUM1	2417.51	0.0529911	0.0539672	0.981913	0.326143	0.456063
SNORD103A	0	NA	NA	NA	NA	NA
SNORD103B	1.26689	0.29906	0.313675	0.953408	0.340384	0.470868
SNORD85	0.241789	0.866924	0.714723	1.21295	0.225149	NA
RP11-201O14.1	0.518539	0.370203	0.609772	0.607117	0.543773	0.663501
RP11-201O14.2	0.423542	0.309472	0.589794	0.524711	0.599784	0.709872
SEPW1P	0.0209926	0.43843	2.91296	0.15051	0.880362	NA
RP11-490K7.1	0.0167616	0.382942	2.91296	0.131461	0.89541	NA
NKAIN1	4.27467	-0.128187	0.185657	-0.690449	0.489912	0.615544
SNRNP40	884.736	-0.152613	0.0492658	-3.09776	0.0019499	0.00654397
RP11-490K7.4	5.72803	0.427681	0.147856	2.89255	0.00382132	0.011649
ZCCHC17	572.173	-0.108657	0.0448958	-2.4202	0.0155119	0.0387504
RP11-266K22.2	0.444157	0.723666	0.437193	1.65525	0.097873	0.179399
FABP3	76.5704	-0.239076	0.126398	-1.89145	0.0585646	0.118146
SERINC2	5884.62	-0.633144	0.092613	-6.83645	8.11805e-12	2.83102e-10
AC114494.1	9.604	0.295875	0.185331	1.59647	0.110384	0.197261
RP11-439L8.2	0.137661	-0.135611	0.932296	-0.145459	0.884348	NA
RNU6-40P	0	NA	NA	NA	NA	NA
RP11-439L8.3	0.618826	-0.105508	0.423986	-0.248847	0.803479	0.867368
RP11-439L8.4	1.65707	0.150299	0.325211	0.462159	0.643967	0.746547
RP11-73M7.1	37.4639	-0.00566371	0.118943	-0.047617	0.962022	0.975685
TINAGL1	2474.5	-0.266318	0.0630408	-4.22454	2.39431e-05	0.000136351
HCRTR1	3.56477	0.155641	0.172505	0.902243	0.366928	0.498653
PEF1	1586.97	-0.335862	0.049484	-6.78728	1.14264e-11	3.83866e-10
RP11-73M7.6	12.8139	0.195624	0.123151	1.58849	0.112176	0.199907
RP11-73M7.9	0.533061	0.188962	0.443198	0.42636	0.669846	0.766767
COL16A1	1084.03	0.0664084	0.0669358	0.992121	0.321138	0.450996
BAI2	75.5397	0.0793697	0.089179	0.890004	0.373464	0.50548
MIR4254	0.0175682	0.43843	2.91296	0.15051	0.880362	NA
RP11-84A19.3	1.18797	-0.28015	0.342801	-0.817238	0.413792	0.544559
SPOCD1	91.7134	0.080046	0.140566	0.569455	0.569047	0.684068
RP11-84A19.2	0.15009	-0.283729	0.930066	-0.305063	0.760318	NA
RP11-84A19.4	3.79636	0.467786	0.210814	2.21894	0.0264905	0.0608073
PTP4A2	7105.67	-0.119869	0.0268798	-4.45942	8.21798e-06	5.32112e-05
AL136115.1	11.4379	0.447157	0.152353	2.935	0.00333551	0.0103673
RP4-534N18.2	2.94565	0.312871	0.236643	1.32212	0.186127	0.297238
KHDRBS1	4291.59	-0.0286281	0.0245164	-1.16772	0.242921	0.365668
RP11-277A4.4	2.08492	0.55194	0.267753	2.06137	0.0392673	0.0846908
TMEM39B	364.425	-0.0626193	0.0489613	-1.27895	0.200913	0.31555
MIR5585	0.100994	0.546514	1.33426	0.4096	0.682099	NA
KPNA6	1730.41	0.0552758	0.0341315	1.61949	0.105341	0.190214
RP4-622L5.2	0	NA	NA	NA	NA	NA
TXLNA	2602.89	0.101334	0.0333373	3.03967	0.0023684	0.00773445
CCDC28B	125.924	0.0814859	0.0785776	1.03701	0.299731	0.428799
RP4-622L5.7	13.087	0.19232	0.108883	1.7663	0.0773449	0.148306
IQCC	97.1486	-0.176336	0.0568191	-3.10347	0.00191269	0.00643151
DCDC2B	12.228	0.371277	0.146529	2.53381	0.0112831	0.0295938
TMEM234	377.441	-0.162224	0.0483587	-3.35459	0.00079483	0.00297937
EIF3I	3895.75	-0.279139	0.0507877	-5.49619	3.88079e-08	4.77714e-07
MTMR9LP	479.678	0.0755776	0.0629019	1.20151	0.229552	0.350257
FAM167B	184.684	-0.0550886	0.0972727	-0.566331	0.571168	0.685543
LCK	802.774	0.306534	0.125067	2.45097	0.0142473	0.0360885
HDAC1	7183.58	-0.301841	0.0430657	-7.00886	2.40261e-12	9.63086e-11
MARCKSL1	5483.44	-0.411755	0.0552152	-7.45728	8.83266e-14	5.44653e-12
RP4-811H24.9	1.09211	0.435452	0.353631	1.23138	0.218182	0.336694
TSSK3	7.83892	0.252911	0.146512	1.72621	0.0843098	0.159109
FAM229A	95.2434	-0.239885	0.0778015	-3.0833	0.00204718	0.00681843
BSDC1	2219.64	-0.115825	0.0260044	-4.45406	8.42625e-06	5.43783e-05
GAPDHP20	0.118115	0.48921	1.21813	0.401607	0.687973	NA
RP11-395N6.4	0.00952821	0.270898	2.91295	0.0929979	0.925905	NA
LRRC37A12P	0.0290608	0.213297	2.57238	0.0829183	0.933917	NA
RN7SL122P	0	NA	NA	NA	NA	NA
RP1-27O5.3	0.0397337	0.213277	2.83463	0.0752398	0.940024	NA
ZBTB8B	0.833015	0.124106	0.387939	0.319911	0.749036	0.826915
ZBTB8A	155.213	-0.110252	0.0485066	-2.27292	0.0230308	0.054062
ZBTB8OS	565.466	-0.287121	0.0584932	-4.90863	9.1717e-07	7.72268e-06
RBBP4	2790.97	0.157306	0.0335181	4.69318	2.68994e-06	1.99733e-05
SYNC	66.3701	0.127659	0.113261	1.12712	0.259691	0.384662
RP11-114B7.6	0.174399	0.348405	0.73476	0.474175	0.635375	NA
KIAA1522	6201.78	-0.393292	0.0782961	-5.02314	5.08344e-07	4.60469e-06
YARS	2106.04	0.00387172	0.051101	0.075766	0.939605	0.961016
S100PBP	693.017	0.231042	0.0470131	4.91442	8.90473e-07	7.52091e-06
FNDC5	11.763	0.0943357	0.105668	0.892753	0.371989	0.503873
HPCA	26.013	-0.700488	0.113739	-6.15873	7.33314e-10	1.46538e-08
TMEM54	7916.58	-0.751797	0.0856418	-8.77839	1.65836e-18	7.09634e-16
AL031602.1	0.365485	-0.442856	0.535888	-0.826397	0.408579	0.539506
RNF19B	2519.71	-0.060653	0.0710595	-0.853553	0.393353	0.524927
FKSG48	2.89244	0.00884619	0.227722	0.0388464	0.969013	0.980214
RP4-803A2.1	2.78631	0.0313357	0.200325	0.156425	0.875698	0.919254
RP4-803A2.2	2.48655	0.198541	0.272519	0.728541	0.466282	0.594411
RP1-117O3.2	0.716842	0.209664	0.36923	0.567843	0.570142	0.684934
AK2	3269.02	-0.273414	0.0364114	-7.50903	5.95658e-14	3.88355e-12
ADC	177.444	-0.439013	0.107178	-4.09613	4.20123e-05	0.00022351
TRIM62	259.732	0.077121	0.0413342	1.86579	0.0620702	0.123915
ZNF362	283.299	0.164165	0.0588147	2.79122	0.005251	0.015326
RP11-415J8.7	1.92861	0.530831	0.255933	2.0741	0.0380703	0.082584
AL513327.1	0	NA	NA	NA	NA	NA
A3GALT2	0.838471	0.570756	0.361475	1.57897	0.114344	0.203113
RP11-415J8.3	38.5336	0.291919	0.10587	2.75733	0.00582749	0.0167493
PHC2	2627.61	-0.00653043	0.059476	-0.109799	0.912568	0.943679
MIR3605	2.00218	0.539652	0.243509	2.21615	0.0266814	0.0611519
RN7SKP16	6.39356	0.795038	0.175668	4.52581	6.01648e-06	4.06063e-05
RP11-415J8.5	0.938861	-0.100143	0.362084	-0.276574	0.782107	0.851457
AL138837.1	0	NA	NA	NA	NA	NA
TLR12P	1.00204	-0.229314	0.395078	-0.580426	0.561628	0.678014
ZSCAN20	107.244	0.211639	0.073224	2.89029	0.00384887	0.0117265
RP4-580O19.2	0.622247	0.237982	0.441667	0.538827	0.590006	0.701189
CSMD2	48.0878	1.00135	0.151422	6.61297	3.76676e-11	1.08434e-09
HSPD1P14	0	NA	NA	NA	NA	NA
HMGB4	0.0263302	0.381874	2.91295	0.131095	0.8957	NA
RP5-1007G16.1	0.0960824	0.37607	1.34529	0.279546	0.779826	NA
RNA5SP42	0	NA	NA	NA	NA	NA
C1orf94	0.918486	0.0901375	0.376571	0.239364	0.810824	0.872989
AC115286.1	0	NA	NA	NA	NA	NA
RP4-657M3.2	0.0626308	0.100244	2.63874	0.0379894	0.969696	NA
MIR552	0.00529121	0.270898	2.91295	0.0929979	0.925905	NA
SMIM12	906.601	-0.347689	0.0482592	-7.20462	5.82056e-13	2.82978e-11
GJB5	20.7288	-0.288331	0.32532	-0.886299	0.375457	0.50749
GJB4	38.0289	0.257841	0.187054	1.37844	0.168068	0.2747
RP1-34M23.5	0.0481759	0.492895	2.11264	0.233308	0.815523	NA
AL121988.1	0.0071557	0.382942	2.91296	0.131461	0.89541	NA
GJB3	608.886	-0.169647	0.117553	-1.44316	0.148976	0.249985
GJA4	207.741	0.501842	0.12576	3.99048	6.59403e-05	0.00033236
RP5-997D16.2	47.1692	-0.327196	0.0700473	-4.67108	2.99625e-06	2.19415e-05
DLGAP3	30.1063	0.223121	0.116546	1.91444	0.0555634	0.113101
SNORD112	4.25806	0.43767	0.164398	2.66226	0.0077619	0.021437
RP11-244H3.1	103.558	0.156667	0.07138	2.19483	0.0281761	0.0640411
RP11-244H3.4	0.272654	0.372185	0.608587	0.611556	0.540832	0.660865
ZMYM6NB	16.5246	0.0978478	0.0834113	1.17308	0.240765	0.363168
ZMYM6	433.327	-0.0153289	0.0389719	-0.393331	0.694075	0.785453
RP11-248I9.2	0.0132368	0.382942	2.91296	0.131461	0.89541	NA
ZMYM1	305.361	0.111574	0.0478571	2.33141	0.019732	0.0474562
EFCAB14P1	0.358002	0.598884	0.509752	1.17485	0.240053	0.362353
SFPQ	7262.93	0.0611418	0.0318079	1.92222	0.0545785	0.111427
RN7SL136P	0.0126692	0.270898	2.91295	0.0929979	0.925905	NA
ZMYM4	1341.46	0.166779	0.0411189	4.05603	4.99141e-05	0.000259859
RN7SL503P	0.0834124	0.0387034	1.62167	0.0238664	0.980959	NA
SNORA62	0.618641	0.916891	0.410962	2.23108	0.0256756	0.0592376
RPL5P4	5.79454	0.188331	0.193787	0.971847	0.331127	0.461341
ZMYM4-AS1	0.837985	-0.0336844	0.401699	-0.0838549	0.933172	0.956659
RNY5P1	0.356101	0.253471	0.479667	0.528432	0.597199	0.70772
KIAA0319L	2561.44	-0.0792852	0.0409432	-1.93647	0.0528105	0.108374
RP4-728D4.3	0.428071	0.863913	0.591304	1.46103	0.144007	0.243294
NCDN	633.84	0.214724	0.0434456	4.94238	7.71755e-07	6.61547e-06
RP4-728D4.2	25.6484	0.672598	0.13242	5.07928	3.78874e-07	3.55592e-06
TFAP2E	49.6992	0.178908	0.0792653	2.25708	0.0240031	0.0560056
PSMB2	2829.3	-0.143753	0.0466138	-3.08392	0.00204293	0.00680908
RN7SL281P	0.0156724	0.326386	2.91295	0.112047	0.910786	NA
C1orf216	287.02	0.331499	0.0704468	4.70566	2.53043e-06	1.89123e-05
CLSPN	201.211	0.491018	0.103498	4.74423	2.09304e-06	1.60133e-05
RP11-435D7.3	0.257333	0.100257	0.55057	0.182097	0.855506	NA
AGO4	894.339	0.243217	0.0468114	5.19568	2.03971e-07	2.06095e-06
AGO1	1162.7	0.136004	0.0387843	3.50667	0.000453746	0.00181027
RP4-789D17.4	0.0131534	0.326386	2.91295	0.112047	0.910786	NA
RP4-789D17.5	4.00974	-0.0492152	0.181113	-0.271738	0.785824	0.853982
AGO3	671.998	0.282204	0.0556107	5.07464	3.88236e-07	3.62933e-06
RP4-665N4.8	2.87053	0.491975	0.194295	2.53211	0.011338	0.0296974
RP4-665N4.4	0.314489	-0.0593499	0.5561	-0.106725	0.915007	0.945353
TEKT2	3.92007	-0.343954	0.186842	-1.84088	0.0656386	0.129704
ADPRHL2	686.575	-0.157029	0.0459385	-3.41825	0.000630255	0.00242615
COL8A2	201.882	0.334521	0.102385	3.2673	0.00108579	0.00392827
TRAPPC3	1198.16	-0.238819	0.0438682	-5.44402	5.20905e-08	6.16821e-07
MAP7D1	2309.06	0.126459	0.0519081	2.4362	0.0148425	0.0373486
RN7SL131P	0.0412748	0.386919	2.15487	0.179556	0.857501	NA
THRAP3	3519.44	0.148216	0.0312776	4.73873	2.15065e-06	1.64008e-05
UBE2V2P4	0.560872	0.919401	0.628422	1.46303	0.143459	0.242553
SH3D21	418.431	0.173734	0.116502	1.49125	0.135897	0.232629
EVA1B	309.586	0.0257957	0.095941	0.26887	0.78803	0.855597
RP11-268J15.5	74.8751	0.155183	0.102157	1.51906	0.128748	0.222731
STK40	2620.02	-0.0527632	0.0435757	-1.21084	0.225956	0.346036
LSM10	547.363	-0.0748606	0.0878204	-0.852428	0.393976	0.525525
RNU4-27P	0.0470604	0.437386	2.39796	0.182399	0.855269	NA
OSCP1	87.3763	-0.191605	0.0590892	-3.24265	0.00118425	0.00424012
SNORA63	3.18238	0.807526	0.199152	4.05482	5.0173e-05	0.000261032
MRPS15	1168.59	-0.263108	0.0530965	-4.95528	7.22275e-07	6.23276e-06
CSF3R	1934.62	0.947414	0.204552	4.63166	3.6274e-06	2.59527e-05
FTLP18	0	NA	NA	NA	NA	NA
RP4-614N24.1	0	NA	NA	NA	NA	NA
GRIK3	118.448	0.423215	0.10998	3.84809	0.000119041	0.000559187
MIR4255	0.00748932	0.270898	2.91295	0.0929979	0.925905	NA
RNU6-636P	0	NA	NA	NA	NA	NA
RP5-1180C18.1	0	NA	NA	NA	NA	NA
RNA5SP43	0	NA	NA	NA	NA	NA
RPS29P6	0.0143546	0.326386	2.91295	0.112047	0.910786	NA
LINC01137	155.96	-0.331418	0.083931	-3.94869	7.85805e-05	0.000388486
ZC3H12A	4296.45	-0.0644599	0.119993	-0.537197	0.591131	0.702096
MEAF6	1022.35	-0.106629	0.034132	-3.12401	0.00178403	0.00604447
MIR5581	4.30073	0.499654	0.180709	2.76496	0.00569293	0.0164356
SNIP1	513.61	-0.0066661	0.0275888	-0.241623	0.809072	0.871752
FTH1P1	1.22861	0.676252	0.318488	2.12332	0.0337272	0.0745702
RP3-423B22.5	4.13547	0.202628	0.254098	0.797443	0.425194	0.555949
DNALI1	250.863	-0.152344	0.0685162	-2.22347	0.0261839	0.0602291
GNL2	1327.31	-0.0427643	0.0380017	-1.12533	0.260451	0.385407
RSPO1	61.9613	0.656356	0.133484	4.91711	8.78321e-07	7.43487e-06
C1orf109	335.745	0.110754	0.0428102	2.58709	0.00967897	0.0259538
CDCA8	681.885	-0.0265235	0.063615	-0.416938	0.676724	0.772214
EPHA10	1349.11	-0.479953	0.100021	-4.79854	1.59828e-06	1.26505e-05
ACTN4P2	0.19008	0.294458	0.696116	0.423001	0.672294	NA
RP11-109P14.2	0.0903601	0.207724	1.24197	0.167255	0.86717	NA
MANEAL	243.097	-0.199134	0.0847757	-2.34895	0.0188263	0.0455538
RP11-109P14.9	0	NA	NA	NA	NA	NA
YRDC	404.955	-0.243493	0.0599459	-4.06187	4.86813e-05	0.000254194
C1orf122	895.793	-0.333043	0.0740781	-4.49583	6.92984e-06	4.58975e-05
MTF1	1015.94	0.0698166	0.0658055	1.06095	0.288711	0.416867
AL929472.1	0.131408	-0.192477	1.14004	-0.168834	0.865927	NA
RP11-109P14.8	0.255879	-0.0901482	0.634795	-0.142012	0.887071	NA
RP11-109P14.10	0	NA	NA	NA	NA	NA
INPP5B	609.611	0.26178	0.0549318	4.76554	1.88344e-06	1.46131e-05
RNU6-584P	0.768916	1.27252	0.402678	3.16014	0.00157695	0.00544181
SF3A3	1762.42	-0.0260975	0.0317831	-0.821112	0.411583	0.542547
RNU6-510P	2.10349	0.860818	0.257399	3.3443	0.000824915	0.00308269
FHL3	309.571	0.245542	0.0952807	2.57704	0.0099651	0.0265956
UTP11L	623.396	-0.0225892	0.0450595	-0.50132	0.616146	0.723652
POU3F1	7.93434	0.857234	0.2413	3.55256	0.000381497	0.00155301
RP5-884C9.2	0.288489	0.495117	0.489638	1.01119	0.311926	0.441726
RP5-884C9.3	0.0446913	0.269837	2.7774	0.0971543	0.922604	NA
MIR3659	0	NA	NA	NA	NA	NA
RP11-214L19.1	0	NA	NA	NA	NA	NA
RNU6-753P	0.017742	0.43843	2.91296	0.15051	0.880362	NA
RP11-329N22.1	1.26826	0.615677	0.38682	1.59164	0.111466	0.198847
RP11-334L9.1	9.94176	-0.106533	0.146054	-0.729406	0.465753	0.593939
RRAGC	1040.91	-0.0963486	0.035697	-2.69907	0.00695335	0.0195044
RP5-864K19.4	8.70987	0.0253553	0.123979	0.204513	0.837953	0.892175
MYCBP	689.871	-0.284437	0.0438951	-6.47992	9.17728e-11	2.35977e-09
GJA9	0.948649	0.188489	0.334019	0.564306	0.572546	0.686672
RHBDL2	809.39	-0.582636	0.0856104	-6.80567	1.00583e-11	3.41734e-10
RNU6-605P	0.12729	0.601952	1.42936	0.421133	0.673658	NA
RP11-781D11.1	0	NA	NA	NA	NA	NA
AKIRIN1	1990.68	-0.0704477	0.0344616	-2.04424	0.0409303	0.0877553
NDUFS5	2056.48	-0.518022	0.0781657	-6.62724	3.42029e-11	9.98543e-10
MACF1	5509.08	0.486641	0.0821697	5.92239	3.17301e-09	5.3407e-08
RNU6-608P	0.155069	0.0332365	1.21299	0.0274006	0.97814	NA
RNA5SP44	0.248	0.268983	0.708788	0.379497	0.704318	NA
RP11-416A14.1	0.741559	-0.0200962	0.37641	-0.0533891	0.957422	0.972545
RP11-420K8.1	0.237027	0.81929	0.628497	1.30357	0.19238	NA
HSPE1P8	0.287894	-0.233613	0.625875	-0.373258	0.708957	0.796583
KIAA0754	175.331	0.921156	0.193418	4.76251	1.91201e-06	1.47932e-05
BMP8A	54.8116	0.514457	0.114985	4.47413	7.67232e-06	5.0091e-05
OXCT2P1	10.882	0.159634	0.138433	1.15314	0.248851	0.372727
RP11-69E11.4	153.268	0.00207095	0.0851907	0.0243096	0.980606	0.987581
PPIEL	22.3513	0.27215	0.118811	2.29061	0.0219862	0.0519872
PABPC4	3497.58	0.146668	0.0344425	4.25835	2.05942e-05	0.000119333
RP11-69E11.8	7.5801	0.341768	0.165435	2.06587	0.0388404	0.0839072
SNORA55	6.57403	0.389181	0.162412	2.39626	0.0165635	0.0410171
HEYL	247.987	0.38904	0.0857008	4.53951	5.63858e-06	3.84094e-05
RP1-144F13.3	0.143536	-0.0811351	1.07089	-0.0757641	0.939607	NA
NT5C1A	1.00809	0.277513	0.317709	0.873481	0.382401	0.514179
HPCAL4	11.0772	0.894552	0.261713	3.41807	0.000630671	0.00242747
PPIE	873.755	-0.148595	0.0523976	-2.8359	0.00456961	0.0136045
RP1-144F13.4	0.109002	0.0929843	1.14076	0.0815105	0.935036	NA
RNU7-121P	0	NA	NA	NA	NA	NA
BMP8B	321.231	-0.15503	0.090481	-1.7134	0.0866386	0.162627
OXCT2	13.3791	0.148336	0.111943	1.3251	0.185138	0.296112
RP1-118J21.25	8.99952	-0.126199	0.131139	-0.962329	0.335884	0.466384
RP1-118J21.24	0.0324795	0.381874	2.91295	0.131095	0.8957	NA
TRIT1	414.94	-0.197843	0.044168	-4.47932	7.48795e-06	4.90312e-05
MYCL	441.697	-0.283433	0.0725658	-3.90588	9.38838e-05	0.000453275
RP1-118J21.5	1.06938	0.0465337	0.345478	0.134694	0.892854	0.930391
MFSD2A	890.216	-0.302996	0.105652	-2.86787	0.00413244	0.0124907
RP3-342P20.2	23.1023	0.190425	0.137382	1.3861	0.165717	0.271936
CAP1	15681	-0.0658233	0.0455411	-1.44536	0.148356	0.249174
PPT1	2736.08	0.159635	0.0550158	2.90162	0.00371238	0.0113589
RP11-115D7.3	0.0256639	0.381874	2.91295	0.131095	0.8957	NA
RLF	747.567	0.190785	0.05155	3.70098	0.000214768	0.000940182
RNU6-1237P	0.111638	0.714946	1.43502	0.498214	0.618333	NA
TMCO2	0.404188	0.691534	0.527084	1.312	0.189521	0.301577
RP1-39G22.7	128.36	-0.141739	0.0634947	-2.23229	0.0255957	0.0590945
ZMPSTE24	2320.62	-0.10526	0.0446148	-2.35931	0.0183092	0.0445409
RP1-39G22.4	0.658617	0.225594	0.402754	0.560127	0.575393	0.689009
COL9A2	844.56	-0.429777	0.0891284	-4.82199	1.42132e-06	1.13975e-05
RP1-228H13.1	1.6162	0.711304	0.337563	2.10718	0.0351024	0.0770785
SMAP2	2447.41	0.322216	0.0876783	3.67498	0.000237867	0.00102659
RP1-228H13.2	0.128171	0.664793	1.05998	0.627176	0.530544	NA
ZFP69B	59.4421	0.534679	0.0793273	6.74017	1.58198e-11	5.06845e-10
RP1-228H13.5	68.3258	0.300755	0.0592817	5.07332	3.90925e-07	3.65252e-06
ZFP69	114.401	0.0777443	0.0454185	1.71173	0.086946	0.163076
RP11-656D10.3	8.14885	0.275092	0.146668	1.87561	0.0607094	0.121706
EXO5	123.98	-0.0355823	0.0452919	-0.785622	0.432089	0.562334
RP11-656D10.5	0.319849	-0.15021	0.540155	-0.278087	0.780945	0.85053
RP11-656D10.6	4.96252	0.0931502	0.153691	0.606089	0.544456	0.663966
ZNF684	103.964	-0.303386	0.0576721	-5.26054	1.43634e-07	1.50907e-06
RP1-63P18.2	0.0464216	0.268836	2.12266	0.126651	0.899217	NA
GTF2F2P2	0	NA	NA	NA	NA	NA
RIMS3	757.416	-0.130464	0.095017	-1.37306	0.169735	0.276854
RP4-739H11.3	3.29615	0.190688	0.190579	1.00057	0.317034	0.446944
NFYC-AS1	38.0224	0.429074	0.0909854	4.71585	2.40699e-06	1.80922e-05
NFYC	1202.22	-0.177596	0.032538	-5.4581	4.81263e-08	5.76084e-07
MIR30E	0.0404314	0.325347	2.45053	0.132766	0.894379	NA
MIR30C1	0.0770193	0.151904	1.4877	0.102106	0.918672	NA
KCNQ4	85.8527	-0.14503	0.0969848	-1.49539	0.134812	0.231144
RN7SL326P	0.0370013	0.324315	2.19037	0.148064	0.882293	NA
CITED4	108.047	0.116881	0.117566	0.994177	0.320137	0.450011
RP5-1066H13.4	0.0269708	0.213295	2.60137	0.0819932	0.934652	NA
RP11-348A7.1	0.0212086	0.214342	2.91294	0.0735826	0.941343	NA
UBE2V1P8	0	NA	NA	NA	NA	NA
CTPS1	727.163	0.128199	0.0604275	2.12154	0.0338763	0.0748595
SLFNL1	22.565	0.160207	0.0879837	1.82087	0.0686262	0.134552
SCMH1	942.178	-0.0571416	0.0410817	-1.39093	0.164248	0.270022
RP4-635E8.1	0.304903	0.310063	0.615527	0.503735	0.614447	0.722173
RP11-399E6.1	1.52436	0.0440654	0.339883	0.129649	0.896844	0.933155
RP11-399E6.2	0.0564328	0.268844	2.07072	0.129831	0.8967	NA
FOXO6	16.0075	-0.121636	0.116075	-1.04791	0.294682	0.423173
RP11-399E6.4	1.09273	-0.265119	0.302872	-0.87535	0.381384	0.513126
RNA5SP45	0.00611127	0.270898	2.91295	0.0929979	0.925905	NA
EDN2	9.95523	-0.591272	0.199741	-2.96019	0.00307447	0.00966798
HIVEP3	457.925	0.554497	0.0876085	6.32927	2.46331e-10	5.61607e-09
RP11-486B10.3	0.192481	0.597551	0.695963	0.858595	0.390564	NA
RP11-486B10.4	14.7511	-0.188037	0.12318	-1.52652	0.126879	0.22021
AL451006.1	0.0138655	0.214342	2.91294	0.0735826	0.941343	NA
HNRNPFP1	0.189399	0.107806	0.773731	0.139333	0.889187	NA
RP11-319C21.1	0.228937	-0.382902	0.905305	-0.422954	0.672329	NA
GUCA2B	309.683	-1.87134	0.322266	-5.80681	6.36731e-09	9.8526e-08
GUCA2A	2264.64	-1.6733	0.297279	-5.62873	1.81547e-08	2.47591e-07
FOXJ3	1525.2	0.027663	0.0437387	0.632462	0.527085	0.648633
RP11-223A3.1	5.4172	-0.332622	0.139262	-2.38847	0.0169189	0.0417437
RIMKLA	406.112	-0.679032	0.120731	-5.62436	1.86195e-08	2.52989e-07
RP11-157D18.2	0.493306	0.0361347	0.48244	0.0748997	0.940295	0.961423
ZMYND12	27.5391	-0.324988	0.10943	-2.96983	0.00297965	0.0094228
PPCS	1615.93	-0.330338	0.0372891	-8.85883	8.08584e-19	4.0417e-16
CCDC30	57.759	0.0747429	0.0645951	1.1571	0.247232	0.370871
RP11-163G10.2	0.0816592	0.37801	1.47925	0.255542	0.798304	NA
TMSB4XP1	4.75499	0.307079	0.22639	1.35642	0.174966	0.283393
RNU6-536P	0.0209683	0.493918	2.91296	0.169559	0.865357	NA
RP11-163G10.4	0.206657	0.370642	0.692484	0.535236	0.592486	NA
PPIH	518.418	-0.309708	0.0572754	-5.40734	6.39672e-08	7.38376e-07
RP5-994D16.3	4.73769	0.157976	0.155991	1.01273	0.311191	0.440988
YBX1	13437.3	-0.247437	0.0403468	-6.13275	8.63712e-10	1.69606e-08
CLDN19	1.08424	0.0489923	0.322395	0.151964	0.879216	0.92133
LEPRE1	802.108	0.306069	0.0648617	4.7188	2.37241e-06	1.78648e-05
C1orf50	185.919	-0.239779	0.0639223	-3.7511	0.000176057	0.000787971
RP5-994D16.9	19.0855	-0.0570458	0.0855924	-0.666482	0.505103	0.628782
CCDC23	210.488	-0.287061	0.0684966	-4.19088	2.77872e-05	0.000155346
ERMAP	360.343	-0.149588	0.0519315	-2.88048	0.00397066	0.0120599
RP11-342M1.3	7.27547	0.254802	0.140504	1.81348	0.0697572	0.136397
ZNF691	190.52	-0.00775712	0.0555332	-0.139684	0.888909	0.927805
RP11-342M1.7	0.108601	0.546457	1.44371	0.37851	0.705052	NA
RP11-342M1.6	0.0658531	0.379914	1.65047	0.230185	0.817948	NA
ATP6V1E1P1	0.482796	-0.201015	0.447262	-0.449434	0.653119	0.753808
SLC2A1	2867.61	-0.0714746	0.0909537	-0.785835	0.431964	0.562238
SLC2A1-AS1	9.4373	0.208359	0.183565	1.13507	0.256344	0.381126
RNU6-880P	0.105595	0.320601	1.32872	0.241285	0.809334	NA
RNU6-870P	0	NA	NA	NA	NA	NA
FAM183A	3.47968	-1.49081	0.272687	-5.46709	4.57491e-08	5.51429e-07
EBNA1BP2	1142.37	-0.249391	0.0594291	-4.19644	2.71138e-05	0.000151891
WDR65	6.35074	0.37071	0.163532	2.2669	0.0233963	0.0547835
RNA5SP46	0.0409144	0.325347	2.44635	0.132993	0.894199	NA
TMEM125	808.183	-0.614682	0.0758767	-8.10106	5.4481e-16	7.24729e-14
C1orf210	792.547	-0.802475	0.0990337	-8.10305	5.35999e-16	7.1796e-14
TIE1	484.461	0.562574	0.0950635	5.91788	3.26116e-09	5.4751e-08
MPL	4.04069	-0.305407	0.193367	-1.57941	0.114241	0.202963
RP1-92O14.3	14.4835	-0.509619	0.11871	-4.29299	1.76283e-05	0.000103998
CDC20	1038.01	-0.127649	0.0856363	-1.4906	0.136067	0.232837
ELOVL1	2637.54	-0.360279	0.04719	-7.63465	2.26429e-14	1.71722e-12
MED8	924.195	-0.183876	0.0377311	-4.87334	1.09726e-06	9.04961e-06
RP1-92O14.6	17.5911	0.411269	0.0856257	4.8031	1.56227e-06	1.23919e-05
SZT2	1446.11	0.297764	0.055801	5.33618	9.4924e-08	1.04594e-06
SZT2-AS1	0.776262	-0.130111	0.395345	-0.329108	0.742074	0.821455
HYI	328.851	0.0053885	0.0476269	0.11314	0.90992	0.942045
HYI-AS1	5.78922	-0.469254	0.156463	-2.99913	0.00270755	0.00868638
PTPRF	8013.1	-0.394836	0.102296	-3.85973	0.000113514	0.000535436
KDM4A	1213.35	-0.0834959	0.0556892	-1.49932	0.133791	0.229764
KDM4A-AS1	20.8229	-0.0691685	0.0834259	-0.829101	0.407047	0.538173
ST3GAL3	173.282	-0.368908	0.0960299	-3.84159	0.000122238	0.000571844
RP11-184I16.4	0.384485	-0.0867139	0.487625	-0.177829	0.858857	0.906838
RNU6-1058P	0.0373668	0.325344	2.47865	0.131259	0.89557	NA
RP11-184I16.3	0.0956909	0.0922683	1.47343	0.0626215	0.950068	NA
SHMT1P1	0.413252	0.888349	0.518035	1.71484	0.0863741	0.162225
ARTN	85.2705	-0.826753	0.124572	-6.63676	3.20653e-11	9.46183e-10
RP11-7O11.3	10.2702	0.0851669	0.0990225	0.860076	0.389747	0.521317
IPO13	893.744	-0.0394933	0.0285124	-1.38513	0.166013	0.27226
DPH2	796.315	-0.141554	0.0482202	-2.93558	0.00332926	0.0103508
ATP6V0B	3200.69	-0.387389	0.0631617	-6.13328	8.60842e-10	1.69244e-08
B4GALT2	1095.36	-0.299765	0.0498208	-6.01686	1.77834e-09	3.21376e-08
CCDC24	306.366	-0.554953	0.0727053	-7.63291	2.29514e-14	1.72869e-12
SLC6A9	767.747	-0.190397	0.0851787	-2.23526	0.0254003	0.0587257
RP5-1198O20.4	5.9723	-0.223718	0.154328	-1.44963	0.147162	0.247559
RP5-1198O20.5	0.115262	0.429863	1.14897	0.374131	0.708307	NA
KRT8P47	0	NA	NA	NA	NA	NA
RN7SL479P	0	NA	NA	NA	NA	NA
KLF17	2.24979	0.0799727	0.243502	0.328427	0.742589	0.82186
RP11-570P14.1	2.08543	-0.12619	0.243375	-0.518498	0.604111	0.713584
RP4-675G8.2	0	NA	NA	NA	NA	NA
RP4-675G8.3	0.00523782	0.270898	2.91295	0.0929979	0.925905	NA
OOSP1P1	0	NA	NA	NA	NA	NA
RP5-891H21.1	0	NA	NA	NA	NA	NA
RP5-891H21.5	0.352048	0.261944	0.481158	0.544404	0.586164	0.698117
DMAP1	1012.95	-0.141808	0.0470505	-3.01395	0.00257873	0.00832189
ERI3	730.737	-0.34557	0.0476281	-7.2556	3.99879e-13	2.02981e-11
ERI3-IT1	2.88625	0.121031	0.22857	0.529515	0.596448	0.707137
AL390776.1	0.0271286	0.381874	2.91295	0.131095	0.8957	NA
RNU6-369P	0	NA	NA	NA	NA	NA
RNF220	1278.21	-0.141932	0.0358198	-3.9624	7.42007e-05	0.000369436
MIR5584	0	NA	NA	NA	NA	NA
TMEM53	413.439	-0.515078	0.0643908	-7.99925	1.25175e-15	1.45919e-13
C1orf228	131.034	0.460161	0.195217	2.35717	0.0184146	0.0447546
RNU5F-1	0.439836	0.632274	0.494225	1.27932	0.200784	0.315407
RNU5D-1	0.174665	0.0605352	0.910153	0.066511	0.946971	NA
KIF2C	509.375	0.0793382	0.0716725	1.10696	0.268313	0.394037
RP11-269F19.2	2.33991	0.592117	0.209082	2.83199	0.00462592	0.0137392
RPS8	19820.4	-0.414172	0.0789425	-5.2465	1.55014e-07	1.61426e-06
SNORD55	0	NA	NA	NA	NA	NA
SNORD46	3.37402	0.467034	0.200572	2.32851	0.019885	0.0477686
SNORD38A	2.13754	-0.0496312	0.235572	-0.210683	0.833134	0.888769
SNORD38B	0	NA	NA	NA	NA	NA
RPS15AP11	2.67049	-0.886135	0.287862	-3.07833	0.00208161	0.00692122
BEST4	479.927	-1.21649	0.290286	-4.19068	2.78126e-05	0.000155462
PLK3	453.867	0.191632	0.108609	1.76441	0.0776626	0.148812
TCTEX1D4	17.0222	0.55752	0.160365	3.47656	0.000507892	0.0020015
BTBD19	182.844	0.591755	0.11305	5.23447	1.65463e-07	1.70903e-06
PTCH2	88.9577	0.151198	0.094694	1.5967	0.110333	0.197219
RNU5E-6P	0	NA	NA	NA	NA	NA
RP5-882O7.1	1.46697	-0.394747	0.298038	-1.32449	0.185341	0.296358
EIF2B3	421.376	-0.0952422	0.0560602	-1.69893	0.0893325	0.166699
AL136380.1	0.0477168	0.386916	2.11521	0.182921	0.85486	NA
RNA5SP47	0.0629788	0.211382	1.83175	0.115398	0.908129	NA
CCNB1IP1P1	0.0720888	0.603902	1.80842	0.333938	0.738426	NA
RP5-882O7.4	0.3806	-0.0703319	0.464668	-0.151359	0.879692	0.921617
MRPS17P1	0.619288	0.447108	0.425663	1.05038	0.293543	0.421905
HECTD3	2567.79	-0.292441	0.0557507	-5.24552	1.55846e-07	1.62035e-06
UROD	874.621	-0.216652	0.0542919	-3.9905	6.59335e-05	0.00033236
ZSWIM5	331.847	-0.320476	0.101664	-3.1523	0.0016199	0.00556846
AL359473.1	0.411116	-0.0635294	0.503587	-0.126154	0.89961	0.934892
OSTCP5	0.0662448	0.0962704	1.65407	0.0582021	0.953588	NA
AL592294.1	0.0107853	0.382942	2.91296	0.131461	0.89541	NA
HPDL	168.627	-0.673628	0.113322	-5.94435	2.77558e-09	4.77406e-08
MUTYH	427.415	-0.192794	0.0482752	-3.99365	6.50634e-05	0.000328504
TOE1	364.887	-0.212865	0.0515552	-4.12887	3.64549e-05	0.000197252
TESK2	305.13	-0.312179	0.0764529	-4.08328	4.44038e-05	0.000234606
RP11-291L19.1	0.163909	0.0518368	0.690638	0.0750565	0.94017	NA
CCDC163P	120.768	0.26004	0.0912695	2.84914	0.00438377	0.0131413
MMACHC	229.042	-0.225135	0.0655423	-3.43496	0.00059265	0.0022964
PRDX1	6907.97	-0.1175	0.0689364	-1.70447	0.0882933	0.165087
HMGB1P48	0.0175354	0.386106	2.91295	0.132548	0.894551	NA
AKR1A1	3594.75	-0.19974	0.0462695	-4.31688	1.58252e-05	9.45614e-05
NASP	2566.15	0.0319162	0.037204	0.85787	0.390964	0.522627
CCDC17	64.6114	-0.208585	0.0818699	-2.54776	0.0108417	0.0285792
GPBP1L1	4048.98	-0.24353	0.0413501	-5.88947	3.87427e-09	6.36198e-08
RPS15AP10	4.70713	0.426718	0.1852	2.3041	0.0212172	0.0504269
RP11-767N6.2	12.5298	0.0350752	0.120492	0.2911	0.770975	0.842842
TMEM69	552.216	-0.119307	0.0347657	-3.43173	0.000599749	0.00231982
IPP	326.73	0.0535694	0.0610671	0.877221	0.380366	0.51219
RP11-767N6.7	38.6982	-0.320613	0.0740963	-4.32698	1.5117e-05	9.08564e-05
RP11-630I5.1	0.58614	-0.104355	0.413674	-0.252264	0.800837	0.865621
MAST2	2229.87	-0.37251	0.0737792	-5.04898	4.44182e-07	4.08861e-06
TMA16P2	0.179755	0.199182	0.936942	0.212588	0.831649	NA
PIK3R3	952.563	0.320876	0.07573	4.23711	2.26416e-05	0.000129841
RP4-533D7.4	0.88604	0.387292	0.324385	1.19393	0.232506	0.353849
RP4-533D7.3	0.138182	0.65591	1.05363	0.622521	0.533599	NA
RP4-533D7.5	1.18288	-0.0346389	0.289722	-0.119559	0.904832	0.938532
TSPAN1	31165	-0.631877	0.0810298	-7.79808	6.28574e-15	5.82992e-13
RP11-322N21.2	0.0389396	0.213307	2.46386	0.0865745	0.93101	NA
POMGNT1	1198.03	-0.153704	0.0314883	-4.88129	1.05397e-06	8.74285e-06
LURAP1	11.1984	0.416083	0.115436	3.60443	0.000312835	0.00130243
RAD54L	244.018	0.0650225	0.068683	0.946705	0.343789	0.47452
LRRC41	2055.97	-0.0693341	0.0234198	-2.96049	0.00307146	0.00966313
UQCRH	3216.01	-0.610346	0.0713671	-8.5522	1.20764e-17	3.13702e-15
NSUN4	529.886	0.0618084	0.0226422	2.72979	0.00633749	0.0179864
RP4-603I14.3	0.214154	-0.00826386	0.661572	-0.0124912	0.990034	NA
FAAH	991.467	-0.67267	0.0931359	-7.22245	5.10585e-13	2.51031e-11
RP5-1109J22.1	5.64996	-0.666193	0.16553	-4.02461	5.70707e-05	0.000291856
RP5-1109J22.2	0.298085	0.0366515	0.546249	0.0670968	0.946505	0.965827
LINC00505	0.165758	-0.212436	0.926352	-0.229326	0.818616	NA
DMBX1	0.67285	0.287715	0.397159	0.724432	0.4688	0.596556
MKNK1-AS1	19.3141	0.413174	0.110996	3.72241	0.000197334	0.000872075
KNCN	0.148668	-0.00375938	1.21501	-0.00309411	0.997531	NA
MKNK1	1134.49	0.0354609	0.0360781	0.982892	0.325661	0.455544
MOB3C	826.9	0.0516257	0.0367238	1.40578	0.159789	0.264352
ATPAF1	1137.52	-0.265216	0.0496619	-5.34042	9.273e-08	1.02403e-06
EFCAB14	4439.07	-0.0590963	0.0453283	-1.30374	0.192322	0.305016
RP11-8J9.1	0.231867	0.386806	0.557799	0.69345	0.488027	NA
TEX38	1.19952	-0.318359	0.318163	-1.00062	0.317012	0.446944
EFCAB14-AS1	4.09086	0.466224	0.176455	2.64217	0.00823776	0.0225924
RP11-8J9.5	0	NA	NA	NA	NA	NA
CYP4B1	0.864304	0.600216	0.493793	1.21552	0.224167	0.343997
CYP4Z2P	0.0986223	0.489087	1.34212	0.364415	0.715548	NA
RP11-346M5.1	0.0103882	0.270898	2.91295	0.0929979	0.925905	NA
CYP4A11	0.515591	0.617334	0.42785	1.44288	0.149056	0.250081
CYP4X1	110.083	0.212819	0.128811	1.65219	0.0984959	0.180361
CYP4A26P	0.00748932	0.270898	2.91295	0.0929979	0.925905	NA
CYP4A43P	0	NA	NA	NA	NA	NA
CYP4A27P	0.0141404	0.270898	2.91295	0.0929979	0.925905	NA
CYP4A44P	0	NA	NA	NA	NA	NA
CYP4Z1	1.85744	-0.117817	0.24347	-0.483907	0.628452	0.733639
RP11-184J23.2	0.0219714	0.157784	2.91293	0.0541669	0.956802	NA
CYP4A22-AS1	8.53519	0.0245897	0.160625	0.153088	0.878329	0.920782
CYP4A22	0.253596	0.17416	0.621379	0.280281	0.779262	NA
MTND1P34	0.0524595	0.38087	2.08988	0.182245	0.85539	NA
LINC00853	6.78756	-0.440745	0.165093	-2.66967	0.0075926	0.0210434
PDZK1IP1	6550.65	-0.230056	0.138889	-1.65641	0.0976391	0.17908
TAL1	88.8216	0.408924	0.0941122	4.34507	1.39231e-05	8.44502e-05
RP1-18D14.7	8.96644	0.646602	0.136988	4.72014	2.35687e-06	1.77681e-05
STIL	691.084	0.161473	0.0848935	1.90206	0.057163	0.115765
CMPK1	9639.75	-0.207154	0.0547206	-3.78566	0.000153298	0.000697367
RP11-511I2.2	19.957	-0.548968	0.125214	-4.38425	1.16386e-05	7.20234e-05
FOXE3	6.12376	-0.905557	0.201962	-4.48379	7.33297e-06	4.81503e-05
FOXD2-AS1	211.999	-0.539579	0.0979099	-5.51098	3.56844e-08	4.429e-07
FOXD2	488.964	-0.576076	0.0928478	-6.20452	5.48637e-10	1.13619e-08
RP4-666O22.3	0.00650496	0.270898	2.91295	0.0929979	0.925905	NA
RPL21P24	0.00715764	0.270898	2.91295	0.0929979	0.925905	NA
AL356458.1	0	NA	NA	NA	NA	NA
ATP6V0E1P4	0	NA	NA	NA	NA	NA
AL591415.1	0	NA	NA	NA	NA	NA
RP11-543D5.1	3.49495	-1.26706	0.273426	-4.63403	3.58613e-06	2.56853e-05
TRABD2B	103.663	0.227432	0.128788	1.76594	0.0774053	0.148396
RP11-543D5.2	0	NA	NA	NA	NA	NA
FLJ00388	0	NA	NA	NA	NA	NA
RP11-330M19.1	0.784805	-0.38999	0.385919	-1.01055	0.312232	0.442082
RP4-683M8.2	0.147305	0.317508	0.974741	0.325736	0.744624	NA
RP11-193P11.3	0.00803263	0.270898	2.91295	0.0929979	0.925905	NA
CYP46A4P	0.0652707	0.379914	1.65203	0.229967	0.818117	NA
SKINTL	1.77494	0.10729	0.255085	0.420604	0.674044	0.769954
AL109659.1	0.0313647	0.2133	2.54335	0.0838659	0.933163	NA
RP5-1024N4.2	0.0256766	0.381874	2.91295	0.131095	0.8957	NA
SLC5A9	56.9887	0.0219741	0.125848	0.174608	0.861388	0.908739
RP5-1024N4.4	7.69065	-0.287785	0.145236	-1.98151	0.0475345	0.0993389
SPATA6	255.499	-0.156898	0.0677299	-2.31653	0.0205296	0.0490563
PPP1R8P1	0.523497	-0.602095	0.442805	-1.35973	0.173916	0.281968
RNU6-723P	0	NA	NA	NA	NA	NA
RP11-329A14.1	3.43382	0.233695	0.228646	1.02208	0.306743	0.436315
RNU4-61P	0.0813873	0.491859	1.98765	0.247458	0.804554	NA
RP11-329A14.2	0	NA	NA	NA	NA	NA
AGBL4	6.89562	-0.132948	0.160035	-0.830747	0.406116	0.537265
BEND5	46.8124	0.274272	0.157399	1.74253	0.0814166	0.154684
RP11-141A19.1	0	NA	NA	NA	NA	NA
RP11-141A19.2	0	NA	NA	NA	NA	NA
AGBL4-IT1	0.15448	0.484549	0.867601	0.558493	0.576508	NA
RP5-926E3.1	0.0257375	0.381874	2.91295	0.131095	0.8957	NA
ZNF859P	0.102042	0.149861	1.4571	0.102849	0.918083	NA
AL645730.1	0	NA	NA	NA	NA	NA
AL645730.2	0.0666881	0.322428	1.65297	0.19506	0.845346	NA
MTND2P29	0.00903413	0.382942	2.91296	0.131461	0.89541	NA
ELAVL4	21.7724	0.173054	0.118852	1.45605	0.14538	0.245148
RP11-492I2.1	0.0102726	0.330619	2.91295	0.1135	0.909635	NA
RP11-567C20.2	0.02487	0.381874	2.91295	0.131095	0.8957	NA
RP11-567C20.3	0	NA	NA	NA	NA	NA
RP11-183G22.1	0.421898	-0.451238	0.470817	-0.958415	0.337853	0.468389
HMGB1P45	0.0144407	0.326386	2.91295	0.112047	0.910786	NA
FCF1P6	0.0347955	0.269831	2.89237	0.0932906	0.925673	NA
DMRTA2	1.56236	-0.0657489	0.280842	-0.234114	0.814897	0.876225
RP5-850O15.4	3.5349	-0.938107	0.217334	-4.31644	1.58569e-05	9.47336e-05
FAF1	952.219	-0.0827607	0.030756	-2.69088	0.0071264	0.0199264
RP5-850O15.3	0.66682	0.812965	0.48222	1.68588	0.091819	0.17027
RNU6-1026P	0.0221536	0.214342	2.91294	0.0735826	0.941343	NA
RNU6-1253P	0.0653255	0.324338	2.03748	0.159186	0.873522	NA
PHBP12	2.29173	-0.205262	0.244354	-0.840017	0.400899	0.532455
MRPS6P2	0.190005	0.441069	0.878035	0.502337	0.615431	NA
CDKN2C	461.486	-0.0375556	0.0546201	-0.687579	0.491718	0.617384
MIR4421	0.0824832	0.491014	1.35454	0.362495	0.716982	NA
C1orf185	0.029234	0.331452	2.57011	0.128964	0.897386	NA
CFL1P2	0.161453	0.258536	0.924962	0.27951	0.779854	NA
AL162430.2	0.00599576	0.382942	2.91296	0.131461	0.89541	NA
AL162430.1	0.0212961	0.326386	2.91295	0.112047	0.910786	NA
RP11-296A18.3	1.89409	0.223024	0.265284	0.840699	0.400516	0.532076
RNF11	1905.31	-0.131439	0.0359523	-3.65592	0.000256265	0.00109368
RP11-296A18.5	3.32203	0.107188	0.197023	0.544039	0.586414	0.698294
RP11-296A18.6	1.53886	-0.0864865	0.274839	-0.314681	0.753004	0.829783
TTC39A	2259.34	-0.67753	0.103068	-6.57361	4.91094e-11	1.3695e-09
RP11-275F13.1	22.8086	-0.982385	0.153894	-6.38351	1.7307e-10	4.11649e-09
EPS15	2077.92	0.172109	0.0321241	5.35765	8.43115e-08	9.41583e-07
RP11-275F13.3	2.61336	0.252917	0.219643	1.15149	0.249529	0.373484
RNU6-877P	0.0801515	0.320443	1.4893	0.215164	0.82964	NA
RP11-253A20.1	1.43361	-0.00387917	0.290244	-0.0133652	0.989336	0.992767
RP11-191G24.1	22.0575	-0.345467	0.107714	-3.20725	0.00134011	0.00472999
RNU6-1281P	0.468206	0.0190167	0.484317	0.039265	0.968679	0.979997
CALR4P	6.4383	-0.207976	0.188951	-1.10069	0.271032	0.39711
OSBPL9	1694.55	0.100944	0.0293438	3.44005	0.000581611	0.00225866
GAPDHP51	0.0777869	0.490896	1.63114	0.300952	0.763451	NA
SLC25A6P3	0.0387537	0.325345	2.46558	0.131955	0.89502	NA
SNORA26	12.7021	0.192295	0.113886	1.6885	0.0913158	0.169537
NRD1	3580.12	0.192837	0.0256105	7.52961	5.08905e-14	3.4193e-12
RP4-657D16.3	33.9945	0.552144	0.0964578	5.7242	1.0392e-08	1.51964e-07
RP4-657D16.6	0.819568	0.237031	0.349183	0.678815	0.497255	0.622122
MIR761	0.0159669	0.382942	2.91296	0.131461	0.89541	NA
TSEN15P2	0.455433	0.502237	0.477494	1.05182	0.292883	0.42114
AL589663.1	0	NA	NA	NA	NA	NA
RAB3B	308.871	-0.265286	0.122407	-2.16725	0.0302157	0.0679353
RNA5SP48	0.10622	0.601885	1.59475	0.377417	0.705864	NA
RP11-91A18.1	0	NA	NA	NA	NA	NA
RN7SL290P	0	NA	NA	NA	NA	NA
TXNDC12	1915.93	-0.187936	0.0351732	-5.34315	9.13427e-08	1.01189e-06
KTI12	218.181	-0.0103058	0.0470135	-0.219209	0.826487	0.884249
RP11-91A18.4	0.465777	0.489365	0.474415	1.03151	0.302301	0.431686
TXNDC12-AS1	0.837968	-0.263117	0.378948	-0.694336	0.487472	0.613337
BTF3L4	734.126	-0.0215517	0.0374275	-0.575824	0.564734	0.680562
ZFYVE9	528.602	-0.0821856	0.0691793	-1.18801	0.23483	0.356546
RN7SL788P	0.078093	0.268704	1.63041	0.164807	0.869096	NA
RP4-800M22.1	2.54987	-0.307345	0.221091	-1.39013	0.16449	0.27038
RP4-800M22.2	0.271907	-0.325415	0.65969	-0.493285	0.621811	0.728004
PDCL3P6	0.261649	0.54062	0.688611	0.785087	0.432403	NA
RP4-800M22.4	0.0706476	0.435405	1.64296	0.265013	0.790999	NA
DNAJC19P7	0.0442053	0.325349	2.41938	0.134476	0.893026	NA
ANAPC10P1	0.303899	0.755575	0.673992	1.12104	0.262269	0.387413
CC2D1B	1227.58	0.0516277	0.029315	1.76114	0.0782152	0.149688
RP11-155O18.6	5.9247	0.294007	0.143906	2.04305	0.0410473	0.0879375
PLA2G12AP1	3.74743	-0.0742107	0.171349	-0.433097	0.664944	0.762949
ORC1	265.527	0.127614	0.0710336	1.79653	0.0724109	0.140611
PRPF38A	1463.46	-0.128433	0.0288712	-4.4485	8.64717e-06	5.55541e-05
ZCCHC11	921.076	0.568418	0.0692955	8.20281	2.34826e-16	3.68504e-14
RP11-25O10.2	0.33175	0.253424	0.533079	0.475396	0.634505	0.73864
EEF1GP7	0.332076	1.48753	0.600377	2.47766	0.0132249	0.0338643
GPX7	215.687	0.12709	0.124234	1.02299	0.306313	0.435929
FAM159A	63.0136	0.66299	0.19109	3.46952	0.000521393	0.00204673
COA7	301.164	-0.0292364	0.0597182	-0.489573	0.624436	0.730372
NDUFS5P3	0.0553219	0.491878	1.86402	0.263881	0.791872	NA
RN7SL62P	0	NA	NA	NA	NA	NA
ZYG11B	995.715	0.0362547	0.0520256	0.696862	0.485889	0.611976
RNU2-30P	0.0935307	0.320719	1.23821	0.259018	0.795621	NA
RP11-159C21.4	26.5793	0.00885794	0.11071	0.08001	0.936229	0.958693
RNU6-969P	0.366698	0.868417	0.53347	1.62786	0.103554	0.187551
ZYG11A	16.4897	0.612937	0.129493	4.73335	2.20843e-06	1.67678e-05
RP4-631H13.2	0.140624	0.163442	0.983819	0.16613	0.868055	NA
ECHDC2	1643.05	-0.273446	0.0622107	-4.39548	1.10526e-05	6.88624e-05
RP4-631H13.6	19.1286	0.428235	0.17937	2.38744	0.016966	0.0418348
RP4-631H13.4	0.272504	-0.160473	0.695818	-0.230625	0.817606	0.878245
SCP2	4738.78	-0.458389	0.0571866	-8.01567	1.09536e-15	1.29986e-13
MIR1273F	0.0850897	0.547461	1.46846	0.372813	0.709288	NA
MIR5095	0	NA	NA	NA	NA	NA
MIR1273G	0.0317099	0.32534	2.53924	0.128125	0.89805	NA
RP4-631H13.5	0.0231471	0.269829	2.91294	0.0926313	0.926196	NA
RP11-334A14.2	1.40993	0.258442	0.333673	0.774537	0.438614	0.568227
TUBBP10	0.313673	0.323997	0.546859	0.59247	0.553536	0.671193
PODN	381.998	0.0642223	0.0988369	0.64978	0.515834	0.638503
RP11-334A14.5	0	NA	NA	NA	NA	NA
HIGD1AP11	0	NA	NA	NA	NA	NA
SLC1A7	18.7446	-0.52278	0.174267	-2.99989	0.0027008	0.00866895
RP11-334A14.8	0.765553	-1.09495	0.384329	-2.84899	0.00438588	0.0131453
CPT2	1088.66	-0.393532	0.0647676	-6.07606	1.23168e-09	2.32854e-08
RP5-1024G6.2	0	NA	NA	NA	NA	NA
C1orf123	676.409	-0.194564	0.0535412	-3.63391	0.000279156	0.00117842
RP5-1024G6.7	0.559841	0.630123	0.482142	1.30693	0.191238	0.303666
MAGOH	648.759	-0.287383	0.0621222	-4.62609	3.72627e-06	2.66139e-05
RP5-1024G6.5	6.59654	0.173759	0.144967	1.19861	0.230679	0.351619
RP5-1024G6.8	97.8134	0.332522	0.0986583	3.37044	0.000750473	0.00283144
LRP8	386.352	0.644679	0.109972	5.8622	4.56764e-09	7.37936e-08
RP4-784A16.1	0.0171397	0.326386	2.91295	0.112047	0.910786	NA
RP4-784A16.2	0.618374	1.30663	0.422285	3.09418	0.00197355	0.00661326
RP4-784A16.3	0.776956	0.0791704	0.495568	0.159757	0.873073	0.91737
RP4-784A16.4	0.827211	1.2604	0.378492	3.33006	0.000868281	0.00322175
RP4-784A16.5	3.72069	1.03337	0.212085	4.87242	1.1024e-06	9.08292e-06
RP11-117D22.1	0.0318224	0.381874	2.91295	0.131095	0.8957	NA
RP11-117D22.2	8.50827	0.561455	0.231696	2.42324	0.0153826	0.0384798
SLC25A3P1	0.0172657	0.382942	2.91296	0.131461	0.89541	NA
DMRTB1	0	NA	NA	NA	NA	NA
GLIS1	49.4142	0.190545	0.135371	1.40758	0.159255	0.263707
RNU7-95P	0.00775578	0.382942	2.91296	0.131461	0.89541	NA
NDC1	1318.47	-0.0524086	0.0524986	-0.998285	0.318141	0.447912
SNORA58	1.28919	0.485956	0.311373	1.56069	0.118597	0.208868
AL049745.1	0.0677141	0.322507	1.50198	0.214721	0.829985	NA
RP4-654H19.2	0.0276668	0.326386	2.91295	0.112047	0.910786	NA
YIPF1	952.871	-0.184069	0.0377478	-4.87627	1.08108e-06	8.94305e-06
DIO1	5.28944	0.302749	0.145468	2.08121	0.0374146	0.0813382
HSPB11	392.641	-0.0336228	0.0609107	-0.552002	0.580947	0.693847
LRRC42	558.694	-0.157559	0.0427768	-3.6833	0.000230237	0.000998621
HNRNPA3P12	6.63347	-0.143631	0.131554	-1.09181	0.274918	0.401325
LDLRAD1	1.06508	-0.418483	0.345041	-1.21285	0.225186	0.345113
AL353898.1	0.0527739	0.268842	2.08828	0.128738	0.897565	NA
RP4-758J24.5	106.833	-0.498974	0.0804354	-6.20341	5.52525e-10	1.14209e-08
TMEM59	9034.35	-0.390403	0.0542626	-7.1947	6.25998e-13	3.0017e-11
AL353898.2	14.1095	0.160316	0.128945	1.24329	0.21376	0.33128
TCEANC2	277.122	0.127371	0.0435477	2.92485	0.00344618	0.0106541
MIR4781	0.0141886	0.214342	2.91294	0.0735826	0.941343	NA
RP4-758J24.4	0.354925	0.20257	0.541303	0.374226	0.708236	0.796072
AL353898.3	15.2032	-0.312868	0.111429	-2.80777	0.00498859	0.0146574
AL161915.1	42.1774	0.0419025	0.0713083	0.587624	0.556784	0.673671
CDCP2	2.22354	0.402526	0.257865	1.561	0.118525	0.208785
RP11-446E24.4	0.839762	-0.0674872	0.36023	-0.187345	0.851391	0.901584
AL357673.1	109.754	-0.109489	0.0797483	-1.37293	0.169773	0.276885
CYB5RL	120.114	0.273499	0.0906343	3.01761	0.00254773	0.00823691
MRPL37	1696.68	-0.345573	0.0524861	-6.58407	4.57728e-11	1.28953e-09
SSBP3	2030.29	-0.265954	0.0396439	-6.70858	1.96529e-11	6.09351e-10
SSBP3-AS1	8.88759	0.471675	0.15167	3.10988	0.00187163	0.00630567
RP5-997D24.3	0.808711	1.08624	0.412535	2.63309	0.00846117	0.0231301
RP4-705F19.1	0.0122225	0.214342	2.91294	0.0735826	0.941343	NA
AC099796.1	0.0197418	0.326386	2.91295	0.112047	0.910786	NA
RP5-866L20.1	0.0231935	0.269829	2.91294	0.0926313	0.926196	NA
RP5-866L20.2	0	NA	NA	NA	NA	NA
HNRNPA1P63	0.0892168	-0.0392291	1.24839	-0.0314238	0.974932	NA
ACOT11	816.392	-0.486395	0.0915406	-5.31343	1.07578e-07	1.16552e-06
FAM151A	37.8201	-0.714081	0.120437	-5.92909	3.04626e-09	5.16018e-08
RP11-240D10.4	0.444041	-1.21669	0.509691	-2.38712	0.0169808	0.0418651
MROH7-TTC4	2.07871	-0.975248	0.277059	-3.52001	0.000431536	0.00173087
MROH7	21.7329	-0.563309	0.157762	-3.57062	0.000356141	0.00146297
TTC4	42.9249	0.0318502	0.0540138	0.589668	0.555414	0.672655
PARS2	181.785	-0.363347	0.0616286	-5.89575	3.7298e-09	6.14923e-08
TTC22	2265.17	-0.289711	0.108267	-2.67588	0.00745324	0.0207129
RP11-67L3.2	4.00986	0.387953	0.252638	1.53561	0.124635	0.217171
C1orf177	46.5267	-0.21301	0.1678	-1.26942	0.20429	0.319849
DHCR24	7370.98	-0.266352	0.0943614	-2.82267	0.00476249	0.0140834
RP11-67L3.5	1.02708	-0.192134	0.308519	-0.622764	0.53344	0.65394
RP11-67L3.4	3.5857	-0.276851	0.194059	-1.42663	0.153687	0.256364
TMEM61	94.5511	-0.732379	0.115748	-6.32738	2.49361e-10	5.67731e-09
RP11-12C17.2	0	NA	NA	NA	NA	NA
BSND	0.65422	-0.89591	0.45124	-1.98544	0.0470955	0.0986025
PCSK9	1102.28	0.120921	0.160118	0.755197	0.450131	0.579437
USP24	2110.96	0.277211	0.0559223	4.95707	7.15657e-07	6.18537e-06
RP11-101C11.1	0.168189	0.822204	0.933215	0.881045	0.378294	NA
GYG1P3	0.0421183	0.155809	2.14916	0.0724976	0.942206	NA
MIR4422	0	NA	NA	NA	NA	NA
GOT2P1	0.0132368	0.382942	2.91296	0.131461	0.89541	NA
RP4-633H17.2	0	NA	NA	NA	NA	NA
RN7SKP291	0	NA	NA	NA	NA	NA
RNU6-830P	0	NA	NA	NA	NA	NA
RP11-466L17.1	0.688412	0.0622282	0.417793	0.148945	0.881597	0.9228
RP11-90C4.1	0.050755	0.211307	2.10314	0.100472	0.91997	NA
RP11-90C4.2	0.0545291	0.276586	1.68413	0.164231	0.869549	NA
PIGQP1	0.0087212	0.270898	2.91295	0.0929979	0.925905	NA
RP11-90C4.3	0.0879349	0.433501	1.47342	0.294214	0.768594	NA
RP1-158P9.1	0.275604	0.197965	0.60003	0.329925	0.741457	0.820993
RP4-710M16.1	0.491441	0.108239	0.469792	0.230397	0.817783	0.878316
RP11-504A18.1	3.11461	-0.214327	0.203225	-1.05463	0.291594	0.419964
AC119674.1	0.0172662	0.326386	2.91295	0.112047	0.910786	NA
RP4-710M16.2	1.24599	0.130738	0.299013	0.437232	0.661943	0.760809
PPAP2B	1686.88	0.115836	0.0673304	1.72041	0.0853584	0.160692
RPL21P23	0.210225	0.180895	0.765314	0.236367	0.813148	NA
RP11-377K22.3	0.206697	0.0864962	0.790501	0.109419	0.91287	NA
RP11-377K22.2	0.148147	0.0343103	0.980868	0.0349796	0.972096	NA
PRKAA2	333.505	-0.0189713	0.170345	-0.11137	0.911323	0.942965
C1orf168	24.603	-0.721694	0.219647	-3.28569	0.00101732	0.00370884
RP11-378I13.1	0.437503	-0.0818718	0.551211	-0.148531	0.881924	0.922967
C8A	0.277219	0.340321	1.07499	0.316581	0.751562	0.828677
C8B	0.208097	-0.0779203	1.10244	-0.0706797	0.943653	NA
RP5-1103B4.3	0	NA	NA	NA	NA	NA
AL161740.1	0	NA	NA	NA	NA	NA
DAB1	22.951	0.70091	0.167327	4.18886	2.8036e-05	0.000156605
RP6-102O10.1	0.0546647	0.324371	1.86197	0.174209	0.861702	NA
RPS20P5	0.0397104	0.493917	2.91296	0.169559	0.865357	NA
AL137855.1	0.0353891	0.381875	2.88433	0.132397	0.894671	NA
DAB1-AS1	0.124906	0.324412	1.05249	0.308234	0.757905	NA
HNRNPA1P6	0.119485	0.433624	1.31381	0.330051	0.741361	NA
RPS26P15	2.4507	0.220421	0.28049	0.785841	0.43196	0.562238
RP11-393I23.4	0.0645955	0.322503	1.50907	0.21371	0.830773	NA
RP11-393I23.3	0	NA	NA	NA	NA	NA
RP11-414C16.1	0.158219	0.147241	0.974806	0.151046	0.879939	NA
OMA1	549.418	-0.130285	0.0454625	-2.86578	0.00415984	0.0125563
RP4-592A1.4	0.248298	-0.0426681	0.700182	-0.0609386	0.951408	NA
RN7SL713P	0	NA	NA	NA	NA	NA
TACSTD2	178.282	0.653415	0.240128	2.72111	0.00650637	0.0183992
RP4-592A1.2	8.08961	0.341739	0.201798	1.69347	0.090367	0.168192
MYSM1	1404.8	0.213829	0.0715563	2.98827	0.00280566	0.00894719
AL136985.1	0.41096	0.613095	0.53566	1.14456	0.252392	0.376522
JUN	3909.67	-0.0287153	0.131625	-0.218159	0.827305	0.88478
LINC01135	4.69868	-0.00936702	0.150459	-0.0622564	0.950359	0.96825
RP11-63G10.3	1.76133	0.0034601	0.25178	0.0137426	0.989035	0.992616
RP11-63G10.2	0.18664	0.505395	0.697516	0.724563	0.46872	NA
RP4-794H19.1	25.1887	-0.649211	0.109109	-5.95009	2.67991e-09	4.62638e-08
PHBP3	0.233486	-0.229164	0.576791	-0.397308	0.691141	NA
RP4-794H19.4	10.4767	0.461066	0.139178	3.31277	0.000923784	0.0034013
RP11-145M4.1	0.485546	1.34604	0.422156	3.18849	0.00143017	0.00500448
RP11-145M4.2	1.30628	0.728212	0.298272	2.44144	0.014629	0.0368997
RP11-145M4.3	3.62722	0.37036	0.198139	1.86919	0.0615969	0.12316
RP11-470E16.1	1.15578	0.236161	0.327623	0.72083	0.471014	0.598598
RP11-467C18.1	0.953392	-0.83593	0.434288	-1.92483	0.0542508	0.110867
FGGY	184.562	-0.282334	0.0585146	-4.82502	1.39989e-06	1.12503e-05
MIR4711	0.0264959	0.269829	2.91294	0.0926313	0.926196	NA
RP4-782L23.2	0.782349	0.188123	0.375074	0.501562	0.615975	0.723536
RP4-782L23.1	1.89891	-0.0745679	0.256237	-0.291012	0.771042	0.842889
HOOK1	1701.09	-0.150413	0.0931994	-1.61388	0.106553	0.191888
CYP2J2	756.315	-0.804867	0.115126	-6.99119	2.72564e-12	1.08076e-10
RN7SL475P	0	NA	NA	NA	NA	NA
C1orf87	0.146195	0.54257	1.31523	0.41253	0.679951	NA
PGBD4P8	0.0762624	0.109333	1.80149	0.0606901	0.951606	NA
RP11-575B7.3	0	NA	NA	NA	NA	NA
RP11-776H12.1	3.68073	-0.309521	0.26974	-1.14748	0.251183	0.375262
RP11-436K8.1	4.67631	0.00905268	0.180106	0.0502632	0.959913	0.974152
NFIA	830.393	-0.0489062	0.0405542	-1.20595	0.227838	0.348251
RP4-668G5.1	1.48014	1.07305	0.301205	3.56251	0.000367323	0.00150403
AC096534.1	0.0319774	0.331451	2.53609	0.130694	0.896018	NA
RP4-802A10.1	0.736563	0.0206128	0.460749	0.0447376	0.964316	0.976962
RP5-833A20.1	0.314039	-0.515631	0.818769	-0.629763	0.528849	0.650149
AC099791.1	0	NA	NA	NA	NA	NA
RP11-430G17.1	0.277194	0.283491	0.520808	0.544329	0.586215	0.698117
TM2D1	603.326	-0.110493	0.0334902	-3.29925	0.000969452	0.00355398
RP11-430G17.3	1.74267	0.0687098	0.270447	0.25406	0.799449	0.864546
INADL	1522.67	-0.179122	0.0843052	-2.12468	0.033613	0.0743824
RNU6-414P	0.1377	0.655915	1.05087	0.624162	0.532521	NA
RNU6-1177P	0.0402996	0.0426803	2.16154	0.0197453	0.984247	NA
LAMTOR5P1	0.157936	0.125134	0.931953	0.134271	0.893188	NA
RN7SL180P	0.234692	-0.581032	0.673002	-0.863344	0.387948	NA
MIR3116-2	0.0368596	0.549418	2.4836	0.221218	0.824922	NA
PIGPP2	0	NA	NA	NA	NA	NA
RPS15AP7	0.0160286	0.326386	2.91295	0.112047	0.910786	NA
L1TD1	583.696	0.36684	0.173059	2.11974	0.0340278	0.0751138
RP5-1155K23.4	1.0245	0.215209	0.362332	0.593956	0.552541	0.670529
KANK4	39.9604	-0.31413	0.205064	-1.53186	0.125556	0.218477
RNU6-371P	0	NA	NA	NA	NA	NA
USP1	1461.54	0.0759115	0.0369667	2.05351	0.0400229	0.0860896
DOCK7	1072.97	0.0227087	0.0743329	0.3055	0.759985	0.834812
RP11-293K19.1	0.0981621	0.54658	1.233	0.443294	0.657553	NA
ANGPTL3	2.14163	-0.304206	0.257167	-1.18292	0.236843	0.358781
AL138847.1	0.865344	-0.418544	0.385275	-1.08635	0.277323	0.404049
RP5-849H19.2	0.338006	0.36038	0.589596	0.611232	0.541046	0.661053
RP11-230B22.1	10.2469	-0.457985	0.145603	-3.14543	0.00165842	0.00568133
ATG4C	407.116	0.131924	0.0479353	2.75212	0.005921	0.0169826
RP4-771M4.3	0.48676	0.920089	0.419267	2.19452	0.0281981	0.0640848
RP4-771M4.2	0.0783746	0.332035	1.48036	0.224293	0.822529	NA
RP11-5P4.1	0	NA	NA	NA	NA	NA
RP11-5P4.2	0	NA	NA	NA	NA	NA
RP11-5P4.3	0	NA	NA	NA	NA	NA
RP11-335E6.2	0.0306247	0.325339	2.55238	0.127465	0.898572	NA
RP11-335E6.4	0.0645361	0.324379	1.82666	0.177581	0.859052	NA
RNA5SP49	0	NA	NA	NA	NA	NA
LINC00466	0.196607	0.0508405	0.777189	0.0654159	0.947843	NA
RP11-335E6.3	0.0155451	0.214342	2.91294	0.0735826	0.941343	NA
AL138935.1	0	NA	NA	NA	NA	NA
RP4-792G4.2	4.71368	0.0197862	0.197968	0.0999464	0.920387	0.948891
FOXD3	16.9828	0.171095	0.167196	1.02332	0.306157	0.435776
RP4-792G4.3	0.0186304	0.43843	2.91296	0.15051	0.880362	NA
ALG6	484.959	-0.0373459	0.0315465	-1.18384	0.236478	0.358372
ITGB3BP	317.398	-0.0808348	0.0567593	-1.42417	0.154398	0.257255
EFCAB7	144.561	0.155814	0.0509909	3.05573	0.00224516	0.00738757
RN7SL488P	0.0782485	0.547378	1.79879	0.304303	0.760897	NA
RNU7-123P	0.633058	0.640378	0.404745	1.58218	0.113609	0.201992
DLEU2L	3.85316	0.623743	0.204503	3.05005	0.00228806	0.0075085
PGM1	1927.75	-0.371666	0.0616075	-6.0328	1.61147e-09	2.9584e-08
RN7SL130P	3.88888	0.33208	0.182684	1.81779	0.0690969	0.135314
ROR1	189.148	0.0122949	0.082539	0.148958	0.881586	0.9228
RP4-597J3.1	0.109633	0.376377	1.13507	0.331591	0.740198	NA
CFL1P3	0.185627	0.14493	0.816913	0.177411	0.859185	NA
RNU6-809P	0.00599576	0.382942	2.91296	0.131461	0.89541	NA
RP11-24J23.2	1.04114	0.259353	0.362839	0.714787	0.474741	0.601956
UBE2U	0.242607	0.481962	0.801347	0.60144	0.547547	NA
RNU7-62P	0	NA	NA	NA	NA	NA
CACHD1	211.16	0.151834	0.0701906	2.16316	0.0305286	0.0685361
MIR4794	0	NA	NA	NA	NA	NA
RAVER2	1536.8	-0.571615	0.0945862	-6.04333	1.50968e-09	2.79799e-08
JAK1	7304.37	0.284324	0.0505696	5.62242	1.88297e-08	2.5553e-07
RP11-182I10.1	0.305483	0.736595	0.744472	0.989418	0.322458	0.452214
RP11-182I10.2	0.460594	0.544097	0.560159	0.971327	0.331386	0.461628
RP11-182I10.3	7.49551	0.289846	0.16554	1.75092	0.0799604	0.15233
SLC2A3P2	1.46344	0.249129	0.289389	0.860878	0.389305	0.520831
RP4-535B20.4	1.2039	0.132958	0.322574	0.412179	0.680208	0.774864
RNU6-1176P	0.0934582	0.546508	1.34384	0.406678	0.684245	NA
MIR3671	4.19653	0.421127	0.174773	2.40956	0.0159718	0.0397308
MIR101-1	0.0399772	0.437383	2.45454	0.178194	0.858571	NA
RP4-535B20.1	0.596472	0.78723	0.419006	1.8788	0.0602717	0.120998
RP4-535B20.2	0	NA	NA	NA	NA	NA
MRPS21P1	0.0717326	0.211391	1.80473	0.117132	0.906756	NA
AK4	751.985	-0.0823918	0.11231	-0.733609	0.463187	0.591421
RP4-700A9.1	0.0586297	0.0981962	2.06535	0.0475446	0.962079	NA
DNAJC6	103.13	0.118561	0.120862	0.980967	0.326609	0.456522
RP5-1044H5.1	0.134059	0.542694	1.22283	0.443802	0.657186	NA
COX6CP13	0.12534	0.38672	1.13291	0.341351	0.732839	NA
RNU2-15P	0	NA	NA	NA	NA	NA
LEPR	254.745	0.423952	0.0804683	5.26856	1.37502e-07	1.45297e-06
LEPROT	2699.26	0.00369344	0.0330425	0.111778	0.910999	0.942738
RP4-630A11.3	0.962812	-0.106635	0.358465	-0.297478	0.766102	0.83914
RP11-430H12.2	0.152499	0.00345174	0.935096	0.00369132	0.997055	NA
RN7SL854P	0.0117259	0.382942	2.91296	0.131461	0.89541	NA
PDE4B	1294.24	0.765364	0.143638	5.32841	9.90744e-08	1.08587e-06
RP11-397C12.1	0.0762385	0.603904	1.79703	0.336057	0.736828	NA
RNU4-88P	0.00689215	0.270898	2.91295	0.0929979	0.925905	NA
SGIP1	327.737	0.806327	0.138441	5.82431	5.73478e-09	8.9834e-08
MIR3117	0.317397	0.46256	0.69538	0.66519	0.505929	0.629505
AL139147.1	1.30328	1.37375	0.324719	4.23058	2.33093e-05	0.000133202
AL354978.1	0.143259	0.59913	0.860917	0.69592	0.486479	NA
TCTEX1D1	22.2702	0.186367	0.134306	1.38763	0.16525	0.271399
INSL5	1256.5	-0.761765	0.227047	-3.3551	0.000793358	0.00297453
WDR78	111.009	-0.577945	0.136259	-4.24153	2.21997e-05	0.000127568
RP11-342H21.2	0.0683641	0.153777	1.81925	0.0845274	0.932637	NA
MIER1	1904.09	-0.124799	0.0507689	-2.45819	0.0139641	0.0354912
SLC35D1	2980.7	-0.310998	0.0835843	-3.72077	0.00019862	0.000876703
C1orf141	0.856343	0.0760834	0.366889	0.207375	0.835717	0.890514
SNORA31	18.3567	-0.0454642	0.0990642	-0.458937	0.646279	0.74828
IL23R	42.8552	-0.138853	0.116336	-1.19355	0.232652	0.354039
RNU6-586P	0	NA	NA	NA	NA	NA
AL109843.1	0.0248769	0.43843	2.91296	0.15051	0.880362	NA
RNU4ATAC4P	0.0697651	0.491923	1.64041	0.299878	0.76427	NA
RP4-763G1.1	0.185087	0.0340784	0.807358	0.0422098	0.966331	NA
IL12RB2	69.4471	0.5596	0.122068	4.58434	4.55429e-06	3.18438e-05
SERBP1	7572.33	-0.0688261	0.0315636	-2.18055	0.0292166	0.066022
RNU6-387P	1.57413	0.239414	0.282163	0.848495	0.396162	0.527715
RP4-763G1.2	0.00611127	0.270898	2.91295	0.0929979	0.925905	NA
RNU6-1031P	0	NA	NA	NA	NA	NA
RP11-393N21.1	0.0178885	0.326386	2.91295	0.112047	0.910786	NA
RN7SL392P	0	NA	NA	NA	NA	NA
HNRNPCP9	0.0192326	0.43843	2.91296	0.15051	0.880362	NA
GADD45A	678.407	-0.0356792	0.0673807	-0.529516	0.596447	0.707137
GNG12	5635.68	-0.228436	0.069353	-3.29382	0.000988366	0.00361568
RNU7-80P	0.0678823	-0.207606	1.65909	-0.125132	0.900419	NA
GNG12-AS1	26.5505	-0.362815	0.114962	-3.15595	0.00159975	0.00551181
RP4-609E1.2	0.0716506	0.209267	1.81421	0.115349	0.908169	NA
DIRAS3	19.6425	-0.239673	0.115042	-2.08335	0.0372194	0.0810261
ARL5AP3	0.863891	0.0601008	0.353683	0.169928	0.865066	0.911309
AL157407.1	0.0498009	0.379899	1.70075	0.223372	0.823246	NA
WLS	2146.49	-0.229127	0.0538865	-4.25203	2.1184e-05	0.000122402
CTBP2P8	5.56286	-0.109135	0.178732	-0.610604	0.541462	0.66139
MIR1262	0.0901714	0.205318	1.48187	0.138553	0.889803	NA
RPS7P4	2.71244	0.129944	0.232755	0.558285	0.57665	0.690089
COX6B1P7	0	NA	NA	NA	NA	NA
TCEB1P18	0.0210652	0.326386	2.91295	0.112047	0.910786	NA
RP5-1033K19.2	0	NA	NA	NA	NA	NA
RPE65	9.18466	0.155177	0.247752	0.62634	0.531092	0.652153
DEPDC1	403.672	0.0589017	0.0787811	0.747662	0.454664	0.583237
RP4-694A7.2	7.86479	0.777695	0.219504	3.54297	0.000395652	0.0016043
RP4-694A7.4	2.20661	-0.205826	0.225203	-0.913958	0.360739	0.492391
TXNP2	0	NA	NA	NA	NA	NA
RP11-424D14.1	0.0140781	0.214342	2.91294	0.0735826	0.941343	NA
RP11-74K19.1	0.0090141	0.382942	2.91296	0.131461	0.89541	NA
RP3-380B4.1	0	NA	NA	NA	NA	NA
LRRC7	29.6507	0.367517	0.106886	3.4384	0.000585172	0.00227142
RP11-379C1.1	0.0208366	0.214342	2.91294	0.0735826	0.941343	NA
RN7SL538P	0.0413398	0.268797	2.4471	0.109843	0.912534	NA
PIN1P1	0.03011	0.326386	2.91295	0.112047	0.910786	NA
RP11-181B18.1	0.0388231	0.269833	2.84099	0.0949785	0.924332	NA
LRRC40	452.913	0.0861792	0.0358207	2.40585	0.0161351	0.0400795
RN7SL242P	0.0533449	0.32437	1.86727	0.173714	0.86209	NA
SRSF11	4818.97	0.185413	0.0368586	5.0304	4.89458e-07	4.4581e-06
RP4-677H15.4	0.383506	0.835107	0.580976	1.43742	0.150599	0.25225
ANKRD13C	831.946	-0.00771742	0.0342068	-0.22561	0.821505	0.88086
HHLA3	99.541	-0.096156	0.0703251	-1.36731	0.171529	0.279196
RP11-180O5.2	1.91222	1.01426	0.255051	3.97671	6.98763e-05	0.000349912
CTH	181.994	-0.322893	0.0731865	-4.41193	1.02455e-05	6.44054e-05
RP11-42O15.3	6.39836	-0.675919	0.159195	-4.24585	2.17765e-05	0.000125464
RP11-42O15.2	0.0218691	0.381874	2.91295	0.131095	0.8957	NA
CASP3P1	0.0241048	0.157784	2.91293	0.0541669	0.956802	NA
RP5-952N6.1	0.00665826	0.270898	2.91295	0.0929979	0.925905	NA
RP11-99H8.1	0	NA	NA	NA	NA	NA
PTGER3	81.6994	0.511968	0.132333	3.86879	0.000109378	0.000518757
RP3-333A15.1	0.181793	0.156621	0.840431	0.186358	0.852164	NA
RP3-333A15.2	0.800697	-0.271409	0.466646	-0.581617	0.560825	0.677293
ZRANB2-AS1	8.89304	-0.12335	0.13635	-0.904653	0.365649	0.497389
ZRANB2	2737.12	0.129257	0.0396952	3.25623	0.00112902	0.00406508
MIR186	27.2974	0.465533	0.128785	3.61481	0.000300565	0.00125662
ZRANB2-AS2	5.45442	-0.28649	0.205268	-1.39569	0.162808	0.268163
AL360297.1	0	NA	NA	NA	NA	NA
RP11-386O9.2	0.384977	0.183217	0.587581	0.311816	0.75518	0.831278
RP11-115M14.1	0.0340907	0.165693	2.91282	0.0568839	0.954638	NA
NEGR1	386.475	-0.0229632	0.0742597	-0.309229	0.757147	0.832757
RP11-82L20.1	0.0342114	0.155704	2.91119	0.0534847	0.957346	NA
RP11-175G14.2	0.00926515	0.270898	2.91295	0.0929979	0.925905	NA
NEGR1-IT1	0.0574458	0.211261	2.34261	0.090182	0.928143	NA
GDI2P2	5.73794	0.147132	0.151499	0.971171	0.331463	0.461703
RPL31P12	0.302223	-0.593656	0.668144	-0.888514	0.374264	0.506355
RNU6-1246P	0	NA	NA	NA	NA	NA
RP4-660H19.1	0.074773	0.209188	2.01509	0.103811	0.917319	NA
RP11-262K1.1	0	NA	NA	NA	NA	NA
KRT8P21	0.0424832	0.155809	2.14675	0.0725793	0.942141	NA
RN7SKP19	0	NA	NA	NA	NA	NA
RP4-598G3.1	0.00715764	0.270898	2.91295	0.0929979	0.925905	NA
RP4-788P17.1	0	NA	NA	NA	NA	NA
RNA5SP50	0	NA	NA	NA	NA	NA
RNU4ATAC8P	0.00726286	0.382942	2.91296	0.131461	0.89541	NA
LRRIQ3	18.2432	0.511869	0.136265	3.75644	0.00017235	0.000773478
FPGT	494.989	-0.118792	0.0469249	-2.53152	0.0113569	0.0297399
FPGT-TNNI3K	13.1751	0.389022	0.141379	2.75163	0.0059299	0.0170007
TNNI3K	0.881525	-0.0292337	0.362197	-0.0807122	0.935671	0.958299
RP11-439H8.4	0.0732401	0.26695	1.63195	0.163577	0.870064	NA
RP4-650F12.2	0.54069	-0.641188	0.504819	-1.27013	0.204037	0.319543
LRRC53	4.48145	-0.206037	0.237746	-0.866626	0.386147	0.517782
C1orf173	7.898	0.398412	0.18583	2.14395	0.0320365	0.0713871
RP4-612J11.1	0.138453	-0.00414706	0.993356	-0.0041748	0.996669	NA
RP11-17E13.2	4.19037	0.429225	0.21659	1.98174	0.0475089	0.0993041
CRYZ	637.537	0.115635	0.0727503	1.58948	0.111953	0.199585
TYW3	554.994	0.043042	0.0364907	1.17953	0.238186	0.360217
RP11-93N20.1	0	NA	NA	NA	NA	NA
RP11-510C10.4	0.030142	0.381874	2.91295	0.131095	0.8957	NA
RP11-510C10.2	0.01277	0.382942	2.91296	0.131461	0.89541	NA
LHX8	0.332768	1.46112	0.76979	1.89808	0.0576855	0.116665
RP11-510C10.3	0.0390351	0.213307	2.46299	0.0866052	0.930985	NA
RNU6-622P	0	NA	NA	NA	NA	NA
SLC44A5	103.789	-0.549125	0.352891	-1.55607	0.11969	0.210288
RP11-87O11.1	0	NA	NA	NA	NA	NA
RNU6-503P	0	NA	NA	NA	NA	NA
RP4-595K12.1	0.0773691	0.153788	1.79396	0.0857255	0.931685	NA
RP4-595K12.2	0.203936	0.157315	0.733904	0.214353	0.830272	NA
RP4-682C21.5	0.300844	0.44697	0.566183	0.789446	0.429852	0.560285
ACADM	1437.97	-0.156937	0.0545482	-2.87703	0.00401436	0.0121801
RP4-682C21.2	14.9354	0.387293	0.114313	3.388	0.000704043	0.00267832
RABGGTB	1554.23	-0.117652	0.0429889	-2.73681	0.00620389	0.0176634
SNORD45C	0	NA	NA	NA	NA	NA
SNORD45A	0	NA	NA	NA	NA	NA
SNORD45B	0	NA	NA	NA	NA	NA
MSH4	5.50545	0.111298	0.155907	0.713877	0.475303	0.602392
AL445464.1	0.0599545	0.22112	1.84216	0.120033	0.904457	NA
ASB17	0.0270148	0.493918	2.91296	0.169559	0.865357	NA
RP11-550H2.1	0	NA	NA	NA	NA	NA
RP11-550H2.2	0.0547526	-0.00897807	1.86154	-0.00482293	0.996152	NA
ST6GALNAC3	104.45	0.0274778	0.0735118	0.373788	0.708562	0.796276
RP11-335E14.1	0.0291512	0.381874	2.91295	0.131095	0.8957	NA
RP5-1102E8.3	0.460151	0.433369	0.468257	0.925493	0.354709	0.486059
TPI1P1	33.6013	0.282104	0.165097	1.70872	0.0875024	0.163878
AC104458.1	0	NA	NA	NA	NA	NA
RNU6-161P	0	NA	NA	NA	NA	NA
RP11-415A20.1	0.0108734	0.330619	2.91295	0.1135	0.909635	NA
ST6GALNAC5	65.3645	0.533477	0.116726	4.57033	4.86966e-06	3.37288e-05
AC096951.1	0	NA	NA	NA	NA	NA
RP4-564M11.2	1.65617	0.405647	0.28062	1.44554	0.148306	0.249103
PIGK	933.812	0.0544845	0.033638	1.61973	0.10529	0.190156
RP4-706A16.3	78.0421	0.176156	0.150849	1.16777	0.242901	0.365653
RP11-363H12.1	0.249219	0.205788	0.665797	0.309085	0.757257	NA
AK5	16.8978	0.0907653	0.124582	0.728558	0.466272	0.594411
RP11-375A5.1	0.00715764	0.270898	2.91295	0.0929979	0.925905	NA
AC095030.1	0.0170344	0.43843	2.91296	0.15051	0.880362	NA
RNU7-8P	0.00529121	0.270898	2.91295	0.0929979	0.925905	NA
ZZZ3	917.577	0.108263	0.0351674	3.07851	0.0020804	0.00691789
RNA5SP20	0.0884041	-0.0169075	1.77197	-0.00954166	0.992387	NA
RN7SL370P	0.194864	0.255757	0.828766	0.3086	0.757626	NA
USP33	1972.83	0.101923	0.0403675	2.52488	0.0115738	0.0302193
RP4-706L14.2	0.0306429	0.157784	2.91293	0.0541669	0.956802	NA
FAM73A	470.297	0.204137	0.0861208	2.37036	0.0177709	0.0434621
RNA5SP21	0.00689215	0.270898	2.91295	0.0929979	0.925905	NA
RP11-181C21.4	9.0478	0.772654	0.184296	4.19245	2.75952e-05	0.000154352
NSRP1P1	0.739361	0.894894	0.405827	2.20511	0.0274462	0.062639
HSPE1P25	0.178729	0.597821	0.782836	0.763661	0.445069	NA
NEXN-AS1	4.07281	0.324082	0.16754	1.93435	0.05307	0.108812
NEXN	299.744	0.382086	0.076785	4.97605	6.48939e-07	5.68921e-06
FUBP1	2781.22	0.18513	0.0342353	5.40758	6.3882e-08	7.3765e-07
DNAJB4	467.975	0.151907	0.058093	2.61489	0.00892557	0.0242011
GIPC2	702.56	-0.482545	0.0917053	-5.26191	1.42568e-07	1.4993e-06
RP11-386I14.4	4.3259	0.357897	0.184226	1.9427	0.0520522	0.107071
RP11-386I14.2	6.01518	-0.55532	0.151971	-3.65411	0.000258074	0.00110055
RNU6-1102P	0.0715214	0.603902	1.81004	0.33364	0.738652	NA
RP11-386I14.3	0.368578	-0.560394	0.46571	-1.20331	0.228856	0.349454
RNA5SP22	0.042288	0.325323	2.80638	0.115923	0.907714	NA
RNFT1P2	1.42083	0.0416434	0.303163	0.137363	0.890744	0.929131
RP11-183M13.1	2.15072	0.437008	0.279899	1.56131	0.118452	0.208712
PTGFR	348.205	0.681782	0.117633	5.79585	6.79774e-09	1.04695e-07
RP11-472F19.1	0.0437809	0.437385	2.42273	0.180534	0.856733	NA
RNA5SP23	0	NA	NA	NA	NA	NA
IFI44L	247.844	0.385558	0.16677	2.31192	0.0207822	0.0495557
IFI44	413.011	0.186812	0.105389	1.77261	0.0762941	0.146811
RP4-641G12.3	0.455502	0.259648	0.478968	0.542099	0.58775	0.699541
AC104837.1	0	NA	NA	NA	NA	NA
RP4-641G12.4	0.755101	-0.0923537	0.383114	-0.241061	0.809508	0.872102
ELTD1	545.982	0.585653	0.095361	6.14143	8.17837e-10	1.61753e-08
PSAT1P3	0.68696	1.38982	0.435011	3.19491	0.00139872	0.0049084
AC093430.1	0.0119278	0.382942	2.91296	0.131461	0.89541	NA
RP4-726F1.1	0	NA	NA	NA	NA	NA
ADH5P2	0.057686	0.491915	1.67401	0.293855	0.768869	NA
RP11-339A11.1	0	NA	NA	NA	NA	NA
RP11-339A11.2	0	NA	NA	NA	NA	NA
[truncated: 53,884 more rows]

## Sheet: Up GO Biological process 2021
GO term analysis of genes upregulated in the upper quartile (High splicing noise patients) when compared to the lower quartile (Low splicing noise patients)
Term	Overlap	P-value	Genes
extracellular structure organization (GO:0043062)	50/216	8.33892e-06	ITGAM;SERPINE1;TNC;LAMC2;FGF2;MMP21;ICAM1;COMP;ADAMTS4;MMP25;ADAMTS3;ADAMTSL2;KDR;ITGAX;COL10A1;TNR;ADAMTS6;MMP7;ITGA4;VWF;MMP1;MMP3;TEX14;MMP8;HSPG2;MMP9;MMP10;MMP12;MMP13;COL4A1;COL4A4;ADAM12;COL4A3;COL8A1;COL6A3;ITGA5;DDR2;LAMA5;COL15A1;LAMA3;ADAMTS12;COL19A1;ADAMTS16;ACAN;SPP1;COL22A1;SMOC1;COL5A3;COL7A1;FBN1
external encapsulating structure organization (GO:0045229)	49/217	2.06673e-05	ITGAM;SERPINE1;TNC;LAMC2;FGF2;MMP21;ICAM1;COMP;ADAMTS4;MMP25;ADAMTS3;ADAMTSL2;KDR;ITGAX;COL10A1;TNR;ADAMTS6;MMP7;ITGA4;VWF;MMP1;MMP3;MMP8;HSPG2;MMP9;MMP10;MMP12;MMP13;COL4A1;COL4A4;ADAM12;COL4A3;COL8A1;COL6A3;ITGA5;DDR2;LAMA5;COL15A1;LAMA3;ADAMTS12;COL19A1;ADAMTS16;ACAN;SPP1;COL22A1;SMOC1;COL5A3;COL7A1;FBN1
positive regulation of acute inflammatory response (GO:0002675)	8/15	0.000160562	IL6;IL1B;OSM;FFAR3;FFAR2;OSMR;PTGS2;TNF
regulation of neuroinflammatory response (GO:0150077)	9/19	0.000198874	IL33;IL6;SPHK1;IL1B;MMP3;MMP8;PTGS2;MMP9;TNF
negative regulation of production of molecular mediator of immune response (GO:0002701)	6/9	0.000219653	CR1;FCRL3;LILRB1;FCGR2B;TNF;CD22
inflammatory response (GO:0006954)	47/230	0.000373017	PTGFR;SERPINA3;CXCL6;IL1RN;CIITA;CXCL8;CCL3L1;TNFAIP6;FPR1;HP;PIK3CD;FPR2;MEFV;CXCL13;TNF;PIK3CG;MMP25;FUT7;CXCR2;PROK2;OLR1;NLRP3;CCL25;PTGIR;SLC11A1;GPR33;IL36G;TACR1;HSPG2;SELE;TLR1;IL1A;CXCL11;IL6;ADORA2A;KRT16;IL1B;REL;NOX4;CHI3L1;TLR10;TLR6;FCGR2B;TLR4;S100A9;S100A8;TLR2
extracellular matrix organization (GO:0030198)	57/300	0.000669601	ITGAM;COL12A1;SERPINE1;TNC;LAMC2;FGF2;MMP21;ICAM1;COMP;ADAMTS4;MMP25;ADAMTS3;ADAMTSL2;KDR;ITGAX;CYP1B1;COL10A1;TNR;ADAMTS6;MMP7;ITGA4;VWF;MMP1;MMP3;MMP8;HSPG2;MMP9;MMP10;MMP12;GREM1;MMP13;COL4A1;COL4A4;ADAM12;COL4A3;COL8A1;COL6A3;ITGA5;LCP1;DDR2;LAMA5;COL15A1;LAMA3;ADAMTS12;KLK7;COL19A1;ADAMTS16;ACAN;FLRT2;HAS3;SPP1;COL22A1;SMOC1;COL5A3;P4HA3;COL7A1;FBN1
positive regulation of nitric-oxide synthase biosynthetic process (GO:0051770)	6/11	0.000966977	FCER2;IL33;KDR;TLR9;TLR4;TLR2
negative regulation of immunoglobulin production (GO:0002638)	4/5	0.00107109	CR1;FCRL3;FCGR2B;CD22
regulation of fever generation (GO:0031620)	4/5	0.00107109	IL1B;PTGS2;TNF;PTGES
T cell proliferation (GO:0042098)	7/15	0.00117346	CADM1;TNFSF14;DOCK8;SLC11A1;LILRB1;RASGRP1;PIK3CG
regulation of interleukin-18 production (GO:0032661)	5/8	0.00119255	GBP5;CD84;NLRP12;TLR9;TLR2
positive regulation of neuroinflammatory response (GO:0150078)	6/12	0.00173104	IL33;IL6;IL1B;STAP1;MMP8;TNF
regulation of granulocyte macrophage colony-stimulating factor production (GO:0032645)	7/16	0.0018636	CD84;IL23A;CD80;IL1B;TLR9;PAEP;RASGRP1
positive regulation of interleukin-2 production (GO:0032743)	9/26	0.00298771	IL1A;PTPRC;IRF4;CD80;IL1B;PDE4B;PLCG2;CD28;CARD11
endoderm formation (GO:0001706)	11/36	0.00328367	ITGA4;COL7A1;COL12A1;LAMA3;TBX20;COL8A1;INHBA;ITGA5;MMP8;MMP9;MIXL1
endodermal cell differentiation (GO:0035987)	10/32	0.00416287	ITGA4;COL7A1;COL12A1;LAMA3;COL8A1;INHBA;ITGA5;MMP8;MMP9;MIXL1
indolalkylamine catabolic process (GO:0046218)	5/10	0.00432614	TDO2;KYNU;KMO;ACMSD;IDO1
positive regulation of granulocyte macrophage colony-stimulating factor production (GO:0032725)	6/14	0.00451167	IL23A;CD80;IL1B;TLR9;PAEP;RASGRP1
regulation of nitric-oxide synthase biosynthetic process (GO:0051769)	6/14	0.00451167	IL33;FCER2;KDR;TLR9;TLR4;TLR2
regulation of T cell proliferation (GO:0042129)	18/76	0.00477525	IL21;CR1;ARG1;CD70;CD80;LILRB1;TNFRSF13C;VTCN1;IL6;PTPRC;IL23A;IL1B;LEP;CD28;TNFSF9;TNFSF8;JAK3;IDO1
positive regulation of leukocyte activation (GO:0002696)	7/19	0.00586113	IL33;CLEC4D;WNT5A;CD226;TLR6;TLR4;CRLF2
regulation of lymphocyte proliferation (GO:0050670)	7/19	0.00586113	LEP;TNFSF9;SOX11;TNFSF8;IKZF3;CD22;FGF10
positive regulation of epithelial tube formation (GO:1905278)	4/7	0.00609236	SIX4;PIK3CD;SIX1;FGF2
regulation of endothelial cell chemotaxis to fibroblast growth factor (GO:2000544)	4/7	0.00609236	CXCL13;FGF1;FGF2;FGF4
defense response to fungus (GO:0050832)	8/24	0.00655387	CLEC4D;CLEC6A;PLCG2;S100A12;CLEC4E;S100A9;S100A8;LTF
regulation of phospholipase C activity (GO:1900274)	6/15	0.00673715	PDGFRB;FLT1;BICD1;ESR1;FGF2;RASGRP1
tryptophan catabolic process (GO:0006569)	5/11	0.00712545	TDO2;KYNU;KMO;ACMSD;IDO1
tryptophan metabolic process (GO:0006568)	5/11	0.00712545	TDO2;KYNU;KMO;ACMSD;IDO1
B cell activation (GO:0042113)	19/85	0.0073829	FCRL1;IL11;CR2;MEF2C;ITGA4;PRKCB;CHRNA4;CD70;PIK3CD;LAX1;RASGRP1;AICDA;PTPRC;BANK1;IFNE;PLCG2;JAK3;MS4A1;CD22
positive regulation of cytosolic calcium ion concentration (GO:0007204)	29/147	0.00752807	GLP1R;PTGFR;CHRNA9;FPR1;CXCR5;CACNA1C;FPR2;CXCL13;ADRA1A;GPR174;P2RY8;CXCR1;CXCR2;PROK2;CCR8;S1PR3;CCR6;FFAR1;CCR4;PTGIR;P2RY10;GPR33;GPR4;TACR1;ESR1;P2RX7;ACKR4;NMUR2;F2RL2
positive regulation of vascular endothelial growth factor production (GO:0010575)	8/25	0.00860636	C3;CCBE1;IL1A;IL6;FLT4;IL1B;CYP1B1;PTGS2
positive regulation of leukocyte adhesion to vascular endothelial cell (GO:1904996)	6/16	0.00966129	SELP;IL6;FUT7;ALOX5;SELE;TNF
macrophage activation (GO:0042116)	10/36	0.0103265	TLR1;ITGAM;CD93;SLC11A1;DYSF;PLCG2;FPR2;CLU;TNF;TLR4
positive regulation of interleukin-6 production (GO:0032755)	17/76	0.0108212	IL33;WNT5A;TWIST1;MMP8;POU2F2;TNF;TLR1;IL1A;IL6;IL1B;LEP;POU2AF1;TLR9;PLCG2;TLR6;TLR4;TLR2
excitatory synapse assembly (GO:1904861)	4/8	0.0109922	WNT5A;LRRC4;WNT7A;SHANK3
positive regulation of apoptotic cell clearance (GO:2000427)	4/8	0.0109922	C3;C4B;C4A;ABCA7
positive regulation of epithelial cell proliferation involved in wound healing (GO:0060054)	4/8	0.0109922	MMP12;WNT7A;CLDN1;FGF10
regulation of vascular wound healing (GO:0061043)	4/8	0.0109922	FOXC2;ALOX5;SERPINE1;TNF
negative regulation of cell development (GO:0010721)	8/26	0.0111035	IL6;IL1B;WNT7A;LILRB1;TNF;PTHLH;FBN1;LTF
collagen fibril organization (GO:0030199)	19/89	0.0121421	COL15A1;COL22A1;COL12A1;LAMA3;LAMC2;COL19A1;GREM1;ADAMTS3;COL4A1;COL4A4;COL5A3;COL7A1;P4HA3;COL4A3;COL10A1;CYP1B1;COL6A3;COL8A1;DDR2
positive regulation of inflammatory response (GO:0050729)	19/89	0.0121421	IL21;IL33;SERPINE1;WNT5A;OSM;GPR4;MMP8;OSMR;TNF;IL6;NLRP12;IL23A;IL1B;TLR9;S100A12;S100A9;TLR4;S100A8;TLR2
regulation of interleukin-10 production (GO:0032653)	12/48	0.0125768	IL6;IL23A;IRF4;PLCG2;CD28;TLR9;LILRB1;MMP8;FCGR2B;JAK3;TLR4;TRIB2
calcium-mediated signaling (GO:0019722)	21/102	0.0130742	PTGFR;CXCL8;LRRK2;SPHK1;CXCR5;CACNA1C;FPR2;SELE;IRGM;SELP;P2RX7;PTPRC;CXCR1;CXCR2;KDR;PLCG2;ACKR4;NMUR2;CCR8;CCR6;CCR4
positive regulation of vasculature development (GO:1904018)	21/102	0.0130742	ANGPT4;CXCL8;FLT1;PRKCB;NOS3;SPHK1;SERPINE1;WNT5A;VASH2;TWIST1;PIK3CD;FGF1;FGF2;IL1A;SFRP2;IL1B;ADAM12;KDR;ITGAX;CYP1B1;CHI3L1
negative regulation of interleukin-10 production (GO:0032693)	6/17	0.013387	IL23A;LILRB1;MMP8;FCGR2B;JAK3;TRIB2
positive regulation of macrophage activation (GO:0043032)	6/17	0.013387	IL33;WNT5A;STAP1;TLR6;MMP8;TLR4
pulmonary valve morphogenesis (GO:0003184)	6/17	0.013387	NOS3;GJA5;TBX20;NFATC1;ROBO1;STRA6
regulation of vascular endothelial growth factor production (GO:0010574)	8/27	0.014097	C3;CCBE1;IL1A;IL6;FLT4;IL1B;CYP1B1;PTGS2
positive regulation of angiogenesis (GO:0045766)	23/116	0.0151218	FOXC2;ANGPT4;CXCL8;FLT1;PRKCB;NOS3;SPHK1;SERPINE1;WNT5A;VASH2;TWIST1;PIK3CD;FGF1;FGF2;IL1A;SFRP2;IL1B;ADAM12;KDR;ITGAX;CYP1B1;CHI3L1;ITGA5
chronic inflammatory response (GO:0002544)	3/5	0.015771	CXCL13;S100A9;TNF
middle ear morphogenesis (GO:0042474)	3/5	0.015771	TBX1;GSC;NOG
negative regulation of vascular endothelial cell proliferation (GO:1905563)	3/5	0.015771	MEF2C;FLT1;COL4A3
positive regulation of glial cell proliferation (GO:0060252)	3/5	0.015771	IL6;IL1B;TNF
positive regulation of heat generation (GO:0031652)	3/5	0.015771	IL1B;PTGS2;TNF
positive regulation of interleukin-18 production (GO:0032741)	3/5	0.015771	GBP5;TLR9;TLR2
positive regulation of leukocyte tethering or rolling (GO:1903238)	3/5	0.015771	SELP;FUT7;SELE
regulation of endothelial tube morphogenesis (GO:1901509)	3/5	0.015771	ITGAX;ADAMTS12;FGF1
tryptophan catabolic process to kynurenine (GO:0019441)	3/5	0.015771	TDO2;KYNU;IDO1
mature B cell differentiation involved in immune response (GO:0002313)	5/13	0.0160412	IL21;DOCK11;IL6;POU2AF1;FCGR2B
regulation of receptor signaling pathway via STAT (GO:1904892)	5/13	0.0160412	IL6;PTPRC;IL7R;JAK3;CRLF2
regulation of peptidyl-tyrosine phosphorylation (GO:0050730)	19/92	0.0170979	IL11;ANGPT4;CSF3;CD80;HGF;OSM;LRP8;BMP6;FGF7;IL6;SFRP2;RELN;PTPRC;BANK1;IL23A;CLEC6A;PLCG2;ITGA5;FGF10
regulation of immunoglobulin production (GO:0002637)	8/28	0.0176369	IL21;IL6;CR1;PTPRC;FCRL3;TLR9;FCGR2B;CD22
kynurenine metabolic process (GO:0070189)	4/9	0.017859	TDO2;KYNU;KMO;IDO1
mast cell mediated immunity (GO:0002448)	4/9	0.017859	NR4A3;PIK3CD;SERPINB9;PIK3CG
negative regulation of leukocyte proliferation (GO:0070664)	4/9	0.017859	BLK;GREM1;IL33;LILRB1
positive regulation of macrophage cytokine production (GO:0060907)	4/9	0.017859	SEMA7A;WNT5A;PLCG2;LILRB1
regulation of glial cell proliferation (GO:0060251)	4/9	0.017859	IL6;IL1B;SOX11;TNF
response to vitamin (GO:0033273)	4/9	0.017859	CYP24A1;KYNU;SPP1;ALPL
leukocyte tethering or rolling (GO:0050901)	6/18	0.0180102	SELP;ITGA4;SELL;SELE;TNF;ADD2
regulation of B cell receptor signaling pathway (GO:0050855)	7/23	0.0182739	BLK;PRKCB;FCRL3;STAP1;PAX5;FCGR2B;CD22
positive regulation of MAP kinase activity (GO:0043406)	15/69	0.0206248	PDGFRB;TENM1;FLT1;LRRK2;FZD10;FGF1;FGF2;TNF;DKK1;RASGRP1;PIK3CG;ROBO1;TLR9;S100A12;TLR6
regulation of macrophage cytokine production (GO:0010935)	5/14	0.0224466	SEMA7A;TGFB3;WNT5A;PLCG2;LILRB1
regulation of B cell proliferation (GO:0030888)	11/46	0.0228019	BLK;IL21;MEF2C;PTPRC;FCRL3;TLR9;ATM;TNFRSF13C;FCGR2B;IKZF3;CD22
leukocyte adhesion to vascular endothelial cell (GO:0061756)	6/19	0.0236175	SELP;ITGA4;SELL;SELE;TNF;ADD2
lung development (GO:0030324)	9/35	0.024145	FGF7;WNT7B;PDPN;CHI3L1;SOX11;FGF1;FGF2;STRA6;FGF10
cellular response to molecule of bacterial origin (GO:0071219)	22/115	0.0252709	CXCL6;MEF2C;CXCL8;CD80;SERPINE1;CD180;WNT5A;IL36G;LILRB1;CXCL13;IRGM;NUGGC;IL1A;CXCL11;IL6;IL1B;PDE4B;NLRP3;STAP1;FCGR2B;TLR4;TLR2
positive regulation of tumor necrosis factor production (GO:0032760)	16/77	0.0257156	IL33;WNT5A;TWIST1;MMP8;CLU;RASGRP1;TLR1;IL1A;IL6;PTPRC;IL23A;TLR9;PLCG2;TNFRSF8;TLR4;TLR2
regulation of macrophage activation (GO:0043030)	8/30	0.0265457	IL33;IL6;SPHK1;WNT5A;TLR6;MMP8;FCGR2B;TLR4
negative regulation of humoral immune response mediated by circulating immunoglobulin (GO:0002924)	4/10	0.0268809	CR2;CR1;CR1L;FCGR2B
positive regulation of behavior (GO:0048520)	4/10	0.0268809	MEF2C;NR4A3;SGIP1;STRA6
regulation of actin filament-based movement (GO:1903115)	4/10	0.0268809	MYBPC3;PDPN;PDE4B;STC1
regulation of leukocyte tethering or rolling (GO:1903236)	4/10	0.0268809	CCL25;SELP;FUT7;SELE
positive regulation of phagocytosis (GO:0050766)	12/53	0.0269189	C4B;C3;C4A;PTPRC;SLC11A1;IL1B;STAP1;ABCA7;FPR2;DOCK2;FCGR2B;TNF
B cell chemotaxis (GO:0035754)	3/6	0.0286462	PIK3CD;CXCL13;CYP7B1
cellular response to bacterial lipopeptide (GO:0071221)	3/6	0.0286462	TLR1;TLR6;TLR2
negative regulation of B cell receptor signaling pathway (GO:0050859)	3/6	0.0286462	FCRL3;FCGR2B;CD22
positive regulation of fever generation (GO:0031622)	3/6	0.0286462	IL1B;PTGS2;TNF
positive regulation of vascular endothelial growth factor signaling pathway (GO:1900748)	3/6	0.0286462	CCBE1;ADAMTS3;ROBO1
T-helper 17 cell lineage commitment (GO:0072540)	3/6	0.0286462	IL6;IRF4;SLAMF6
telencephalon cell migration (GO:0022029)	3/6	0.0286462	FOXB1;HTR6;LRRK2
potassium ion import across plasma membrane (GO:1990573)	10/42	0.0300464	ATP4A;KCNJ10;KCNK9;KCNJ8;FXYD2;ATP1A4;KCNJ15;ABCC9;SLC12A6;KCNJ1
regulation of acute inflammatory response (GO:0002673)	6/20	0.0302833	IL6;OSM;NLRP3;FFAR2;OSMR;PTGES
regulation of microglial cell activation (GO:1903978)	5/15	0.0303013	IL6;PTPRC;SPHK1;STAP1;MMP8
regulation of interleukin-2 production (GO:0032663)	11/48	0.0306778	IL1A;CR1;PTPRC;NAV3;IRF4;CD80;IL1B;PDE4B;PLCG2;CD28;CARD11
positive regulation of defense response (GO:0031349)	19/98	0.031584	IL21;GBP5;IL33;MEF2C;SERPINE1;WNT5A;OSM;GPR4;FPR2;TNF;NLRP12;IL23A;IL1B;TLR9;S100A12;S100A9;TLR4;S100A8;TLR2
regulation of cytokine production involved in inflammatory response (GO:1900015)	10/43	0.0349372	GBP5;ABCD2;IL6;ALOX5;LEP;TLR6;MEFV;ADCY7;TNF;TLR4
potassium ion transmembrane transport (GO:0071805)	25/139	0.0358844	KCNG2;SLC24A4;KCNK9;KCNC3;KCNA2;ATP1A4;KCNA3;KCNA5;LRRC55;KCNN3;SLC12A6;KCNJ1;KCNH4;KCNJ10;KCND2;KCNJ8;KCNH7;KCNJ15;ABCC9;ATP4A;SLC9A7;FXYD2;KCNQ3;KCNQ5;HCN1
complement receptor mediated signaling pathway (GO:0002430)	4/11	0.0381698	CR1;GPR33;FPR1;FPR2
positive regulation of leukocyte apoptotic process (GO:2000108)	4/11	0.0381698	BLK;HCAR2;MEF2C;PIK3CD
B cell proliferation (GO:0042100)	8/32	0.0381722	CR2;MEF2C;PTPRC;CD70;IFNE;CD180;RASGRP1;MS4A1
positive regulation of tumor necrosis factor superfamily cytokine production (GO:1903557)	16/81	0.0394092	IL33;WNT5A;TWIST1;MMP8;CLU;RASGRP1;TLR1;IL1A;IL6;PTPRC;IL23A;TLR9;PLCG2;TNFRSF8;TLR4;TLR2
aromatic amino acid family catabolic process (GO:0009074)	5/16	0.0396831	TDO2;KYNU;KMO;ACMSD;IDO1
positive regulation of myeloid leukocyte cytokine production involved in immune response (GO:0061081)	5/16	0.0396831	SEMA7A;NR4A3;WNT5A;PLCG2;LILRB1
regulation of hormone secretion (GO:0046883)	5/16	0.0396831	IL11;OSM;FFAR3;SOX11;FFAR2
lymphocyte proliferation (GO:0046651)	9/38	0.0397368	CR2;MEF2C;PTPRC;TNFSF14;CD70;IFNE;RASGRP1;MS4A1;PIK3CG
response to amyloid-beta (GO:1904645)	10/44	0.0403556	MMP12;MMP13;ITGA4;MMP3;FPR2;TLR6;FCGR2B;MMP9;TLR4;ICAM1
positive regulation of peptidyl-tyrosine phosphorylation (GO:0050731)	24/134	0.0408854	IL21;IL11;ANGPT4;CSF3;CD80;HGF;OSM;TNF;LRP8;BMP6;GREM1;FGF7;IL6;PTPRC;RELN;IL23A;BANK1;ERBB4;CLEC6A;PLCG2;CASS4;NOX4;ITGA5;FGF10
positive regulation of lymphocyte proliferation (GO:0050671)	15/75	0.040951	IL21;MEF2C;CD70;CD80;FCRL3;TNFRSF13C;IL6;PTPRC;IL23A;IL1B;LEP;TLR9;CD28;JAK3;FGF10
regulation of cytosolic calcium ion concentration (GO:0051480)	26/148	0.0424105	GLP1R;PTGFR;CALCB;CHRNA9;FPR1;CXCR5;CACNA1C;FPR2;CXCL13;ADRA1A;CALB1;CXCR1;CXCR2;PROK2;CCR8;S1PR3;CCR6;FFAR1;CCR4;PTGIR;WNT5A;GPR33;TACR1;ESR1;ACKR4;NMUR2
modulation of excitatory postsynaptic potential (GO:0098815)	7/27	0.0426296	STX1B;RELN;LRRK2;TMEM108;WNT7A;SHANK3;SHANK1
positive regulation of nitric oxide biosynthetic process (GO:0045429)	7/27	0.0426296	IL1B;TLR6;PTGS2;MMP8;CLU;TNF;TLR4
cellular hypotonic response (GO:0071476)	3/7	0.0455616	SLC4A11;AQP5;SLC12A6
complement activation, alternative pathway (GO:0006957)	3/7	0.0455616	C3;CR2;CR1
endothelial cell morphogenesis (GO:0001886)	3/7	0.0455616	COL15A1;COL22A1;STC1
gap junction assembly (GO:0016264)	3/7	0.0455616	GJC1;GJA5;GJB6
positive regulation of gliogenesis (GO:0014015)	3/7	0.0455616	IL6;IL1B;TNF
positive regulation of mast cell activation (GO:0033005)	3/7	0.0455616	NR4A3;CD226;CRLF2
positive regulation of oxidative stress-induced cell death (GO:1903209)	3/7	0.0455616	MMP3;TLR6;TLR4
positive regulation of podosome assembly (GO:0071803)	3/7	0.0455616	ASAP1;LCP1;TNF
positive regulation of unsaturated fatty acid biosynthetic process (GO:2001280)	3/7	0.0455616	ABCD2;IL1B;PTGS2
T-helper 17 cell differentiation (GO:0072539)	3/7	0.0455616	IL6;IRF4;SLAMF6
potassium ion transport (GO:0006813)	22/122	0.0455998	KCNG2;KCNH4;SLC24A4;KCNJ10;KCNK9;KCND2;KCNJ8;KCNH7;KCNC3;KCNA2;ATP1A4;KCNA3;KCNJ15;ABCC9;KCNA5;LRRC55;SLC9A7;KCNQ3;KCNQ5;KCNN3;KCNJ1;HCN1
negative regulation of lymphocyte proliferation (GO:0050672)	9/39	0.0461699	BLK;CR1;ARG1;CD80;LILRB1;SOX11;ATM;VTCN1;FCGR2B
negative regulation of lymphocyte activation (GO:0051250)	6/22	0.0470182	BANK1;SOX11;VTCN1;FCGR2B;LAX1;JAK3
neutrophil chemotaxis (GO:0030593)	14/70	0.0472007	CCL25;CXCL6;CXCL8;CCL3L1;PIK3CD;CXCL13;PIK3CG;CXCL11;CXCR1;CXCR2;PDE4B;S100A12;S100A9;S100A8
positive regulation of cytokine production involved in inflammatory response (GO:1900017)	5/17	0.0506399	GBP5;IL6;TLR6;TNF;TLR4
positive regulation of nitric oxide metabolic process (GO:1904407)	7/28	0.0509605	IL1B;TLR6;PTGS2;MMP8;CLU;TNF;TLR4
regulation of B cell activation (GO:0050864)	7/28	0.0509605	IL6;BANK1;FCRL3;TLR9;FCGR2B;IKZF3;CD22
B cell receptor signaling pathway (GO:0050853)	8/34	0.0527854	BLK;ITK;MEF2C;PTPRC;PRKCB;PLCG2;PIK3CD;MS4A1
response to lipopolysaccharide (GO:0032496)	27/159	0.0562643	CXCL6;CXCL8;CD80;SERPINE1;CXCL13;NUGGC;PDE4B;NLRP3;STAP1;MEF2C;NOS3;SLC11A1;CD180;WNT5A;IL36G;LILRB1;SELE;IRGM;SELP;IL1A;CXCL11;IL6;CPS1;IL1B;S100A9;TLR4;S100A8
positive regulation of interleukin-17 production (GO:0032740)	6/23	0.0571633	IL21;IL6;IL23A;SPHK1;OSM;SLAMF6
positive regulation of morphogenesis of an epithelium (GO:1905332)	6/23	0.0571633	SIX4;NOG;ITGAX;PIK3CD;SIX1;FGF2
positive regulation of chemokine production (GO:0032722)	11/53	0.0584161	IL33;IL6;IL1B;WNT5A;TLR9;FFAR3;TWIST1;FFAR2;TNF;TLR4;TLR2
positive regulation of NIK/NF-kappaB signaling (GO:1901224)	11/53	0.0584161	PTP4A3;NLRP12;TNFSF14;IL23A;SPHK1;IL1B;TLR9;MMP8;TNF;TLR4;TLR2
positive regulation of neuron death (GO:1901216)	10/47	0.0599712	ITGAM;WNT5A;TLR6;FCGR2B;CLU;TNF;DKK1;GRIN2B;TLR4;CDK5R1
positive regulation of cell death (GO:0010942)	13/66	0.0604609	ITGAM;LRRK2;MMP3;WNT5A;HP;SLC6A13;CLU;TNF;DKK1;GRIN2B;SLC6A6;SLFN11;FCGR2B
response to organic cyclic compound (GO:0014070)	12/60	0.0630293	CYP24A1;IGFBP5;LRRK2;KYNU;IL1B;ABCB4;SPP1;CYP1B1;WNT8B;ALPL;TNF;ESR1
cell migration involved in sprouting angiogenesis (GO:0002042)	5/18	0.0631898	GREM1;EGR3;KDR;FGF2;ROBO1
dendritic cell migration (GO:0036336)	5/18	0.0631898	CXCR1;ALOX5;CXCR2;CCR6;PIK3CG
positive regulation of excitatory postsynaptic potential (GO:2000463)	5/18	0.0631898	STX1B;RELN;WNT7A;SHANK3;SHANK1
regulation of vascular endothelial cell proliferation (GO:1905562)	5/18	0.0631898	MEF2C;FLT1;ITGA4;COL4A3;FGF2
granulocyte chemotaxis (GO:0071621)	14/73	0.0637339	CCL25;CXCL6;CXCL8;CCL3L1;PIK3CD;CXCL13;PIK3CG;CXCL11;CXCR1;CXCR2;PDE4B;S100A12;S100A9;S100A8
response to molecule of bacterial origin (GO:0002237)	14/73	0.0637339	CXCL8;NOS3;SLC11A1;SELE;C4B;SELP;IL6;CPS1;IL1B;TLR9;FCGR2B;S100A9;TLR4;S100A8
cellular response to lipopolysaccharide (GO:0071222)	21/120	0.0652291	CXCL6;MEF2C;CXCL8;CD80;SERPINE1;CD180;WNT5A;IL36G;LILRB1;CXCL13;TNF;IRGM;NUGGC;IL1A;CXCL11;IL6;IL1B;PDE4B;NLRP3;STAP1;TLR4
cellular response to interleukin-21 (GO:0098757)	3/8	0.0663032	IL21;IL21R;JAK3
forebrain neuron differentiation (GO:0021879)	3/8	0.0663032	ERBB4;INHBA;SHANK3
interleukin-21-mediated signaling pathway (GO:0038114)	3/8	0.0663032	IL21;IL21R;JAK3
leukocyte aggregation (GO:0070486)	3/8	0.0663032	IL1B;S100A9;S100A8
mast cell activation involved in immune response (GO:0002279)	3/8	0.0663032	NR4A3;PIK3CD;PIK3CG
mast cell degranulation (GO:0043303)	3/8	0.0663032	NR4A3;PIK3CD;PIK3CG
negative regulation of complement activation, classical pathway (GO:0045959)	3/8	0.0663032	CR2;CR1;CR1L
negative regulation of T cell mediated cytotoxicity (GO:0001915)	3/8	0.0663032	PTPRC;LILRB1;FCGR2B
positive regulation of extracellular matrix disassembly (GO:0090091)	3/8	0.0663032	IL6;PDPN;DDR2
positive regulation of myeloid cell apoptotic process (GO:0033034)	3/8	0.0663032	HCAR2;MEF2C;PIK3CD
postsynaptic density organization (GO:0097106)	3/8	0.0663032	LRRC4;TMEM108;SHANK3
regulation of apoptotic cell clearance (GO:2000425)	3/8	0.0663032	C3;C4B;C4A
regulation of intestinal cholesterol absorption (GO:0030300)	3/8	0.0663032	ABCG8;CYP8B1;ENPP7
regulation of osteoclast development (GO:2001204)	3/8	0.0663032	LILRB1;FBN1;LTF
T-helper cell lineage commitment (GO:0002295)	3/8	0.0663032	IL6;IRF4;SLAMF6
tyrosine phosphorylation of STAT protein (GO:0007260)	3/8	0.0663032	IL21;LEP;JAK3
wound healing, spreading of epidermal cells (GO:0035313)	3/8	0.0663032	MMP12;WNT7A;ITGA5
antifungal innate immune response (GO:0061760)	4/13	0.0676429	CLEC4D;CLEC6A;PLCG2;CLEC4E
positive regulation of adaptive immune response based on somatic recombination of immune receptors built from immunoglobulin superfamily domains (GO:0002824)	4/13	0.0676429	IL23A;SLC11A1;CLEC6A;IL1B
positive regulation of reactive oxygen species biosynthetic process (GO:1903428)	4/13	0.0676429	PLCG2;TLR6;MMP8;TLR4
immune response-activating cell surface receptor signaling pathway (GO:0002429)	6/24	0.0685178	BLK;CR1;GPR33;FPR1;FPR2;LAX1
mammary gland development (GO:0030879)	6/24	0.0685178	FOXB1;TGFB3;ERBB4;WNT7B;NRG1;WNT2
regulation of chemokine production (GO:0032642)	9/42	0.0694694	IL33;IL6;WNT5A;TLR9;FFAR3;FFAR2;TNF;TLR4;TLR2
pattern recognition receptor signaling pathway (GO:0002221)	12/61	0.0699817	TLR1;IRAK2;TLR9;PLCG2;FFAR2;TLR10;TLR6;CLEC4E;S100A9;TLR4;S100A8;TLR2
regulation of peptide hormone secretion (GO:0090276)	14/74	0.0700097	GLP1R;KCNG2;RASL10B;ITPR1;KCNA5;CACNA1C;TNF;CACNA1E;IL6;IL1B;ALOX5;FFAR3;FFAR2;FFAR1
regulation of natural killer cell mediated cytotoxicity (GO:0042269)	7/30	0.0705051	IL21;CADM1;LEP;SLAMF6;LILRB1;CD226;RASGRP1
respiratory tube development (GO:0030323)	7/30	0.0705051	FGF7;WNT7B;PDPN;CHI3L1;FGF1;FGF2;STRA6
positive regulation of cytokine production (GO:0001819)	51/335	0.071966	IL21;ITK;CD80;FLT4;SERPINE1;PIK3CD;TNF;PIK3CG;PDE4B;CYP1B1;FFAR3;FFAR2;CCBE1;GBP5;SLC11A1;SPHK1;WNT5A;MMP8;TLR1;IL1A;IL23A;IRF4;IL1B;TLR9;CHI3L1;CD226;TLR6;TLR4;CARD11;TLR2;TWIST1;PTGS2;RASGRP1;C3;PLCG2;NLRP3;SLAMF6;IL33;CADM1;OSM;LILRB1;POU2F2;IL6;PTPRC;CLEC6A;LEP;POU2AF1;CD28;PAEP;NOX5;CRLF2
regulation of inflammatory response (GO:0050727)	33/206	0.0748701	IL21;SEMA7A;TNFAIP6;SERPINE1;FPR2;ADAMTS12;MEFV;PTGS2;TNF;ALOX5;S100A12;NLRP3;FFAR2;IL33;SPHK1;WNT5A;MMP3;OSM;GPR4;MMP8;SELE;MMP9;NLRP12;IL6;BCL6;IL23A;IL1B;TLR9;TLR4;S100A9;S100A8;PTGES;TLR2
negative regulation of nervous system development (GO:0051961)	5/19	0.0773227	IL6;IL1B;WNT7A;TNF;TLR2
positive regulation of epithelial cell proliferation (GO:0050679)	21/123	0.0805012	PPP1R16B;TBX1;NRP2;EGR3;FLT4;WNT5A;VASH2;PIK3CD;WNT7A;SOX11;FGF1;CLDN1;FGF2;BMP6;MMP12;FGF7;CDH3;NR4A3;KDR;VIP;FGF10
second-messenger-mediated signaling (GO:0019932)	16/89	0.0810981	CXCL8;NOS3;LRRK2;SPHK1;CXCR5;FPR1;FPR2;SELE;CXCR1;CXCR2;PLCG2;ACKR4;CCR8;NMUR2;CCR6;CCR4
positive regulation of Rho protein signal transduction (GO:0035025)	7/31	0.0817357	GPR174;P2RY8;P2RY10;SYNPO2L;GPR4;F2RL2;ROBO1
bone morphogenesis (GO:0060349)	4/14	0.0857214	CYP26B1;MMP13;IFITM5;LTF
positive regulation of cardiac muscle cell proliferation (GO:0060045)	4/14	0.0857214	MEF2C;ERBB4;TBX20;FGF2
positive regulation of transmembrane transport (GO:0034764)	4/14	0.0857214	C3;P2RX7;NR4A3;ACSL1
regulation of protein kinase C signaling (GO:0090036)	4/14	0.0857214	DGKG;FLT4;WNT5A;ADRA1A
vascular endothelial growth factor signaling pathway (GO:0038084)	4/14	0.0857214	FOXC1;FLT4;KDR;PIK3CD
wound healing (GO:0042060)	13/70	0.0886132	SLC11A1;NOG;WNT5A;AHNAK2;DYSF;WNT7A;NRG1;FGF1;CLDN1;FGF2;MMP12;KRT6A;FGF10
positive regulation of interferon-gamma production (GO:0032729)	11/57	0.0898483	IL21;IL23A;SLC11A1;IL1B;PDE4B;TLR9;CD226;SLAMF6;LILRB1;TLR4;RASGRP1
muscle cell fate commitment (GO:0042693)	3/9	0.0905254	TBX1;MEF2C;MYF6
negative regulation of pathway-restricted SMAD protein phosphorylation (GO:0060394)	3/9	0.0905254	GREM1;NOG;DKK1
positive regulation of NLRP3 inflammasome complex assembly (GO:1900227)	3/9	0.0905254	GBP5;TLR6;TLR4
positive regulation of phagocytosis, engulfment (GO:0060100)	3/9	0.0905254	C3;STAP1;ABCA7
positive regulation of protein kinase C signaling (GO:0090037)	3/9	0.0905254	FLT4;WNT5A;ADRA1A
regulation of cell adhesion molecule production (GO:0060353)	3/9	0.0905254	CXCL8;FUT7;IL1B
regulation of complement activation, classical pathway (GO:0030450)	3/9	0.0905254	CR2;CR1;CR1L
regulation of Wnt signaling pathway, planar cell polarity pathway (GO:2000095)	3/9	0.0905254	SPEF1;RSPO3;DKK1
response to vitamin D (GO:0033280)	3/9	0.0905254	CYP24A1;SPP1;ALPL
synapse pruning (GO:0098883)	3/9	0.0905254	C3;ITGAM;DKK1
neutrophil migration (GO:1990266)	14/77	0.0912141	CCL25;CXCL6;CXCL8;CCL3L1;PIK3CD;CXCL13;PIK3CG;CXCL11;CXCR1;CXCR2;PDE4B;S100A12;S100A9;S100A8
mesoderm development (GO:0007498)	5/20	0.0930025	HES7;TBX1;FOXC2;IKZF1;IKZF3
negative regulation of osteoclast differentiation (GO:0045671)	5/20	0.0930025	LILRB1;LILRB3;TLR4;FBN1;LTF
positive regulation of natural killer cell mediated cytotoxicity (GO:0045954)	5/20	0.0930025	IL21;CADM1;CD226;SLAMF6;RASGRP1
regulation of tissue remodeling (GO:0034103)	5/20	0.0930025	IL21;IL23A;FLT4;LEP;DDR2
hematopoietic progenitor cell differentiation (GO:0002244)	7/32	0.0939335	FLT1;PTPRC;FLT4;PLEK;KDR;INHBA;MIXL1
positive regulation of interleukin-10 production (GO:0032733)	7/32	0.0939335	IL6;IL23A;IRF4;PLCG2;CD28;TLR9;TLR4
positive regulation of receptor signaling pathway via STAT (GO:1904894)	7/32	0.0939335	IL6;ERBB4;LEP;CYP1B1;IL7R;TNF;CRLF2
cellular response to drug (GO:0035690)	6/26	0.0948349	MEF2C;AIM2;IL1B;PDE4B;HTR1B;DPEP1
regulation of synapse organization (GO:0050807)	6/26	0.0948349	MEF2C;CDKL5;WNT5A;KLK8;TNF;MDGA1
regulation of phagocytosis (GO:0050764)	11/58	0.099051	PTPRC;SLC11A1;SPHK1;IL1B;DYSF;ABCA7;FPR2;DOCK2;FCGR2B;TNF;TLR2
regulation of receptor-mediated endocytosis (GO:0048259)	8/39	0.1033	C3;SGIP1;SERPINE1;RSPO1;BICD1;CLU;DKK1;SNAP91
cardiac myofibril assembly (GO:0055003)	4/15	0.105874	PDGFRB;NEB;MYLK3;TTN
regulation of branching involved in ureteric bud morphogenesis (GO:0090189)	4/15	0.105874	SIX4;NOG;TACSTD2;SIX1
regulation of extracellular matrix disassembly (GO:0010715)	4/15	0.105874	IL6;FAP;PDPN;DDR2
regulation of interleukin-17 production (GO:0032660)	7/33	0.107083	IL21;IL6;IL23A;SPHK1;OSM;SLAMF6;TLR4
positive regulation of striated muscle cell differentiation (GO:0051155)	6/27	0.109751	GREM1;MEF2C;MYF6;NRG1;ATP11A;MYLK3
regulation of vasculature development (GO:1901342)	6/27	0.109751	IL6;LEP;VASH2;PROK2;CXCL13;FGF2
negative regulation of response to wounding (GO:1903035)	5/21	0.110169	ALOX5;SERPINE1;FGF2;KLK8;AJAP1
positive regulation of antigen receptor-mediated signaling pathway (GO:0050857)	5/21	0.110169	PTPRC;PRKCB;STAP1;CD226;CARD11
positive regulation of vascular associated smooth muscle cell proliferation (GO:1904707)	5/21	0.110169	NR4A3;IGFBP5;HTR1B;FGF2;MMP9
purinergic nucleotide receptor signaling pathway (GO:0035590)	5/21	0.110169	C3;P2RX7;IL1B;NLRP3;MEFV
regulation of cardiac muscle cell proliferation (GO:0060043)	5/21	0.110169	MEF2C;ERBB4;NOG;TBX20;FGF2
sensory perception of pain (GO:0019233)	5/21	0.110169	P2RX7;CHRNA4;KCNA2;PROK2;PTGES
positive regulation of T cell proliferation (GO:0042102)	12/66	0.111967	IL21;IL6;PTPRC;IL23A;CD70;CD80;IL1B;LEP;CD28;TNFSF9;TNFRSF13C;JAK3
heart morphogenesis (GO:0003007)	10/53	0.1153	MYBPC3;TBX1;OLFM1;SYNPO2L;FLRT2;NOS3;NOG;TBX20;ALPK2;TTN
regulation of cytokine production (GO:0001817)	24/150	0.115643	IL21;ITK;IL33;CADM1;SLC11A1;PIK3CD;VTCN1;BTNL2;TNF;PIK3CG;IL1A;IL6;NLRP12;PTPRC;BCL6;NLRP4;CLEC6A;ALOX5;LEP;CD28;NOX5;IGF2BP3;FCGR2B;LTF
bone development (GO:0060348)	8/40	0.11581	CYP26B1;MMP13;PTPRC;STC1;NOTUM;WNT1;IFITM5;LTF
arginine metabolic process (GO:0006525)	3/10	0.117802	ARG1;NOS3;ART4
ectoderm development (GO:0007398)	3/10	0.117802	AMER2;ITGAM;KRT6B
granulocyte activation (GO:0036230)	3/10	0.117802	CXCL6;CXCL8;CXCR2
I-kappaB phosphorylation (GO:0007252)	3/10	0.117802	TLR9;TLR4;TLR2
lung epithelium development (GO:0060428)	3/10	0.117802	WNT7B;FGF10;STRA6
negative regulation of hormone secretion (GO:0046888)	3/10	0.117802	IL11;IL1B;OSM
positive regulation of cell activation (GO:0050867)	3/10	0.117802	SELP;PLEK;TLR4
positive regulation of keratinocyte migration (GO:0051549)	3/10	0.117802	FGF7;MMP9;FGF10
positive regulation of vascular endothelial growth factor receptor signaling pathway (GO:0030949)	3/10	0.117802	PRKCB;IL1B;ITGA5
regulation of mast cell activation (GO:0033003)	3/10	0.117802	CD84;CD226;CRLF2
regulation of podosome assembly (GO:0071801)	3/10	0.117802	ASAP1;LCP1;TNF
Wnt signaling pathway involved in midbrain dopaminergic neuron differentiation (GO:1904953)	3/10	0.117802	WNT5A;WNT1;WNT2
alpha-beta T cell differentiation (GO:0046632)	2/5	0.119452	ITK;TNFSF8
C-terminal protein deglutamylation (GO:0035609)	2/5	0.119452	FOLH1;FOLH1B
cannabinoid signaling pathway (GO:0038171)	2/5	0.119452	CNR2;CNR1
determination of dorsal/ventral asymmetry (GO:0048262)	2/5	0.119452	GREM1;WNT8B
enamel mineralization (GO:0070166)	2/5	0.119452	TBX1;FAM20A
kidney morphogenesis (GO:0060993)	2/5	0.119452	LRRK2;WNT7B
lung morphogenesis (GO:0060425)	2/5	0.119452	WNT7B;SOX11
negative regulation of B cell differentiation (GO:0045578)	2/5	0.119452	CR1;INHBA
negative regulation of cell volume (GO:0045794)	2/5	0.119452	P2RX7;SHANK3
negative regulation of dendritic cell differentiation (GO:2001199)	2/5	0.119452	LILRB1;FCGR2B
negative regulation of hydrogen peroxide metabolic process (GO:0010727)	2/5	0.119452	MMP3;HP
negative regulation of leukocyte differentiation (GO:1902106)	2/5	0.119452	LILRB1;FCGR2B
negative regulation of skeletal muscle cell differentiation (GO:2001015)	2/5	0.119452	SIX4;EPHB1
peptidyl-cysteine S-nitrosylation (GO:0018119)	2/5	0.119452	S100A9;S100A8
positive regulation of AMPA receptor activity (GO:2000969)	2/5	0.119452	RELN;SHANK3
positive regulation of cell fate commitment (GO:0010455)	2/5	0.119452	IL23A;FGF2
positive regulation of feeding behavior (GO:2000253)	2/5	0.119452	NR4A3;SGIP1
positive regulation of MHC class I biosynthetic process (GO:0045345)	2/5	0.119452	CIITA;NLRP12
positive regulation of mitochondrial depolarization (GO:0051901)	2/5	0.119452	MLLT11;KDR
positive regulation of necrotic cell death (GO:0010940)	2/5	0.119452	SLC6A6;SLC6A13
positive regulation of oxidative stress-induced neuron death (GO:1903223)	2/5	0.119452	TLR6;TLR4
positive regulation of prostaglandin biosynthetic process (GO:0031394)	2/5	0.119452	IL1B;PTGS2
positive regulation of protein localization to synapse (GO:1902474)	2/5	0.119452	WNT5A;WNT7A
reelin-mediated signaling pathway (GO:0038026)	2/5	0.119452	RELN;LRP8
regulation of dendritic cell cytokine production (GO:0002730)	2/5	0.119452	PLCG2;JAK3
regulation of germinal center formation (GO:0002634)	2/5	0.119452	MEF2C;BCL6
regulation of microglial cell mediated cytotoxicity (GO:1904149)	2/5	0.119452	ITGAM;STAP1
renal tubule development (GO:0061326)	2/5	0.119452	MEF2C;COL4A1
response to salt stress (GO:0009651)	2/5	0.119452	KMO;TNF
salivary gland development (GO:0007431)	2/5	0.119452	TGFB3;FGF10
cellular response to vascular endothelial growth factor stimulus (GO:0035924)	7/34	0.12116	FOXC1;FLT1;EGR3;FLT4;SPHK1;KDR;GAS1
phospholipase C-activating G protein-coupled receptor signaling pathway (GO:0007200)	14/81	0.125105	P2RY10;GPR33;FPR1;GPR4;TACR1;FPR2;ADRA1A;ESR1;GPR174;P2RY8;CXCR2;NMUR2;VIP;F2RL2
regulation of postsynapse organization (GO:0099175)	6/28	0.125784	CDKL5;LRRK2;WNT5A;FCGR2B;SHANK3;CDK5R1
regulation of reactive oxygen species biosynthetic process (GO:1903426)	6/28	0.125784	ABCD2;ALOX5;PLCG2;TLR6;MMP8;TLR4
dendritic cell chemotaxis (GO:0002407)	4/16	0.127938	CXCR1;CXCR2;CCR6;PIK3CG
dendritic spine morphogenesis (GO:0060997)	4/16	0.127938	WNT7A;EPHB1;SHANK3;SHANK1
negative regulation of B cell activation (GO:0050869)	5/22	0.128743	BLK;BANK1;ATM;INHBA;FCGR2B
regulation of platelet activation (GO:0010543)	5/22	0.128743	BLK;SELP;NOS3;PLEK;TLR4
positive regulation of interleukin-8 production (GO:0032757)	11/61	0.129863	TLR1;IL6;IL1B;LEP;SERPINE1;TLR9;CHI3L1;FFAR2;TNF;TLR4;TLR2
regulation of angiogenesis (GO:0045765)	31/203	0.130692	FOXC1;CXCL8;FLT1;SERPINE1;TWIST1;PIK3CD;CXCL13;FGF1;THBS2;FGF2;ALOX5;KDR;ITGAX;CYP1B1;PROK2;PPP1R16B;ANGPT4;PRKCB;NOS3;SPHK1;WNT5A;VASH2;HSPG2;IL1A;IL6;SFRP2;IL1B;LEP;ADAM12;COL4A3;CHI3L1
canonical Wnt signaling pathway (GO:0060070)	12/68	0.132127	WNT10B;CDH3;SFRP2;LRRK2;WNT7B;WNT5A;WNT8B;WNT7A;FZD10;WNT16;WNT1;WNT2
regulation of interleukin-6 production (GO:0032675)	18/110	0.134501	IL33;WNT5A;TWIST1;POU2F2;MMP8;TNF;TLR1;IL1A;IL6;NLRP12;IL1B;LEP;POU2AF1;PLCG2;TLR9;TLR6;TLR4;TLR2
muscle cell differentiation (GO:0042692)	7/35	0.136132	TBX1;POPDC3;MEF2C;MYF6;NEB;TBX18;SYNE1
regulation of ion transmembrane transport (GO:0034765)	7/35	0.136132	P2RX7;CALHM1;KCNJ10;KCNJ8;WNK3;KCNJ15;KCNJ1
respiratory system development (GO:0060541)	7/35	0.136132	FGF7;WNT7B;PDPN;CHI3L1;FGF1;FGF2;STRA6
cellular response to lipid (GO:0071396)	33/219	0.138705	CXCL6;CXCL8;ABCB4;CD80;SERPINE1;WNT8B;FZD10;CXCL13;NUGGC;SPP1;PDE4B;FFAR3;NLRP3;STAP1;FFAR2;WNT2;TBX1;WNT10B;MEF2C;WNT7B;CD180;WNT5A;IL36G;LILRB1;POU4F1;ESR1;IRGM;IL1A;CXCL11;IL6;IL1B;ATM;TLR4
limb development (GO:0060173)	6/29	0.142881	COMP;GREM1;SMOC1;NOG;DKK1;FGF10
MyD88-dependent toll-like receptor signaling pathway (GO:0002755)	6/29	0.142881	TLR1;IRAK2;TLR10;TLR6;TLR4;TLR2
cell chemotaxis (GO:0060326)	12/69	0.142907	PDGFRB;CCL25;EGR3;CXCR1;HGF;CXCR2;CXCR5;ACKR4;CCR8;CCR6;CCR4;EPHB1
peptidyl-tyrosine phosphorylation (GO:0018108)	12/69	0.142907	IL21;PDGFRB;BLK;ITK;FLT1;RELN;ERBB4;FLT4;LEP;KDR;JAK3;DDR2
cellular response to UV-A (GO:0071492)	3/11	0.147663	MMP1;MMP3;MMP9
glycerolipid metabolic process (GO:0046486)	3/11	0.147663	DGKG;DGKB;PNPLA3
hematopoietic stem cell proliferation (GO:0071425)	3/11	0.147663	WNT10B;SFRP2;WNT5A
inhibitory synapse assembly (GO:1904862)	3/11	0.147663	LGI2;WNT5A;GABRG2
midbrain dopaminergic neuron differentiation (GO:1904948)	3/11	0.147663	WNT5A;WNT1;WNT2
negative regulation of bone remodeling (GO:0046851)	3/11	0.147663	GREM1;P2RX7;IL6
positive regulation of keratinocyte proliferation (GO:0010838)	3/11	0.147663	FGF7;CDH3;FGF10
regulation of cardiac muscle cell differentiation (GO:2000725)	3/11	0.147663	GREM1;MEF2C;DKK1
regulation of mitochondrial depolarization (GO:0051900)	3/11	0.147663	MLLT11;LRRK2;KDR
response to corticosteroid (GO:0031960)	3/11	0.147663	IL1RN;IL6;TNF
somite development (GO:0061053)	3/11	0.147663	SFRP2;SOX11;MEOX2
T cell chemotaxis (GO:0010818)	3/11	0.147663	CXCL11;PIK3CD;PIK3CG
blood vessel endothelial cell migration (GO:0043534)	5/23	0.148627	GREM1;EGR3;KDR;FGF2;ROBO1
ear morphogenesis (GO:0042471)	5/23	0.148627	TBX1;GSC;NOG;SIX1;TWIST1
positive regulation of JUN kinase activity (GO:0043507)	5/23	0.148627	TLR9;FZD10;TLR6;DKK1;TNF
positive regulation of natural killer cell mediated immunity (GO:0002717)	5/23	0.148627	IL21;CADM1;CD226;SLAMF6;RASGRP1
regulation of cysteine-type endopeptidase activity (GO:2000116)	5/23	0.148627	NLRP12;AIM2;MEFV;GRIN2B;LTF
blood vessel morphogenesis (GO:0048514)	10/56	0.150992	TBX1;CCBE1;FLT1;COL4A1;FLT4;GJA5;TBX20;KDR;CYP1B1;STRA6
positive regulation of interleukin-1 beta production (GO:0032731)	10/56	0.150992	P2RX7;GBP5;IL6;NLRP12;AIM2;WNT5A;NLRP3;TLR6;TNF;TLR4
negative regulation of cytokine production involved in immune response (GO:0002719)	4/17	0.151722	TGFB3;LILRB1;TNF;JAK3
positive regulation of cardiac muscle tissue growth (GO:0055023)	4/17	0.151722	MEF2C;ERBB4;TBX20;FGF2
regulation of cell killing (GO:0031341)	4/17	0.151722	IL11;CR1L;WNT5A;ICAM1
regulation of establishment of endothelial barrier (GO:1903140)	4/17	0.151722	IL1B;S1PR3;S1PR2;TNF
regulation of NLRP3 inflammasome complex assembly (GO:1900225)	4/17	0.151722	GBP5;TLR6;MEFV;TLR4
stem cell development (GO:0048864)	4/17	0.151722	PTPRC;WNT7A;NRG1;SOX11
regulation of ossification (GO:0030278)	7/36	0.15196	MEF2C;WNT5A;TWIST1;SOX11;NOTUM;DKK1;DDR2
inorganic cation import across plasma membrane (GO:0098659)	13/77	0.154647	KCNJ10;KCNK9;KCNJ8;ATP1A4;KCNJ15;ABCC9;ATP4A;TRPV6;SLC9A7;FXYD2;TRPV5;SLC12A6;KCNJ1
positive regulation of phosphatidylinositol 3-kinase signaling (GO:0014068)	13/77	0.154647	PDGFRB;CSF3;FLT1;HGF;OSM;PIK3CD;WNT16;FGF2;TNF;PIK3CG;SELP;LEP;KDR
cellular response to retinoic acid (GO:0071300)	8/43	0.157866	TBX1;WNT10B;WNT7B;WNT5A;WNT8B;ATM;FZD10;WNT2
positive regulation of leukocyte mediated cytotoxicity (GO:0001912)	8/43	0.157866	IL21;ITGAM;CADM1;IL23A;STAP1;SLAMF6;CD226;RASGRP1
positive regulation of phospholipase C activity (GO:0010863)	8/43	0.157866	PDGFRB;ITK;FLT1;AVPR1A;ADRA1A;FGF2;ESR1;SELE
positive regulation of B cell proliferation (GO:0030890)	6/30	0.160975	IL21;MEF2C;PTPRC;FCRL3;TLR9;TNFRSF13C
regulation of catecholamine secretion (GO:0050433)	6/30	0.160975	SYT3;SYT12;CHRNA4;KCNA2;FFAR3;SYT15
cardiac ventricle formation (GO:0003211)	2/6	0.164855	MEF2C;SOX11
cerebral cortex cell migration (GO:0021795)	2/6	0.164855	HTR6;RELN
chitin catabolic process (GO:0006032)	2/6	0.164855	CHI3L2;CHI3L1
chitin metabolic process (GO:0006030)	2/6	0.164855	CHI3L2;CHI3L1
cobalamin transport (GO:0015889)	2/6	0.164855	CUBN;TCN1
ear development (GO:0043583)	2/6	0.164855	TBX1;STRA6
embryonic hindlimb morphogenesis (GO:0035116)	2/6	0.164855	WNT7A;AFF3
gamma-aminobutyric acid transport (GO:0015812)	2/6	0.164855	SLC6A6;SLC6A13
imitative learning (GO:0098596)	2/6	0.164855	SHANK3;STRA6
leukocyte chemotaxis involved in inflammatory response (GO:0002232)	2/6	0.164855	ALOX5;FFAR2
negative regulation of morphogenesis of an epithelium (GO:1905331)	2/6	0.164855	TACSTD2;TNF
neutrophil extravasation (GO:0072672)	2/6	0.164855	PIK3CD;PIK3CG
positive regulation of animal organ morphogenesis (GO:0110110)	2/6	0.164855	SIX4;SIX1
positive regulation of I-kappaB phosphorylation (GO:1903721)	2/6	0.164855	PLCG2;TNF
positive regulation of ion transmembrane transport (GO:0034767)	2/6	0.164855	P2RX7;WNK3
positive regulation of microglial cell activation (GO:1903980)	2/6	0.164855	STAP1;MMP8
positive regulation of neurotransmitter secretion (GO:0001956)	2/6	0.164855	SLC4A8;STX1B
positive regulation of tau-protein kinase activity (GO:1902949)	2/6	0.164855	CLU;DKK1
positive regulation of Wnt signaling pathway, planar cell polarity pathway (GO:2000096)	2/6	0.164855	RSPO3;DKK1
regulation of adiponectin secretion (GO:0070163)	2/6	0.164855	HCAR2;IL1B
regulation of immature T cell proliferation in thymus (GO:0033084)	2/6	0.164855	IL1A;IL1B
regulation of interleukin-1-mediated signaling pathway (GO:2000659)	2/6	0.164855	IL1RN;IL6
regulation of serine-type endopeptidase activity (GO:1900003)	2/6	0.164855	CR1;SEMG2
response to manganese ion (GO:0010042)	2/6	0.164855	LRRK2;SLFN14
tongue development (GO:0043586)	2/6	0.164855	TBX1;SIX4
venous blood vessel morphogenesis (GO:0048845)	2/6	0.164855	CCBE1;TBX20
vocal learning (GO:0042297)	2/6	0.164855	SHANK3;STRA6
regulation of vascular associated smooth muscle cell proliferation (GO:1904705)	7/37	0.168595	MEF2C;NR4A3;IGFBP5;TGFB3;HTR1B;FGF2;MMP9
regulation of cytokine production involved in immune response (GO:0002718)	5/24	0.169708	WNT5A;FFAR3;LILRB1;FFAR2;TNF
wound healing, spreading of cells (GO:0044319)	5/24	0.169708	MMP12;PDPN;WNT7A;ITGA5;LCP1
positive regulation of osteoblast differentiation (GO:0045669)	8/44	0.173292	MEF2C;IL6;HGF;WNT7B;SOX11;BMP6;DDR2;LTF
fluid transport (GO:0042044)	4/18	0.177017	AQP9;PDPN;SLC4A11;AQP5
long-chain fatty-acyl-CoA biosynthetic process (GO:0035338)	4/18	0.177017	ACSL1;ELOVL2;ACSL6;ACSL4
maintenance of gastrointestinal epithelium (GO:0030277)	4/18	0.177017	SERPINA3;VSIG1;TLR9;TLR4
positive regulation of cell migration involved in sprouting angiogenesis (GO:0090050)	4/18	0.177017	FOXC2;KDR;PTGS2;FGF2
pulmonary valve development (GO:0003177)	4/18	0.177017	NOS3;NFATC1;ROBO1;STRA6
regulation of B cell differentiation (GO:0045577)	4/18	0.177017	FCRL3;TLR9;INHBA;IKZF3
T cell migration (GO:0072678)	4/18	0.177017	CXCL11;PIK3CD;CCR6;PIK3CG
regulation of ion transport (GO:0043269)	13/79	0.177263	SYT3;KCNJ10;KCNJ8;CHRNA4;KCNA2;KCNJ15;STC1;SYT15;KCNA5;P2RX7;CALHM1;SYT12;KCNJ1
homocysteine metabolic process (GO:0050667)	3/12	0.179629	CPS1;DPEP1;NOX4
keratan sulfate catabolic process (GO:0042340)	3/12	0.179629	ACAN;OMD;PRELP
negative regulation of B cell proliferation (GO:0030889)	3/12	0.179629	BLK;ATM;FCGR2B
negative regulation of complement activation (GO:0045916)	3/12	0.179629	CR2;CR1;CR1L
negative regulation of glucose transmembrane transport (GO:0010829)	3/12	0.179629	PRKCB;IL1B;LEP
negative regulation of production of miRNAs involved in gene silencing by miRNA (GO:1903799)	3/12	0.179629	IL6;ESR1;TNF
positive regulation of branching involved in ureteric bud morphogenesis (GO:0090190)	3/12	0.179629	SIX4;NOG;SIX1
positive regulation of fatty acid oxidation (GO:0046321)	3/12	0.179629	ABCD2;NR4A3;TWIST1
positive regulation of T-helper 1 type immune response (GO:0002827)	3/12	0.179629	IL23A;IL1B;SLC11A1
protein localization to synapse (GO:0035418)	3/12	0.179629	MPP4;NPHS1;SHANK1
regulation of keratinocyte migration (GO:0051547)	3/12	0.179629	FGF7;MMP9;FGF10
regulation of vascular associated smooth muscle cell migration (GO:1904752)	3/12	0.179629	MEF2C;NR4A3;IGFBP5
replicative senescence (GO:0090399)	3/12	0.179629	SERPINE1;ATM;WNT16
positive regulation of production of molecular mediator of immune response (GO:0002702)	7/38	0.185985	IL21;IL6;PTPRC;WNT5A;TLR9;FFAR3;FFAR2
regulation of NIK/NF-kappaB signaling (GO:1901222)	13/80	0.189143	TNFSF14;SPHK1;MMP8;TNF;PTP4A3;NLRP12;RASSF2;IL23A;IL1B;TLR9;NLRP3;TLR4;TLR2
negative regulation of T cell activation (GO:0050868)	8/45	0.18936	CR1;ARG1;CD80;LILRB1;VTCN1;FCGR2B;JAK3;LAX1
sprouting angiogenesis (GO:0002040)	9/52	0.191037	GREM1;CCBE1;ESM1;EGR3;FLT4;KDR;RSPO3;FGF2;ROBO1
cellular component disassembly (GO:0022411)	11/66	0.191281	ADAMTS4;MMP12;MMP7;MMP13;MMP1;MMP3;LCP1;MMP8;MMP9;MMP10;KLK7
extracellular matrix disassembly (GO:0022617)	11/66	0.191281	ADAMTS4;MMP12;MMP7;MMP13;MMP1;MMP3;LCP1;MMP8;MMP9;MMP10;KLK7
modulation of chemical synaptic transmission (GO:0050804)	17/109	0.191836	CHRNB4;MEF2C;LRRK2;LRRC4;TNF;LRP8;STX1B;GRM2;SLC4A8;RELN;NRG3;IL1B;TMEM108;HCRT;LRRC4C;NPTX2;CNTNAP4
negative regulation of ion transport (GO:0043271)	5/25	0.191865	WNK3;STC1;HTR1B;LILRB1;VIP
positive regulation of peptidyl-threonine phosphorylation (GO:0010800)	5/25	0.191865	SPHK1;WNK3;CHI3L1;S1PR2;IRGM
regulation of AMPA receptor activity (GO:2000311)	5/25	0.191865	MEF2C;RELN;SHISA8;SHANK3;SHANK1
regulation of dopamine secretion (GO:0014059)	5/25	0.191865	SYT3;SYT12;CHRNA4;KCNA2;SYT15
positive regulation of response to external stimulus (GO:0032103)	21/139	0.199455	PDGFRB;IL21;GBP5;IL33;SERPINE1;CD180;WNT5A;OSM;GPR4;FPR2;TNF;BMP6;NLRP12;IL23A;IL1B;TLR9;S100A12;S100A9;TLR4;S100A8;TLR2
skeletal muscle organ development (GO:0060538)	6/32	0.199852	POPDC3;MEF2C;SIX4;MYF6;SIX1;STRA6
regulation of interleukin-8 production (GO:0032677)	13/81	0.201386	SERPINE1;TNF;TLR1;IL6;PTPRC;IL1B;LEP;TLR9;CHI3L1;FFAR2;TLR6;TLR4;TLR2
mesenchymal cell development (GO:0014031)	4/19	0.203602	FOXC1;TBX20;NRG1;SOX11
regulation of glucose transmembrane transport (GO:0010827)	4/19	0.203602	C3;NR4A3;PRKCB;IL1B
positive regulation of smooth muscle cell proliferation (GO:0048661)	8/46	0.206026	PDGFRB;IL6;NR4A3;IGFBP5;HTR1B;FGF2;TNF;MMP9
regulation of immune effector process (GO:0002697)	9/53	0.206528	C4B;C3;C4A;CR2;CR1;IRF4;CR1L;FCGR2B;CLU
adenylate cyclase-activating G protein-coupled receptor signaling pathway (GO:0007189)	18/118	0.209604	GLP1R;PTGFR;PTGIR;CALCB;CALCRL;GPR4;ADRA1A;ADCY7;PTHLH;MC4R;CXCL11;ADORA2A;CNR2;UCN2;CNR1;S1PR3;S1PR2;VIP
arginine catabolic process (GO:0006527)	2/7	0.212573	ARG1;NOS3
AV node cell to bundle of His cell communication (GO:0086067)	2/7	0.212573	GJC1;GJA5
cellular cation homeostasis (GO:0030003)	2/7	0.212573	SLC4A11;CLDN16
cellular ion homeostasis (GO:0006873)	2/7	0.212573	SLC4A11;SLC4A1
detection of molecule of bacterial origin (GO:0032490)	2/7	0.212573	C4B;TLR4
hemostasis (GO:0007599)	2/7	0.212573	NFE2;VWF
hindlimb morphogenesis (GO:0035137)	2/7	0.212573	WNT7A;AFF3
hyaluronan biosynthetic process (GO:0030213)	2/7	0.212573	IL1B;HAS3
hypotonic response (GO:0006971)	2/7	0.212573	SLC4A11;AQP5
iron import into cell (GO:0033212)	2/7	0.212573	NOX5;LTF
keratinocyte proliferation (GO:0043616)	2/7	0.212573	WNT16;KLK8
metanephric nephron tubule development (GO:0072234)	2/7	0.212573	WNT7B;POU3F3
negative regulation of acute inflammatory response (GO:0002674)	2/7	0.212573	NLRP3;FCGR2B
negative regulation of ruffle assembly (GO:1900028)	2/7	0.212573	TACSTD2;STAP1
nicotinamide nucleotide biosynthetic process (GO:0019359)	2/7	0.212573	KYNU;NMNAT2
nose development (GO:0043584)	2/7	0.212573	SIX4;STRA6
photoreceptor cell differentiation (GO:0046530)	2/7	0.212573	RP1L1;RP1
positive regulation of B cell receptor signaling pathway (GO:0050861)	2/7	0.212573	PRKCB;STAP1
positive regulation of cardiac muscle cell differentiation (GO:2000727)	2/7	0.212573	GREM1;MEF2C
positive regulation of chemokine (C-X-C motif) ligand 2 production (GO:2000343)	2/7	0.212573	TLR4;TNF
positive regulation of cilium movement (GO:0003353)	2/7	0.212573	PGAM4;TACR1
positive regulation of cilium-dependent cell motility (GO:2000155)	2/7	0.212573	PGAM4;TACR1
positive regulation of flagellated sperm motility (GO:1902093)	2/7	0.212573	PGAM4;TACR1
positive regulation of humoral immune response (GO:0002922)	2/7	0.212573	IL1B;FCGR2B
positive regulation of lipopolysaccharide-mediated signaling pathway (GO:0031666)	2/7	0.212573	CD180;BMP6
positive regulation of membrane depolarization (GO:1904181)	2/7	0.212573	MLLT11;KDR
regulation of bone remodeling (GO:0046850)	2/7	0.212573	GREM1;LEP
regulation of calcidiol 1-monooxygenase activity (GO:0060558)	2/7	0.212573	IL1B;TNF
regulation of entry of bacterium into host cell (GO:2000535)	2/7	0.212573	CXCL8;KRT6A
regulation of I-kappaB phosphorylation (GO:1903719)	2/7	0.212573	PLCG2;TNF
regulation of lens fiber cell differentiation (GO:1902746)	2/7	0.212573	SPRED3;FGF2
regulation of mesenchymal stem cell differentiation (GO:2000739)	2/7	0.212573	SLC4A11;SOX5
regulation of MHC class I biosynthetic process (GO:0045343)	2/7	0.212573	CIITA;NLRP12
regulation of morphogenesis of an epithelium (GO:1905330)	2/7	0.212573	ADAMTS12;FGF1
regulation of natural killer cell proliferation (GO:0032817)	2/7	0.212573	IL23A;LEP
regulation of necrotic cell death (GO:0010939)	2/7	0.212573	SLC6A6;SLC6A13
regulation of prostaglandin biosynthetic process (GO:0031392)	2/7	0.212573	IL1B;PTGS2
regulation of skeletal muscle satellite cell proliferation (GO:0014842)	2/7	0.212573	EPHB1;FGF2
regulation of T-helper 1 cell differentiation (GO:0045625)	2/7	0.212573	CD80;JAK3
sinoatrial node development (GO:0003163)	2/7	0.212573	GJB6;TBX18
sphingosine-1-phosphate receptor signaling pathway (GO:0003376)	2/7	0.212573	S1PR2;PIK3CG
alpha-linolenic acid metabolic process (GO:0036109)	3/13	0.213225	ACSL1;ELOVL2;FADS1
atrial cardiac muscle cell action potential (GO:0086014)	3/13	0.213225	GJC1;KCNA5;CACNA1C
negative regulation of hydrogen peroxide-induced cell death (GO:1903206)	3/13	0.213225	NR4A3;HGF;LRRK2
positive regulation of protein localization to cell surface (GO:2000010)	3/13	0.213225	RIC3;ABCA7;TNF
regulation of antigen receptor-mediated signaling pathway (GO:0050854)	3/13	0.213225	BLK;PTPRC;PAX5
regulation of leukocyte adhesion to vascular endothelial cell (GO:1904994)	3/13	0.213225	IL6;FUT7;TNF
sodium ion export across plasma membrane (GO:0036376)	3/13	0.213225	ATP4A;FXYD2;ATP1A4
endothelial cell development (GO:0001885)	5/26	0.214967	PPP1R16B;COL15A1;COL22A1;STC1;ICAM1
regulation of chondrocyte differentiation (GO:0032330)	5/26	0.214967	GREM1;TRPS1;ADAMTS12;PTHLH;SOX5
positive regulation of T cell activation (GO:0050870)	12/75	0.216596	IL21;IL6;PTPRC;IL23A;CD70;CD80;DOCK8;IL1B;LEP;CD28;TNFRSF13C;JAK3
regulation of humoral immune response (GO:0002920)	9/54	0.222509	C4B;C3;C4A;CR2;CR1;CR1L;CXCL13;FCGR2B;CLU
positive regulation of ossification (GO:0045778)	7/40	0.222795	P2RX7;MEF2C;TGFB3;ALOX5;WNT5A;SOX11;BMP6
regulation of nitric oxide biosynthetic process (GO:0045428)	7/40	0.222795	IL1B;TLR6;PTGS2;MMP8;CLU;TNF;TLR4
regulation of osteoblast differentiation (GO:0045667)	13/83	0.22689	HEMGN;MEF2C;HGF;WNT7B;NOG;TWIST1;SOX11;BMP6;GREM1;IL6;SMOC1;DDR2;LTF
cortical actin cytoskeleton organization (GO:0030866)	4/20	0.231252	FMNL3;PLEK;LCP1;TNF
embryonic digestive tract development (GO:0048566)	4/20	0.231252	CXCL8;SOX11;TNF;STRA6
gastrulation (GO:0007369)	4/20	0.231252	NR4A3;GSC;WNT8B;MIXL1
positive regulation of hormone secretion (GO:0046887)	4/20	0.231252	HCAR2;RASL10B;SPP1;SOX11
positive regulation of interleukin-1 production (GO:0032732)	10/62	0.236353	P2RX7;GBP5;IL6;NLRP12;AIM2;WNT5A;NLRP3;TLR6;TNF;TLR4
skeletal system development (GO:0001501)	23/158	0.238821	WNT5A;NOG;STC1;SOX11;TNFRSF11B;PRELP;HAPLN3;BMP6;PHEX;COL19A1;PTHLH;COMP;ADAMTS4;ACAN;EVC;TRPS1;ALPL;COL10A1;CHI3L1;NOTUM;WNT1;SOX5;FBN1
camera-type eye development (GO:0043010)	5/27	0.23888	TENM3;CYP1B1;CACNA1C;STRA6;FBN1
positive regulation of toll-like receptor signaling pathway (GO:0034123)	5/27	0.23888	TLR1;TREML4;TLR9;LTF;TLR2
regulation of cardiac muscle cell contraction (GO:0086004)	5/27	0.23888	GJA5;PDE4B;STC1;CTNNA3;CACNA1C
regulation of phosphatidylinositol 3-kinase signaling (GO:0014066)	16/106	0.239729	PDGFRB;PPP1R16B;CSF3;FLT1;HGF;OSM;TWIST1;PIK3CD;WNT16;PTPN13;FGF2;TNF;PIK3CG;SELP;LEP;KDR
lymphocyte differentiation (GO:0030098)	13/84	0.240115	IL11;CR2;ITGA4;PIK3CD;IKZF1;AICDA;PTPRC;IFNE;LEP;LY6D;PLCG2;JAK3;MS4A1
negative regulation of blood vessel endothelial cell migration (GO:0043537)	6/34	0.241747	ANGPT4;MEF2C;ANGPT2;MEOX2;FGF2;TNF
regulation of transmembrane transport (GO:0034762)	6/34	0.241747	CALHM1;KCNJ10;KCNJ8;PRKCB;KCNJ15;KCNJ1
aorta development (GO:0035904)	3/14	0.247999	PDGFRB;TBX1;ROBO1
branching involved in blood vessel morphogenesis (GO:0001569)	3/14	0.247999	SFRP2;COL4A1;KDR
immune response-regulating cell surface receptor signaling pathway (GO:0002768)	3/14	0.247999	BTLA;LILRB1;FPR2
negative regulation of cartilage development (GO:0061037)	3/14	0.247999	GREM1;ADAMTS12;PTHLH
negative regulation of interleukin-12 production (GO:0032695)	3/14	0.247999	LILRB1;MEFV;JAK3
negative regulation of smooth muscle cell migration (GO:0014912)	3/14	0.247999	MEF2C;IGFBP5;SERPINE1
positive regulation of potassium ion transmembrane transporter activity (GO:1901018)	3/14	0.247999	GAL;FXYD2;LRRC55
regulation of response to endoplasmic reticulum stress (GO:1905897)	3/14	0.247999	ALOX5;FCGR2B;CLU
response to UV-A (GO:0070141)	3/14	0.247999	MMP1;MMP3;MMP9
secondary palate development (GO:0062009)	3/14	0.247999	TGFB3;WNT5A;WNT7A
sequestering of extracellular ligand from receptor (GO:0035581)	3/14	0.247999	GREM1;NOG;FBN1
thymus development (GO:0048538)	3/14	0.247999	TBX1;SIX1;FGF10
negative regulation of endopeptidase activity (GO:0010951)	10/63	0.252082	SERPINA3;CR1;SERPINB2;SERPINE1;SERPINB9;SERPINI1;SERPINB7;SERPINB5;SERPINA5;LTF
neuropeptide signaling pathway (GO:0007218)	10/63	0.252082	CYSLTR2;GAL;GLRA3;NPBWR1;NMUR2;SORCS1;GPR84;NTS;SORCS2;NTSR1
positive regulation of Ras protein signal transduction (GO:0046579)	10/63	0.252082	GPR174;P2RY8;P2RY10;SYNPO2L;GPR4;RASGRP1;PIK3CG;F2RL2;ROBO1;FGF10
peptidyl-tyrosine modification (GO:0018212)	9/56	0.255781	PDGFRB;BLK;FLT1;RELN;ERBB4;FLT4;KDR;JAK3;DDR2
calcium ion transport into cytosol (GO:0060402)	4/21	0.259742	CACNA1C;ADRA1A;GRIN2B;MS4A1
calcium-mediated signaling using intracellular calcium source (GO:0035584)	4/21	0.259742	SELP;PTGFR;PTPRC;KDR
linoleic acid metabolic process (GO:0043651)	4/21	0.259742	ACSL1;ELOVL2;ALOX5;FADS1
negative regulation of cell communication (GO:0010648)	4/21	0.259742	IL11;NLRP12;IL1B;OSM
regulation of transposition (GO:0010528)	4/21	0.259742	PIWIL1;MYBL1;AICDA;APOBEC3A
atrial cardiac muscle cell to AV node cell signaling (GO:0086026)	2/8	0.261329	GJC1;KCNA5
benzene-containing compound metabolic process (GO:0042537)	2/8	0.261329	KYNU;KMO
kidney epithelium development (GO:0072073)	2/8	0.261329	WNT7B;FGF1
kidney mesenchyme development (GO:0072074)	2/8	0.261329	SIX4;SIX1
lens fiber cell development (GO:0070307)	2/8	0.261329	WNT7B;WNT7A
lens fiber cell differentiation (GO:0070306)	2/8	0.261329	WNT7B;WNT7A
mammary gland epithelial cell differentiation (GO:0060644)	2/8	0.261329	FOXB1;ERBB4
myeloid leukocyte mediated immunity (GO:0002444)	2/8	0.261329	IL6;SERPINB9
natural killer cell differentiation (GO:0001779)	2/8	0.261329	PTPRC;PIK3CD
osteoblast development (GO:0002076)	2/8	0.261329	CLEC5A;PTHLH
phosphatidylinositol-3-phosphate biosynthetic process (GO:0036092)	2/8	0.261329	PIK3CD;PIK3CG
positive regulation of cell migration by vascular endothelial growth factor signaling pathway (GO:0038089)	2/8	0.261329	KDR;PIK3CD
positive regulation of defense response to bacterium (GO:1900426)	2/8	0.261329	PGC;KLK7
positive regulation of insulin-like growth factor receptor signaling pathway (GO:0043568)	2/8	0.261329	CDH3;WNT1
positive regulation of melanin biosynthetic process (GO:0048023)	2/8	0.261329	CDH3;TYRP1
positive regulation of membrane invagination (GO:1905155)	2/8	0.261329	C3;STAP1
positive regulation of monocyte chemotactic protein-1 production (GO:0071639)	2/8	0.261329	IL1B;TWIST1
positive regulation of muscle contraction (GO:0045933)	2/8	0.261329	SPHK1;PROK2
positive regulation of oligodendrocyte differentiation (GO:0048714)	2/8	0.261329	PTPRZ1;TENM4
positive regulation of secondary metabolite biosynthetic process (GO:1900378)	2/8	0.261329	CDH3;TYRP1
positive regulation of steroid biosynthetic process (GO:0010893)	2/8	0.261329	STAR;TNF
positive regulation of T-helper 2 cell cytokine production (GO:2000553)	2/8	0.261329	IL6;NLRP3
positive regulation of vascular associated smooth muscle cell migration (GO:1904754)	2/8	0.261329	NR4A3;IGFBP5
postsynapse organization (GO:0099173)	2/8	0.261329	WNT5A;WNT7A
protein deglutamylation (GO:0035608)	2/8	0.261329	FOLH1;FOLH1B
regulation of dendritic spine maintenance (GO:1902950)	2/8	0.261329	FCGR2B;GRIN2B
regulation of epithelial to mesenchymal transition involved in endocardial cushion formation (GO:1905005)	2/8	0.261329	TGFB3;NOG
regulation of extent of cell growth (GO:0061387)	2/8	0.261329	OLFM1;NRCAM
regulation of lymphocyte apoptotic process (GO:0070228)	2/8	0.261329	BLK;JAK3
regulation of oxidative stress-induced neuron death (GO:1903203)	2/8	0.261329	TLR6;TLR4
regulation of positive chemotaxis (GO:0050926)	2/8	0.261329	ANGPT2;KDR
sequestering of BMP from receptor via BMP binding (GO:0038098)	2/8	0.261329	GREM1;NOG
thyroid gland development (GO:0030878)	2/8	0.261329	TBX1;SIX1
calcium ion transmembrane import into cytosol (GO:0097553)	7/42	0.26188	PTPRC;TRPV6;TRPV5;ITPR1;PLCG2;FGF2;GRIN2B
heterophilic cell-cell adhesion via plasma membrane cell adhesion molecules (GO:0007157)	7/42	0.26188	SELP;TENM1;TENM3;TENM4;CADM1;SELE;ICAM1
positive regulation of epithelial to mesenchymal transition (GO:0010718)	7/42	0.26188	OLFM1;FOXC1;IL6;TGFB3;IL1B;PDPN;TWIST1
leukocyte cell-cell adhesion (GO:0007159)	5/28	0.263466	SELP;ITGA4;OLR1;SELE;ICAM1
positive regulation of cytosolic calcium ion concentration involved in phospholipase C-activating G protein-coupled signaling pathway (GO:0051482)	5/28	0.263466	GPR174;P2RY8;P2RY10;GPR4;F2RL2
positive regulation of fibroblast proliferation (GO:0048146)	5/28	0.263466	SPHK1;WNT5A;WNT1;WNT2;DDR2
positive regulation of phosphatidylinositol 3-kinase activity (GO:0043552)	5/28	0.263466	PDGFRB;FLT1;AGAP2;FPR2;FGF2
regulation of calcium-mediated signaling (GO:0050848)	5/28	0.263466	LRRK2;PLEK;ITPR1;PLCG2;CD22
T cell activation involved in immune response (GO:0002286)	5/28	0.263466	SLC11A1;IFNE;LILRB1;LCP1;ICAM1
cellular response to amyloid-beta (GO:1904646)	6/35	0.263599	ITGA4;FPR2;TLR6;FCGR2B;TLR4;ICAM1
regulation of postsynaptic membrane potential (GO:0060078)	6/35	0.263599	MEF2C;CHRNA4;LRRK2;GABRG3;GRIN2B;GABRG2
regulation of trans-synaptic signaling (GO:0099177)	6/35	0.263599	SLC4A8;RELN;NRG3;LRRC4;LRRC4C;LRP8
positive regulation of signal transduction (GO:0009967)	35/252	0.265178	CD80;LRRK2;FGF1;KLK6;ROBO1;C3;ESM1;RELN;CDH3;ADAMTS3;TMEM108;RSPO3;RSPO1;WNT1;RSPO4;CCBE1;VWF;PRKCB;NOS3;CD180;WNT7A;BMP6;STX1B;IL6;PTPRC;EVC;IL1B;CLEC6A;CD226;ITGA5;IL7R;SHANK3;TLR2;CRLF2;SHANK1
regulation of interferon-gamma production (GO:0032649)	13/86	0.267412	IL21;CR1;SLC11A1;LILRB1;INHBA;RASGRP1;IL23A;IL1B;PDE4B;TLR9;CD226;SLAMF6;TLR4
regulation of bone mineralization (GO:0030500)	9/57	0.27299	GREM1;P2RX7;MEF2C;TGFB3;ALOX5;TWIST1;NOTUM;BMP6;DDR2
positive regulation of epithelial cell migration (GO:0010634)	14/94	0.275365	FOXC2;ANGPT4;NRP2;FLT4;WNT5A;PIK3CD;FGF1;FGF2;MMP9;PIK3CG;FGF7;KDR;PLCG2;FGF10
regulation of tumor necrosis factor production (GO:0032680)	18/124	0.276194	IL33;WNT5A;TWIST1;LILRB1;MMP8;CLU;RASGRP1;TLR1;IL1A;IL6;PTPRC;IL23A;PLCG2;TLR9;TNFRSF8;TLR4;LTF;TLR2
neuron migration (GO:0001764)	8/50	0.277694	MEF2C;CDKL5;RELN;CEP85L;NRCAM;MDGA1;ASTN1;CDK5R1
regulation of complement activation (GO:0030449)	8/50	0.277694	C4B;C3;C4A;CR2;CR1;CR1L;IL1B;CLU
anion transport (GO:0006820)	7/43	0.282105	SLC22A3;SLCO1B1;SLCO1A2;SLC4A1;SLC26A9;SLC13A5;SLC22A10
calcium ion import into cytosol (GO:1902656)	3/15	0.283531	TRPV6;TRPV5;MS4A1
embryonic cranial skeleton morphogenesis (GO:0048701)	3/15	0.283531	TBX1;SIX1;TWIST1
fibrinolysis (GO:0042730)	3/15	0.283531	SERPINB2;SERPINE1;GP1BA
mammary gland epithelium development (GO:0061180)	3/15	0.283531	ERBB4;WNT7B;WNT2
negative regulation of chondrocyte differentiation (GO:0032331)	3/15	0.283531	GREM1;ADAMTS12;PTHLH
negative regulation of leukocyte mediated cytotoxicity (GO:0001911)	3/15	0.283531	PTPRC;LILRB1;FCGR2B
negative regulation of protein processing (GO:0010955)	3/15	0.283531	LRRK2;SERPINE1;GAS1
phototransduction, visible light (GO:0007603)	3/15	0.283531	RP1;ABCA4;CNGB1
positive regulation of osteoclast differentiation (GO:0045672)	3/15	0.283531	IL23A;POU4F1;TNF
positive regulation of sprouting angiogenesis (GO:1903672)	3/15	0.283531	ITGA5;FGF1;FGF2
protein kinase A signaling (GO:0010737)	3/15	0.283531	GAL;LCP1;TTN
regulation of endothelial cell chemotaxis (GO:2001026)	3/15	0.283531	FGF1;FGF2;FGF4
regulation of integrin activation (GO:0033623)	3/15	0.283531	SELP;PLEK;CXCL13
regulation of lymphocyte activation (GO:0051249)	3/15	0.283531	FCRL3;LEP;IKZF3
dendrite morphogenesis (GO:0048813)	6/36	0.285926	KLF7;WNT7A;PHACTR1;EPHB1;SHANK3;SHANK1
embryonic limb morphogenesis (GO:0030326)	6/36	0.285926	CYP26B1;NOG;TWIST1;WNT7A;CACNA1C;AFF3
negative regulation of fat cell differentiation (GO:0045599)	6/36	0.285926	WNT10B;IL6;WNT5A;WNT1;TNF;TRIB2
positive regulation of bone mineralization (GO:0030501)	6/36	0.285926	P2RX7;MEF2C;TGFB3;ALOX5;BMP6;LTF
regulation of osteoclast differentiation (GO:0045670)	6/36	0.285926	IL23A;LILRB3;TNF;POU4F1;TLR4;FBN1
negative regulation of wound healing (GO:0061045)	5/29	0.288588	ALOX5;SERPINE1;FGF2;TNF;AJAP1
microglial cell activation (GO:0001774)	4/22	0.288852	ITGAM;FPR2;CLU;TNF
positive regulation of dendritic spine development (GO:0060999)	4/22	0.288852	RELN;LRP8;SHANK3;SHANK1
positive regulation of lipid catabolic process (GO:0050996)	4/22	0.288852	ABCD2;AADAC;IL1B;TWIST1
protein localization to cell junction (GO:1902414)	4/22	0.288852	MPP4;NPHS1;HEG1;SHANK1
positive regulation of protein phosphorylation (GO:0001934)	50/371	0.28974	TENM1;CSF3;CD80;FLT4;LRRK2;FGF1;FGF2;TNF;FGF4;FGF5;FGF7;RASSF2;KDR;RSPO1;IL11;SPHK1;HGF;MMP9;SFRP2;BANK1;IL1B;CHI3L1;FAM20A;ITGA5;DDR2;AGAP2;FPR2;RASGRP1;LRP8;C3;RELN;ERBB4;PLCG2;S1PR2;LEFTY2;TBX1;ANGPT4;TGFB3;OSM;INHBA;IRGM;BMP6;GDF7;MARCO;IL6;PTPRC;CLEC6A;LEP;WNK3;FGF10
positive regulation of JNK cascade (GO:0046330)	11/73	0.294333	RASSF2;FLT4;IL1B;WNT7B;TLR9;WNT7A;TRAF1;MMP8;WNT16;FCGR2B;RASGRP1
regulation of immune response (GO:0050776)	25/179	0.296443	LILRA1;CXCL13;TREM1;ADCY7;LRP8;ICAM1;C3;FCRLB;FCGR3B;CD300LD;SLAMF6;ITGA4;LILRB1;BCL6;SELL;TREML4;IRF4;TREML2;CD300E;CD226;FCGR2B;ULBP1;CLEC2D;FCGR2C;CD22
regulation of interleukin-12 production (GO:0032655)	8/51	0.296601	IL23A;TLR9;PLCG2;LILRB1;MEFV;JAK3;TLR4;TLR2
lymphocyte chemotaxis (GO:0048247)	7/44	0.302691	CCL25;CXCL11;CCL3L1;PIK3CD;CXCL13;CYP7B1;PIK3CG
positive regulation of biosynthetic process (GO:0009891)	7/44	0.302691	CXCL8;TGFB3;PLCG2;ZBTB20;TLR6;MMP8;TLR4
positive regulation of receptor-mediated endocytosis (GO:0048260)	7/44	0.302691	C3;GREM1;SGIP1;SERPINE1;BICD1;CLU;SELE
adenylate cyclase-modulating G protein-coupled receptor signaling pathway (GO:0007188)	23/165	0.309903	GLP1R;PTGFR;ADCYAP1R1;PTGIR;CALCB;CALCRL;FPR1;HTR1B;GPR4;FPR2;ADCY7;PTHLH;MC4R;MARCO;CXCL11;ADORA2A;CNR2;UCN2;CNR1;FFAR3;S1PR3;S1PR2;VIP
bundle of His cell to Purkinje myocyte communication (GO:0086069)	2/9	0.31013	GJA5;CTNNA3
cellular response to leptin stimulus (GO:0044320)	2/9	0.31013	NR4A3;LEP
cellular response to nitric oxide (GO:0071732)	2/9	0.31013	MMP3;DPEP1
cellular response to reactive nitrogen species (GO:1902170)	2/9	0.31013	MMP3;DPEP1
DNA cytosine deamination (GO:0070383)	2/9	0.31013	AICDA;APOBEC3A
embryonic forelimb morphogenesis (GO:0035115)	2/9	0.31013	WNT7A;CACNA1C
endochondral ossification (GO:0001958)	2/9	0.31013	FOXC1;MEF2C
endothelial cell chemotaxis (GO:0035767)	2/9	0.31013	EGR3;CXCL13
glucosamine-containing compound catabolic process (GO:1901072)	2/9	0.31013	CHI3L2;CHI3L1
lipoprotein metabolic process (GO:0042157)	2/9	0.31013	MTTP;OLR1
maintenance of apical/basal cell polarity (GO:0035090)	2/9	0.31013	LIN7A;ANK1
maintenance of epithelial cell apical/basal polarity (GO:0045199)	2/9	0.31013	LIN7A;ANK1
negative regulation of bone resorption (GO:0045779)	2/9	0.31013	P2RX7;IL6
negative regulation of glycoprotein biosynthetic process (GO:0010561)	2/9	0.31013	ABCA7;JAK3
negative regulation of leukocyte degranulation (GO:0043301)	2/9	0.31013	CD84;FCGR2B
negative regulation of lipid localization (GO:1905953)	2/9	0.31013	IL6;TNF
peptidyl-cysteine modification (GO:0018198)	2/9	0.31013	S100A9;S100A8
phenol-containing compound biosynthetic process (GO:0046189)	2/9	0.31013	TYRP1;DBH
positive regulation of fatty acid beta-oxidation (GO:0032000)	2/9	0.31013	ABCD2;TWIST1
positive regulation of smooth muscle contraction (GO:0045987)	2/9	0.31013	SPHK1;PROK2
regulation of animal organ morphogenesis (GO:2000027)	2/9	0.31013	TBX1;AJAP1
regulation of cellular extravasation (GO:0002691)	2/9	0.31013	FUT7;ICAM1
regulation of complement-dependent cytotoxicity (GO:1903659)	2/9	0.31013	IL11;CR1L
regulation of dendritic cell antigen processing and presentation (GO:0002604)	2/9	0.31013	SLC11A1;FCGR2B
regulation of endothelial cell development (GO:1901550)	2/9	0.31013	IL1B;TNF
regulation of ER to Golgi vesicle-mediated transport (GO:0060628)	2/9	0.31013	LRRK2;GAS1
regulation of interleukin-23 production (GO:0032667)	2/9	0.31013	PLCG2;TLR4
regulation of leukocyte mediated cytotoxicity (GO:0001910)	2/9	0.31013	LEP;ICAM1
regulation of nuclear cell cycle DNA replication (GO:0033262)	2/9	0.31013	AICDA;NUGGC
regulation of T-helper 1 type immune response (GO:0002825)	2/9	0.31013	IL23A;SLC11A1
response to leptin (GO:0044321)	2/9	0.31013	NR4A3;LEP
sensory organ morphogenesis (GO:0090596)	2/9	0.31013	TBX1;STRA6
alpha-amino acid catabolic process (GO:1901606)	5/30	0.314111	TDO2;KYNU;KMO;ACMSD;IDO1
artery morphogenesis (GO:0048844)	5/30	0.314111	PDGFRB;TBX1;GJA5;NOG;STRA6
heterotypic cell-cell adhesion (GO:0034113)	5/30	0.314111	ITGA4;IZUMO1;ITGAX;CTNNA3;ITGA5
morphogenesis of an epithelium (GO:0002009)	5/30	0.314111	LAMA5;KRT16;LAMA3;TBX18;KRT6A
positive regulation of endopeptidase activity (GO:0010950)	5/30	0.314111	CR1;AIM2;SEMG2;MEFV;GRIN2B
artery development (GO:0060840)	4/23	0.318374	TBX1;GJA5;ROBO1;STRA6
hyaluronan metabolic process (GO:0030212)	4/23	0.318374	IL1B;HAS3;FGF2;LYVE1
activation of NF-kappaB-inducing kinase activity (GO:0007250)	3/16	0.319437	TNFSF15;CHI3L1;TLR6
body fluid secretion (GO:0007589)	3/16	0.319437	FOXB1;ERBB4;VIP
motor neuron axon guidance (GO:0008045)	3/16	0.319437	CHN1;LAMC2;NTN3
neutrophil activation (GO:0042119)	3/16	0.319437	CXCL6;CXCL8;CXCR2
nitric oxide metabolic process (GO:0046209)	3/16	0.319437	CPS1;NOS3;CYP1B1
positive regulation of vasoconstriction (GO:0045907)	3/16	0.319437	AVPR1A;ADRA1A;SMTNL1
regulation of amyloid-beta clearance (GO:1900221)	3/16	0.319437	ABCA7;CLU;TNF
regulation of ceramide biosynthetic process (GO:2000303)	3/16	0.319437	SPHK1;TNF;ENPP7
regulation of interleukin-1 production (GO:0032652)	3/16	0.319437	NLRP12;MEFV;TLR4
regulation of neurotransmitter transport (GO:0051588)	3/16	0.319437	CHRNB4;MEF2C;HCRT
regulation of systemic arterial blood pressure by hormone (GO:0001990)	3/16	0.319437	NOS3;RASL10B;AVPR1A
regulation of MAPK cascade (GO:0043408)	23/166	0.320573	TBX1;IL11;FLT1;FLT4;FCRL3;OSM;ABCA7;MMP8;FGF2;RASGRP1;ADRA1A;GREM1;P2RX7;IL6;PTPRC;LBH;IL1B;LEP;KDR;PLCG2;TLR9;EPHB1;FGF10
regulation of receptor signaling pathway via JAK-STAT (GO:0046425)	7/45	0.323567	IL6;PTPRC;ERBB4;LEP;CYP1B1;TNF;JAK3
positive regulation of macromolecule metabolic process (GO:0010604)	51/384	0.326121	CXCL8;PIK3CD;FGF1;CLU;FGF2;TNF;ROBO1;FGF4;FGF5;FGF7;CDH3;LAMP3;ITGAX;MEF2C;SLC11A1;NOG;WNT5A;SOX11;SERPINB9;POU3F1;MMP8;WNT16;DKK1;POU3F3;GREM1;IL1A;OLFM1;IL1B;TLR9;TLR6;TLR4;TLR2;TWIST1;TTN;PLCG2;STAP1;IL33;NOS3;IL36G;LILRB1;INHBA;POU4F1;SELE;BMP6;CTCFL;P2RX7;IL6;CD28;ATM;SLC26A9;FGF10
negative regulation of inflammatory response to antigenic stimulus (GO:0002862)	19/136	0.328433	GLP1R;ADCYAP1R1;PTGIR;CALCB;CALCRL;GPR84;ADCY7;PTHLH;MC4R;GPR176;HTR6;IL6;CYSLTR2;ADORA2A;HRH2;PLCG2;DPEP1;FCGR2B;VIP
negative regulation of endothelial cell migration (GO:0010596)	6/38	0.331633	ANGPT4;MEF2C;ANGPT2;STC1;FGF2;TNF
epidermis development (GO:0008544)	12/83	0.333401	SPRR2E;ACER1;FGF7;BNC1;COL7A1;LAMA3;LAMC2;SPRR2A;OVOL3;KLK7;PTHLH;SPRR2D
regulation of interleukin-1 beta production (GO:0032651)	12/83	0.333401	P2RX7;GBP5;IL6;NLRP12;AIM2;WNT5A;NLRP3;FFAR1;TLR6;MEFV;TNF;TLR4
positive regulation of protein serine/threonine kinase activity (GO:0071902)	15/106	0.33607	PDGFRB;TENM1;FLT1;LRRK2;WNT5A;FGF1;FGF2;TNF;RASGRP1;IRGM;PIK3CG;ROBO1;IL1B;S100A12;LTF
cellular nitrogen compound biosynthetic process (GO:0044271)	5/31	0.339903	ACER1;CPS1;NOS3;SPHK1;CYP1B1
embryonic skeletal system morphogenesis (GO:0048704)	5/31	0.339903	TBX1;NOG;SIX1;TWIST1;SOX11
phospholipid translocation (GO:0045332)	5/31	0.339903	P2RX7;ABCB4;ABCA4;ABCA7;ATP11A
regulation of developmental growth (GO:0048638)	5/31	0.339903	OLFM1;SIX4;LEP;SIX1;NRCAM
B cell differentiation (GO:0030183)	9/61	0.344624	IL11;CR2;PTPRC;ITGA4;IFNE;PLCG2;JAK3;MS4A1;AICDA
cardiac muscle cell development (GO:0055013)	4/24	0.348107	PDGFRB;ALPK2;MYLK3;TTN
cardiac muscle cell differentiation (GO:0055007)	4/24	0.348107	MEF2C;NRG1;ALPK2;TTN
dorsal/ventral pattern formation (GO:0009953)	4/24	0.348107	GREM1;NOG;TBX20;WNT8B
lipid translocation (GO:0034204)	4/24	0.348107	ABCB4;ABCA4;ABCA7;ATP11A
long-chain fatty-acyl-CoA metabolic process (GO:0035336)	4/24	0.348107	ACSL1;ELOVL2;ACSL6;ACSL4
negative regulation of lipid metabolic process (GO:0045833)	4/24	0.348107	HCAR2;IL1B;CCDC3;TNF
positive regulation of phospholipase activity (GO:0010518)	4/24	0.348107	PDGFRB;FLT1;ESR1;FGF2
regulation of monooxygenase activity (GO:0032768)	4/24	0.348107	IL1A;NOS3;IL1B;LEP
regulation of nitric-oxide synthase activity (GO:0050999)	6/39	0.354826	FCER2;IL1A;NOS3;IL1B;LEP;TNF
regulation of peptidyl-threonine phosphorylation (GO:0010799)	6/39	0.354826	SPRED3;SPHK1;WNK3;CHI3L1;S1PR2;IRGM
regulation of protein tyrosine kinase activity (GO:0061097)	6/39	0.354826	RELN;PTPRC;SH3BP5;CASS4;NOX4;LRP8
cell communication by electrical coupling involved in cardiac conduction (GO:0086064)	3/17	0.355376	GJC1;GJA5;CACNA1C
detection of visible light (GO:0009584)	3/17	0.355376	RP1;ABCA4;CNGB1
epithelial cell morphogenesis (GO:0003382)	3/17	0.355376	COL15A1;COL22A1;STC1
mesenchyme morphogenesis (GO:0072132)	3/17	0.355376	NOS3;NOG;TBX20
muscle tissue morphogenesis (GO:0060415)	3/17	0.355376	TBX1;TBX20;TTN
negative regulation of phagocytosis (GO:0050765)	3/17	0.355376	DYSF;FCGR2B;TLR2
pharyngeal system development (GO:0060037)	3/17	0.355376	TBX1;SIX4;NOG
positive regulation of smooth muscle cell migration (GO:0014911)	3/17	0.355376	PDGFRB;NR4A3;IGFBP5
positive regulation of stem cell differentiation (GO:2000738)	3/17	0.355376	FOXC1;TACSTD2;SOX5
vasculature development (GO:0001944)	3/17	0.355376	PDGFRB;FLT4;STRA6
amino sugar metabolic process (GO:0006040)	2/10	0.358212	CSGALNACT1;GFPT2
B cell homeostasis (GO:0001782)	2/10	0.358212	DOCK11;MEF2C
cellular response to oxidised low-density lipoprotein particle stimulus (GO:0140052)	2/10	0.358212	TLR6;TLR4
forelimb morphogenesis (GO:0035136)	2/10	0.358212	WNT7A;CACNA1C
fructose 6-phosphate metabolic process (GO:0006002)	2/10	0.358212	HK3;GFPT2
genetic imprinting (GO:0071514)	2/10	0.358212	DNMT3L;CTCFL
lactation (GO:0007595)	2/10	0.358212	FOXB1;ERBB4
lipid phosphorylation (GO:0046834)	2/10	0.358212	DGKG;DGKB
morphogenesis of an epithelial sheet (GO:0002011)	2/10	0.358212	TBX20;SOX11
myelin maintenance (GO:0043217)	2/10	0.358212	ABCD2;CLU
negative regulation of cell adhesion mediated by integrin (GO:0033629)	2/10	0.358212	SERPINE1;CYP1B1
negative regulation of interferon-beta production (GO:0032688)	2/10	0.358212	REL;LILRB1
negative regulation of transforming growth factor beta production (GO:0071635)	2/10	0.358212	CDH3;LILRB1
negative regulation of transmembrane transport (GO:0034763)	2/10	0.358212	PRKCB;IL1B
neuron projection fasciculation (GO:0106030)	2/10	0.358212	NRCAM;CDK5R1
positive regulation of dendritic spine morphogenesis (GO:0061003)	2/10	0.358212	RELN;LRP8
positive regulation of skeletal muscle tissue development (GO:0048643)	2/10	0.358212	MEF2C;MYF6
positive regulation of tissue remodeling (GO:0034105)	2/10	0.358212	IL21;IL23A
regulation of histone phosphorylation (GO:0033127)	2/10	0.358212	IL1B;TWIST1
regulation of phagocytosis, engulfment (GO:0060099)	2/10	0.358212	C3;STAP1
regulation of T-helper 17 type immune response (GO:2000316)	2/10	0.358212	IL23A;CLEC6A
regulation of tau-protein kinase activity (GO:1902947)	2/10	0.358212	CLU;DKK1
urea cycle (GO:0000050)	2/10	0.358212	CPS1;ARG1
positive regulation of endothelial cell proliferation (GO:0001938)	11/77	0.35898	PPP1R16B;NRP2;EGR3;ITGA4;FLT4;WNT5A;KDR;VASH2;PIK3CD;VIP;FGF2
aortic valve morphogenesis (GO:0003180)	5/32	0.365838	NOS3;TBX20;TWIST1;NFATC1;ROBO1
metal ion export (GO:0070839)	5/32	0.365838	ATP4A;SLC11A1;FXYD2;ATP1A4;KCNA5
regulation of cell migration involved in sprouting angiogenesis (GO:0090049)	5/32	0.365838	FOXC2;KDR;MEOX2;PTGS2;FGF2
regulation of dendritic spine morphogenesis (GO:0061001)	5/32	0.365838	RELN;LRRK2;LRP8;SHANK3;CDK5R1
cardiac conduction system development (GO:0003161)	4/25	0.377867	MSX2;GJA5;GJB6;TBX18
chemical synaptic transmission, postsynaptic (GO:0099565)	4/25	0.377867	MEF2C;CHRNA4;LRRK2;GRIN2B
negative regulation of antigen receptor-mediated signaling pathway (GO:0050858)	4/25	0.377867	PVRIG;FCRL3;FCGR2B;CD22
negative regulation of sequestering of calcium ion (GO:0051283)	4/25	0.377867	PTPRC;ITPR1;PLCG2;FGF2
negative regulation of signaling (GO:0023057)	4/25	0.377867	IL11;NLRP12;IL1B;OSM
outflow tract septum morphogenesis (GO:0003148)	4/25	0.377867	TBX1;NRP2;TBX20;ROBO1
regulation of calcium ion import (GO:0090279)	4/25	0.377867	PDGFRB;FCRL3;WNK3;STC1
regulation of cardiac muscle cell action potential (GO:0098901)	4/25	0.377867	GJA5;CTNNA3;CACNA1C;TBX18
positive regulation of multicellular organismal process (GO:0051240)	45/345	0.386917	IL21;ITK;FOXC1;SERPINE1;TWIST1;PIK3CD;SIX1;DBH;FGF2;TNF;ADRA1A;PIK3CG;HCAR2;SIX4;PDPN;ZBED2;ITGAX;HCRT;SOX5;IL33;CADM1;ACSL1;TGFB3;SLC11A1;NOG;WNT5A;DIO2;EBF2;G0S2;SOX11;ABCA7;AVPR1A;INHBA;IL1A;OLFM1;IL6;IL23A;IRF4;IL1B;CLEC6A;LEP;CD28;NOX5;VIP;SMTNL1
acidic amino acid transport (GO:0015800)	3/18	0.391047	SLC6A6;SLC1A2;SLC6A13
base conversion or substitution editing (GO:0016553)	3/18	0.391047	ADARB2;AICDA;APOBEC3A
embryonic digit morphogenesis (GO:0042733)	3/18	0.391047	NOG;TWIST1;WNT7A
endothelial cell proliferation (GO:0001935)	3/18	0.391047	ANGPT4;PROK2;NOX5
epithelial structure maintenance (GO:0010669)	3/18	0.391047	SERPINA3;VSIG1;TLR9
negative regulation of biosynthetic process (GO:0009890)	3/18	0.391047	ABCD2;CIITA;IL6
negative regulation of leukocyte cell-cell adhesion (GO:1903038)	3/18	0.391047	VTCN1;LAX1;JAK3
negative regulation of lipid catabolic process (GO:0050995)	3/18	0.391047	HCAR2;IL1B;TNF
positive chemotaxis (GO:0050918)	3/18	0.391047	FGF7;FPR2;FGF10
positive regulation of cell adhesion mediated by integrin (GO:0033630)	3/18	0.391047	FOXC2;SFRP2;CXCL13
positive regulation of CREB transcription factor activity (GO:0032793)	3/18	0.391047	EPHA5;RELN;LRP8
positive regulation of extracellular matrix organization (GO:1903055)	3/18	0.391047	IL6;PDPN;DDR2
positive regulation of interleukin-4 production (GO:0032753)	3/18	0.391047	IRF4;CD28;NLRP3
positive regulation of nervous system process (GO:0031646)	3/18	0.391047	TENM4;ITGAX;HCRT
positive regulation of phosphoprotein phosphatase activity (GO:0032516)	3/18	0.391047	PDGFRB;PTPRC;FCRL3
regulation of brown fat cell differentiation (GO:0090335)	3/18	0.391047	LEP;SIX1;PTGS2
regulation of cartilage development (GO:0061035)	3/18	0.391047	TRPS1;PTHLH;SOX5
regulation of production of miRNAs involved in gene silencing by miRNA (GO:1903798)	3/18	0.391047	IL6;ESR1;TNF
regulation of single stranded viral RNA replication via double stranded DNA intermediate (GO:0045091)	3/18	0.391047	CXCL8;AICDA;APOBEC3A
water transport (GO:0006833)	3/18	0.391047	AQP9;PDPN;AQP5
negative regulation of smooth muscle cell proliferation (GO:0048662)	5/33	0.391798	MEF2C;PTGIR;IGFBP5;TGFB3;VIP
positive regulation of cytokine production involved in immune response (GO:0002720)	5/33	0.391798	WNT5A;PLCG2;FFAR3;FFAR2;CD226
positive regulation of receptor signaling pathway via JAK-STAT (GO:0046427)	5/33	0.391798	IL6;ERBB4;LEP;CYP1B1;TNF
regulation of neurotransmitter secretion (GO:0046928)	5/33	0.391798	STX1B;CHRNB4;MEF2C;LRRK2;HCRT
regulation of sprouting angiogenesis (GO:1903670)	5/33	0.391798	PPP1R16B;ALOX5;ITGA5;FGF1;FGF2
cellular response to oxygen-containing compound (GO:1901701)	42/323	0.400545	CXCL6;CXCL8;ABCB4;CD80;AQP9;SERPINE1;WNT8B;FZD10;CXCL13;NUGGC;AANAT;PDE4B;FFAR3;NLRP3;STAP1;FFAR2;WNT2;TBX1;WNT10B;MEF2C;IGFBP5;WNT7B;CD180;WNT5A;MMP3;IL36G;LILRB1;POU4F1;ESR1;MMP9;IRGM;P2RX7;IL1A;CXCL11;IL6;NR4A3;IL1B;DPEP1;ATM;TLR4;TLR2;HCN1
keratinocyte differentiation (GO:0030216)	6/41	0.401446	FLG;ACER1;KRT16;WNT5A;SPRR2A;WNT16
response to cytokine (GO:0034097)	20/150	0.403825	CSF3;CIITA;SLC11A1;SPHK1;MEFV;AFF3;OSMR;PTPN13;SELE;POU4F1;SELP;NLRP12;IRAK2;LAMP3;UBD;KYNU;IL1B;REL;CHI3L1;JAK3
B cell mediated immunity (GO:0019724)	2/11	0.405001	CD70;FCGR2B
central nervous system myelination (GO:0022010)	2/11	0.405001	TENM4;CLU
cyclooxygenase pathway (GO:0019371)	2/11	0.405001	PTGS2;PTGES
cytidine to uridine editing (GO:0016554)	2/11	0.405001	AICDA;APOBEC3A
mesonephros development (GO:0001823)	2/11	0.405001	FGF1;FGF10
metanephric mesenchyme development (GO:0072075)	2/11	0.405001	SIX4;SIX1
negative regulation of protein maturation (GO:1903318)	2/11	0.405001	LRRK2;GAS1
positive regulation of alcohol biosynthetic process (GO:1902932)	2/11	0.405001	FGF1;BMP6
positive regulation of bone resorption (GO:0045780)	2/11	0.405001	MC4R;SPP1
positive regulation of ceramide biosynthetic process (GO:2000304)	2/11	0.405001	TNF;ENPP7
positive regulation of integrin activation (GO:0033625)	2/11	0.405001	PLEK;CXCL13
positive regulation of myelination (GO:0031643)	2/11	0.405001	TENM4;ITGAX
positive regulation of non-canonical Wnt signaling pathway (GO:2000052)	2/11	0.405001	RSPO3;DKK1
positive regulation of phospholipid transport (GO:2001140)	2/11	0.405001	ABCB4;ABCA7
positive regulation of sphingolipid biosynthetic process (GO:0090154)	2/11	0.405001	TNF;ENPP7
postsynapse assembly (GO:0099068)	2/11	0.405001	WNT5A;WNT7A
regulation of dendritic cell apoptotic process (GO:2000668)	2/11	0.405001	BLK;LILRB1
regulation of gene expression by genetic imprinting (GO:0006349)	2/11	0.405001	DNMT3L;CTCFL
regulation of melanin biosynthetic process (GO:0048021)	2/11	0.405001	CDH3;TYRP1
regulation of mesenchymal cell proliferation (GO:0010464)	2/11	0.405001	TBX1;WNT5A
regulation of monocyte chemotactic protein-1 production (GO:0071637)	2/11	0.405001	IL1B;TWIST1
regulation of pH (GO:0006885)	2/11	0.405001	SLC9A7;ATP1A4
regulation of T cell apoptotic process (GO:0070232)	2/11	0.405001	JAK3;IDO1
regulation of T cell mediated immunity (GO:0002709)	2/11	0.405001	FUT7;IL1B
regulation of T-helper 2 cell cytokine production (GO:2000551)	2/11	0.405001	IL6;NLRP3
regulation of toll-like receptor 2 signaling pathway (GO:0034135)	2/11	0.405001	TLR1;TLR6
regulation of toll-like receptor 9 signaling pathway (GO:0034163)	2/11	0.405001	FCRL3;TLR9
skeletal muscle cell differentiation (GO:0035914)	2/11	0.405001	SIX4;MYF6
synaptic transmission, GABAergic (GO:0051932)	2/11	0.405001	GABRG3;GABRG2
T cell homeostasis (GO:0043029)	2/11	0.405001	TNFSF14;JAK3
glial cell development (GO:0021782)	4/26	0.407485	PRDM8;SOX11;S100A9;TLR2
metanephros development (GO:0001656)	4/26	0.407485	SIX4;WNT7B;SIX1;FGF10
mononuclear cell differentiation (GO:1903131)	4/26	0.407485	BLK;LY6D;LILRB1;IKZF1
negative regulation of transposition (GO:0010529)	4/26	0.407485	PIWIL1;MYBL1;AICDA;APOBEC3A
regulation of actin filament bundle assembly (GO:0032231)	4/26	0.407485	SYNPO2L;PLEK;SHANK3;SHANK1
regulation of biomineral tissue development (GO:0070167)	4/26	0.407485	NOS3;TWIST1;NOTUM;DDR2
regulation of myelination (GO:0031641)	4/26	0.407485	TENM4;PTPRZ1;ITGAX;KLK8
positive regulation of reactive oxygen species metabolic process (GO:2000379)	7/49	0.4086	PDGFRB;ITGAM;PLCG2;TLR6;FPR2;MMP8;TLR4
regulation of smooth muscle cell proliferation (GO:0048660)	7/49	0.4086	PDGFRB;PTGIR;IL6;NR4A3;IGFBP5;VIP;TNF
response to interferon-gamma (GO:0034341)	11/80	0.408704	CCL25;GBP5;CIITA;CCL3L1;KYNU;SLC11A1;UBD;WNT5A;MEFV;TLR4;TLR2
regulation of insulin secretion (GO:0050796)	14/104	0.417567	EPHA5;BLK;GLP1R;KCNG2;ITPR1;ACSL4;KCNA5;CACNA1C;TNF;CACNA1E;IL6;IL1B;ALOX5;FFAR1
phosphatidylinositol 3-kinase signaling (GO:0014065)	5/34	0.417668	TPTE2;PIK3CD;NYAP2;PIK3CG;MYO16
positive regulation of DNA binding (GO:0043388)	5/34	0.417668	FOXC1;TWIST1;MMP8;MMP9;POU4F1
positive regulation of interleukin-12 production (GO:0032735)	5/34	0.417668	IL23A;PLCG2;TLR9;TLR4;TLR2
regulation of cell adhesion mediated by integrin (GO:0033628)	5/34	0.417668	FOXC2;SFRP2;SERPINE1;CYP1B1;PIK3CG
striated muscle tissue development (GO:0014706)	5/34	0.417668	POPDC3;MEF2C;SIX4;MYF6;SIX1
skeletal system morphogenesis (GO:0048705)	6/42	0.424707	CYP26B1;MMP13;SIX1;SOX11;IFITM5;LTF
branching involved in ureteric bud morphogenesis (GO:0001658)	3/19	0.426193	SIX1;FGF1;FGF2
cellular response to interleukin-7 (GO:0098761)	3/19	0.426193	IL7R;JAK3;CRLF2
endocardial cushion morphogenesis (GO:0003203)	3/19	0.426193	NOS3;NOG;TBX20
establishment of skin barrier (GO:0061436)	3/19	0.426193	FLG;KRT16;CLDN1
excitatory postsynaptic potential (GO:0060079)	3/19	0.426193	MEF2C;LRRK2;GRIN2B
interleukin-7-mediated signaling pathway (GO:0038111)	3/19	0.426193	IL7R;JAK3;CRLF2
myeloid cell activation involved in immune response (GO:0002275)	3/19	0.426193	DYSF;PLCG2;DOCK2
negative regulation of cytokine production involved in inflammatory response (GO:1900016)	3/19	0.426193	ABCD2;MEFV;ADCY7
neural crest cell differentiation (GO:0014033)	3/19	0.426193	MEF2C;NRG1;SOX11
neuromuscular process (GO:0050905)	3/19	0.426193	MYCBP2;SHANK1;STRA6
regulation of collagen biosynthetic process (GO:0032965)	3/19	0.426193	CIITA;IL6;TGFB3
regulation of insulin-like growth factor receptor signaling pathway (GO:0043567)	3/19	0.426193	CDH3;IGFBP5;WNT1
regulation of nervous system process (GO:0031644)	3/19	0.426193	NOS3;TMEM108;NPTX2
regulation of vascular endothelial growth factor signaling pathway (GO:1900746)	3/19	0.426193	CCBE1;ADAMTS3;ROBO1
regulation of water loss via skin (GO:0033561)	3/19	0.426193	FLG;KRT16;CLDN1
response to fatty acid (GO:0070542)	3/19	0.426193	FFAR3;FFAR2;FFAR1
striated muscle cell differentiation (GO:0051146)	3/19	0.426193	POPDC3;MEF2C;NRG1
synaptic transmission, cholinergic (GO:0007271)	3/19	0.426193	RIC3;CHRNB4;CHRNA4
chloride transmembrane transport (GO:1902476)	7/50	0.42991	GABRR2;SLC4A8;GLRA3;SLC12A6;GABRG3;GABRG2;ANO3
regulation of MAP kinase activity (GO:0043405)	13/97	0.43023	PDGFRB;TENM1;FLT1;LRRK2;FGF1;FGF2;TNF;RASGRP1;PIK3CG;ROBO1;IL1B;S100A12;TRIB2
muscle organ development (GO:0007517)	8/58	0.433934	TBX1;MEF2C;MEF2B;EVC;EGR3;COL6A3;NEB;MKX
regulation of pathway-restricted SMAD protein phosphorylation (GO:0060393)	8/58	0.433934	GREM1;TGFB3;NOG;INHBA;DKK1;LEFTY2;BMP6;GDF7
dendritic spine organization (GO:0097061)	4/27	0.436808	WNT7A;EPHB1;SHANK3;SHANK1
negative regulation of endothelial cell apoptotic process (GO:2000352)	4/27	0.436808	IL11;SERPINE1;KDR;ICAM1
positive regulation of nuclear division (GO:0051785)	4/27	0.436808	PDGFRB;IL1A;IL1B;CD28
regulation of transcription regulatory region DNA binding (GO:2000677)	4/27	0.436808	MSX2;TWIST1;SOX11;POU4F1
release of sequestered calcium ion into cytosol (GO:0051209)	4/27	0.436808	PTPRC;ITPR1;PLCG2;FGF2
regulation of inflammatory response to antigenic stimulus (GO:0002861)	18/137	0.438087	GLP1R;ADCYAP1R1;PTGIR;CALCB;CALCRL;GPR84;ADCY7;PTHLH;MC4R;GPR176;HTR6;IL6;CYSLTR2;ADORA2A;HRH2;PLCG2;DPEP1;VIP
positive regulation of protein kinase B signaling (GO:0051897)	21/161	0.441132	PDGFRB;CSF3;CD80;HGF;OSM;PIK3CD;NRG1;FGF1;FGF2;TNF;ESR1;PIK3CG;FGF4;FGF5;FGF7;ERBB4;LEP;CASS4;CD28;CHI3L1;FGF10
regulation of G protein-coupled receptor signaling pathway (GO:0008277)	11/82	0.44198	RGS4;C3;RGS5;CXCL8;GUCY2D;FRMPD1;RGS16;PLEK;RGS20;CNGB1;KLK6
bicarbonate transport (GO:0015701)	5/35	0.443347	SLC4A8;CA6;SLC4A11;SLC4A1;SLC26A9
cellular response to virus (GO:0098586)	5/35	0.443347	IL21;IL6;POU2AF1;POU2F2;IRGM
negative regulation of T cell proliferation (GO:0042130)	5/35	0.443347	CR1;ARG1;CD80;LILRB1;VTCN1
positive regulation of reproductive process (GO:2000243)	5/35	0.443347	BNC1;PGAM4;INHBA;TACR1;VIP
regulation of JUN kinase activity (GO:0043506)	5/35	0.443347	TLR9;FZD10;TLR6;TNF;DKK1
regulation of regulated secretory pathway (GO:1903305)	5/35	0.443347	SYT3;SYT12;TRPV6;LRRK2;SYT15
natural killer cell activation (GO:0030101)	6/43	0.447832	PTPRC;IFNE;IL21R;PIK3CD;RASGRP1;ULBP1
response to lipid (GO:0033993)	15/114	0.448045	NOS3;SLC11A1;WNT8B;ESR1;SELE;SELP;CYP24A1;CPS1;IL1B;SPP1;ALPL;FFAR1;S100A9;TLR4;S100A8
ATP transport (GO:0015867)	2/12	0.450075	CALHM1;CR1
axonal fasciculation (GO:0007413)	2/12	0.450075	NRCAM;CDK5R1
C-terminal protein amino acid modification (GO:0018410)	2/12	0.450075	FOLH1;FOLH1B
cochlea morphogenesis (GO:0090103)	2/12	0.450075	TBX1;TBX18
digestive system development (GO:0055123)	2/12	0.450075	CLMP;MIXL1
fat-soluble vitamin catabolic process (GO:0042363)	2/12	0.450075	CYP26B1;CYP24A1
hemidesmosome assembly (GO:0031581)	2/12	0.450075	LAMA3;LAMC2
inorganic ion transmembrane transport (GO:0098660)	2/12	0.450075	KCNJ8;ABCC9
melanocyte differentiation (GO:0030318)	2/12	0.450075	MEF2C;TYRP1
morphogenesis of a polarized epithelium (GO:0001738)	2/12	0.450075	LAMA5;LAMA3
negative regulation of gene silencing by miRNA (GO:0060965)	2/12	0.450075	ESR1;TNF
negative regulation of leukocyte chemotaxis (GO:0002689)	2/12	0.450075	GREM1;STAP1
nucleotide-sugar metabolic process (GO:0009225)	2/12	0.450075	CSGALNACT1;GFPT2
positive regulation of cardiocyte differentiation (GO:1905209)	2/12	0.450075	GREM1;MEF2C
positive regulation of myeloid leukocyte mediated immunity (GO:0002888)	2/12	0.450075	ITGAM;STAP1
positive regulation of T-helper 17 type immune response (GO:2000318)	2/12	0.450075	IL23A;CLEC6A
presynapse organization (GO:0099172)	2/12	0.450075	WNT5A;WNT7A
regulation of astrocyte differentiation (GO:0048710)	2/12	0.450075	IL6;NOG
regulation of B cell apoptotic process (GO:0002902)	2/12	0.450075	BLK;BCL6
regulation of dendritic cell differentiation (GO:2001198)	2/12	0.450075	LILRB1;FCGR2B
regulation of DNA-dependent DNA replication (GO:0090329)	2/12	0.450075	AICDA;NUGGC
regulation of feeding behavior (GO:0060259)	2/12	0.450075	NR4A3;SGIP1
regulation of flagellated sperm motility (GO:1901317)	2/12	0.450075	PGAM4;TACR1
regulation of natural killer cell activation (GO:0032814)	2/12	0.450075	IL23A;LEP
regulation of ventricular cardiac muscle cell action potential (GO:0098911)	2/12	0.450075	CTNNA3;CACNA1C
sensory perception of taste (GO:0050909)	2/12	0.450075	CALHM1;TAS1R3
smooth muscle cell differentiation (GO:0051145)	2/12	0.450075	MEF2C;TBX18
synaptic vesicle fusion to presynaptic active zone membrane (GO:0031629)	2/12	0.450075	STX1B;STX11
blood circulation (GO:0008015)	7/51	0.451118	ADORA2A;NOS3;COL4A3;OLR1;AVPR1A;MEOX2;F5
sensory perception (GO:0007600)	7/51	0.451118	P2RX7;ADORA2A;CHRNA4;KCNA2;PCDH15;PROK2;PTGES
generation of neurons (GO:0048699)	26/202	0.455318	CEP85L;WNT8B;SIX1;FZD10;BHLHE22;RELN;SIX4;NRCAM;WNT1;WNT2;HES7;WNT10B;IRX2;MEF2C;CDKL5;WNT7B;WNT5A;WNT7A;ACSL4;SOX11;BHLHA15;WNT16;IL1B;MDGA1;ASTN1;CDK5R1
positive regulation of MAPK cascade (GO:0043410)	35/274	0.457661	TENM1;SEMA7A;FLT1;CCL3L1;FLT4;LRRK2;FPR2;FGF1;FGF2;TNF;RASGRP1;ADRA1A;PIK3CG;ICAM1;ROBO1;FGF4;ERBB4;KDR;PLCG2;S100A12;CCL25;PDGFRB;TBX1;IL11;FCRL3;OSM;ABCA7;MMP8;MARCO;IL6;PTPRC;LEP;TLR9;CHI3L1;FGF10
adaptive immune response based on somatic recombination of immune receptors built from immunoglobulin superfamily domains (GO:0002460)	3/20	0.460595	CD70;TLR4;BACH2
calcium-independent cell-cell adhesion via plasma membrane cell-adhesion molecules (GO:0016338)	3/20	0.460595	CLDN16;CLDN2;CLDN1
lipopolysaccharide-mediated signaling pathway (GO:0031663)	3/20	0.460595	IL1B;TNF;TLR4
positive regulation of dendrite morphogenesis (GO:0050775)	3/20	0.460595	CDKL5;RELN;LRP8
positive regulation of epidermal cell differentiation (GO:0045606)	3/20	0.460595	SULT2B1;FOXC1;ZBED2
regulation of lymphocyte differentiation (GO:0045619)	3/20	0.460595	FCRL3;TLR9;IKZF3
regulation of smooth muscle cell migration (GO:0014910)	3/20	0.460595	PDGFRB;IGFBP5;SERPINE1
regulation of smooth muscle contraction (GO:0006940)	3/20	0.460595	SPHK1;NMUR2;PROK2
positive regulation of stress-activated MAPK cascade (GO:0032874)	13/99	0.460626	FLT4;SPHK1;WNT7B;WNT7A;TRAF1;MMP8;WNT16;RASGRP1;RASSF2;IL1B;LEP;TLR9;FCGR2B
regulation of anatomical structure morphogenesis (GO:0022603)	16/123	0.462734	TBX1;MEF2C;FLT4;LRRK2;VASH2;CXCL13;FGF2;IL6;BCL6;HECW2;LEP;CHN1;PROK2;LRRC4C;SHANK3;CDK5R1
positive regulation of NF-kappaB transcription factor activity (GO:0051092)	20/155	0.464488	PRKCB;SPHK1;WNT5A;TRAF1;CLU;TNF;IL6;AIM2;IRAK2;IL1B;TLR9;NLRP3;S100A12;TLR6;S100A9;TLR4;CARD11;S100A8;LTF;TLR2
calcium ion import (GO:0070509)	4/28	0.465698	MICU3;CACNA1C;CACNA1E;MS4A1
keratan sulfate biosynthetic process (GO:0018146)	4/28	0.465698	ACAN;OMD;PRELP;CHST2
positive regulation of cell communication (GO:0010647)	4/28	0.465698	CD80;SOX11;HCRT;TNF
positive regulation of monooxygenase activity (GO:0032770)	4/28	0.465698	FCER2;CDH3;IL1B;TNF
regulation of extrinsic apoptotic signaling pathway in absence of ligand (GO:2001239)	4/28	0.465698	IL1A;IL1B;INHBA;TNF
sarcomere organization (GO:0045214)	4/28	0.465698	SIX4;SYNPO2L;MYLK3;TTN
aortic valve development (GO:0003176)	5/36	0.468737	NOS3;TBX20;TWIST1;NFATC1;ROBO1
regulation of cardiac muscle contraction (GO:0055117)	5/36	0.468737	GJA5;PDE4B;STC1;ADRA1A;PIK3CG
branching morphogenesis of an epithelial tube (GO:0048754)	6/44	0.470749	SFRP2;COL4A1;KDR;SIX1;FGF2;FGF10
regulation of endothelial cell apoptotic process (GO:2000351)	6/44	0.470749	IL11;ITGA4;SERPINE1;KDR;TNF;ICAM1
cartilage development (GO:0051216)	7/52	0.472168	WNT10B;MEF2C;CHI3L1;WNT7A;FGF2;FGF4;SOX5
cellular response to chemokine (GO:1990869)	8/60	0.473212	CCL25;CXCL6;FOXC1;CXCL11;CXCL8;CCL3L1;DOCK8;CXCL13
chloride transport (GO:0006821)	10/76	0.474611	GABRR2;SLC4A8;GLRA3;CLCN4;SLC4A1;SLC26A9;SLC12A6;GABRG3;GABRG2;ANO3
regulation of epithelial to mesenchymal transition (GO:0010717)	10/76	0.474611	SPRED3;GREM1;OLFM1;FOXC1;IL6;SFRP2;TGFB3;IL1B;PDPN;TWIST1
vascular transport (GO:0010232)	11/84	0.475086	SLC22A3;SLC4A8;SLC6A6;KCNJ8;SLC6A13;ATP1A4;SLC1A2;SLC16A7;SLC2A3;ABCC9;AVPR1A
regulation of endothelial cell proliferation (GO:0001936)	12/92	0.475461	PPP1R16B;NRP2;EGR3;FLT4;ALOX5;LEP;WNT5A;KDR;VASH2;PIK3CD;VIP;FGF2
T cell activation (GO:0042110)	12/92	0.475461	ITK;PTPRC;TNFSF14;IRF4;IFNE;LEP;TREML2;CD28;PIK3CD;LCP1;RASGRP1;PIK3CG
Wnt signaling pathway (GO:0016055)	12/92	0.475461	WNT10B;SFRP2;LRRK2;WNT7B;WNT5A;PLCG2;WNT8B;WNT7A;FZD10;WNT16;WNT1;WNT2
activation of protein kinase C activity (GO:1990051)	1/5	0.484925	LEP
aggresome assembly (GO:0070842)	1/5	0.484925	UBD
amine transport (GO:0015837)	1/5	0.484925	AQP9
amino-acid betaine biosynthetic process (GO:0006578)	1/5	0.484925	BBOX1
antifungal humoral response (GO:0019732)	1/5	0.484925	LTF
atrial cardiac muscle cell membrane repolarization (GO:0099624)	1/5	0.484925	KCNA5
atrial cardiac muscle tissue morphogenesis (GO:0055009)	1/5	0.484925	NOG
axon choice point recognition (GO:0016198)	1/5	0.484925	ROBO1
bile acid secretion (GO:0032782)	1/5	0.484925	ABCB4
BMP signaling pathway involved in heart development (GO:0061312)	1/5	0.484925	NOG
bone marrow development (GO:0048539)	1/5	0.484925	PTPRC
bundle of His cell action potential (GO:0086043)	1/5	0.484925	KCNA5
C-terminal protein lipidation (GO:0006501)	1/5	0.484925	IRGM
cadmium ion transmembrane transport (GO:0070574)	1/5	0.484925	SLC11A1
cadmium ion transport (GO:0015691)	1/5	0.484925	SLC11A1
carbon dioxide transport (GO:0015670)	1/5	0.484925	AQP5
cardiac endothelial cell differentiation (GO:0003348)	1/5	0.484925	NRG1
cardiac muscle cell myoblast differentiation (GO:0060379)	1/5	0.484925	NRG1
carnitine biosynthetic process (GO:0045329)	1/5	0.484925	BBOX1
catechol-containing compound biosynthetic process (GO:0009713)	1/5	0.484925	DBH
cell-cell adhesion mediated by integrin (GO:0033631)	1/5	0.484925	ITGA4
cellular response to antibiotic (GO:0071236)	1/5	0.484925	MEF2C
cellular response to brain-derived neurotrophic factor stimulus (GO:1990416)	1/5	0.484925	TMEM108
cellular response to nicotine (GO:0071316)	1/5	0.484925	TNF
cellular response to salt stress (GO:0071472)	1/5	0.484925	SLC12A6
cellular response to testosterone stimulus (GO:0071394)	1/5	0.484925	SPP1
cellular response to vitamin D (GO:0071305)	1/5	0.484925	CYP24A1
copper ion import (GO:0015677)	1/5	0.484925	STEAP4
coronary artery morphogenesis (GO:0060982)	1/5	0.484925	TBX1
diaphragm development (GO:0060539)	1/5	0.484925	STRA6
dopamine catabolic process (GO:0042420)	1/5	0.484925	DBH
embryonic skeletal joint morphogenesis (GO:0060272)	1/5	0.484925	NOG
embryonic viscerocranium morphogenesis (GO:0048703)	1/5	0.484925	TBX1
endocardial cell differentiation (GO:0060956)	1/5	0.484925	NRG1
endothelial cell apoptotic process (GO:0072577)	1/5	0.484925	COL4A3
fatty acid omega-oxidation (GO:0010430)	1/5	0.484925	CYP24A1
female genitalia development (GO:0030540)	1/5	0.484925	STRA6
forebrain regionalization (GO:0021871)	1/5	0.484925	WNT7B
fructose catabolic process (GO:0006001)	1/5	0.484925	ALDOB
fructose catabolic process to hydroxyacetone phosphate and glyceraldehyde-3-phosphate (GO:0061624)	1/5	0.484925	ALDOB
glucose import across plasma membrane (GO:0098708)	1/5	0.484925	SLC2A3
heart field specification (GO:0003128)	1/5	0.484925	MEF2C
hemoglobin metabolic process (GO:0020027)	1/5	0.484925	INHBA
heparin metabolic process (GO:0030202)	1/5	0.484925	CSGALNACT1
histone citrullination (GO:0036414)	1/5	0.484925	PADI4
histone-threonine phosphorylation (GO:0035405)	1/5	0.484925	PRKCB
indolalkylamine biosynthetic process (GO:0046219)	1/5	0.484925	AANAT
indole-containing compound biosynthetic process (GO:0042435)	1/5	0.484925	AANAT
intracellular distribution of mitochondria (GO:0048312)	1/5	0.484925	LRRK2
L-aspartate transmembrane transport (GO:0070778)	1/5	0.484925	SLC1A2
lymph node development (GO:0048535)	1/5	0.484925	PDPN
melanin biosynthetic process (GO:0042438)	1/5	0.484925	TYRP1
membrane depolarization during AV node cell action potential (GO:0086045)	1/5	0.484925	CACNA1C
membrane raft distribution (GO:0031580)	1/5	0.484925	PTPRC
membrane repolarization during atrial cardiac muscle cell action potential (GO:0098914)	1/5	0.484925	KCNA5
membrane repolarization during ventricular cardiac muscle cell action potential (GO:0098915)	1/5	0.484925	KCNJ8
metanephric distal tubule development (GO:0072235)	1/5	0.484925	POU3F3
metanephric epithelium development (GO:0072207)	1/5	0.484925	WNT7B
modulation by symbiont of host autophagy (GO:0075071)	1/5	0.484925	IRGM
negative regulation of cardiac muscle cell proliferation (GO:0060044)	1/5	0.484925	NOG
negative regulation of ceramide biosynthetic process (GO:1900060)	1/5	0.484925	SPHK1
negative regulation of cGMP-mediated signaling (GO:0010754)	1/5	0.484925	PDE10A
negative regulation of collateral sprouting (GO:0048671)	1/5	0.484925	DCC
negative regulation of cysteine-type endopeptidase activity involved in apoptotic signaling pathway (GO:2001268)	1/5	0.484925	MMP9
negative regulation of gonadotropin secretion (GO:0032277)	1/5	0.484925	INHBA
negative regulation of heterochromatin assembly (GO:0031452)	1/5	0.484925	AICDA
negative regulation of hydrogen peroxide-induced neuron death (GO:1903208)	1/5	0.484925	NR4A3
negative regulation of insulin-like growth factor receptor signaling pathway (GO:0043569)	1/5	0.484925	IGFBP5
negative regulation of leukocyte adhesion to vascular endothelial cell (GO:1904995)	1/5	0.484925	CCL25
negative regulation of macrophage chemotaxis (GO:0010760)	1/5	0.484925	STAP1
negative regulation of macrophage cytokine production (GO:0010936)	1/5	0.484925	TGFB3
negative regulation of macrophage differentiation (GO:0045650)	1/5	0.484925	INHBA
negative regulation of mast cell activation involved in immune response (GO:0033007)	1/5	0.484925	CD84
negative regulation of myelination (GO:0031642)	1/5	0.484925	KLK8
negative regulation of myosin-light-chain-phosphatase activity (GO:0035509)	1/5	0.484925	TNF
negative regulation of PERK-mediated unfolded protein response (GO:1903898)	1/5	0.484925	ABCA7
negative regulation of pinocytosis (GO:0048550)	1/5	0.484925	STX1B
negative regulation of plasminogen activation (GO:0010757)	1/5	0.484925	SERPINE1
negative regulation of response to food (GO:0032096)	1/5	0.484925	LEP
negative regulation of sphingolipid biosynthetic process (GO:0090155)	1/5	0.484925	SPHK1
negative regulation of synapse organization (GO:1905809)	1/5	0.484925	TLR2
nephron tubule formation (GO:0072079)	1/5	0.484925	SIX1
non-canonical Wnt signaling pathway via MAPK cascade (GO:0038030)	1/5	0.484925	FZD10
oxaloacetate transport (GO:0015729)	1/5	0.484925	SLC13A5
peripheral nervous system neuron differentiation (GO:0048934)	1/5	0.484925	POU4F1
positive regulation of action potential (GO:0045760)	1/5	0.484925	ADRA1A
positive regulation of cardiac muscle contraction (GO:0060452)	1/5	0.484925	ADRA1A
positive regulation of dopamine receptor signaling pathway (GO:0060161)	1/5	0.484925	LRRK2
positive regulation of endothelial cell chemotaxis by VEGF-activated vascular endothelial growth factor receptor signaling pathway (GO:0038033)	1/5	0.484925	KDR
positive regulation of gamma-delta T cell activation (GO:0046645)	1/5	0.484925	LILRB1
positive regulation of hippo signaling (GO:0035332)	1/5	0.484925	SOX11
positive regulation of leukocyte mediated immunity (GO:0002705)	1/5	0.484925	PLCG2
positive regulation of mononuclear cell proliferation (GO:0032946)	1/5	0.484925	FGF10
positive regulation of natural killer cell proliferation (GO:0032819)	1/5	0.484925	IL23A
positive regulation of neurotransmitter transport (GO:0051590)	1/5	0.484925	STX1B
positive regulation of prostaglandin secretion (GO:0032308)	1/5	0.484925	IL1B
positive regulation of protein kinase C activity (GO:1900020)	1/5	0.484925	WNT5A
positive regulation of protein localization to cilium (GO:1903566)	1/5	0.484925	CCDC88A
positive regulation of T-helper 1 cell cytokine production (GO:2000556)	1/5	0.484925	IL1B
positive regulation of transcription from RNA polymerase II promoter involved in heart development (GO:1901228)	1/5	0.484925	GREM1
postsynaptic density protein 95 clustering (GO:0097119)	1/5	0.484925	LRRC4
prostaglandin transport (GO:0015732)	1/5	0.484925	LEP
protein citrullination (GO:0018101)	1/5	0.484925	PADI4
pulmonary artery morphogenesis (GO:0061156)	1/5	0.484925	STRA6
pyridine-containing compound metabolic process (GO:0072524)	1/5	0.484925	AOX1
receptor-mediated virion attachment to host cell (GO:0046813)	1/5	0.484925	ICAM1
regulation of adherens junction organization (GO:1903391)	1/5	0.484925	BMP6
regulation of astrocyte activation (GO:0061888)	1/5	0.484925	IL6
regulation of cell maturation (GO:1903429)	1/5	0.484925	LRRK2
regulation of cellular response to vascular endothelial growth factor stimulus (GO:1902547)	1/5	0.484925	ADAMTS12
regulation of core promoter binding (GO:1904796)	1/5	0.484925	FOXC1
regulation of Fc-gamma receptor signaling pathway involved in phagocytosis (GO:1905449)	1/5	0.484925	PTPRC
regulation of guanylate cyclase activity (GO:0031282)	1/5	0.484925	NOS3
regulation of hippocampal neuron apoptotic process (GO:0110089)	1/5	0.484925	ITGAM
regulation of homophilic cell adhesion (GO:1903385)	1/5	0.484925	TENM3
regulation of hormone metabolic process (GO:0032350)	1/5	0.484925	FFAR3
regulation of inflammatory response to wounding (GO:0106014)	1/5	0.484925	ALOX5
regulation of integrin biosynthetic process (GO:0045113)	1/5	0.484925	S100A9
regulation of intestinal lipid absorption (GO:1904729)	1/5	0.484925	ENPP7
regulation of mononuclear cell proliferation (GO:0032944)	1/5	0.484925	LILRB1
regulation of morphogenesis of a branching structure (GO:0060688)	1/5	0.484925	LRRK2
regulation of natural killer cell mediated immunity (GO:0002715)	1/5	0.484925	LEP
regulation of neutrophil activation (GO:1902563)	1/5	0.484925	FCGR2B
regulation of neutrophil degranulation (GO:0043313)	1/5	0.484925	ITGAM
regulation of NK T cell proliferation (GO:0051140)	1/5	0.484925	IL23A
regulation of plasma membrane organization (GO:1903729)	1/5	0.484925	NOX5
regulation of protein kinase C activity (GO:1900019)	1/5	0.484925	WNT5A
regulation of skeletal muscle tissue development (GO:0048641)	1/5	0.484925	MEF2C
regulation of synapse structural plasticity (GO:0051823)	1/5	0.484925	SHANK3
regulation of synaptic vesicle priming (GO:0010807)	1/5	0.484925	STX1B
regulation of system process (GO:0044057)	1/5	0.484925	NOS3
regulation of systemic arterial blood pressure by endothelin (GO:0003100)	1/5	0.484925	NOS3
regulation of T-helper 1 cell cytokine production (GO:2000554)	1/5	0.484925	IL1B
regulation of triglyceride metabolic process (GO:0090207)	1/5	0.484925	C3
regulation of type B pancreatic cell apoptotic process (GO:2000674)	1/5	0.484925	IL6
regulation of voltage-gated sodium channel activity (GO:1905150)	1/5	0.484925	FGF11
response to fructose (GO:0009750)	1/5	0.484925	GCKR
retina vasculature development in camera-type eye (GO:0061298)	1/5	0.484925	PDGFRB
Roundabout signaling pathway (GO:0035385)	1/5	0.484925	ROBO1
salivary gland morphogenesis (GO:0007435)	1/5	0.484925	TGFB3
secondary heart field specification (GO:0003139)	1/5	0.484925	MEF2C
serotonin transport (GO:0006837)	1/5	0.484925	SLC22A3
serotonin uptake (GO:0051610)	1/5	0.484925	SLC22A3
short-term memory (GO:0007614)	1/5	0.484925	CALB1
sinoatrial node cell differentiation (GO:0060921)	1/5	0.484925	TBX18
synaptic transmission, glycinergic (GO:0060012)	1/5	0.484925	GLRA3
tricuspid valve development (GO:0003175)	1/5	0.484925	TBX20
vascular endothelial growth factor receptor-2 signaling pathway (GO:0036324)	1/5	0.484925	KDR
ventricular cardiac muscle cell differentiation (GO:0055012)	1/5	0.484925	MEF2C
synapse assembly (GO:0007416)	9/69	0.492241	SDK1;WNT5A;LGI2;LRRC4;WNT7A;NRCAM;SHANK3;POU4F1;GABRG2
cardiac muscle tissue development (GO:0048738)	7/53	0.493008	MSX2;GJA5;GJB6;TBX20;NRG1;TBX18;TTN
epidermal cell differentiation (GO:0009913)	7/53	0.493008	FLG;ACER1;KRT16;WNT5A;WNT16;SPRR2A;OVOL3
positive regulation of B cell activation (GO:0050871)	7/53	0.493008	IL21;MEF2C;IL6;PTPRC;FCRL3;TLR9;TNFRSF13C
cardiac cell development (GO:0055006)	2/13	0.493139	ALPK2;TTN
cellular potassium ion homeostasis (GO:0030007)	2/13	0.493139	ATP4A;ATP1A4
central nervous system neuron axonogenesis (GO:0021955)	2/13	0.493139	MYCBP2;EPHB1
central nervous system projection neuron axonogenesis (GO:0021952)	2/13	0.493139	MYCBP2;EPHB1
DNA deamination (GO:0045006)	2/13	0.493139	AICDA;APOBEC3A
endochondral bone morphogenesis (GO:0060350)	2/13	0.493139	FOXC1;MEF2C
icosanoid secretion (GO:0032309)	2/13	0.493139	LEP;NMUR2
macrophage activation involved in immune response (GO:0002281)	2/13	0.493139	DYSF;PLCG2
negative regulation of adenylate cyclase activity (GO:0007194)	2/13	0.493139	GABBR2;GRM2
plasma membrane repair (GO:0001778)	2/13	0.493139	AHNAK2;DYSF
positive regulation of calcium ion import (GO:0090280)	2/13	0.493139	PDGFRB;STC1
positive regulation of lipid transport (GO:0032370)	2/13	0.493139	ABCB4;SPP1
positive regulation of vascular endothelial cell proliferation (GO:1905564)	2/13	0.493139	ITGA4;FGF2
regulation of chemokine (C-X-C motif) ligand 2 production (GO:2000341)	2/13	0.493139	TNF;TLR4
regulation of fibrinolysis (GO:0051917)	2/13	0.493139	FAP;SERPINE1
response to nitric oxide (GO:0071731)	2/13	0.493139	MMP3;DPEP1
sphingoid biosynthetic process (GO:0046520)	2/13	0.493139	ACER1;SPHK1
sphingosine biosynthetic process (GO:0046512)	2/13	0.493139	ACER1;SPHK1
spinal cord development (GO:0021510)	2/13	0.493139	RELN;SOX11
toll-like receptor 9 signaling pathway (GO:0034162)	2/13	0.493139	IRAK2;TLR9
positive regulation of calcium ion transport (GO:0051928)	5/37	0.493753	PDGFRB;P2RX7;WNK3;STC1;FFAR1
skeletal muscle tissue development (GO:0007519)	5/37	0.493753	POPDC3;MEF2C;SIX4;MYF6;SIX1
glial cell differentiation (GO:0010001)	4/29	0.494035	RELN;PTPRZ1;SOX11;FGF10
negative regulation of interferon-gamma production (GO:0032689)	4/29	0.494035	CR1;LILRB1;INHBA;TLR4
negative regulation of myeloid leukocyte differentiation (GO:0002762)	4/29	0.494035	INHBA;LILRB3;TLR4;FBN1
regulation of DNA biosynthetic process (GO:2000278)	4/29	0.494035	PDGFRB;HGF;ATM;FGF2
endocardial cushion development (GO:0003197)	3/21	0.49407	NOS3;NOG;TBX20
myotube differentiation (GO:0014902)	3/21	0.49407	MEF2C;SIX4;ADAM12
NAD biosynthetic process (GO:0009435)	3/21	0.49407	KYNU;NMNAT2;PTGS2
positive regulation of phosphatase activity (GO:0010922)	3/21	0.49407	PDGFRB;MEF2C;PLEK
positive regulation of T cell cytokine production (GO:0002726)	3/21	0.49407	IL6;IL1B;NLRP3
positive regulation of transcription regulatory region DNA binding (GO:2000679)	3/21	0.49407	FOXC1;TWIST1;POU4F1
regulation of dendritic spine development (GO:0060998)	3/21	0.49407	MEF2C;SHANK3;SHANK1
regulation of lipid catabolic process (GO:0050994)	3/21	0.49407	HCAR2;IL1B;TNF
regulation of lipopolysaccharide-mediated signaling pathway (GO:0031664)	3/21	0.49407	CD180;BMP6;LTF
positive regulation of endothelial cell migration (GO:0010595)	11/86	0.507806	FOXC2;ANGPT4;NRP2;NOS3;FLT4;WNT5A;KDR;PIK3CD;FGF1;FGF2;PIK3CG
transport across blood-brain barrier (GO:0150104)	11/86	0.507806	SLC22A3;SLC4A8;SLC6A6;KCNJ8;SLC6A13;ATP1A4;SLC1A2;SLC16A7;SLC2A3;ABCC9;AVPR1A
response to retinoic acid (GO:0032526)	8/62	0.511824	TBX1;WNT10B;WNT7B;WNT5A;WNT8B;ATM;FZD10;WNT2
alpha-amino acid metabolic process (GO:1901605)	6/46	0.515701	FOLH1;CPS1;FOLH1B;DPEP1;NOX4;KMO
regulation of synaptic transmission, glutamatergic (GO:0051966)	6/46	0.515701	GRM2;MEF2C;RELN;LRRK2;TNF;SHANK3
ventricular septum development (GO:0003281)	5/38	0.518316	GJA5;NOG;SOX11;ROBO1;STRA6
fatty-acyl-CoA biosynthetic process (GO:0046949)	4/30	0.521716	ACSL1;ELOVL2;ACSL6;ACSL4
ion homeostasis (GO:0050801)	4/30	0.521716	SLC4A8;WNK3;SLC4A11;SLC4A1
maintenance of blood-brain barrier (GO:0035633)	4/30	0.521716	IL6;GJB6;WNK3;CLDN1
negative regulation of interleukin-1 production (GO:0032692)	4/30	0.521716	NLRP12;NLRP3;FFAR1;MEFV
cellular response to osmotic stress (GO:0071470)	3/22	0.526473	WNK3;SLC4A11;AQP5
membrane lipid metabolic process (GO:0006643)	3/22	0.526473	ACER1;SPHK1;CYP1B1
negative regulation of interleukin-2 production (GO:0032703)	3/22	0.526473	CR1;PTPRC;NAV3
negative regulation of phosphate metabolic process (GO:0045936)	3/22	0.526473	PLEK;STAP1;INHBA
regulation of adenylate cyclase activity (GO:0045761)	3/22	0.526473	GABBR2;GRM2;CACNA1C
regulation of lipid storage (GO:0010883)	3/22	0.526473	C3;IL6;TNF
regulation of response to cytokine stimulus (GO:0060759)	3/22	0.526473	IRAK2;WNT5A;LRRC70
negative regulation of neuron apoptotic process (GO:0043524)	9/71	0.528174	FOXQ1;FOXB1;MEF2C;SIX4;PTPRZ1;TGFB3;AGAP2;SIX1;POU4F1
actin cytoskeleton reorganization (GO:0031532)	8/63	0.53078	FGF7;THSD7B;PLEK;CASS4;PHACTR1;THSD7A;S1PR2;FGF10
negative regulation of peptidase activity (GO:0010466)	8/63	0.53078	SERPINA3;SERPINB2;SERPINE1;SERPINB9;SERPINI1;SERPINB7;SERPINB5;SERPINA5
negative regulation of cytokine-mediated signaling pathway (GO:0001960)	7/55	0.533866	IL1RN;IL6;PTPRC;ARG1;STAP1;CCDC3;ROBO1
regulation of blood vessel endothelial cell migration (GO:0043535)	7/55	0.533866	ANGPT4;MEF2C;ANGPT2;NOS3;KDR;FGF2;TNF
atrial septum development (GO:0003283)	2/14	0.533996	GJA5;TBX20
atrioventricular valve development (GO:0003171)	2/14	0.533996	GJA5;TBX20
C4-dicarboxylate transport (GO:0015740)	2/14	0.533996	SLC1A2;SLC13A5
calcium ion import across plasma membrane (GO:0098703)	2/14	0.533996	TRPV6;TRPV5
cAMP metabolic process (GO:0046058)	2/14	0.533996	ADCY7;PTHLH
defense response to protozoan (GO:0042832)	2/14	0.533996	IRF4;SLC11A1
genitalia development (GO:0048806)	2/14	0.533996	WNT5A;STRA6
myeloid dendritic cell activation (GO:0001773)	2/14	0.533996	UBD;DOCK2
negative regulation of cyclase activity (GO:0031280)	2/14	0.533996	GABBR2;GRM2
negative regulation of T cell mediated immunity (GO:0002710)	2/14	0.533996	PTPRC;LILRB1
neuromuscular process controlling balance (GO:0050885)	2/14	0.533996	PCDH15;SHANK1
positive regulation of brown fat cell differentiation (GO:0090336)	2/14	0.533996	SIX1;PTGS2
positive regulation of cyclase activity (GO:0031281)	2/14	0.533996	NOS3;CACNA1C
positive regulation of long-term synaptic potentiation (GO:1900273)	2/14	0.533996	RELN;SHANK3
positive regulation of protein-containing complex disassembly (GO:0043243)	2/14	0.533996	IRGM;TNF
positive regulation of regulatory T cell differentiation (GO:0045591)	2/14	0.533996	CR1;BCL6
positive regulation of SMAD protein signal transduction (GO:0060391)	2/14	0.533996	TGFB3;BMP6
positive regulation of sodium ion transmembrane transporter activity (GO:2000651)	2/14	0.533996	FXYD2;WNK3
positive regulation of superoxide anion generation (GO:0032930)	2/14	0.533996	ITGAM;FPR2
positive regulation of T cell chemotaxis (GO:0010820)	2/14	0.533996	WNT5A;CXCL13
positive regulation of T cell receptor signaling pathway (GO:0050862)	2/14	0.533996	CD226;CARD11
positive regulation of T-helper cell differentiation (GO:0045624)	2/14	0.533996	CD80;NLRP3
positive regulation of type 2 immune response (GO:0002830)	2/14	0.533996	IL6;NLRP3
regulation of fatty acid beta-oxidation (GO:0031998)	2/14	0.533996	ABCD2;TWIST1
response to chemokine (GO:1990868)	2/14	0.533996	FOXC1;DOCK8
retinal metabolic process (GO:0042574)	2/14	0.533996	ABCA4;CYP1B1
sodium-independent organic anion transport (GO:0043252)	2/14	0.533996	SLCO1B1;SLCO1A2
steroid catabolic process (GO:0006706)	2/14	0.533996	CYP24A1;SPP1
synaptic membrane adhesion (GO:0099560)	2/14	0.533996	LRRC4;LRRC4C
T cell differentiation in thymus (GO:0033077)	2/14	0.533996	PTPRC;CCR6
T-helper cell differentiation (GO:0042093)	2/14	0.533996	IL21;IL6
vasodilation (GO:0042311)	2/14	0.533996	CPS1;NOS3
regulation of wound healing (GO:0061041)	6/47	0.537621	ALOX5;SERPINE1;GP1BA;CLDN1;FGF2;AJAP1
endothelial cell migration (GO:0043542)	5/39	0.542359	PTP4A3;EGR3;FAP;NOS3;CYP1B1
odontogenesis (GO:0042476)	5/39	0.542359	TBX1;FOXC1;TGFB3;AQP5;INHBA
regulation of fat cell differentiation (GO:0045598)	10/80	0.542674	WNT10B;IL6;SFRP2;ALOX5;LEP;WNT5A;WNT1;TNF;TRIB2;MEDAG
negative regulation of immune response (GO:0050777)	22/178	0.544919	GLP1R;ADCYAP1R1;PTGIR;CALCB;CALCRL;CR1;LILRB1;GPR84;ADCY7;PTHLH;MC4R;FCRLB;GPR176;HTR6;IL6;CYSLTR2;ADORA2A;HRH2;PLCG2;DPEP1;FCGR2B;VIP
positive regulation of protein secretion (GO:0050714)	9/72	0.545806	BLK;HCAR2;IL1A;TGFB3;ACSL4;TLR4;BMP6;TLR2;TTN
activation of protein kinase B activity (GO:0032148)	4/31	0.548651	CCDC88A;WNT5A;NRG1;FGF1
cellular response to cAMP (GO:0071320)	4/31	0.548651	AANAT;IGFBP5;AQP9;HCN1
negative regulation of interleukin-6 production (GO:0032715)	4/31	0.548651	NLRP12;TLR9;TNF;TLR4
positive regulation of leukocyte cell-cell adhesion (GO:1903039)	4/31	0.548651	IL6;FUT7;NR4A3;TNF
positive regulation of mononuclear cell migration (GO:0071677)	4/31	0.548651	SERPINE1;FPR2;CCR6;TNF
regulation of calcium ion-dependent exocytosis (GO:0017158)	4/31	0.548651	SYT3;SYT12;TRPV6;SYT15
regulation of cellular pH (GO:0030641)	4/31	0.548651	SLC4A8;SLC9A7;ATP1A4;SLC4A1
vitamin transport (GO:0051180)	4/31	0.548651	CUBN;SLC2A14;TCN1;PDPN
activation of transmembrane receptor protein tyrosine kinase activity (GO:0007171)	1/6	0.548939	NRG1
adherens junction maintenance (GO:0034334)	1/6	0.548939	KIFC3
astrocyte development (GO:0014002)	1/6	0.548939	S100A9
bundle of His cell-Purkinje myocyte adhesion involved in cell communication (GO:0086073)	1/6	0.548939	CTNNA3
cell junction disassembly (GO:0150146)	1/6	0.548939	DKK1
cellular response to iron ion (GO:0071281)	1/6	0.548939	BMP6
cellular response to lipoteichoic acid (GO:0071223)	1/6	0.548939	TLR2
cellular response to magnesium ion (GO:0071286)	1/6	0.548939	SLFN14
cellular response to X-ray (GO:0071481)	1/6	0.548939	ATM
contact inhibition (GO:0060242)	1/6	0.548939	FAP
dehydroascorbic acid transport (GO:0070837)	1/6	0.548939	SLC2A14
dendrite extension (GO:0097484)	1/6	0.548939	TMEM108
dermatan sulfate proteoglycan metabolic process (GO:0050655)	1/6	0.548939	CSGALNACT1
embryonic skeletal joint development (GO:0072498)	1/6	0.548939	NOG
epithelial tube branching involved in lung morphogenesis (GO:0060441)	1/6	0.548939	FGF10
equilibrioception (GO:0050957)	1/6	0.548939	PCDH15
glomerulus vasculature development (GO:0072012)	1/6	0.548939	ANGPT2
hexose import across plasma membrane (GO:0140271)	1/6	0.548939	SLC2A3
histamine metabolic process (GO:0001692)	1/6	0.548939	SLC22A3
inclusion body assembly (GO:0070841)	1/6	0.548939	UBD
indolalkylamine metabolic process (GO:0006586)	1/6	0.548939	AANAT
lipoxin metabolic process (GO:2001300)	1/6	0.548939	ALOX5
macromolecule biosynthetic process (GO:0009059)	1/6	0.548939	SLC11A1
medium-chain fatty acid biosynthetic process (GO:0051792)	1/6	0.548939	OLAH
metanephric collecting duct development (GO:0072205)	1/6	0.548939	WNT7B
negative regulation of amyloid precursor protein biosynthetic process (GO:0042985)	1/6	0.548939	ABCA7
negative regulation of astrocyte differentiation (GO:0048712)	1/6	0.548939	NOG
negative regulation of cardiac muscle cell differentiation (GO:2000726)	1/6	0.548939	DKK1
negative regulation of cardiac muscle tissue growth (GO:0055022)	1/6	0.548939	NOG
negative regulation of CD8-positive, alpha-beta T cell activation (GO:2001186)	1/6	0.548939	LILRB1
negative regulation of cellular extravasation (GO:0002692)	1/6	0.548939	CCL25
negative regulation of chemokine-mediated signaling pathway (GO:0070100)	1/6	0.548939	ROBO1
negative regulation of establishment of protein localization to mitochondrion (GO:1903748)	1/6	0.548939	LRRK2
negative regulation of excitatory postsynaptic potential (GO:0090394)	1/6	0.548939	LRRK2
negative regulation of fibroblast migration (GO:0010764)	1/6	0.548939	FGF2
negative regulation of glial cell proliferation (GO:0060253)	1/6	0.548939	SOX11
negative regulation of hematopoietic progenitor cell differentiation (GO:1901533)	1/6	0.548939	MIXL1
negative regulation of lens fiber cell differentiation (GO:1902747)	1/6	0.548939	SPRED3
negative regulation of mast cell activation (GO:0033004)	1/6	0.548939	CD84
negative regulation of monocyte chemotaxis (GO:0090027)	1/6	0.548939	GREM1
negative regulation of myeloid leukocyte mediated immunity (GO:0002887)	1/6	0.548939	CD84
negative regulation of relaxation of muscle (GO:1901078)	1/6	0.548939	PDE4B
negative regulation of serine-type peptidase activity (GO:1902572)	1/6	0.548939	CR1
negative regulation of toll-like receptor 2 signaling pathway (GO:0034136)	1/6	0.548939	TLR6
nephron tubule development (GO:0072080)	1/6	0.548939	MEF2C
neuroepithelial cell differentiation (GO:0060563)	1/6	0.548939	SOX11
neurotransmitter-gated ion channel clustering (GO:0072578)	1/6	0.548939	SHANK3
norepinephrine biosynthetic process (GO:0042421)	1/6	0.548939	DBH
norepinephrine transport (GO:0015874)	1/6	0.548939	SLC22A3
oxygen homeostasis (GO:0032364)	1/6	0.548939	WNT7B
peripheral nervous system neuron development (GO:0048935)	1/6	0.548939	POU4F1
photoreceptor cell outer segment organization (GO:0035845)	1/6	0.548939	RP1
piRNA biosynthetic process (GO:1990511)	1/6	0.548939	MYBL1
positive regulation of antigen processing and presentation (GO:0002579)	1/6	0.548939	SLC11A1
positive regulation of autophagosome maturation (GO:1901098)	1/6	0.548939	IRGM
positive regulation of cell-cell adhesion mediated by integrin (GO:0033634)	1/6	0.548939	CXCL13
positive regulation of cholesterol metabolic process (GO:0090205)	1/6	0.548939	FGF1
positive regulation of dendritic cell antigen processing and presentation (GO:0002606)	1/6	0.548939	SLC11A1
positive regulation of endothelial cell development (GO:1901552)	1/6	0.548939	S1PR2
positive regulation of establishment of endothelial barrier (GO:1903142)	1/6	0.548939	S1PR2
positive regulation of heart rate by epinephrine-norepinephrine (GO:0001996)	1/6	0.548939	ADRA1A
positive regulation of histone phosphorylation (GO:0033129)	1/6	0.548939	IL1B
positive regulation of kidney development (GO:0090184)	1/6	0.548939	NOG
positive regulation of killing of cells of other organism (GO:0051712)	1/6	0.548939	FCER2
positive regulation of natural killer cell mediated cytotoxicity directed against tumor cell target (GO:0002860)	1/6	0.548939	CD226
positive regulation of natural killer cell mediated immune response to tumor cell (GO:0002857)	1/6	0.548939	CD226
positive regulation of non-membrane spanning protein tyrosine kinase activity (GO:1903997)	1/6	0.548939	STAP1
positive regulation of osteoblast proliferation (GO:0033690)	1/6	0.548939	LTF
positive regulation of receptor binding (GO:1900122)	1/6	0.548939	MMP9
positive regulation of skeletal muscle fiber development (GO:0048743)	1/6	0.548939	MYF6
positive regulation of sterol transport (GO:0032373)	1/6	0.548939	ABCB4
positive regulation of T-helper 2 cell differentiation (GO:0045630)	1/6	0.548939	NLRP3
positive regulation of toll-like receptor 2 signaling pathway (GO:0034137)	1/6	0.548939	TLR1
positive regulation of toll-like receptor 7 signaling pathway (GO:0034157)	1/6	0.548939	TREML4
postsynaptic density assembly (GO:0097107)	1/6	0.548939	SHANK3
protection from natural killer cell mediated cytotoxicity (GO:0042270)	1/6	0.548939	SERPINB9
protein sulfation (GO:0006477)	1/6	0.548939	CHST4
protein-DNA complex subunit organization (GO:0071824)	1/6	0.548939	TCF4
proton-transporting V-type ATPase complex assembly (GO:0070070)	1/6	0.548939	ALDOB
purine nucleobase transport (GO:0006863)	1/6	0.548939	AQP9
radial glial cell differentiation (GO:0060019)	1/6	0.548939	FGF10
regulation of adipose tissue development (GO:1904177)	1/6	0.548939	KLF7
regulation of blood vessel remodeling (GO:0060312)	1/6	0.548939	FLT4
regulation of digestive system process (GO:0044058)	1/6	0.548939	FGF10
regulation of endothelial cell-matrix adhesion via fibronectin (GO:1904904)	1/6	0.548939	MMP12
regulation of epinephrine secretion (GO:0014060)	1/6	0.548939	VIP
regulation of excitatory synapse assembly (GO:1904889)	1/6	0.548939	WNT7A
regulation of glucagon secretion (GO:0070092)	1/6	0.548939	IL6
regulation of glucokinase activity (GO:0033131)	1/6	0.548939	GCKR
regulation of glutamate receptor signaling pathway (GO:1900449)	1/6	0.548939	SHANK3
regulation of hormone biosynthetic process (GO:0046885)	1/6	0.548939	FFAR3
regulation of hydrogen peroxide metabolic process (GO:0010310)	1/6	0.548939	MMP3
regulation of immunoglobulin mediated immune response (GO:0002889)	1/6	0.548939	CD226
regulation of long-chain fatty acid import across plasma membrane (GO:0010746)	1/6	0.548939	ACSL1
regulation of macromolecule biosynthetic process (GO:0010556)	1/6	0.548939	S100A9
regulation of macrophage apoptotic process (GO:2000109)	1/6	0.548939	MEF2C
regulation of macrophage proliferation (GO:0120040)	1/6	0.548939	IL33
regulation of membrane tubulation (GO:1903525)	1/6	0.548939	ASAP1
regulation of NK T cell activation (GO:0051133)	1/6	0.548939	IL23A
regulation of protein autoubiquitination (GO:1902498)	1/6	0.548939	LRRK2
regulation of protein localization to cilium (GO:1903564)	1/6	0.548939	CCDC88A
regulation of relaxation of cardiac muscle (GO:1901897)	1/6	0.548939	PDE4B
regulation of retrograde transport, endosome to Golgi (GO:1905279)	1/6	0.548939	LRRK2
regulation of saliva secretion (GO:0046877)	1/6	0.548939	FGF10
regulation of sarcomere organization (GO:0060297)	1/6	0.548939	MYLK3
regulation of T cell activation via T cell receptor contact with antigen bound to MHC molecule on antigen presenting cell (GO:2001188)	1/6	0.548939	LILRB1
regulation of T-helper 17 cell lineage commitment (GO:2000328)	1/6	0.548939	IL23A
regulation of T-helper cell differentiation (GO:0045622)	1/6	0.548939	IRF4
regulation of thymocyte apoptotic process (GO:0070243)	1/6	0.548939	JAK3
regulation of transmission of nerve impulse (GO:0051969)	1/6	0.548939	HCRT
regulation of type 2 immune response (GO:0002828)	1/6	0.548939	NLRP3
regulation of type B pancreatic cell proliferation (GO:0061469)	1/6	0.548939	NR4A3
regulation of ventricular cardiac muscle cell membrane depolarization (GO:0060373)	1/6	0.548939	GJA5
regulation of vitamin D biosynthetic process (GO:0060556)	1/6	0.548939	TNF
response to catecholamine (GO:0071869)	1/6	0.548939	NR4A3
response to lipoteichoic acid (GO:0070391)	1/6	0.548939	TLR2
response to peptidoglycan (GO:0032494)	1/6	0.548939	IL6
response to testosterone (GO:0033574)	1/6	0.548939	SPP1
retinal cone cell development (GO:0046549)	1/6	0.548939	RP1
retinal cone cell differentiation (GO:0042670)	1/6	0.548939	RP1
retinal ganglion cell axon guidance (GO:0031290)	1/6	0.548939	EPHB1
skeletal muscle thin filament assembly (GO:0030240)	1/6	0.548939	TTN
spinal cord motor neuron differentiation (GO:0021522)	1/6	0.548939	TBX20
striated muscle hypertrophy (GO:0014897)	1/6	0.548939	TTN
T-tubule organization (GO:0033292)	1/6	0.548939	DYSF
trigeminal nerve development (GO:0021559)	1/6	0.548939	POU4F1
vacuole organization (GO:0007033)	1/6	0.548939	NDP
valine metabolic process (GO:0006573)	1/6	0.548939	BCAT1
ventricular compact myocardium morphogenesis (GO:0003223)	1/6	0.548939	NOG
antimicrobial humoral immune response mediated by antimicrobial peptide (GO:0061844)	8/64	0.549457	CXCL6;CXCL11;CXCL8;S100A12;CXCL13;S100A9;KRT6A;LTF
chemokine-mediated signaling pathway (GO:0070098)	7/56	0.553799	CCL25;CXCL6;FOXC1;CXCL11;CXCL8;CCL3L1;CXCL13
regulation of endothelial cell migration (GO:0010594)	11/89	0.555731	FOXC2;ANGPT4;NRP2;FLT4;WNT5A;KDR;PIK3CD;STC1;FGF1;FGF2;PIK3CG
negative regulation of extrinsic apoptotic signaling pathway in absence of ligand (GO:2001240)	3/23	0.557688	IL1A;IL1B;TNF
negative regulation of G protein-coupled receptor signaling pathway (GO:0045744)	3/23	0.557688	CXCL8;PLEK;BICD1
negative regulation of signal transduction in absence of ligand (GO:1901099)	3/23	0.557688	IL1A;IL1B;TNF
regulation of interleukin-4 production (GO:0032673)	3/23	0.557688	IRF4;CD28;NLRP3
triglyceride catabolic process (GO:0019433)	3/23	0.557688	CPS1;LIPI;PNPLA3
positive regulation of blood vessel endothelial cell migration (GO:0043536)	6/48	0.559103	FOXC2;ANGPT4;NOS3;KDR;PTGS2;FGF2
positive regulation of endocytosis (GO:0045807)	6/48	0.559103	C3;SGIP1;SERPINE1;STAP1;BICD1;CLU
defense response to Gram-negative bacterium (GO:0050829)	9/73	0.563178	SELP;IL6;IL23A;SLC11A1;SERPINE1;TLR9;TLR4;IRGM;LTF
digestive tract development (GO:0048565)	5/40	0.565821	CXCL8;CLMP;TNF;MIXL1;STRA6
organic hydroxy compound transport (GO:0015850)	5/40	0.565821	SLCO1B1;ABCG8;AQP9;SLCO1A2;STRA6
chemical homeostasis (GO:0048878)	8/65	0.567821	SLC4A8;ABCB4;AQP9;WNK3;PNPLA3;ZBTB20;SLC4A11;SLC4A1
cellular sodium ion homeostasis (GO:0006883)	2/15	0.572529	ATP4A;ATP1A4
endoderm development (GO:0007492)	2/15	0.572529	TBX20;MIXL1
glucosamine-containing compound metabolic process (GO:1901071)	2/15	0.572529	CHST4;CHST2
icosanoid biosynthetic process (GO:0046456)	2/15	0.572529	ALOX5;FADS1
lipoxygenase pathway (GO:0019372)	2/15	0.572529	ALOX5;PTGS2
membrane repolarization during cardiac muscle cell action potential (GO:0086013)	2/15	0.572529	KCNJ8;KCNA5
negative regulation of blood pressure (GO:0045776)	2/15	0.572529	NOS3;FFAR3
negative regulation of leukocyte activation (GO:0002695)	2/15	0.572529	CD84;FCGR2B
negative regulation of single stranded viral RNA replication via double stranded DNA intermediate (GO:0045869)	2/15	0.572529	AICDA;APOBEC3A
nitric oxide biosynthetic process (GO:0006809)	2/15	0.572529	NOS3;CYP1B1
peptidyl-arginine modification (GO:0018195)	2/15	0.572529	PADI4;ART4
peptidyl-tyrosine autophosphorylation (GO:0038083)	2/15	0.572529	ITK;KDR
photoreceptor cell development (GO:0042461)	2/15	0.572529	RP1L1;RP1
positive regulation of cell killing (GO:0031343)	2/15	0.572529	FCER2;WNT5A
positive regulation of DNA damage response, signal transduction by p53 class mediator (GO:0043517)	2/15	0.572529	SPRED3;ATM
positive regulation of endothelial cell chemotaxis (GO:2001028)	2/15	0.572529	KDR;FGF2
positive regulation of heterotypic cell-cell adhesion (GO:0034116)	2/15	0.572529	IL1B;TNF
positive regulation of keratinocyte differentiation (GO:0045618)	2/15	0.572529	FOXC1;ZBED2
positive regulation of lyase activity (GO:0051349)	2/15	0.572529	NOS3;CACNA1C
positive regulation of membrane protein ectodomain proteolysis (GO:0051044)	2/15	0.572529	IL1B;TNF
positive regulation of pattern recognition receptor signaling pathway (GO:0062208)	2/15	0.572529	TLR9;TLR2
positive regulation of response to cytokine stimulus (GO:0060760)	2/15	0.572529	WNT5A;LRRC70
prostanoid biosynthetic process (GO:0046457)	2/15	0.572529	PTGS2;PTGES
protein homotrimerization (GO:0070207)	2/15	0.572529	STEAP4;SLC1A2
protein trimerization (GO:0070206)	2/15	0.572529	STEAP4;SLC1A2
regulation of extracellular matrix organization (GO:1903053)	2/15	0.572529	FAP;DDR2
regulation of non-canonical Wnt signaling pathway (GO:2000050)	2/15	0.572529	SPEF1;RSPO3
regulation of secretion (GO:0051046)	2/15	0.572529	NRG1;FGF10
regulation of superoxide anion generation (GO:0032928)	2/15	0.572529	ITGAM;FPR2
regulation of synaptic transmission, GABAergic (GO:0032228)	2/15	0.572529	ADRA1A;CNTNAP4
regulation of T cell chemotaxis (GO:0010819)	2/15	0.572529	WNT5A;CXCL13
response to ethanol (GO:0045471)	2/15	0.572529	ADCY7;GRIN2B
superoxide anion generation (GO:0042554)	2/15	0.572529	NOX4;NOX5
vitamin D metabolic process (GO:0042359)	2/15	0.572529	CUBN;CYP24A1
monocarboxylic acid transport (GO:0015718)	7/57	0.573349	SLCO1B1;ABCB4;SLCO1A2;SLC16A6;SLC6A13;SLC16A7;SLC16A4
activation of phospholipase C activity (GO:0007202)	4/32	0.574767	ITK;AVPR1A;ADRA1A;SELE
cardiac muscle tissue morphogenesis (GO:0055008)	4/32	0.574767	MYBPC3;TBX20;NOG;TTN
chondrocyte differentiation (GO:0002062)	4/32	0.574767	WNT10B;MEF2C;WNT7A;SOX5
membrane depolarization (GO:0051899)	4/32	0.574767	P2RX7;CHRNA4;CACNA1E;SCN3A
positive regulation of immune effector process (GO:0002699)	4/32	0.574767	PTPRC;IL23A;IL1B;LILRB1
regulation of NMDA receptor activity (GO:2000310)	4/32	0.574767	GRIA1;MEF2C;RELN;GRIN2B
positive regulation of protein metabolic process (GO:0051247)	14/115	0.575154	CD80;CSNK2A3;WNT5A;WNT7A;INHBA;CLU;TNF;RASGRP1;IL23A;HECW2;IL1B;TLR9;PAEP;VIP
organic anion transport (GO:0015711)	12/99	0.582391	SLC22A3;SLCO1B1;SLC2A14;SLC4A8;CALHM1;AQP9;SLCO1A2;SLC4A11;CA6;SLC4A1;SLC26A9;SLC22A10
toll-like receptor signaling pathway (GO:0002224)	11/91	0.586659	TLR1;ITGAM;IRAK2;TLR9;PLCG2;TLR10;TLR6;S100A9;TLR4;S100A8;TLR2
amino acid import across plasma membrane (GO:0089718)	3/24	0.587628	SLC6A6;SLC1A2;SLC6A13
cellular response to catecholamine stimulus (GO:0071870)	3/24	0.587628	NR4A3;LRRK2;PDE4B
dendritic cell differentiation (GO:0097028)	3/24	0.587628	BLK;UBD;LILRB1
endocrine system development (GO:0035270)	3/24	0.587628	TBX1;SIX1;STRA6
inner ear morphogenesis (GO:0042472)	3/24	0.587628	TBX1;SIX1;TBX18
negative regulation of ossification (GO:0030279)	3/24	0.587628	GREM1;MEF2C;DKK1
positive regulation of neuron apoptotic process (GO:0043525)	3/24	0.587628	ITGAM;TNF;CDK5R1
positive regulation of p38MAPK cascade (GO:1900745)	3/24	0.587628	SPHK1;IL1B;LEP
potassium ion homeostasis (GO:0055075)	3/24	0.587628	ATP4A;ATP1A4;SLC12A6
protein kinase B signaling (GO:0043491)	3/24	0.587628	IL1B;KDR;TNF
regulation of keratinocyte proliferation (GO:0010837)	3/24	0.587628	FGF7;CDH3;FGF10
regulation of vascular endothelial growth factor receptor signaling pathway (GO:0030947)	3/24	0.587628	PRKCB;IL1B;ITGA5
sulfur amino acid metabolic process (GO:0000096)	3/24	0.587628	CPS1;DPEP1;NOX4
epithelial cell migration (GO:0010631)	5/41	0.588651	PTP4A3;FAP;NOS3;KRT16;CYP1B1
positive regulation of biomineral tissue development (GO:0070169)	5/41	0.588651	P2RX7;MEF2C;TGFB3;ALOX5;BMP6
regulation of defense response (GO:0031347)	10/83	0.591493	SEMA7A;BCL6;ALOX5;WNT5A;ADAMTS12;PTGS2;FCGR2B;LRP8;SELE;PTGES
cation transport (GO:0006812)	21/174	0.591501	KCNG2;SLC22A3;KCNH4;KCNJ10;KCNK9;KCNJ8;KCNA2;ATP1A4;KCNA3;KCNJ15;SLC4A11;ABCC9;KCNA5;SLC5A4;SLC9B2;SLC6A6;PANX2;CALHM1;SCN3A;KCNJ1;CNGB1
neuron differentiation (GO:0030182)	21/174	0.591501	EPHA5;WNT10B;TENM1;IRX2;MEF2C;TENM3;TENM4;WNT7B;WNT5A;WNT8B;WNT7A;ACSL4;SOX11;FZD10;BHLHA15;BHLHE22;INHBA;WNT16;WNT1;WNT2;CDK5R1
regulation of neurotransmitter receptor activity (GO:0099601)	7/58	0.592484	GRIA1;MEF2C;RELN;NPTX2;SHISA8;GRIN2B;SHANK1
positive regulation of immune response (GO:0050778)	9/75	0.59704	GBP5;ITGAM;PTPRC;IL23A;NLRP3;CD226;LILRB1;FPR2;FCGR2B
regulation of protein secretion (GO:0050708)	15/125	0.598221	GLP1R;KCNG2;TGFB3;ITPR1;KCNA5;CACNA1C;TNF;CACNA1E;BMP6;TTN;IL1A;IL6;IL1B;ALOX5;FFAR1
keratan sulfate metabolic process (GO:0042339)	4/33	0.600004	ACAN;OMD;PRELP;CHST2
muscle cell development (GO:0055001)	4/33	0.600004	DYSF;NEB;ALPK2;TTN
positive regulation of cholesterol transport (GO:0032376)	4/33	0.600004	ABCB4;ABCA7;CYP8B1;ENPP7
vasculogenesis (GO:0001570)	4/33	0.600004	PDGFRB;WNT7B;TBX20;KDR
very long-chain fatty acid metabolic process (GO:0000038)	4/33	0.600004	ABCD2;ACSL1;ELOVL2;ACSL6
inorganic cation transmembrane transport (GO:0098662)	33/274	0.604062	KCNG2;SLC24A4;KCNK9;KCNC3;KCNA2;KCNA3;ATP1A4;KCNA5;CACNA1C;LRRC55;KCNN3;SCN3A;KCNJ1;KCNH4;KCNJ10;KCND2;KCNJ8;KCNH7;SLC11A1;SLC6A13;SLC4A11;ABCC9;P2RX7;ATP4A;SLC6A6;SLC4A8;TRPV6;SLC9A7;TRPV5;KCNQ3;KCNQ5;NOX5;HCN1
acylglycerol acyl-chain remodeling (GO:0036155)	1/7	0.605	PNPLA3
adenylate cyclase-inhibiting serotonin receptor signaling pathway (GO:0007198)	1/7	0.605	HTR1B
astrocyte differentiation (GO:0048708)	1/7	0.605	S100A9
atrioventricular valve formation (GO:0003190)	1/7	0.605	OLFM1
AV node cell action potential (GO:0086016)	1/7	0.605	CACNA1C
bleb assembly (GO:0032060)	1/7	0.605	P2RX7
calcitonin family receptor signaling pathway (GO:0097646)	1/7	0.605	CALCRL
cardiac muscle cell-cardiac muscle cell adhesion (GO:0086042)	1/7	0.605	CTNNA3
cardiac pacemaker cell development (GO:0060926)	1/7	0.605	TBX18
catecholamine catabolic process (GO:0042424)	1/7	0.605	DBH
catecholamine uptake (GO:0090493)	1/7	0.605	SLC22A3
cation homeostasis (GO:0055080)	1/7	0.605	SLC4A11
cellular amino acid biosynthetic process (GO:0008652)	1/7	0.605	BCAT1
cellular response to histamine (GO:0071420)	1/7	0.605	GABRG2
cellular response to interleukin-18 (GO:0071351)	1/7	0.605	ALOX5
cellular response to monoamine stimulus (GO:0071868)	1/7	0.605	NR4A3
citrulline metabolic process (GO:0000052)	1/7	0.605	CPS1
collagen-activated tyrosine kinase receptor signaling pathway (GO:0038063)	1/7	0.605	DDR2
deadenylation-dependent decapping of nuclear-transcribed mRNA (GO:0000290)	1/7	0.605	PATL2
death-inducing signaling complex assembly (GO:0071550)	1/7	0.605	TNF
dendrite arborization (GO:0140059)	1/7	0.605	PHACTR1
detection of muscle stretch (GO:0035995)	1/7	0.605	TTN
detection of stimulus involved in sensory perception of pain (GO:0062149)	1/7	0.605	EPHB1
dopamine transport (GO:0015872)	1/7	0.605	SLC22A3
epithelial cell differentiation involved in kidney development (GO:0035850)	1/7	0.605	MEF2C
excitatory chemical synaptic transmission (GO:0098976)	1/7	0.605	GRIN2B
exocrine system development (GO:0035272)	1/7	0.605	FGF10
fatty acid elongation, monounsaturated fatty acid (GO:0034625)	1/7	0.605	ELOVL2
fatty acid elongation, polyunsaturated fatty acid (GO:0034626)	1/7	0.605	ELOVL2
fatty acid elongation, saturated fatty acid (GO:0019367)	1/7	0.605	ELOVL2
fatty acid elongation, unsaturated fatty acid (GO:0019368)	1/7	0.605	ELOVL2
gamma-delta T cell activation (GO:0046629)	1/7	0.605	ITK
gas homeostasis (GO:0033483)	1/7	0.605	WNT7B
gland morphogenesis (GO:0022612)	1/7	0.605	TGFB3
glandular epithelial cell development (GO:0002068)	1/7	0.605	BMP6
glomerular epithelial cell development (GO:0072310)	1/7	0.605	NPHS1
glomerular visceral epithelial cell development (GO:0072015)	1/7	0.605	NPHS1
glutathione catabolic process (GO:0006751)	1/7	0.605	DPEP1
glyceraldehyde-3-phosphate metabolic process (GO:0019682)	1/7	0.605	ALDOB
glycerol transport (GO:0015793)	1/7	0.605	AQP9
inhibitory postsynaptic potential (GO:0060080)	1/7	0.605	CHRNA4
interleukin-18-mediated signaling pathway (GO:0035655)	1/7	0.605	ALOX5
iron coordination entity transport (GO:1901678)	1/7	0.605	LTF
late nucleophagy (GO:0044805)	1/7	0.605	ATG9B
leucine metabolic process (GO:0006551)	1/7	0.605	BCAT1
lipoxin biosynthetic process (GO:2001301)	1/7	0.605	ALOX5
macropinocytosis (GO:0044351)	1/7	0.605	DOCK2
maintenance of protein location in extracellular region (GO:0071694)	1/7	0.605	FBN1
marginal zone B cell differentiation (GO:0002315)	1/7	0.605	DOCK11
mitral valve development (GO:0003174)	1/7	0.605	GJA5
modulation by symbiont of host apoptotic process (GO:0052150)	1/7	0.605	SERPINB9
modulation by symbiont of host defense response (GO:0052031)	1/7	0.605	TLR2
negative regulation of axon regeneration (GO:0048681)	1/7	0.605	KLK8
negative regulation of cardiocyte differentiation (GO:1905208)	1/7	0.605	DKK1
negative regulation of dendritic cell apoptotic process (GO:2000669)	1/7	0.605	LILRB1
negative regulation of DNA repair (GO:0045738)	1/7	0.605	TWIST1
negative regulation of interferon-gamma-mediated signaling pathway (GO:0060336)	1/7	0.605	ARG1
negative regulation of lymphocyte differentiation (GO:0045620)	1/7	0.605	INHBA
negative regulation of MyD88-independent toll-like receptor signaling pathway (GO:0034128)	1/7	0.605	TLR4
negative regulation of nervous system process (GO:0031645)	1/7	0.605	KLK8
negative regulation of NLRP3 inflammasome complex assembly (GO:1900226)	1/7	0.605	MEFV
negative regulation of response to interferon-gamma (GO:0060331)	1/7	0.605	ARG1
negative regulation of retinoic acid receptor signaling pathway (GO:0048387)	1/7	0.605	CYP26B1
negative regulation of T cell apoptotic process (GO:0070233)	1/7	0.605	JAK3
negative regulation of telomere capping (GO:1904354)	1/7	0.605	ATM
neuron projection arborization (GO:0140058)	1/7	0.605	PHACTR1
noradrenergic neuron differentiation (GO:0003357)	1/7	0.605	SOX11
norepinephrine metabolic process (GO:0042415)	1/7	0.605	DBH
nucleobase catabolic process (GO:0046113)	1/7	0.605	DPYS
nucleotide-binding oligomerization domain containing 2 signaling pathway (GO:0070431)	1/7	0.605	IRGM
pantothenate metabolic process (GO:0015939)	1/7	0.605	VNN2
pericardium morphogenesis (GO:0003344)	1/7	0.605	TBX20
pexophagy (GO:0000425)	1/7	0.605	ATM
pharyngeal arch artery morphogenesis (GO:0061626)	1/7	0.605	NOG
positive regulation by symbiont of host autophagy (GO:0075044)	1/7	0.605	IRGM
positive regulation of activation of Janus kinase activity (GO:0010536)	1/7	0.605	IL23A
positive regulation of adenylate cyclase activity (GO:0045762)	1/7	0.605	CACNA1C
positive regulation of amyloid-beta clearance (GO:1900223)	1/7	0.605	ABCA7
positive regulation of catecholamine secretion (GO:0033605)	1/7	0.605	VIP
positive regulation of gastrulation (GO:2000543)	1/7	0.605	TENM4
positive regulation of icosanoid secretion (GO:0032305)	1/7	0.605	IL1B
positive regulation of interleukin-23 production (GO:0032747)	1/7	0.605	PLCG2
positive regulation of interleukin-5 production (GO:0032754)	1/7	0.605	CRLF2
positive regulation of lymphocyte apoptotic process (GO:0070230)	1/7	0.605	IDO1
positive regulation of natural killer cell cytokine production (GO:0002729)	1/7	0.605	CD226
positive regulation of NK T cell activation (GO:0051135)	1/7	0.605	IL23A
positive regulation of potassium ion import across plasma membrane (GO:1903288)	1/7	0.605	WNK3
positive regulation of protein localization to centrosome (GO:1904781)	1/7	0.605	BICD1
positive regulation of RNA polymerase II transcription preinitiation complex assembly (GO:0045899)	1/7	0.605	ESR1
positive regulation of striated muscle contraction (GO:0045989)	1/7	0.605	ADRA1A
positive regulation of synaptic transmission, GABAergic (GO:0032230)	1/7	0.605	ADRA1A
positive regulation of T-helper 17 cell differentiation (GO:2000321)	1/7	0.605	IL23A
positive regulation of type I interferon-mediated signaling pathway (GO:0060340)	1/7	0.605	WNT5A
protein localization to basolateral plasma membrane (GO:1903361)	1/7	0.605	LIN7A
protein localization to endoplasmic reticulum exit site (GO:0070973)	1/7	0.605	LRRK2
regulation of aldosterone biosynthetic process (GO:0032347)	1/7	0.605	BMP6
regulation of atrial cardiac muscle cell membrane depolarization (GO:0060371)	1/7	0.605	GJA5
regulation of atrial cardiac muscle cell membrane repolarization (GO:0060372)	1/7	0.605	KCNA5
regulation of cGMP-mediated signaling (GO:0010752)	1/7	0.605	PDE10A
regulation of dopamine metabolic process (GO:0042053)	1/7	0.605	ITGAM
regulation of inositol phosphate biosynthetic process (GO:0010919)	1/7	0.605	PLEK
regulation of myosin-light-chain-phosphatase activity (GO:0035507)	1/7	0.605	TNF
regulation of natural killer cell cytokine production (GO:0002727)	1/7	0.605	CD226
regulation of natural killer cell mediated cytotoxicity directed against tumor cell target (GO:0002858)	1/7	0.605	CD226
regulation of neurotrophin TRK receptor signaling pathway (GO:0051386)	1/7	0.605	TMEM108
regulation of non-membrane spanning protein tyrosine kinase activity (GO:1903995)	1/7	0.605	STAP1
regulation of norepinephrine secretion (GO:0014061)	1/7	0.605	FFAR3
regulation of phospholipid transport (GO:2001138)	1/7	0.605	ABCB4
regulation of striated muscle cell differentiation (GO:0051153)	1/7	0.605	NRG1
regulation of toll-like receptor 7 signaling pathway (GO:0034155)	1/7	0.605	TREML4
regulation of transcription from RNA polymerase II promoter involved in myocardial precursor cell differentiation (GO:0003256)	1/7	0.605	GREM1
regulation of transforming growth factor beta2 production (GO:0032909)	1/7	0.605	CDH3
regulation of vascular associated smooth muscle cell differentiation (GO:1905063)	1/7	0.605	NFATC1
response to alkaloid (GO:0043279)	1/7	0.605	HTR1B
response to host defenses (GO:0052200)	1/7	0.605	TLR2
retinal rod cell development (GO:0046548)	1/7	0.605	RP1
SA node cell action potential (GO:0086015)	1/7	0.605	KCNA5
selenocysteine incorporation (GO:0001514)	1/7	0.605	DIO2
smooth muscle cell migration (GO:0014909)	1/7	0.605	PDGFRB
succinate transport (GO:0015744)	1/7	0.605	SLC13A5
synaptic vesicle budding from presynaptic endocytic zone membrane (GO:0016185)	1/7	0.605	SNAP91
synaptic vesicle docking (GO:0016081)	1/7	0.605	STX1B
tachykinin receptor signaling pathway (GO:0007217)	1/7	0.605	TACR1
TRAIL-activated apoptotic signaling pathway (GO:0036462)	1/7	0.605	TNFRSF10C
translational readthrough (GO:0006451)	1/7	0.605	DIO2
type B pancreatic cell development (GO:0003323)	1/7	0.605	BMP6
ureter development (GO:0072189)	1/7	0.605	TBX18
vascular wound healing (GO:0061042)	1/7	0.605	KDR
very long-chain fatty acid catabolic process (GO:0042760)	1/7	0.605	ABCD2
B cell activation involved in immune response (GO:0002312)	2/16	0.608685	CD180;FCGR2B
basement membrane organization (GO:0071711)	2/16	0.608685	FLRT2;COL4A1
digestive tract morphogenesis (GO:0048546)	2/16	0.608685	SOX11;STRA6
epiboly involved in wound healing (GO:0090505)	2/16	0.608685	PDPN;LCP1
filopodium assembly (GO:0046847)	2/16	0.608685	SPEF1;S1PR2
glutamine family amino acid catabolic process (GO:0009065)	2/16	0.608685	ARG1;NOS3
male meiosis I (GO:0007141)	2/16	0.608685	DNMT3L;MYBL1
N-acetylglucosamine metabolic process (GO:0006044)	2/16	0.608685	CHST4;CHST2
negative regulation of DNA replication (GO:0008156)	2/16	0.608685	SLFN11;ENPP7
negative regulation of epithelial cell differentiation (GO:0030857)	2/16	0.608685	SPRED3;MMP9
negative regulation of immune effector process (GO:0002698)	2/16	0.608685	CR1;LILRB1
negative regulation of lyase activity (GO:0051350)	2/16	0.608685	GABBR2;GRM2
negative regulation of macrophage activation (GO:0043031)	2/16	0.608685	PTPRC;FCGR2B
negative regulation of natural killer cell mediated cytotoxicity (GO:0045953)	2/16	0.608685	LILRB1;SERPINB9
negative regulation of release of cytochrome c from mitochondria (GO:0090201)	2/16	0.608685	HGF;CLU
negative regulation of transcription regulatory region DNA binding (GO:2000678)	2/16	0.608685	MSX2;SOX11
neuron cell-cell adhesion (GO:0007158)	2/16	0.608685	ASTN1;CDK5R1
odontogenesis of dentin-containing tooth (GO:0042475)	2/16	0.608685	TBX1;FOXC1
platelet-derived growth factor receptor signaling pathway (GO:0048008)	2/16	0.608685	PDGFRB;NR4A3
regulation of blood vessel endothelial cell proliferation involved in sprouting angiogenesis (GO:1903587)	2/16	0.608685	PPP1R16B;FGF2
regulation of intrinsic apoptotic signaling pathway in response to DNA damage (GO:1902229)	2/16	0.608685	SFRP2;CLU
regulation of mast cell degranulation (GO:0043304)	2/16	0.608685	BLK;CD84
response to organophosphorus (GO:0046683)	2/16	0.608685	P2RX7;ABCC9
sphingolipid catabolic process (GO:0030149)	2/16	0.608685	ACER1;SPHK1
sympathetic nervous system development (GO:0048485)	2/16	0.608685	NRP2;SOX11
T cell mediated immunity (GO:0002456)	2/16	0.608685	CADM1;CD70
monocyte chemotaxis (GO:0002548)	5/42	0.610805	CCL25;IL6;FLT1;CCL3L1;S100A12
positive regulation of protein tyrosine kinase activity (GO:0061098)	5/42	0.610805	RELN;CASS4;STAP1;NOX4;LRP8
positive regulation of protein-containing complex assembly (GO:0031334)	14/118	0.615338	GBP5;MMP1;PLEK;MMP3;NRG1;ASAP1;CXCL13;CLU;TNF;ESR1;ATM;LCP1;TLR6;TLR4
cAMP-mediated signaling (GO:0019933)	3/25	0.616232	GLP1R;EPHA5;GAL
divalent inorganic cation homeostasis (GO:0072507)	3/25	0.616232	TRPV6;TRPV5;FAM20A
energy derivation by oxidation of organic compounds (GO:0015980)	3/25	0.616232	NR4A3;GFPT2;LEP
negative regulation of cell junction assembly (GO:1901889)	3/25	0.616232	IL1B;TNF;TLR2
negative regulation of response to endoplasmic reticulum stress (GO:1903573)	3/25	0.616232	LRRK2;ALOX5;CLU
positive regulation of T cell migration (GO:2000406)	3/25	0.616232	DOCK8;WNT5A;CXCL13
regulation of heterotypic cell-cell adhesion (GO:0034114)	3/25	0.616232	IL1RN;IL1B;TNF
regulation of protein processing (GO:0070613)	3/25	0.616232	CCBE1;LRRK2;GAS1
regulation of epithelial cell proliferation (GO:0050678)	11/93	0.616597	TBX1;FGF7;SFRP2;NR4A3;SIX4;LEP;FGF1;MCC;FGF2;BMP6;FGF10
mesenchymal cell differentiation (GO:0048762)	6/51	0.620514	MEF2C;FOXC1;HGF;NOG;WNT5A;TBX20
negative regulation of transport (GO:0051051)	6/51	0.620514	DYSF;NRG1;ABCA7;LILRB1;FCGR2B;TLR2
epithelial tube morphogenesis (GO:0060562)	4/34	0.624316	MEF2C;COL4A1;TBX20;FGF10
regulation of cell death (GO:0010941)	12/102	0.6253	SLFN11;SPEF1;DCC;LRRK2;HP;SOX11;ZBED6;WNT16;CLU;FGF2;EPHB1;DKK1
myofibril assembly (GO:0030239)	5/43	0.632249	PDGFRB;SIX4;SYNPO2L;MYLK3;TTN
axon guidance (GO:0007411)	24/203	0.635057	EPHA5;NOTCH3;LAMA5;NRP2;SEMA7A;SHC3;UNC5A;CNTN6;DCC;WNT5A;LAMA3;PIK3CD;LAMC2;ROBO1;NTN3;SPTA1;KLF7;RELN;DAB1;CHN1;TNR;EPHB1;SHANK3;CDK5R1
positive regulation of phosphorylation (GO:0042327)	30/253	0.637072	FLT1;FLT4;LRRK2;ZBTB20;FPR2;FGF1;FGF2;TNF;RASGRP1;FGF4;C3;FGF5;FGF7;ERBB4;KDR;RSPO1;EPHB1;EPHA5;PDGFRB;TBX1;HGF;MMP9;IRGM;P2RX7;MARCO;IL1B;LEP;FAM20A;DDR2;FGF10
cellular response to calcium ion (GO:0071277)	8/69	0.637624	ACER1;MEF2C;SYT3;SYT12;WNT5A;PLCG2;DPEP1;SYT15
regulation of neuron death (GO:1901214)	10/86	0.637764	MEF2C;ITGAM;DCC;LRRK2;WNT5A;FCGR2B;CLU;EPHB1;DKK1;GRIN2B
cell-cell adhesion via plasma-membrane adhesion molecules (GO:0098742)	20/170	0.638201	TENM1;CD84;ITGAM;TENM3;CADM1;TENM4;CNTN6;LRRC4;CLDN2;CLDN1;SELE;ICAM1;ROBO1;SELP;SDK1;CDH3;SELL;CDH10;CLDN16;LRRC4C
aorta morphogenesis (GO:0035909)	2/17	0.642459	PDGFRB;TBX1
cellular biogenic amine biosynthetic process (GO:0042401)	2/17	0.642459	AANAT;DBH
cellular response to fatty acid (GO:0071398)	2/17	0.642459	FFAR3;FFAR2
diol biosynthetic process (GO:0034312)	2/17	0.642459	ACER1;SPHK1
gliogenesis (GO:0042063)	2/17	0.642459	GCM1;RELN
mesonephric tubule development (GO:0072164)	2/17	0.642459	FOXC1;SIX1
modified amino acid transport (GO:0072337)	2/17	0.642459	PDPN;SLC6A13
negative regulation of amyloid-beta formation (GO:1902430)	2/17	0.642459	ABCA7;CLU
negative regulation of ATPase activity (GO:0032780)	2/17	0.642459	TLR9;LTF
negative regulation of cell aging (GO:0090344)	2/17	0.642459	TWIST1;WNT1
negative regulation of chemokine production (GO:0032682)	2/17	0.642459	IL6;MEFV
negative regulation of vascular associated smooth muscle cell proliferation (GO:1904706)	2/17	0.642459	MEF2C;TGFB3
positive regulation of positive chemotaxis (GO:0050927)	2/17	0.642459	CXCL8;KDR
positive regulation of stem cell proliferation (GO:2000648)	2/17	0.642459	PTPRC;SOX11
protein autoprocessing (GO:0016540)	2/17	0.642459	MYRFL;KLK6
regulation of osteoblast proliferation (GO:0033688)	2/17	0.642459	GREM1;LTF
regulation of stem cell proliferation (GO:0072091)	2/17	0.642459	PTPRC;SOX11
response to purine-containing compound (GO:0014074)	2/17	0.642459	P2RX7;ABCC9
sulfation (GO:0051923)	2/17	0.642459	SULT2B1;CHST4
synaptic vesicle membrane organization (GO:0048499)	2/17	0.642459	STX1B;STX11
negative regulation of interleukin-1 beta production (GO:0032691)	3/26	0.64346	NLRP3;FFAR1;MEFV
positive regulation of filopodium assembly (GO:0051491)	3/26	0.64346	TENM1;DOCK11;TGFB3
proteoglycan metabolic process (GO:0006029)	3/26	0.64346	CHST8;CSGALNACT1;ADAMTS12
regulation of monocyte chemotaxis (GO:0090025)	3/26	0.64346	GREM1;SERPINE1;FPR2
negative regulation of response to stimulus (GO:0048585)	7/61	0.647127	FCRLB;KLF7;NLRP12;ALOX5;TWIST1;FCGR2B;CLU
O-glycan processing (GO:0016266)	7/61	0.647127	GALNT14;GALNT13;MUCL1;MUC16;GALNT15;A4GNT;CHST4
embryonic skeletal system development (GO:0048706)	4/35	0.647667	NOG;WNT5A;SIX1;SOX11
negative regulation of neurogenesis (GO:0050768)	4/35	0.647667	IL6;IL1B;WNT7A;TNF
positive regulation of immunoglobulin production (GO:0002639)	4/35	0.647667	IL21;IL6;PTPRC;TLR9
positive regulation of lymphocyte activation (GO:0051251)	4/35	0.647667	IL6;IL23A;TLR9;FGF10
positive regulation of DNA-binding transcription factor activity (GO:0051091)	29/246	0.648546	CSF3;CLU;TNF;LRP8;RELN;IRAK2;PLCG2;S100A12;NLRP3;WNT1;WNT2;EPHA5;PRKCB;SPHK1;WNT5A;TRAF1;ESR1;IL6;AIM2;IL1B;TLR9;TLR6;TLR4;S100A9;CARD11;S100A8;DDR2;TLR2;LTF
sodium ion transmembrane transport (GO:0035725)	10/87	0.652544	ATP4A;SLC4A8;SLC6A6;SLC24A4;SLC9A7;FXYD2;SLC6A13;ATP1A4;SCN3A;HCN1
cardiac ventricle morphogenesis (GO:0003208)	5/44	0.652954	MYBPC3;MEF2C;SFRP2;TBX20;SOX11
embryonic organ morphogenesis (GO:0048562)	5/44	0.652954	TBX1;TBX20;SIX1;SOX11;FBN1
metal ion homeostasis (GO:0055065)	5/44	0.652954	TRPV6;TRPV5;CLDN16;FAM20A;SLC12A6
neurogenesis (GO:0022008)	5/44	0.652954	GCM1;SIX4;SIX1;EPHB1;WNT2
positive regulation of potassium ion transmembrane transport (GO:1901381)	5/44	0.652954	GABBR2;KCNJ10;WNK3;KCNJ15;KCNN3
actin filament reorganization (GO:0090527)	1/8	0.654096	CASS4
adenosine to inosine editing (GO:0006382)	1/8	0.654096	ADARB2
ammonium transmembrane transport (GO:0072488)	1/8	0.654096	SLC12A6
aromatic compound biosynthetic process (GO:0019438)	1/8	0.654096	ACMSD
axon extension involved in axon guidance (GO:0048846)	1/8	0.654096	NRP2
cardiac atrium development (GO:0003230)	1/8	0.654096	GJA5
cardiac muscle hypertrophy (GO:0003300)	1/8	0.654096	TTN
cell migration involved in heart development (GO:0060973)	1/8	0.654096	PDGFRB
cellular response to epinephrine stimulus (GO:0071872)	1/8	0.654096	PDE4B
cellular response to hepatocyte growth factor stimulus (GO:0035729)	1/8	0.654096	HGF
collecting duct development (GO:0072044)	1/8	0.654096	WNT7B
coronary vasculature morphogenesis (GO:0060977)	1/8	0.654096	TBX1
DNA damage induced protein phosphorylation (GO:0006975)	1/8	0.654096	ATM
dopamine uptake (GO:0090494)	1/8	0.654096	SLC22A3
folic acid transport (GO:0015884)	1/8	0.654096	PDPN
forebrain neuron development (GO:0021884)	1/8	0.654096	WNT5A
fructose metabolic process (GO:0006000)	1/8	0.654096	ALDOB
heparan sulfate proteoglycan biosynthetic process, polysaccharide chain biosynthetic process (GO:0015014)	1/8	0.654096	CSGALNACT1
immune response-inhibiting cell surface receptor signaling pathway (GO:0002767)	1/8	0.654096	LILRB1
lipid import into cell (GO:0140354)	1/8	0.654096	ACSL1
lymphatic endothelial cell differentiation (GO:0060836)	1/8	0.654096	PDPN
monoamine transport (GO:0015844)	1/8	0.654096	SLC22A3
myoblast migration (GO:0051451)	1/8	0.654096	SIX1
negative regulation by symbiont of host apoptotic process (GO:0033668)	1/8	0.654096	SERPINB9
negative regulation by symbiont of host programmed cell death (GO:0052041)	1/8	0.654096	SERPINB9
negative regulation of amyloid-beta clearance (GO:1900222)	1/8	0.654096	TNF
negative regulation of appetite (GO:0032099)	1/8	0.654096	LEP
negative regulation of B cell apoptotic process (GO:0002903)	1/8	0.654096	BCL6
negative regulation of glucose import (GO:0046325)	1/8	0.654096	LEP
negative regulation of macrophage migration (GO:1905522)	1/8	0.654096	STAP1
negative regulation of microglial cell activation (GO:1903979)	1/8	0.654096	PTPRC
negative regulation of muscle cell differentiation (GO:0051148)	1/8	0.654096	ZBED6
negative regulation of neural precursor cell proliferation (GO:2000178)	1/8	0.654096	WNT5A
negative regulation of neuron projection regeneration (GO:0070571)	1/8	0.654096	KLK8
negative regulation of nitrogen compound metabolic process (GO:0051172)	1/8	0.654096	ACMSD
negative regulation of osteoblast proliferation (GO:0033689)	1/8	0.654096	GREM1
negative regulation of phospholipase activity (GO:0010519)	1/8	0.654096	BICD1
negative regulation of response to reactive oxygen species (GO:1901032)	1/8	0.654096	LRRK2
negative regulation of sodium ion transport (GO:0010766)	1/8	0.654096	WNK3
negative regulation of vascular associated smooth muscle cell differentiation (GO:1905064)	1/8	0.654096	NFATC1
neuron fate specification (GO:0048665)	1/8	0.654096	POU4F1
neuron projection extension involved in neuron projection guidance (GO:1902284)	1/8	0.654096	NRP2
neurotransmitter reuptake (GO:0098810)	1/8	0.654096	SLC22A3
peptidyl-proline hydroxylation to 4-hydroxy-L-proline (GO:0018401)	1/8	0.654096	P4HA3
peptidyl-serine autophosphorylation (GO:0036289)	1/8	0.654096	ATM
plasma membrane phospholipid scrambling (GO:0017121)	1/8	0.654096	P2RX7
positive regulation of dendritic cell chemotaxis (GO:2000510)	1/8	0.654096	CCR6
positive regulation of dendritic cell cytokine production (GO:0002732)	1/8	0.654096	PLCG2
positive regulation of execution phase of apoptosis (GO:1900119)	1/8	0.654096	FAP
positive regulation of fibroblast migration (GO:0010763)	1/8	0.654096	DDR2
positive regulation of homotypic cell-cell adhesion (GO:0034112)	1/8	0.654096	PDPN
positive regulation of isomerase activity (GO:0010912)	1/8	0.654096	ITGAM
positive regulation of MHC class II biosynthetic process (GO:0045348)	1/8	0.654096	CIITA
positive regulation of myotube differentiation (GO:0010831)	1/8	0.654096	ATP11A
positive regulation of neuron projection arborization (GO:0150012)	1/8	0.654096	WNT5A
positive regulation of peptide secretion (GO:0002793)	1/8	0.654096	RASL10B
positive regulation of triglyceride catabolic process (GO:0010898)	1/8	0.654096	AADAC
proximal/distal pattern formation (GO:0009954)	1/8	0.654096	CYP26B1
pyrimidine nucleobase catabolic process (GO:0006208)	1/8	0.654096	DPYS
regulation of actin filament length (GO:0030832)	1/8	0.654096	NEB
regulation of activation of Janus kinase activity (GO:0010533)	1/8	0.654096	IL23A
regulation of anion transport (GO:0044070)	1/8	0.654096	STC1
regulation of ATPase-coupled calcium transmembrane transporter activity (GO:1901894)	1/8	0.654096	TLR9
regulation of chaperone-mediated autophagy (GO:1904714)	1/8	0.654096	GFAP
regulation of chemokine-mediated signaling pathway (GO:0070099)	1/8	0.654096	ROBO1
regulation of collateral sprouting (GO:0048670)	1/8	0.654096	DCC
regulation of dendritic cell chemotaxis (GO:2000508)	1/8	0.654096	CCR6
regulation of dopamine receptor signaling pathway (GO:0060159)	1/8	0.654096	LRRK2
regulation of meiotic nuclear division (GO:0040020)	1/8	0.654096	WEE2
regulation of metaphase/anaphase transition of cell cycle (GO:1902099)	1/8	0.654096	HECW2
regulation of MyD88-independent toll-like receptor signaling pathway (GO:0034127)	1/8	0.654096	TLR4
regulation of nitrogen compound metabolic process (GO:0051171)	1/8	0.654096	TNF
regulation of potassium ion import (GO:1903286)	1/8	0.654096	WNK3
regulation of response to wounding (GO:1903034)	1/8	0.654096	ALOX5
regulation of RNA biosynthetic process (GO:2001141)	1/8	0.654096	IL1B
regulation of skeletal muscle fiber development (GO:0048742)	1/8	0.654096	MYF6
regulation of stem cell division (GO:2000035)	1/8	0.654096	SFRP2
regulation of T-helper 2 cell differentiation (GO:0045628)	1/8	0.654096	NLRP3
response to epinephrine (GO:0071871)	1/8	0.654096	PDE4B
response to hepatocyte growth factor (GO:0035728)	1/8	0.654096	HGF
skeletal myofibril assembly (GO:0014866)	1/8	0.654096	TTN
somatic hypermutation of immunoglobulin genes (GO:0016446)	1/8	0.654096	AICDA
store-operated calcium entry (GO:0002115)	1/8	0.654096	MS4A1
stress-induced premature senescence (GO:0090400)	1/8	0.654096	WNT16
synaptic vesicle budding (GO:0070142)	1/8	0.654096	SNAP91
T cell mediated cytotoxicity (GO:0001913)	1/8	0.654096	CADM1
TORC1 signaling (GO:0038202)	1/8	0.654096	CARD11
venous blood vessel development (GO:0060841)	1/8	0.654096	CCBE1
ventricular cardiac muscle cell membrane repolarization (GO:0099625)	1/8	0.654096	KCNJ8
ventricular trabecula myocardium morphogenesis (GO:0003222)	1/8	0.654096	NRG1
water homeostasis (GO:0030104)	1/8	0.654096	AQP9
regulation of neuron differentiation (GO:0045664)	9/79	0.660661	MEF2C;LRRK2;SIX1;DTX1;NRCAM;SOX11;TCF4;DKK1;CDK5R1
I-kappaB kinase/NF-kappaB signaling (GO:0007249)	7/62	0.664348	IRAK2;TLR9;REL;TNF;TLR4;CARD11;TLR2
regulation of JNK cascade (GO:0046328)	12/105	0.665885	RASSF2;FLT4;IL1B;WNT7B;TLR9;WNT7A;TRAF1;MMP8;WNT16;FCGR2B;EPHB1;RASGRP1
acute inflammatory response (GO:0002526)	3/27	0.669291	IL6;HP;MYLK3
bile acid biosynthetic process (GO:0006699)	3/27	0.669291	AKR1D1;CYP7B1;CYP8B1
calcium-ion regulated exocytosis (GO:0017156)	3/27	0.669291	SYT3;SYT12;SYT15
negative regulation of actin filament bundle assembly (GO:0032232)	3/27	0.669291	TACSTD2;SHANK3;SHANK1
peptide hormone secretion (GO:0030072)	3/27	0.669291	IL6;GAL;VIP
positive regulation of muscle cell differentiation (GO:0051149)	3/27	0.669291	MEF2C;MYF6;NRG1
regulation of blood coagulation (GO:0030193)	3/27	0.669291	FAP;SERPINE1;GP1BA
regulation of toll-like receptor signaling pathway (GO:0034121)	3/27	0.669291	FCRL3;TLR9;TLR2
response to glucocorticoid (GO:0051384)	3/27	0.669291	IL1RN;IL6;TNF
positive regulation of mitotic nuclear division (GO:0045840)	4/36	0.670033	PDGFRB;IL1A;IL1B;CD28
regulation of receptor internalization (GO:0002090)	4/36	0.670033	GREM1;RSPO1;DKK1;SELE
protein tetramerization (GO:0051262)	8/71	0.670037	GBP5;TDO2;KCNC3;TRPV5;AQP5;MS4A1;GRIN2B;HCN1
regulation of endopeptidase activity (GO:0052548)	8/71	0.670037	SERPINA3;SERPINB2;SERPINE1;SERPINB9;SERPINI1;SERPINB7;SERPINB5;SERPINA5
positive regulation of kinase activity (GO:0033674)	13/114	0.672082	EPHA5;PDGFRB;FLT1;FLT4;AGAP2;TNF;RASSF2;PTPRC;RELN;ERBB4;KDR;EPHB1;DDR2
neural crest cell development (GO:0014032)	5/45	0.6729	TBX1;SEMA7A;ERBB4;NRG1;SOX11
regulation of protein kinase B signaling (GO:0051896)	24/207	0.673449	PDGFRB;TPTE2;CSF3;CD80;HGF;OSM;PIK3CD;NRG1;FGF1;FGF2;TNF;ESR1;PIK3CG;FGF4;FGF5;GRM2;FGF7;BANK1;ERBB4;LEP;CD28;CASS4;CHI3L1;FGF10
embryonic axis specification (GO:0000578)	2/18	0.673886	WNT7A;WNT1
glycoprotein catabolic process (GO:0006516)	2/18	0.673886	MMP12;ADAMTS12
hyaluronan catabolic process (GO:0030214)	2/18	0.673886	FGF2;LYVE1
negative regulation of interleukin-8 production (GO:0032717)	2/18	0.673886	TLR9;TLR6
nitric oxide mediated signal transduction (GO:0007263)	2/18	0.673886	NOS3;FPR1
outer dynein arm assembly (GO:0036158)	2/18	0.673886	DNAH8;DNAH5
positive regulation of amyloid-beta formation (GO:1902004)	2/18	0.673886	CLU;TNF
positive regulation of glial cell differentiation (GO:0045687)	2/18	0.673886	TENM4;PTPRZ1
positive regulation of lymphocyte chemotaxis (GO:0140131)	2/18	0.673886	WNT5A;CXCL13
positive regulation of myoblast differentiation (GO:0045663)	2/18	0.673886	MEF2C;MYF6
positive regulation of nitric-oxide synthase activity (GO:0051000)	2/18	0.673886	FCER2;TNF
positive regulation of synaptic transmission, glutamatergic (GO:0051968)	2/18	0.673886	RELN;SHANK3
presynapse assembly (GO:0099054)	2/18	0.673886	WNT5A;WNT7A
regulation of adaptive immune response (GO:0002819)	2/18	0.673886	FCGR2B;ADCY7
regulation of membrane depolarization (GO:0003254)	2/18	0.673886	LRRK2;GJA5
regulation of platelet aggregation (GO:0090330)	2/18	0.673886	BLK;PDPN
regulation of presynapse assembly (GO:1905606)	2/18	0.673886	WNT7A;MDGA1
regulation of presynapse organization (GO:0099174)	2/18	0.673886	WNT7A;MDGA1
regulation of transforming growth factor beta production (GO:0071634)	2/18	0.673886	LILRB1;PTGS2
negative regulation of cytokine production (GO:0001818)	21/182	0.675492	CD84;ABCD2;CR1;SLC11A1;LILRB1;INHBA;MEFV;MMP8;TNF;ADCY7;IL6;NLRP12;PTPRC;NAV3;IL23A;TLR9;TLR6;FCGR2B;TRIB2;JAK3;TLR4
regulation of neuron apoptotic process (GO:0043523)	11/98	0.686362	FOXQ1;FOXB1;MEF2C;SIX4;PTPRZ1;TGFB3;AGAP2;SIX1;TNF;POU4F1;CDK5R1
negative regulation of endothelial cell proliferation (GO:0001937)	4/37	0.6914	MEF2C;FLT1;ALOX5;COL4A3
negative regulation of epithelial cell apoptotic process (GO:1904036)	4/37	0.6914	IL11;SERPINE1;KDR;ICAM1
proton transmembrane transport (GO:1902600)	4/37	0.6914	ATP4A;ATP1A4;SLC4A11;NOX5
regulation of intracellular pH (GO:0051453)	4/37	0.6914	SLC4A8;SLC9A7;LRRK2;SLC4A1
regulation of p38MAPK cascade (GO:1900744)	4/37	0.6914	SPHK1;IL1B;LEP;RASGRP1
positive regulation of response to stimulus (GO:0048584)	5/46	0.69207	ANKLE1;CD80;WNT5A;LRRC70;FCGR2B
regulation of fibroblast proliferation (GO:0048145)	5/46	0.69207	SPHK1;WNT5A;WNT1;WNT2;DDR2
cytosolic calcium ion transport (GO:0060401)	3/28	0.693722	MICU3;CACNA1C;ADRA1A
mucosal immune response (GO:0002385)	3/28	0.693722	FFAR3;FFAR2;LTF
positive regulation of defense response to virus by host (GO:0002230)	3/28	0.693722	AIM2;IL23A;LILRB1
protein localization to cell surface (GO:0034394)	3/28	0.693722	RIC3;FGF7;FGF10
regulation of DNA damage response, signal transduction by p53 class mediator (GO:0043516)	3/28	0.693722	SPRED3;TWIST1;ATM
regulation of muscle contraction (GO:0006937)	3/28	0.693722	MYBPC3;MYBPH;NMUR2
ventricular septum morphogenesis (GO:0060412)	3/28	0.693722	NOG;SOX11;ROBO1
sodium ion transport (GO:0006814)	10/90	0.694782	SLC4A8;SLC6A6;SLC24A4;SLC6A13;ATP1A4;SLC4A11;SCN3A;SLC5A4;SLC9B2;HCN1
ion transport (GO:0006811)	13/116	0.696514	CHRNB4;SLC24A4;CHRNA4;SLC1A2;ATP1A4;SLC4A1;PANX2;CALHM1;SLC9A7;KCNN3;SLC26A9;SLC12A6;CNGB1
acid secretion (GO:0046717)	1/9	0.697091	ABCB4
actin-mediated cell contraction (GO:0070252)	1/9	0.697091	PDPN
alpha-amino acid biosynthetic process (GO:1901607)	1/9	0.697091	CPS1
amyloid-beta formation (GO:0034205)	1/9	0.697091	ABCA7
associative learning (GO:0008306)	1/9	0.697091	SHANK1
CD40 signaling pathway (GO:0023035)	1/9	0.697091	ITGA5
cellular response to interleukin-9 (GO:0071355)	1/9	0.697091	JAK3
cholesterol catabolic process (GO:0006707)	1/9	0.697091	AKR1D1
collagen-activated signaling pathway (GO:0038065)	1/9	0.697091	DDR2
cytolysis by host of symbiont cells (GO:0051838)	1/9	0.697091	KRT6A
cytolysis in other organism involved in symbiotic interaction (GO:0051801)	1/9	0.697091	KRT6A
embryonic digestive tract morphogenesis (GO:0048557)	1/9	0.697091	SOX11
epithelial cell apoptotic process (GO:1904019)	1/9	0.697091	COL4A3
flavonoid glucuronidation (GO:0052696)	1/9	0.697091	UGT1A6
fructose 1,6-bisphosphate metabolic process (GO:0030388)	1/9	0.697091	ALDOB
fucose catabolic process (GO:0019317)	1/9	0.697091	FUT7
hepoxilin biosynthetic process (GO:0051122)	1/9	0.697091	ALOX5
hepoxilin metabolic process (GO:0051121)	1/9	0.697091	ALOX5
interleukin-23-mediated signaling pathway (GO:0038155)	1/9	0.697091	IL23A
interleukin-9-mediated signaling pathway (GO:0038113)	1/9	0.697091	JAK3
intestinal cholesterol absorption (GO:0030299)	1/9	0.697091	ABCG8
L-ascorbic acid metabolic process (GO:0019852)	1/9	0.697091	SLC2A3
L-fucose catabolic process (GO:0042355)	1/9	0.697091	FUT7
L-fucose metabolic process (GO:0042354)	1/9	0.697091	FUT7
mitochondrial fragmentation involved in apoptotic process (GO:0043653)	1/9	0.697091	ERBB4
negative regulation of alpha-beta T cell activation (GO:0046636)	1/9	0.697091	LILRB1
negative regulation of biomineralization (GO:0110150)	1/9	0.697091	NOS3
negative regulation of fibrinolysis (GO:0051918)	1/9	0.697091	SERPINE1
negative regulation of glial cell differentiation (GO:0045686)	1/9	0.697091	NOG
negative regulation of protein-containing complex disassembly (GO:0043242)	1/9	0.697091	TNF
negative regulation of smooth muscle cell differentiation (GO:0051151)	1/9	0.697091	NFATC1
neuronal ion channel clustering (GO:0045161)	1/9	0.697091	NRCAM
neurotransmitter receptor transport to postsynaptic membrane (GO:0098969)	1/9	0.697091	STX1B
one-carbon compound transport (GO:0019755)	1/9	0.697091	AQP5
ornithine metabolic process (GO:0006591)	1/9	0.697091	ARG1
pericardium development (GO:0060039)	1/9	0.697091	TBX20
positive regulation of blood pressure (GO:0045777)	1/9	0.697091	GLP1R
positive regulation of blood vessel endothelial cell proliferation involved in sprouting angiogenesis (GO:1903589)	1/9	0.697091	PPP1R16B
positive regulation of memory T cell differentiation (GO:0043382)	1/9	0.697091	IL23A
positive regulation of synapse maturation (GO:0090129)	1/9	0.697091	RELN
protein O-linked glycosylation via threonine (GO:0018243)	1/9	0.697091	GALNT13
quaternary ammonium group transport (GO:0015697)	1/9	0.697091	SLC22A3
regulation of CD8-positive, alpha-beta T cell activation (GO:2001185)	1/9	0.697091	LILRB1
regulation of cellular response to oxidative stress (GO:1900407)	1/9	0.697091	ALOX5
regulation of epidermis development (GO:0045682)	1/9	0.697091	KLF7
regulation of gap junction assembly (GO:1903596)	1/9	0.697091	IL1B
regulation of leukocyte degranulation (GO:0043300)	1/9	0.697091	BLK
regulation of lipid transport (GO:0032368)	1/9	0.697091	ENPP7
regulation of mammary gland epithelial cell proliferation (GO:0033599)	1/9	0.697091	ROBO1
regulation of PERK-mediated unfolded protein response (GO:1903897)	1/9	0.697091	ABCA7
regulation of protein deacetylation (GO:0090311)	1/9	0.697091	SPRED3
regulation of skeletal muscle cell differentiation (GO:2001014)	1/9	0.697091	MEF2C
regulation of tumor necrosis factor superfamily cytokine production (GO:1903555)	1/9	0.697091	LTF
regulation of vesicle fusion (GO:0031338)	1/9	0.697091	SPHK1
response to magnesium ion (GO:0032026)	1/9	0.697091	SLFN14
response to misfolded protein (GO:0051788)	1/9	0.697091	CLU
retinal rod cell differentiation (GO:0060221)	1/9	0.697091	RP1
skeletal muscle fiber development (GO:0048741)	1/9	0.697091	SIX1
sterol catabolic process (GO:0016127)	1/9	0.697091	AKR1D1
sympathetic ganglion development (GO:0061549)	1/9	0.697091	NRP2
T-helper 1 type immune response (GO:0042088)	1/9	0.697091	TLR4
type B pancreatic cell differentiation (GO:0003309)	1/9	0.697091	BMP6
unsaturated fatty acid biosynthetic process (GO:0006636)	1/9	0.697091	FADS1
defense response to bacterium (GO:0042742)	20/176	0.699546	GSDMC;SLC11A1;SERPINE1;FPR2;CXCL13;IRGM;SELP;IL6;SEMG2;IL23A;IFNE;TLR9;S100A12;TLR6;S100A9;TLR4;S100A8;KRT6A;LTF;TLR2
regulation of Rho protein signal transduction (GO:0035023)	8/73	0.700629	GPR174;P2RY8;P2RY10;SYNPO2L;HEG1;GPR4;F2RL2;ROBO1
platelet degranulation (GO:0002576)	14/125	0.701374	BLK;SERPINA3;VWF;TGFB3;HGF;SERPINE1;PLEK;A1BG;CLU;F5;TTN;SELP;MMRN1;LEFTY2
activin receptor signaling pathway (GO:0032924)	2/19	0.703026	INHBA;GDF7
aspartate family amino acid metabolic process (GO:0009066)	2/19	0.703026	FOLH1;FOLH1B
cardiac atrium morphogenesis (GO:0003209)	2/19	0.703026	NOG;TBX20
cellular response to glucagon stimulus (GO:0071377)	2/19	0.703026	CYSLTR2;ADCY7
diol metabolic process (GO:0034311)	2/19	0.703026	NOS3;SPHK1
heart trabecula morphogenesis (GO:0061384)	2/19	0.703026	NOG;NRG1
long-term memory (GO:0007616)	2/19	0.703026	CALB1;SHANK1
negative regulation of amyloid precursor protein catabolic process (GO:1902992)	2/19	0.703026	ABCA7;CLU
negative regulation of calcium ion transport (GO:0051926)	2/19	0.703026	STC1;LILRB1
negative regulation of immune system process (GO:0002683)	2/19	0.703026	FCRLB;FCGR2B
negative regulation of RNA metabolic process (GO:0051253)	2/19	0.703026	ESR1;TNF
negative regulation of striated muscle cell differentiation (GO:0051154)	2/19	0.703026	BHLHA15;DKK1
piRNA metabolic process (GO:0034587)	2/19	0.703026	PIWIL1;MYBL1
positive regulation of actin cytoskeleton reorganization (GO:2000251)	2/19	0.703026	CSF3;STAP1
positive regulation of establishment of protein localization (GO:1904951)	2/19	0.703026	PTP4A3;TNF
positive regulation of G protein-coupled receptor signaling pathway (GO:0045745)	2/19	0.703026	C3;KLK6
positive regulation of monocyte chemotaxis (GO:0090026)	2/19	0.703026	SERPINE1;FPR2
postsynaptic membrane organization (GO:0001941)	2/19	0.703026	LRRC4;SHANK3
prostaglandin biosynthetic process (GO:0001516)	2/19	0.703026	PTGS2;PTGES
pyroptosis (GO:0070269)	2/19	0.703026	GSDMC;AIM2
regulation of epithelial cell differentiation (GO:0030856)	2/19	0.703026	KLF7;AJAP1
regulation of oligodendrocyte differentiation (GO:0048713)	2/19	0.703026	TENM4;PTPRZ1
regulation of synaptic vesicle exocytosis (GO:2000300)	2/19	0.703026	SLC4A8;LRRK2
response to ATP (GO:0033198)	2/19	0.703026	P2RX7;ABCC9
sphingosine metabolic process (GO:0006670)	2/19	0.703026	ACER1;SPHK1
ureteric bud development (GO:0001657)	2/19	0.703026	FOXC1;SIX1
ureteric bud morphogenesis (GO:0060675)	2/19	0.703026	SIX1;FGF2
positive regulation of pathway-restricted SMAD protein phosphorylation (GO:0010862)	5/47	0.710457	TGFB3;INHBA;LEFTY2;BMP6;GDF7
regulation of synapse assembly (GO:0051963)	5/47	0.710457	MEF2C;WNT7A;EPHB1;MDGA1;TLR2
regulation of T cell activation (GO:0050863)	5/47	0.710457	TNFSF9;TNFSF8;VTCN1;JAK3;LAX1
receptor-mediated endocytosis (GO:0006898)	16/143	0.710686	CUBN;CALCRL;CXCL8;ITGAM;SGIP1;HP;LILRB1;FPR2;HSPG2;SNAP91;MARCO;CXCR1;CXCR2;TMEM108;MASP1;FCGR2B
glycosaminoglycan catabolic process (GO:0006027)	6/56	0.711085	ACAN;OMD;PRELP;FGF2;HSPG2;LYVE1
actin-myosin filament sliding (GO:0033275)	4/38	0.711763	MYBPC3;MYBPC2;NEB;TTN
muscle filament sliding (GO:0030049)	4/38	0.711763	MYBPC3;MYBPC2;NEB;TTN
positive regulation of potassium ion transport (GO:0043268)	4/38	0.711763	GABBR2;KCNJ10;KCNJ15;KCNN3
positive regulation of signaling (GO:0023056)	4/38	0.711763	CD80;SOX11;HCRT;TNF
regulation of axon extension (GO:0030516)	4/38	0.711763	OLFM1;SEMA7A;CDKL5;NRCAM
response to cAMP (GO:0051591)	4/38	0.711763	AANAT;IGFBP5;AQP9;HCN1
circulatory system development (GO:0072359)	14/126	0.712665	TBX1;FOXC2;POPDC3;MEF2C;FOXC1;FLT4;HEG1;CACNA1C;HSPG2;POU4F1;ERBB4;MIXL1;STRA6;FBN1
G protein-coupled receptor signaling pathway, coupled to cyclic nucleotide second messenger (GO:0007187)	7/65	0.712819	HTR6;PTGIR;CALCRL;CNR2;CNR1;HRH2;HTR1B
inorganic anion transmembrane transport (GO:0098661)	7/65	0.712819	GABRR2;SLC4A8;GLRA3;SLC12A6;GABRG3;GABRG2;ANO3
determination of bilateral symmetry (GO:0009855)	3/29	0.716763	TBX1;DNAH5;MMP21
dicarboxylic acid transport (GO:0006835)	3/29	0.716763	PDPN;SLC1A2;SLC13A5
glycolytic process (GO:0006096)	3/29	0.716763	HK3;PGAM4;ALDOB
positive regulation of extrinsic apoptotic signaling pathway (GO:2001238)	3/29	0.716763	G0S2;INHBA;TNF
positive regulation of leukocyte migration (GO:0002687)	3/29	0.716763	IL6;TNF;ICAM1
regulation of T cell mediated cytotoxicity (GO:0001914)	3/29	0.716763	PTPRC;IL23A;LILRB1
long-chain fatty acid metabolic process (GO:0001676)	9/83	0.718031	ACSL1;ELOVL2;ALOX5;ACSL6;PNPLA3;CYP1B1;ACSL4;PTGS2;FADS1
negative regulation of inflammatory response (GO:0050728)	24/212	0.718275	GLP1R;ADCYAP1R1;PTGIR;CALCB;CALCRL;TNFAIP6;FPR2;GPR84;MEFV;ADCY7;PTHLH;MC4R;GPR176;HTR6;NLRP12;IL6;CYSLTR2;ADORA2A;HRH2;ALOX5;PLCG2;DPEP1;NLRP3;VIP
cellular response to fibroblast growth factor stimulus (GO:0044344)	10/92	0.721103	FGF5;TBX1;FGF7;CXCL8;EGR3;FLRT2;FGF1;FGF2;FGF4;FGF10
carboxylic acid transport (GO:0046942)	6/57	0.727289	SLC6A6;AQP9;SLC16A6;SLC6A13;SLC16A7;SLC16A4
cellular response to peptide (GO:1901653)	6/57	0.727289	ITGA4;TLR6;FPR2;FCGR2B;TLR4;ICAM1
fibroblast growth factor receptor signaling pathway (GO:0008543)	8/75	0.729329	FGF5;FGF7;FLRT2;NOG;FGF1;FGF2;FGF4;FGF10
cardiac ventricle development (GO:0003231)	2/20	0.729963	GJA5;STRA6
cellular monovalent inorganic cation homeostasis (GO:0030004)	2/20	0.729963	ATP4A;ATP1A4
cellular response to interferon-beta (GO:0035458)	2/20	0.729963	AIM2;IRGM
energy reserve metabolic process (GO:0006112)	2/20	0.729963	GFPT2;LEP
eye morphogenesis (GO:0048592)	2/20	0.729963	TENM3;FBN1
glucose transmembrane transport (GO:1904659)	2/20	0.729963	SLC2A14;SLC2A3
inositol phosphate-mediated signaling (GO:0048016)	2/20	0.729963	NMUR2;NFATC1
negative regulation of lipid storage (GO:0010888)	2/20	0.729963	IL6;TNF
oligodendrocyte differentiation (GO:0048709)	2/20	0.729963	PRDM8;PTPRZ1
positive regulation of activated T cell proliferation (GO:0042104)	2/20	0.729963	IL23A;TNFSF9
positive regulation of embryonic development (GO:0040019)	2/20	0.729963	TENM4;WNT1
positive regulation of epithelial cell differentiation (GO:0030858)	2/20	0.729963	SULT2B1;FGF2
positive regulation of interferon-alpha production (GO:0032727)	2/20	0.729963	TLR9;TLR4
regulation of fibroblast growth factor receptor signaling pathway (GO:0040036)	2/20	0.729963	NOG;FGF2
regulation of T cell migration (GO:2000404)	2/20	0.729963	DOCK8;CCR6
toll-like receptor 4 signaling pathway (GO:0034142)	2/20	0.729963	ITGAM;TLR4
negative regulation of secretion by cell (GO:1903531)	4/39	0.731123	IL11;OSM;HTR1B;LILRB1
regulation of dendrite development (GO:0050773)	4/39	0.731123	CDKL5;DCC;HECW2;LRP8
regulation of intracellular transport (GO:0032386)	4/39	0.731123	MYBPC3;LRRK2;GAS1;LCP1
response to peptide (GO:1901652)	4/39	0.731123	MMP12;MMP13;MMP3;MMP9
adrenal gland development (GO:0030325)	1/10	0.734745	STRA6
alanine transport (GO:0032328)	1/10	0.734745	SLC6A6
arachidonate transport (GO:1903963)	1/10	0.734745	NMUR2
arachidonic acid secretion (GO:0050482)	1/10	0.734745	NMUR2
aromatic amino acid family metabolic process (GO:0009072)	1/10	0.734745	KYNU
calcium import into the mitochondrion (GO:0036444)	1/10	0.734745	MICU3
cAMP biosynthetic process (GO:0006171)	1/10	0.734745	ADCY7
cell differentiation involved in metanephros development (GO:0072202)	1/10	0.734745	POU3F3
cellular response to dopamine (GO:1903351)	1/10	0.734745	LRRK2
cellular response to interleukin-4 (GO:0071353)	1/10	0.734745	JAK3
cellular response to prostaglandin stimulus (GO:0071379)	1/10	0.734745	PTGFR
cGMP biosynthetic process (GO:0006182)	1/10	0.734745	GUCY2D
chloride ion homeostasis (GO:0055064)	1/10	0.734745	SLC12A6
chondroitin sulfate proteoglycan metabolic process (GO:0050654)	1/10	0.734745	CSGALNACT1
chylomicron assembly (GO:0034378)	1/10	0.734745	MTTP
complement activation, lectin pathway (GO:0001867)	1/10	0.734745	MASP1
dicarboxylic acid biosynthetic process (GO:0043650)	1/10	0.734745	KYNU
endothelium development (GO:0003158)	1/10	0.734745	KDR
fatty acid beta-oxidation using acyl-CoA dehydrogenase (GO:0033539)	1/10	0.734745	ACAD11
G protein-coupled serotonin receptor signaling pathway (GO:0098664)	1/10	0.734745	HTR1B
immunoglobulin mediated immune response (GO:0016064)	1/10	0.734745	FCGR2B
ionotropic glutamate receptor signaling pathway (GO:0035235)	1/10	0.734745	CDK5R1
L-glutamate transmembrane transport (GO:0015813)	1/10	0.734745	SLC1A2
leptin-mediated signaling pathway (GO:0033210)	1/10	0.734745	LEP
lipoprotein transport (GO:0042953)	1/10	0.734745	PRKCB
long-chain fatty acid import into cell (GO:0044539)	1/10	0.734745	ACSL1
membrane lipid catabolic process (GO:0046466)	1/10	0.734745	CYP1B1
methylguanosine-cap decapping (GO:0110156)	1/10	0.734745	PATL2
modulation by symbiont of host process (GO:0044003)	1/10	0.734745	TLR2
monocyte activation (GO:0042117)	1/10	0.734745	DYSF
monovalent inorganic anion homeostasis (GO:0055083)	1/10	0.734745	SLC12A6
muscle cell migration (GO:0014812)	1/10	0.734745	SIX1
myelin assembly (GO:0032288)	1/10	0.734745	TENM4
myeloid dendritic cell differentiation (GO:0043011)	1/10	0.734745	UBD
negative regulation of cell-cell adhesion mediated by cadherin (GO:2000048)	1/10	0.734745	BMP6
negative regulation of extracellular matrix organization (GO:1903054)	1/10	0.734745	FAP
negative regulation of heterotypic cell-cell adhesion (GO:0034115)	1/10	0.734745	IL1RN
negative regulation of inclusion body assembly (GO:0090084)	1/10	0.734745	SACS
negative regulation of lipopolysaccharide-mediated signaling pathway (GO:0031665)	1/10	0.734745	LTF
negative regulation of lymphocyte apoptotic process (GO:0070229)	1/10	0.734745	BCL6
negative regulation of phosphatidylinositol 3-kinase signaling (GO:0014067)	1/10	0.734745	TWIST1
negative regulation of protein autophosphorylation (GO:0031953)	1/10	0.734745	NLRP12
negative regulation of receptor binding (GO:1900121)	1/10	0.734745	NOG
negative regulation of sodium ion transmembrane transport (GO:1902306)	1/10	0.734745	HECW2
negative regulation of sodium ion transmembrane transporter activity (GO:2000650)	1/10	0.734745	HECW2
neuron projection maintenance (GO:1990535)	1/10	0.734745	ABCD2
neuron remodeling (GO:0016322)	1/10	0.734745	C3
omega-hydroxylase P450 pathway (GO:0097267)	1/10	0.734745	CYP1B1
pinocytosis (GO:0006907)	1/10	0.734745	DOCK2
positive regulation of circadian rhythm (GO:0042753)	1/10	0.734745	ARNTL2
positive regulation of coagulation (GO:0050820)	1/10	0.734745	SERPINE1
positive regulation of epidermis development (GO:0045684)	1/10	0.734745	SULT2B1
positive regulation of hemostasis (GO:1900048)	1/10	0.734745	SERPINE1
positive regulation of mesenchymal cell proliferation (GO:0002053)	1/10	0.734745	TBX1
positive regulation of T cell apoptotic process (GO:0070234)	1/10	0.734745	IDO1
positive regulation of toll-like receptor 4 signaling pathway (GO:0034145)	1/10	0.734745	LTF
positive regulation of vasculogenesis (GO:2001214)	1/10	0.734745	KDR
protein O-linked glycosylation via serine (GO:0018242)	1/10	0.734745	GALNT13
protein poly-ADP-ribosylation (GO:0070212)	1/10	0.734745	PARP15
receptor guanylyl cyclase signaling pathway (GO:0007168)	1/10	0.734745	GUCY2D
regulation of axon guidance (GO:1902667)	1/10	0.734745	MYCBP2
regulation of bile acid biosynthetic process (GO:0070857)	1/10	0.734745	STAR
regulation of cell activation (GO:0050865)	1/10	0.734745	IL6
regulation of cell-cell adhesion involved in gastrulation (GO:0070587)	1/10	0.734745	IL1RN
regulation of cell-cell adhesion mediated by integrin (GO:0033632)	1/10	0.734745	CXCL13
regulation of DNA methylation (GO:0044030)	1/10	0.734745	DNMT3L
regulation of epithelial cell apoptotic process (GO:1904035)	1/10	0.734745	TNF
regulation of hair cycle (GO:0042634)	1/10	0.734745	CDH3
regulation of high voltage-gated calcium channel activity (GO:1901841)	1/10	0.734745	PDE4B
regulation of hydrogen peroxide-induced cell death (GO:1903205)	1/10	0.734745	LRRK2
regulation of long-term synaptic depression (GO:1900452)	1/10	0.734745	SHANK3
regulation of memory T cell differentiation (GO:0043380)	1/10	0.734745	IL23A
regulation of postsynaptic neurotransmitter receptor activity (GO:0098962)	1/10	0.734745	NPTX2
regulation of protein localization to centrosome (GO:1904779)	1/10	0.734745	BICD1
regulation of receptor binding (GO:1900120)	1/10	0.734745	MMP9
regulation of RNA polymerase II transcription preinitiation complex assembly (GO:0045898)	1/10	0.734745	ESR1
regulation of store-operated calcium entry (GO:2001256)	1/10	0.734745	CD84
regulation of urine volume (GO:0035809)	1/10	0.734745	TRPV5
removal of superoxide radicals (GO:0019430)	1/10	0.734745	NOS3
response to dopamine (GO:1903350)	1/10	0.734745	LRRK2
response to histamine (GO:0034776)	1/10	0.734745	GABRG2
response to interleukin-4 (GO:0070670)	1/10	0.734745	JAK3
retinoic acid receptor signaling pathway (GO:0048384)	1/10	0.734745	TBX1
smooth muscle tissue development (GO:0048745)	1/10	0.734745	STRA6
toxin transport (GO:1901998)	1/10	0.734745	SLC22A3
positive regulation of protein modification process (GO:0031401)	24/214	0.735143	PPP1R16B;TBX1;HGF;FLT4;LRRK2;FPR2;FGF1;FGF2;TNF;RASGRP1;MMP9;IRGM;FGF4;C3;FGF5;MARCO;FGF7;ERBB4;IL1B;LEP;KDR;RSPO1;FAM20A;FGF10
long-chain fatty acid biosynthetic process (GO:0042759)	3/30	0.738435	ALOX5;PTGS2;FADS1
plasma membrane invagination (GO:0099024)	3/30	0.738435	MARCO;ITGAM;FCGR2B
positive regulation of lipid kinase activity (GO:0090218)	3/30	0.738435	PDGFRB;FLT1;FGF2
positive regulation of small GTPase mediated signal transduction (GO:0051057)	3/30	0.738435	RELN;RASGRP1;FGF10
regulation of long-term synaptic potentiation (GO:1900271)	3/30	0.738435	CALB1;RELN;SHANK3
regulation of striated muscle contraction (GO:0006942)	3/30	0.738435	MYBPC3;GJA5;MYBPH
regulation of vasoconstriction (GO:0019229)	3/30	0.738435	AVPR1A;ADRA1A;SMTNL1
regulation of Wnt signaling pathway (GO:0030111)	12/111	0.739084	AMER2;SFRP2;LRRK2;RSPO3;NFATC1;RSPO1;NOTUM;DKK1;ESR1;CDK14;RSPO4;TLR2
positive regulation of ERK1 and ERK2 cascade (GO:0070374)	19/172	0.742247	PDGFRB;CCL25;SEMA7A;CCL3L1;FLT4;ABCA7;FPR2;FGF2;TNF;RASGRP1;ADRA1A;FGF4;ICAM1;MARCO;PTPRC;ERBB4;KDR;CHI3L1;FGF10
chordate embryonic development (GO:0043009)	6/58	0.742844	TBX1;SIX4;TGFB3;WNT7B;NOG;WNT5A
regulation of calcium ion transport (GO:0051924)	6/58	0.742844	CD84;FCRL3;WNK3;STC1;LILRB1;FFAR1
cellular defense response (GO:0006968)	5/49	0.744869	ITK;ADORA2A;CLEC5A;CXCR2;CCR6
receptor internalization (GO:0031623)	5/49	0.744869	CXCL8;CALCRL;CXCR1;CXCR2;LILRB1
regulation of interferon-beta production (GO:0032648)	5/49	0.744869	TLR9;REL;LILRB1;TLR4;TLR2
positive regulation of macromolecule biosynthetic process (GO:0010557)	14/129	0.744926	PDGFRB;IL33;CIITA;HGF;FGF2;FCER2;IL6;NLRP12;IL1B;KDR;CD28;TLR9;TLR4;TLR2
hemopoiesis (GO:0030097)	10/94	0.745901	WNT10B;FLT1;SFRP2;PTPRC;FLT4;PLEK;WNT5A;KDR;INHBA;MIXL1
negative regulation of blood coagulation (GO:0030195)	4/40	0.74949	SERPINB2;NOS3;SERPINE1;GP1BA
positive regulation of cation channel activity (GO:2001259)	4/40	0.74949	RELN;GAL;LRRC55;SHANK3
regulation of sodium ion transmembrane transporter activity (GO:2000649)	4/40	0.74949	FXYD2;HECW2;WNK3;FGF11
stem cell differentiation (GO:0048863)	4/40	0.74949	DNMT3L;MEF2C;PTPRC;WNT7A
sulfur compound catabolic process (GO:0044273)	4/40	0.74949	ACAN;OMD;DPEP1;PRELP
androgen metabolic process (GO:0008209)	2/21	0.754793	AKR1D1;SPP1
beta-catenin destruction complex disassembly (GO:1904886)	2/21	0.754793	WNT8B;WNT1
cellular response to estradiol stimulus (GO:0071392)	2/21	0.754793	ESR1;POU4F1
cellular response to inorganic substance (GO:0071241)	2/21	0.754793	MMP3;DPEP1
chondroitin sulfate biosynthetic process (GO:0030206)	2/21	0.754793	CSGALNACT1;CHST15
cobalamin metabolic process (GO:0009235)	2/21	0.754793	CUBN;TCN1
cyclic purine nucleotide metabolic process (GO:0052652)	2/21	0.754793	GUCY2D;ADCY7
epithelial cell development (GO:0002064)	2/21	0.754793	WNT7B;WNT7A
mitotic spindle assembly checkpoint signaling (GO:0007094)	2/21	0.754793	TEX14;ATM
mitotic spindle checkpoint signaling (GO:0071174)	2/21	0.754793	TEX14;ATM
negative regulation of ion transmembrane transporter activity (GO:0032413)	2/21	0.754793	HECW2;MMP9
negative regulation of microtubule depolymerization (GO:0007026)	2/21	0.754793	SPEF1;NAV3
negative regulation of peptidyl-serine phosphorylation (GO:0033137)	2/21	0.754793	RASSF2;DKK1
negative regulation of reproductive process (GO:2000242)	2/21	0.754793	WEE2;PAEP
positive regulation of glycolytic process (GO:0045821)	2/21	0.754793	P2RX7;ZBTB20
positive regulation of immune system process (GO:0002684)	2/21	0.754793	HCAR2;PIK3CD
positive regulation of purine nucleotide metabolic process (GO:1900544)	2/21	0.754793	P2RX7;ZBTB20
regulation of fibroblast migration (GO:0010762)	2/21	0.754793	FGF2;DDR2
response to glucagon (GO:0033762)	2/21	0.754793	CYSLTR2;ADCY7
spindle assembly checkpoint signaling (GO:0071173)	2/21	0.754793	TEX14;ATM
negative regulation of developmental process (GO:0051093)	8/77	0.756103	GREM1;TBX1;KLF7;FOXC1;DCC;NOS3;ALPK2;WNT1
response to interleukin-1 (GO:0070555)	9/86	0.756638	CCL25;CXCL8;CCL3L1;IRAK2;IL1B;CHI3L1;ADAMTS12;SELE;MYLK3
positive regulation of tyrosine phosphorylation of STAT protein (GO:0042531)	6/59	0.757749	IL21;IL6;IL23A;ERBB4;OSM;TNF
aminoglycan catabolic process (GO:0006026)	3/31	0.758769	CHI3L2;CHI3L1;HSPG2
cardiac muscle cell action potential involved in contraction (GO:0086002)	3/31	0.758769	GJC1;KCNA5;CACNA1C
negative regulation of osteoblast differentiation (GO:0045668)	3/31	0.758769	GREM1;NOG;TWIST1
negative regulation of peptidyl-tyrosine phosphorylation (GO:0050732)	3/31	0.758769	PTPRC;SFRP2;SH3BP5
negative regulation of response to DNA damage stimulus (GO:2001021)	3/31	0.758769	SFRP2;TWIST1;CLU
peptide cross-linking (GO:0018149)	3/31	0.758769	FLG;SPRR2E;ABCA7
receptor signaling pathway via JAK-STAT (GO:0007259)	3/31	0.758769	IL21;LEP;JAK3
cellular response to metal ion (GO:0071248)	14/131	0.765064	MEF2C;SYT3;LRRK2;WNT5A;SYT15;MMP9;ADCY7;BMP6;ACER1;SYT12;SLFN14;PLCG2;DPEP1;SLC13A5
cortical cytoskeleton organization (GO:0030865)	4/41	0.766878	FMNL3;PLEK;LCP1;TNF
positive regulation of cation transmembrane transport (GO:1904064)	4/41	0.766878	GABBR2;KCNJ10;KCNJ15;KCNN3
regulation of filopodium assembly (GO:0051489)	4/41	0.766878	PPP1R16B;TENM1;DOCK11;TGFB3
regulation of release of cytochrome c from mitochondria (GO:0090199)	4/41	0.766878	MLLT11;HGF;CLU;MMP9
sensory perception of bitter taste (GO:0050913)	4/41	0.766878	CALHM1;TAS2R10;CA6;TAS2R3
T cell differentiation (GO:0030217)	4/41	0.766878	PTPRC;LEP;CD28;PIK3CD
visual system development (GO:0150063)	4/41	0.766878	C3;FOXC1;ITGAM;SMOC1
enzyme linked receptor protein signaling pathway (GO:0007167)	15/140	0.767303	EPHA5;PDGFRB;BLK;SHC4;SHC3;FLT1;GUCY2D;FLT4;ERBB4;KDR;CASS4;STAP1;EPHB1;JAK3;DDR2
actin filament network formation (GO:0051639)	1/11	0.767719	LCP1
alcohol catabolic process (GO:0046164)	1/11	0.767719	AKR1D1
angiogenesis involved in wound healing (GO:0060055)	1/11	0.767719	KDR
atrial septum morphogenesis (GO:0060413)	1/11	0.767719	TBX20
calcineurin-NFAT signaling cascade (GO:0033173)	1/11	0.767719	NFATC1
camera-type eye morphogenesis (GO:0048593)	1/11	0.767719	TENM3
cell differentiation in spinal cord (GO:0021515)	1/11	0.767719	MDGA1
cell proliferation in forebrain (GO:0021846)	1/11	0.767719	WNT7A
cellular response to cholesterol (GO:0071397)	1/11	0.767719	GRAMD1B
cellular response to interleukin-2 (GO:0071352)	1/11	0.767719	JAK3
cellular response to superoxide (GO:0071451)	1/11	0.767719	NOS3
columnar/cuboidal epithelial cell differentiation (GO:0002065)	1/11	0.767719	SOX11
copper ion transport (GO:0006825)	1/11	0.767719	STEAP4
detection of light stimulus involved in sensory perception (GO:0050962)	1/11	0.767719	CNGB1
detection of light stimulus involved in visual perception (GO:0050908)	1/11	0.767719	CNGB1
embryonic eye morphogenesis (GO:0048048)	1/11	0.767719	FBN1
fatty acid homeostasis (GO:0055089)	1/11	0.767719	ENPP7
hepatocyte growth factor receptor signaling pathway (GO:0048012)	1/11	0.767719	HGF
induction of positive chemotaxis (GO:0050930)	1/11	0.767719	CXCL8
inositol phosphate biosynthetic process (GO:0032958)	1/11	0.767719	FGF2
interleukin-2-mediated signaling pathway (GO:0038110)	1/11	0.767719	JAK3
intestinal lipid absorption (GO:0098856)	1/11	0.767719	ABCG8
isotype switching (GO:0045190)	1/11	0.767719	CCR6
lipoprotein catabolic process (GO:0042159)	1/11	0.767719	NOTUM
[truncated: 1,602 more rows]

## Sheet: Down GO Biological process 2021
GO term analysis of genes down-regulated in the upper quartile (High splicing noise patients) when compared to the lower quartile (Low splicing noise patients)
Term	Overlap	P-value	Genes
oxidoreduction-driven active transmembrane transporter activity (GO:0015453)	16/58	2.57239e-07	COX8A;NDUFB9;NDUFB7;COX4I1;NDUFA3;NDUFB2;NDUFA1;UQCR11;UQCR10;COX6A1;COX5B;COX5A;UQCRH;COX6B1;NDUFS6;UQCRQ
proton transmembrane transporter activity (GO:0015078)	12/40	3.07103e-06	COX8A;UQCRQ;COX4I1;UQCR11;UQCR10;COX5B;COX6A1;OTOP2;COX5A;OTOP3;UQCRH;COX6B1
oxidoreductase activity, acting on the CH-OH group of donors, NAD or NADP as acceptor (GO:0016616)	16/87	7.06273e-05	DHRS11;ADH1C;HSD3B2;DCXR;HSD3B1;DHDH;HSD17B13;ADH6;DHRS4;LDHC;ADH4;SPR;BDH1;DHRS7C;LDHD;CRYL1
cytochrome-c oxidase activity (GO:0004129)	6/15	0.000164445	COX8A;COX4I1;COX5B;COX6A1;COX5A;COX6B1
active ion transmembrane transporter activity (GO:0022853)	10/42	0.000178455	COX8A;UQCRQ;COX4I1;UQCR11;UQCR10;COX5B;COX6A1;COX5A;UQCRH;COX6B1
ubiquinol-cytochrome-c reductase activity (GO:0008121)	4/6	0.000192562	UQCRQ;UQCR11;UQCR10;UQCRH
alcohol dehydrogenase [NAD(P)+] activity (GO:0018455)	4/7	0.000427386	ADH4;ADH1C;ADH6;DHRS4
retinoid binding (GO:0005501)	8/34	0.000858058	UGT1A10;ADH4;RBP4;RBP2;UGT2B15;UGT2B17;UGT1A8;UGT2B7
chloride channel activity (GO:0005254)	11/64	0.00165592	GABRR1;CLDN4;GLRA2;FXYD3;CLCNKB;CLCA2;CLCNKA;CLCA1;ANO7;BEST2;CLCN2
arachidonic acid epoxygenase activity (GO:0008392)	5/16	0.00214491	CYP2J2;CYP2B6;CYP4F2;CYP2S1;CYP4F12
glucuronosyltransferase activity (GO:0015020)	7/31	0.00232214	UGT2B10;UGT1A10;UGT2B15;UGT2A3;UGT2B17;UGT1A8;UGT2B7
carbonate dehydratase activity (GO:0004089)	4/11	0.0033025	CA12;CA1;CA2;CA4
neuropeptide receptor binding (GO:0071855)	5/18	0.00379644	KISS1;PYY;UCN3;NPY;PPY
N-acetyllactosaminide beta-1,3-N-acetylglucosaminyltransferase activity (GO:0008532)	4/12	0.00471467	B3GNT8;B3GNT7;B3GALT1;B3GNT4
arachidonic acid monooxygenase activity (GO:0008391)	5/19	0.00489494	CYP2J2;CYP2B6;CYP4F2;CYP2S1;CYP4F12
UDP-glycosyltransferase activity (GO:0008194)	12/84	0.00512626	UGT2B10;UGT1A10;B3GNT8;B3GNT7;B3GALT1;UGT2B15;B3GNT4;UGT2A3;UGT2B17;B4GALNT2;UGT1A8;UGT2B7
carboxylic ester hydrolase activity (GO:0052689)	13/96	0.00580718	PNLIPRP1;PLA2G2F;PNLIPRP2;FAAH;PLA2G2A;PRDX6;ABHD12B;CA1;CA2;ASPG;PLA2G10;PNPLA4;CES2
zinc ion transmembrane transporter activity (GO:0005385)	5/20	0.00620114	SLC30A8;SLC39A5;SLC30A10;SLC39A2;SLC39A4
alcohol dehydrogenase activity, zinc-dependent (GO:0004024)	3/7	0.00671831	ADH4;ADH1C;ADH6
retinoic acid binding (GO:0001972)	5/22	0.00951124	UGT1A10;UGT2B15;UGT2B17;UGT1A8;UGT2B7
peptidase inhibitor activity (GO:0030414)	7/40	0.0101807	CST3;PCSK1N;SPINK1;SLPI;FETUB;KNG1;WFDC2
serine-type endopeptidase activity (GO:0004252)	13/105	0.012118	KLK1;TPSG1;CMA1;HPN;CD5L;TMPRSS4;F11;KLK3;KLK15;PRSS36;PROC;PRSS3;ELANE
alcohol dehydrogenase (NAD+) activity (GO:0004022)	3/9	0.0146959	ADH4;ADH1C;ADH6
NADH dehydrogenase (quinone) activity (GO:0050136)	6/35	0.0186279	NDUFB9;NDUFB7;NDUFS6;NDUFA3;NDUFB2;NDUFA1
NADH dehydrogenase (ubiquinone) activity (GO:0008137)	6/35	0.0186279	NDUFB9;NDUFB7;NDUFS6;NDUFA3;NDUFB2;NDUFA1
symporter activity (GO:0015293)	3/10	0.0200476	SLC5A12;SLC28A2;SLC4A4
voltage-gated chloride channel activity (GO:0005247)	3/10	0.0200476	CLCNKB;CLCNKA;CLCN2
ligand-gated sodium channel activity (GO:0015280)	3/10	0.0200476	SCNN1G;SCNN1B;ASIC2
endopeptidase regulator activity (GO:0061135)	7/46	0.0212776	CST3;PCSK1N;SPINK1;SLPI;FETUB;KNG1;WFDC2
serine-type peptidase activity (GO:0008236)	14/125	0.0213874	KLK1;TPSG1;CMA1;HPN;CD5L;TMPRSS4;F11;KLK4;KLK3;KLK15;PRSS36;PROC;PRSS3;ELANE
acetylgalactosaminyltransferase activity (GO:0008376)	5/27	0.0226317	B3GNT8;B3GNT7;B3GALT1;B3GNT4;B4GALNT2
NAD-retinol dehydrogenase activity (GO:0004745)	4/19	0.0262004	ADH4;ADH1C;DHRS7C;ADH6
hexosyltransferase activity (GO:0016758)	13/119	0.0310528	UGT2B10;UGT1A10;UGT2B15;UGT2B17;PIGZ;B3GNT8;B3GNT7;B3GALT1;B3GNT4;UGT2A3;B4GALNT2;UGT1A8;UGT2B7
acrosin binding (GO:0032190)	2/5	0.0333112	ZP3;ZP2
serotonin-gated cation-selective channel activity (GO:0022850)	2/5	0.0333112	HTR3E;HTR3C
sialic acid transmembrane transporter activity (GO:0015136)	2/5	0.0333112	SLC17A1;SLC17A4
alkane 1-monooxygenase activity (GO:0018685)	2/5	0.0333112	CYP4F2;CYP4F12
carbonyl reductase (NADPH) activity (GO:0004090)	2/5	0.0333112	DCXR;DHRS4
creatine kinase activity (GO:0004111)	2/5	0.0333112	CKMT1A;CKB
estrogen 2-hydroxylase activity (GO:0101021)	2/5	0.0333112	CYP2B6;CYP3A4
guanylate cyclase activator activity (GO:0030250)	2/5	0.0333112	GUCA2B;GUCA2A
leukotriene-B4 20-monooxygenase activity (GO:0050051)	2/5	0.0333112	CYP4F2;CYP4F12
leukotriene-C4 synthase activity (GO:0004464)	2/5	0.0333112	MGST3;MGST2
phosphotransferase activity, nitrogenous group as acceptor (GO:0016775)	2/5	0.0333112	CKMT1A;CKB
protein-arginine deiminase activity (GO:0004668)	2/5	0.0333112	PADI2;PADI1
sulfotransferase activity (GO:0008146)	6/40	0.0340303	SULT1A1;GAL3ST1;CHST5;SULT1A2;SULT2A1;HS3ST2
solute:sodium symporter activity (GO:0015370)	5/30	0.0343568	SLC5A11;SLC17A1;SLC28A2;SLC4A4;SLC17A4
transition metal ion transmembrane transporter activity (GO:0046915)	5/30	0.0343568	SLC30A8;SLC39A5;SLC30A10;SLC39A2;SLC39A4
monocarboxylic acid binding (GO:0033293)	5/31	0.0389633	UGT1A10;UGT2B15;UGT2B17;UGT1A8;UGT2B7
metal ion binding (GO:0046872)	42/517	0.0395962	PNLIPRP1;PNLIPRP2;MT1M;HPCA;ITLN1;CIB3;IHH;MT1X;SRI;CISD3;CLYBL;SCGN;SCIN;CDH22;CHP2;S100A14;PRSS3;PCK1;PLA2G2F;AOC1;EYA2;TNNC1;EPHX2;TNNC2;ANXA13;PLA2G2A;MT3;SYT6;PCP4;MT1A;TDP2;PLA2G10;MT1F;PADI2;MT1G;MT1H;ALPI;CDHR5;S100P;DCTPP1;PADI1;MT1E
acylglycerol lipase activity (GO:0047372)	3/13	0.041646	PNLIPRP2;FAAH;ABHD12B
intramolecular oxidoreductase activity, transposing C=C bonds (GO:0016863)	3/13	0.041646	HSD3B2;HSD3B1;GSTA1
arylesterase activity (GO:0004064)	2/6	0.0479557	CA1;CA2
lactate dehydrogenase activity (GO:0004457)	2/6	0.0479557	LDHC;LDHD
proton channel activity (GO:0015252)	2/6	0.0479557	OTOP2;OTOP3
hydro-lyase activity (GO:0016836)	7/55	0.0503477	CA12;CA1;CA10;CA2;CYP2S1;CA4;CA7
anion channel activity (GO:0005253)	8/68	0.0561547	GABRR1;CLDN4;GLRA2;FXYD3;CLCA2;CLCA1;ANO7;BEST2
ligand-gated cation channel activity (GO:0099094)	9/80	0.0563558	CHRNA1;SCNN1G;KCNJ12;HTR3E;SCNN1B;HTR3C;KCNJ16;ASIC2;KCNJ3
[heparan sulfate]-glucosamine 3-sulfotransferase 1 activity (GO:0008467)	2/7	0.0644507	HS3ST6;HS3ST2
CCR6 chemokine receptor binding (GO:0031731)	2/7	0.0644507	CCL20;DEFB1
G protein-coupled acetylcholine receptor activity (GO:0016907)	2/7	0.0644507	CHRM1;CHRM4
G protein-coupled neurotransmitter receptor activity (GO:0099528)	2/7	0.0644507	CHRM1;CHRM4
retinol binding (GO:0019841)	2/7	0.0644507	ADH4;RBP4
calcium-dependent phospholipase A2 activity (GO:0047498)	3/16	0.0711826	PLA2G2F;PLA2G2A;PLA2G10
voltage-gated anion channel activity (GO:0008308)	3/16	0.0711826	CLCNKB;CLCNKA;CLCN2
oxidoreductase activity, acting on NAD(P)H, quinone or similar compound as acceptor (GO:0016655)	3/16	0.0711826	ADH4;DCXR;DHRS4
ion gated channel activity (GO:0022839)	4/26	0.0721647	TMEM63C;CLCA2;CLCA1;ANO7
lipase activity (GO:0016298)	6/49	0.0783404	PNLIPRP1;PNLIPRP2;FAAH;PLA2G10;PNPLA4;ABHD12B
glutathione transferase activity (GO:0004364)	4/27	0.0807791	GSTZ1;MGST3;GSTA1;MGST2
acetylcholine receptor binding (GO:0033130)	2/8	0.0825138	PSCA;LY6H
sulfurtransferase activity (GO:0016783)	2/8	0.0825138	MPST;TST
tubulin-glutamic acid ligase activity (GO:0070740)	2/8	0.0825138	TTLL6;TTLL2
ciliary neurotrophic factor receptor activity (GO:0004897)	2/8	0.0825138	CNTFR;PRLR
intracellular calcium activated chloride channel activity (GO:0005229)	3/17	0.082636	CLCA2;CLCA1;ANO7
intracellular chloride channel activity (GO:0061778)	3/17	0.082636	CLCA2;CLCA1;ANO7
potassium channel regulator activity (GO:0015459)	6/50	0.0846353	DPP10;LRRC26;DPP6;KCNMB2;WNK4;SGK2
monocarboxylic acid transmembrane transporter activity (GO:0008028)	4/28	0.089876	MPC2;SLC5A12;SLC16A9;ABCG2
phospholipase A2 activity (GO:0004623)	4/29	0.0994396	PLA2G2F;PLA2G2A;PLA2G10;PRDX6
protein phosphatase inhibitor activity (GO:0004864)	4/29	0.0994396	LGALS3;PPP1R1B;PTN;PPP1R14D
aryl sulfotransferase activity (GO:0004062)	2/9	0.10189	SULT1A1;SULT1A2
uridine-diphosphatase activity (GO:0045134)	2/9	0.10189	ENTPD5;ENTPD8
guanosine-diphosphatase activity (GO:0004382)	2/9	0.10189	ENTPD5;ENTPD8
oxalate transmembrane transporter activity (GO:0019531)	2/9	0.10189	SLC26A2;SLC26A3
oxidoreductase activity, acting on paired donors, with incorporation or reduction of molecular oxygen, reduced iron-sulfur protein as one donor, and incorporation of one atom of oxygen (GO:0016713)	2/9	0.10189	CYP4F2;CYP4F12
oxidoreductase activity, acting on the CH-NH2 group of donors, oxygen as acceptor (GO:0016641)	2/9	0.10189	AOC1;DAO
hormone activity (GO:0005179)	8/78	0.105511	PYY;EDN3;SCT;SST;NPY;PPY;GCG;GUCA2A
neuropeptide receptor activity (GO:0008188)	4/30	0.109452	GALR1;SSTR1;SORCS3;SSTR5
oxidoreductase activity, acting on paired donors, with incorporation or reduction of molecular oxygen, reduced flavin or flavoprotein as one donor, and incorporation of one atom of oxygen (GO:0016712)	3/20	0.121184	CYP2J2;CYP2B6;CYP2S1
amino acid binding (GO:0016597)	4/32	0.130748	GLRA2;GRM7;TM4SF5;AGXT
3',5'-cyclic-nucleotide phosphodiesterase activity (GO:0004114)	3/21	0.135261	PDE4C;PDE6A;PDE9A
sialyltransferase activity (GO:0008373)	3/21	0.135261	ST6GAL2;ST3GAL4;ST6GALNAC6
steroid dehydrogenase activity, acting on the CH-OH group of donors, NAD or NADP as acceptor (GO:0033764)	3/21	0.135261	DHRS11;HSD3B2;HSD3B1
neuropeptide binding (GO:0042923)	3/21	0.135261	PTGDR2;SSTR1;SSTR5
ABC-type xenobiotic transporter activity (GO:0008559)	2/11	0.14369	ABCB1;ABCG2
sodium:phosphate symporter activity (GO:0005436)	2/11	0.14369	SLC17A1;SLC17A4
dipeptidyl-peptidase activity (GO:0008239)	2/11	0.14369	DPP10;DPP6
hydrolase activity, acting on carbon-nitrogen (but not peptide) bonds, in linear amidines (GO:0016813)	2/11	0.14369	PADI2;PADI1
potassium:proton antiporter activity (GO:0015386)	2/11	0.14369	SLC9A2;SLC9A4
acetylcholine receptor activity (GO:0015464)	3/22	0.149865	CHRNA1;CHRM1;CHRM4
transmitter-gated ion channel activity (GO:0022824)	4/34	0.153594	CHRNA1;GLRA2;HTR3E;HTR3C
phospholipase activity (GO:0004620)	7/73	0.160534	PLA2G2F;PNLIPRP2;ASPG;PLA2G10;PLA2G2A;PRDX6;ABHD12B
triglyceride lipase activity (GO:0004806)	3/23	0.164944	PNLIPRP1;PNLIPRP2;PNPLA4
cyclic-nucleotide phosphodiesterase activity (GO:0004112)	3/23	0.164944	PDE4C;PDE6A;PDE9A
phosphatase inhibitor activity (GO:0019212)	3/23	0.164944	LGALS3;PPP1R1B;PTN
phosphatidylinositol phospholipase C activity (GO:0004435)	3/23	0.164944	CHRM1;PLCD3;PLCD1
sodium:proton antiporter activity (GO:0015385)	2/12	0.165722	SLC9A2;SLC9A4
endopeptidase inhibitor activity (GO:0004866)	10/115	0.169305	SERPINA11;CST3;PCSK1N;SPINK1;SLPI;SPINK5;FETUB;SERPINA6;KNG1;WFDC2
calcium ion binding (GO:0005509)	26/348	0.175601	PNLIPRP1;PNLIPRP2;HPCA;CIB3;IHH;ITLN1;SRI;SCGN;SCIN;CDH22;CHP2;S100A14;PRSS3;PLA2G2F;AOC1;TNNC1;TNNC2;ANXA13;PLA2G2A;SYT6;PCP4;PLA2G10;PADI2;CDHR5;S100P;PADI1
steroid hydroxylase activity (GO:0008395)	4/36	0.177809	CYP2J2;CYP2B6;CYP2S1;CYP3A4
methyl-CpG binding (GO:0008327)	3/24	0.180445	CDX2;CDX1;HOXB13
acid-thiol ligase activity (GO:0016878)	2/13	0.188281	ACSS2;ACSM3
water channel activity (GO:0015250)	2/13	0.188281	AQP8;AQP7
monovalent cation:proton antiporter activity (GO:0005451)	2/13	0.188281	SLC9A2;SLC9A4
nucleoside-diphosphatase activity (GO:0017110)	2/13	0.188281	ENTPD5;ENTPD8
ion channel inhibitor activity (GO:0008200)	4/37	0.190369	PDZD3;KCNMB2;FKBP1B;WNK4
inward rectifier potassium channel activity (GO:0005242)	3/25	0.196318	KCNJ12;KCNJ16;KCNJ3
phospholipase C activity (GO:0004629)	3/25	0.196318	CHRM1;PLCD3;PLCD1
sulfate transmembrane transporter activity (GO:0015116)	2/14	0.21122	SLC26A2;SLC26A3
CoA-ligase activity (GO:0016405)	2/14	0.21122	ACSS2;ACSM3
metal ion:proton antiporter activity (GO:0051139)	2/14	0.21122	SLC9A2;SLC9A4
neuropeptide hormone activity (GO:0005184)	3/26	0.212511	PYY;NPY;PPY
exopeptidase activity (GO:0008238)	5/53	0.224995	DPP10;DPP6;CPB1;XPNPEP2;ANPEP
cysteine-type endopeptidase inhibitor activity (GO:0004869)	4/40	0.229569	CST3;PRDX5;MT3;KNG1
solute:anion antiporter activity (GO:0140323)	2/15	0.234406	SLC26A2;SLC26A3
bicarbonate transmembrane transporter activity (GO:0015106)	2/15	0.234406	SLC26A2;SLC26A3
calcium-dependent cysteine-type endopeptidase activity (GO:0004198)	2/15	0.234406	CAPN13;CAPN9
water transmembrane transporter activity (GO:0005372)	2/15	0.234406	AQP8;AQP7
heparan sulfate sulfotransferase activity (GO:0034483)	2/15	0.234406	HS3ST6;HS3ST2
carboxylic acid binding (GO:0031406)	4/41	0.24306	GLRA2;GRM7;TM4SF5;PCK1
sodium ion transmembrane transporter activity (GO:0015081)	3/28	0.24567	SLC9A2;SCNN1G;SLC9A4
receptor antagonist activity (GO:0048019)	3/28	0.24567	WFIKKN1;MTRNR2L10;MTRNR2L1
CCR chemokine receptor binding (GO:0048020)	4/42	0.256723	CCL23;CCL20;DEFB1;CCL15
chloride transmembrane transporter activity (GO:0015108)	2/16	0.257724	SLC26A2;SLC26A3
potassium ion antiporter activity (GO:0022821)	2/16	0.257724	SLC9A2;SLC9A4
dicarboxylic acid transmembrane transporter activity (GO:0005310)	3/29	0.262543	SLC13A2;SLC26A2;SLC26A3
serine C-palmitoyltransferase activity (GO:0004758)	1/5	0.271762	SPTSSB
all-trans retinal binding (GO:0005503)	1/5	0.271762	ADH4
ammonia-lyase activity (GO:0016841)	1/5	0.271762	SDSL
beta-galactosidase activity (GO:0004565)	1/5	0.271762	GBA3
troponin I binding (GO:0031013)	1/5	0.271762	TNNC1
C-palmitoyltransferase activity (GO:0016454)	1/5	0.271762	SPTSSB
cadmium ion binding (GO:0046870)	1/5	0.271762	MT3
urate transmembrane transporter activity (GO:0015143)	1/5	0.271762	ABCG2
uridine transmembrane transporter activity (GO:0015213)	1/5	0.271762	SLC28A2
CCR1 chemokine receptor binding (GO:0031726)	1/5	0.271762	CCL23
epoxide hydrolase activity (GO:0004301)	1/5	0.271762	EPHX2
fibroblast growth factor-activated receptor activity (GO:0005007)	1/5	0.271762	FGFR3
glycerol channel activity (GO:0015254)	1/5	0.271762	AQP7
interleukin-1 receptor activity (GO:0004908)	1/5	0.271762	IL1R2
L-lactate dehydrogenase activity (GO:0004459)	1/5	0.271762	LDHC
neuropeptide Y receptor activity (GO:0004983)	1/5	0.271762	NPY4R
oxo-acid-lyase activity (GO:0016833)	1/5	0.271762	CLYBL
phosphatidylcholine floppase activity (GO:0090554)	1/5	0.271762	ABCB1
phosphatidylinositol trisphosphate phosphatase activity (GO:0034594)	1/5	0.271762	INPP5J
potassium channel activator activity (GO:0099104)	1/5	0.271762	LRRC26
pyruvate transmembrane transporter activity (GO:0050833)	1/5	0.271762	MPC2
riboflavin transmembrane transporter activity (GO:0032217)	1/5	0.271762	ABCG2
transmembrane-ephrin receptor activity (GO:0005005)	2/17	0.281069	EFNA3;EPHA6
ephrin receptor activity (GO:0005003)	2/17	0.281069	EFNA3;EPHA6
kinase activator activity (GO:0019209)	3/31	0.296659	WNT11;MT3;GPRC5C
serine-type endopeptidase inhibitor activity (GO:0004867)	5/60	0.308144	SERPINA11;SLPI;SPINK5;SERPINA6;WFDC2
channel activity (GO:0015267)	4/46	0.312621	CHRNA1;SCNN1G;AQP8;AQP7
1-acylglycerophosphocholine O-acyltransferase activity (GO:0047184)	1/6	0.316524	PRDX6
sodium:bicarbonate symporter activity (GO:0008510)	1/6	0.316524	SLC4A4
solute:bicarbonate symporter activity (GO:0140410)	1/6	0.316524	SLC4A4
alkaline phosphatase activity (GO:0004035)	1/6	0.316524	ALPI
alpha-adrenergic receptor activity (GO:0004936)	1/6	0.316524	ADRA1D
alpha-N-acetylgalactosaminide alpha-2,6-sialyltransferase activity (GO:0001665)	1/6	0.316524	ST6GALNAC6
beta-glucosidase activity (GO:0008422)	1/6	0.316524	GBA3
BMP receptor activity (GO:0098821)	1/6	0.316524	SOSTDC1
urea transmembrane transporter activity (GO:0015204)	1/6	0.316524	AQP7
chitinase activity (GO:0004568)	1/6	0.316524	CHIT1
leukemia inhibitory factor receptor activity (GO:0004923)	1/6	0.316524	PRLR
oncostatin-M receptor activity (GO:0004924)	1/6	0.316524	PRLR
P-type sodium transporter activity (GO:0008554)	1/6	0.316524	ATP12A
P-type sodium:potassium-exchanging transporter activity (GO:0005391)	1/6	0.316524	ATP12A
phosphatidylethanolamine flippase activity (GO:0090555)	1/6	0.316524	ABCB1
purine nucleobase transmembrane transporter activity (GO:0005345)	1/6	0.316524	SLC28A2
anion:anion antiporter activity (GO:0015301)	2/19	0.327487	SLC26A2;SLC26A3
calcium activated cation channel activity (GO:0005227)	2/19	0.327487	TMEM63C;KCNMB2
receptor ligand activity (GO:0048018)	21/307	0.337203	LEFTY1;EDN3;SCT;IL37;IL19;GCG;SEMA3E;PTN;SEMA4G;GUCA2A;LGALS3;BMP3;PYY;WNT11;ARTN;SST;NPY;PPY;FAM3D;ZP3;CCL15
acetylglucosaminyltransferase activity (GO:0008375)	4/48	0.341006	B3GNT8;B3GNT7;B3GALT1;B3GNT4
1-alkyl-2-acetylglycerophosphocholine esterase activity (GO:0003847)	1/7	0.358536	PLA2G10
3',5'-cyclic-GMP phosphodiesterase activity (GO:0047555)	1/7	0.358536	PDE9A
succinate transmembrane transporter activity (GO:0015141)	1/7	0.358536	SLC13A2
aspartic-type endopeptidase inhibitor activity (GO:0019828)	1/7	0.358536	WFDC2
beta-1,3-galactosyltransferase activity (GO:0048531)	1/7	0.358536	B3GALT1
carbohydrate:proton symporter activity (GO:0005351)	1/7	0.358536	SLC45A2
fatty-acyl-CoA synthase activity (GO:0004321)	1/7	0.358536	ACSM3
galactosidase activity (GO:0015925)	1/7	0.358536	GBA3
glucose:sodium symporter activity (GO:0005412)	1/7	0.358536	SLC5A11
glycerol transmembrane transporter activity (GO:0015168)	1/7	0.358536	AQP7
intracellular cGMP-activated cation channel activity (GO:0005223)	1/7	0.358536	CNGA1
long-chain fatty acid binding (GO:0036041)	1/7	0.358536	FABP2
N-acetylglucosamine 6-O-sulfotransferase activity (GO:0001517)	1/7	0.358536	CHST5
P-type potassium transmembrane transporter activity (GO:0008556)	1/7	0.358536	ATP12A
patched binding (GO:0005113)	1/7	0.358536	IHH
phosphatidylinositol-4,5-bisphosphate 5-phosphatase activity (GO:0004439)	1/7	0.358536	INPP5J
pyrimidine nucleoside transmembrane transporter activity (GO:0015214)	1/7	0.358536	SLC28A2
chemokine receptor binding (GO:0042379)	4/50	0.369458	CCL23;CCL20;S100A14;CCL15
cysteine-type endopeptidase inhibitor activity involved in apoptotic process (GO:0043027)	2/21	0.373057	PRDX5;MT3
ephrin receptor binding (GO:0046875)	2/21	0.373057	EFNA1;EFNA3
fibroblast growth factor binding (GO:0017134)	2/21	0.373057	KLB;FGFR3
lysophospholipase activity (GO:0004622)	2/21	0.373057	ASPG;ABHD12B
NADP binding (GO:0050661)	3/36	0.382341	SPR;CRYM;NOX1
oxidoreductase activity, acting on paired donors, with incorporation or reduction of molecular oxygen, NAD(P)H as one donor, and incorporation of one atom of oxygen (GO:0016709)	3/36	0.382341	CYP4F2;CYP4F12;FMO5
Roundabout binding (GO:0048495)	1/8	0.397968	LGR6
adenylate kinase activity (GO:0004017)	1/8	0.397968	AK1
arginine binding (GO:0034618)	1/8	0.397968	TM4SF5
calcium-independent phospholipase A2 activity (GO:0047499)	1/8	0.397968	PRDX6
cAMP-dependent protein kinase inhibitor activity (GO:0004862)	1/8	0.397968	PKIB
estradiol 17-beta-dehydrogenase activity (GO:0004303)	1/8	0.397968	DHRS11
estrogen 16-alpha-hydroxylase activity (GO:0101020)	1/8	0.397968	CYP3A4
ether hydrolase activity (GO:0016803)	1/8	0.397968	EPHX2
glucosidase activity (GO:0015926)	1/8	0.397968	GBA3
inositol hexakisphosphate kinase activity (GO:0000828)	1/8	0.397968	ITPKA
nucleoside transmembrane transporter activity (GO:0005337)	1/8	0.397968	SLC28A2
phosphatidylinositol phosphate 5-phosphatase activity (GO:0034595)	1/8	0.397968	INPP5J
pre-mRNA intronic binding (GO:0097157)	1/8	0.397968	RBM24
sodium channel regulator activity (GO:0017080)	3/37	0.39928	FXYD4;FXYD3;SGK2
calcium channel regulator activity (GO:0005246)	3/37	0.39928	NPY;FKBP1B;SRI
sodium channel activity (GO:0005272)	3/38	0.416087	SCNN1G;SCNN1B;ASIC2
semaphorin receptor binding (GO:0030215)	2/23	0.417322	SEMA3E;SEMA4G
5S rRNA binding (GO:0008097)	1/9	0.434977	TST
acyl-CoA dehydrogenase activity (GO:0003995)	1/9	0.434977	ACADS
adenylate cyclase inhibiting G protein-coupled glutamate receptor activity (GO:0001640)	1/9	0.434977	GRM7
ciliary neurotrophic factor receptor binding (GO:0005127)	1/9	0.434977	PRLR
cytidylyltransferase activity (GO:0070567)	1/9	0.434977	NANS
endodeoxyribonuclease activity, producing 3'-phosphomonoesters (GO:0016889)	1/9	0.434977	DNASE2B
G protein-coupled glutamate receptor activity (GO:0098988)	1/9	0.434977	GRM7
interleukin-1 binding (GO:0019966)	1/9	0.434977	IL1R2
intracellular cAMP-activated cation channel activity (GO:0005222)	1/9	0.434977	CNGA1
phosphatidylinositol-4,5-bisphosphate phosphatase activity (GO:0106019)	1/9	0.434977	INPP5J
potassium channel inhibitor activity (GO:0019870)	1/9	0.434977	WNK4
retinal binding (GO:0016918)	1/9	0.434977	ADH4
retinoic acid 4-hydroxylase activity (GO:0008401)	1/9	0.434977	CYP3A4
phosphotransferase activity, phosphate group as acceptor (GO:0016776)	2/24	0.438856	AK1;ITPKA
chemorepellent activity (GO:0045499)	2/25	0.459946	SEMA3E;SEMA4G
carboxylic acid transmembrane transporter activity (GO:0046943)	4/57	0.467503	SLC7A4;SLC6A18;ABCB1;SLC16A9
sequence-specific mRNA binding (GO:1990825)	1/10	0.469713	RBM24
aldo-keto reductase (NADP) activity (GO:0004033)	1/10	0.469713	SPR
UDP-glucosyltransferase activity (GO:0035251)	1/10	0.469713	GYG2
cAMP-dependent protein kinase regulator activity (GO:0008603)	1/10	0.469713	PKIB
chloride channel inhibitor activity (GO:0019869)	1/10	0.469713	WNK4
co-SMAD binding (GO:0070410)	1/10	0.469713	FOXH1
cyclin-dependent protein serine/threonine kinase inhibitor activity (GO:0004861)	1/10	0.469713	CDKN2B
eukaryotic initiation factor 4E binding (GO:0008190)	1/10	0.469713	EIF4EBP3
interleukin-1 receptor binding (GO:0005149)	1/10	0.469713	IL37
nucleoside-triphosphate diphosphatase activity (GO:0047429)	1/10	0.469713	DCTPP1
P-type proton-exporting transporter activity (GO:0008553)	1/10	0.469713	ATP12A
prostaglandin receptor activity (GO:0004955)	1/10	0.469713	PTGDR2
zinc ion binding (GO:0008270)	21/336	0.500457	AOC1;SLC30A8;ADH1C;HHIP;MT1M;TIMM13;CBLC;MT1X;KLF4;MT3;KNG1;ADH6;ADH4;MT1A;CA2;ANPEP;MT1F;MT1G;MT1H;ALPI;MT1E
aminopeptidase activity (GO:0004177)	2/27	0.500693	XPNPEP2;ANPEP
acetylcholine-gated cation-selective channel activity (GO:0022848)	1/11	0.502316	CHRNA1
AMP binding (GO:0016208)	1/11	0.502316	ACSS2
superoxide-generating NAD(P)H oxidase activity (GO:0016175)	1/11	0.502316	NOX1
transaminase activity (GO:0008483)	1/11	0.502316	AGXT
C-acyltransferase activity (GO:0016408)	1/11	0.502316	ACSM3
calcium channel inhibitor activity (GO:0019855)	1/11	0.502316	FKBP1B
UDP-galactosyltransferase activity (GO:0035250)	1/11	0.502316	B3GALT1
cGMP binding (GO:0030553)	1/11	0.502316	CNGA1
glycine binding (GO:0016594)	1/11	0.502316	GLRA2
intracellular cyclic nucleotide activated cation channel activity (GO:0005221)	1/11	0.502316	CNGA1
protein serine/threonine phosphatase inhibitor activity (GO:0004865)	1/11	0.502316	PPP1R14D
quaternary ammonium group transmembrane transporter activity (GO:0015651)	1/11	0.502316	SLC22A5
G protein-coupled receptor binding (GO:0001664)	9/143	0.519746	PYY;WNT11;SCT;NPY;AGTR1;PPY;GCG;S100A14;INSL5
NAD binding (GO:0051287)	2/28	0.52031	ADH4;CRYL1
copper ion binding (GO:0005507)	3/45	0.528266	AOC1;ANG;MT3
2 iron, 2 sulfur cluster binding (GO:0051537)	1/12	0.532915	CISD3
3',5'-cyclic-AMP phosphodiesterase activity (GO:0004115)	1/12	0.532915	PDE4C
BMP binding (GO:0036122)	1/12	0.532915	SOSTDC1
calcium-activated potassium channel activity (GO:0015269)	1/12	0.532915	KCNMB2
carbohydrate:cation symporter activity (GO:0005402)	1/12	0.532915	SLC5A11
caspase binding (GO:0089720)	1/12	0.532915	BCL2L10
voltage-gated potassium channel activity involved in ventricular cardiac muscle cell action potential repolarization (GO:1902282)	1/12	0.532915	KCNJ3
glycerophospholipid flippase activity (GO:0140333)	1/12	0.532915	ABCB1
lipase activator activity (GO:0060229)	1/12	0.532915	APOH
mechanosensitive ion channel activity (GO:0008381)	1/12	0.532915	TMC4
inorganic anion transmembrane transporter activity (GO:0015103)	2/29	0.539404	SLC26A2;SLC26A3
metallocarboxypeptidase activity (GO:0004181)	2/29	0.539404	CPB1;CPA6
pre-mRNA binding (GO:0036002)	2/29	0.539404	CELF5;RBM24
chemokine activity (GO:0008009)	3/46	0.543311	CCL23;CCL20;CCL15
magnesium ion binding (GO:0000287)	9/146	0.545155	TDP2;EYA2;EPHX2;CIB3;ALPI;S100P;PCK1;DCTPP1;CLYBL
WW domain binding (GO:0050699)	2/30	0.557965	SCNN1G;SCNN1B
O-acyltransferase activity (GO:0008374)	2/30	0.557965	MOGAT2;PRDX6
protein serine/threonine kinase inhibitor activity (GO:0030291)	2/30	0.557965	PKIB;CDKN2B
titin binding (GO:0031432)	1/13	0.561635	TRIM63
basic amino acid transmembrane transporter activity (GO:0015174)	1/13	0.561635	SLC7A4
BMP receptor binding (GO:0070700)	1/13	0.561635	BMP3
NAD+ binding (GO:0070403)	1/13	0.561635	CRYL1
cation channel activity (GO:0005261)	6/98	0.563458	SCNN1G;KCNK10;TMEM63C;OTOP2;TRPM6;OTOP3
G protein-coupled peptide receptor activity (GO:0008528)	5/82	0.572419	VIPR1;GALR1;RXFP4;GPR37L1;SORCS3
amino acid transmembrane transporter activity (GO:0015171)	3/49	0.586717	SLC7A4;SLC6A19;SLC6A18
arylsulfatase activity (GO:0004065)	1/14	0.58859	ARSD
gated channel activity (GO:0022836)	1/14	0.58859	TMC4
inhibitory extracellular ligand-gated ion channel activity (GO:0005237)	1/14	0.58859	GLRA2
L-glutamate transmembrane transporter activity (GO:0005313)	1/14	0.58859	SLC17A8
lipid phosphatase activity (GO:0042577)	1/14	0.58859	EPHX2
metalloendopeptidase inhibitor activity (GO:0008191)	1/14	0.58859	FETUB
nucleoside diphosphate kinase activity (GO:0004550)	1/14	0.58859	AK1
peptide hormone receptor binding (GO:0051428)	1/14	0.58859	UCN3
phosphatidylglycerol binding (GO:1901611)	1/14	0.58859	ANXA13
protease binding (GO:0002020)	7/118	0.59322	CST3;BCL2L10;PDZD3;ALPI;SRI;ELANE;CD177
chemoattractant activity (GO:0042056)	2/32	0.593463	LGALS3;CCL15
serotonin receptor activity (GO:0099589)	2/33	0.610396	CHRM1;CHRM4
G protein-coupled serotonin receptor activity (GO:0004993)	2/33	0.610396	CHRM1;CHRM4
1-phosphatidylinositol binding (GO:0005545)	1/15	0.613889	SCIN
acidic amino acid transmembrane transporter activity (GO:0015172)	1/15	0.613889	SLC17A8
aldehyde dehydrogenase [NAD(P)+] activity (GO:0004030)	1/15	0.613889	ADH4
voltage-gated potassium channel activity involved in cardiac muscle cell action potential repolarization (GO:0086008)	1/15	0.613889	KCNJ3
chloride channel regulator activity (GO:0017081)	1/15	0.613889	WNK4
muscle alpha-actinin binding (GO:0051371)	1/15	0.613889	NRAP
myosin V binding (GO:0031489)	1/15	0.613889	RAB25
oxidoreductase activity, acting on NAD(P)H, oxygen as acceptor (GO:0050664)	1/15	0.613889	NOX1
oxidoreductase activity, acting on the CH-NH group of donors, NAD or NADP as acceptor (GO:0016646)	1/15	0.613889	CRYM
transition metal ion binding (GO:0046914)	26/445	0.634517	ADH1C;HHIP;MT1M;TIMM13;CBLC;MT1X;CYP3A4;KNG1;ADH6;ADH4;CA2;ANPEP;PCK1;AOC1;SLC30A8;KLF4;MT3;MT1A;TDP2;ETHE1;MT1F;MT1G;ANG;MT1H;ALPI;MT1E
transmembrane receptor protein serine/threonine kinase binding (GO:0070696)	1/16	0.637633	BMP3
C4-dicarboxylate transmembrane transporter activity (GO:0015556)	1/16	0.637633	SLC13A2
organic cation transmembrane transporter activity (GO:0015101)	1/16	0.637633	SLC22A5
potassium ion leak channel activity (GO:0022841)	1/16	0.637633	KCNK10
pyrophosphatase activity (GO:0016462)	3/54	0.652922	ENTPD5;ENTPD8;DCTPP1
endopeptidase activity (GO:0004175)	18/315	0.659623	KLK1;TPSG1;CMA1;HPN;CD5L;TMPRSS4;F11;USP2;KLK3;KLK15;PRSS36;PROC;MEP1A;MMP28;PRSS3;TINAG;ELANE;TRABD2A
sulfuric ester hydrolase activity (GO:0008484)	1/17	0.659918	ARSD
anion transmembrane transporter activity (GO:0008509)	1/17	0.659918	ABCG2
calcium-release channel activity (GO:0015278)	1/17	0.659918	FKBP1B
metalloaminopeptidase activity (GO:0070006)	1/17	0.659918	ANPEP
nucleobase-containing compound kinase activity (GO:0019205)	1/17	0.659918	AK1
metalloexopeptidase activity (GO:0008235)	3/55	0.66521	CPB1;ANPEP;CPA6
hydrolase activity, hydrolyzing O-glycosyl compounds (GO:0004553)	2/37	0.672725	CHIT1;GBA3
phosphotyrosine residue binding (GO:0001784)	2/37	0.672725	CBLC;SHD
secondary active transmembrane transporter activity (GO:0015291)	3/56	0.677179	SLC5A12;SLC28A2;SLC4A4
myosin binding (GO:0017022)	3/56	0.677179	MOBP;RAB25;GIPC1
transmembrane receptor protein serine/threonine kinase activity (GO:0004675)	1/18	0.680834	SOSTDC1
ligand-gated anion channel activity (GO:0099095)	1/18	0.680834	GLRA2
oxidoreductase activity, acting on single donors with incorporation of molecular oxygen, incorporation of two atoms of oxygen (GO:0016702)	1/18	0.680834	ETHE1
oxidoreductase activity, acting on the CH-CH group of donors, NAD or NADP as acceptor (GO:0016628)	1/18	0.680834	DECR2
phosphatidylcholine transporter activity (GO:0008525)	1/18	0.680834	ABCB1
carboxypeptidase activity (GO:0004180)	2/38	0.686982	CPB1;CPA6
hydrolase activity, acting on carbon-nitrogen (but not peptide) bonds, in linear amides (GO:0016811)	3/57	0.688827	FAAH;ASPG;KLK3
protein phosphatase regulator activity (GO:0019888)	3/57	0.688827	LGALS3;PPP1R1B;PTN
GABA-A receptor activity (GO:0004890)	1/19	0.700464	GABRR1
glutamate receptor activity (GO:0008066)	1/19	0.700464	GRM7
leak channel activity (GO:0022840)	1/19	0.700464	KCNK10
R-SMAD binding (GO:0070412)	1/19	0.700464	FOXH1
G protein-coupled amine receptor activity (GO:0008227)	2/39	0.700725	CHRM1;CHRM4
acylglycerol O-acyltransferase activity (GO:0016411)	1/20	0.718888	MOGAT2
nucleoside monophosphate kinase activity (GO:0050145)	1/20	0.718888	AK1
oxidoreductase activity, acting on the aldehyde or oxo group of donors, NAD or NADP as acceptor (GO:0016620)	1/20	0.718888	ADH4
ubiquitin-specific protease binding (GO:1990381)	1/21	0.73618	PDZD3
excitatory extracellular ligand-gated ion channel activity (GO:0005231)	1/21	0.73618	CHRNA1
glucose transmembrane transporter activity (GO:0005355)	1/21	0.73618	SLC5A11
N-acetyltransferase activity (GO:0008080)	1/21	0.73618	NAT2
neurotransmitter receptor activity involved in regulation of postsynaptic membrane potential (GO:0099529)	1/21	0.73618	CHRNA1
postsynaptic neurotransmitter receptor activity (GO:0098960)	1/21	0.73618	CHRNA1
pyridoxal phosphate binding (GO:0030170)	1/21	0.73618	AGXT
rRNA binding (GO:0019843)	2/42	0.738963	TST;ANG
protein phosphorylated amino acid binding (GO:0045309)	2/42	0.738963	CBLC;SHD
cytokine activity (GO:0005125)	9/173	0.742856	BMP3;LEFTY1;CCL23;WNT11;CCL20;IL37;IL19;FAM3D;CCL15
voltage-gated potassium channel activity (GO:0005249)	4/82	0.749873	LRRC26;KCNJ12;KCNJ16;KCNJ3
protein kinase inhibitor activity (GO:0004860)	2/43	0.750748	CAMK2N1;PPP1R1B
protein kinase activator activity (GO:0030295)	3/63	0.75211	WNT11;GPRC5C;MT3
syntaxin-1 binding (GO:0017075)	1/22	0.752408	SYP
bHLH transcription factor binding (GO:0043425)	1/22	0.752408	FOXH1
GABA receptor activity (GO:0016917)	1/22	0.752408	GABRR1
mannosyltransferase activity (GO:0000030)	1/22	0.752408	PIGZ
mRNA 3'-UTR AU-rich region binding (GO:0035925)	1/22	0.752408	RBM24
protein kinase A regulatory subunit binding (GO:0034237)	1/22	0.752408	AKAP7
protein tyrosine/serine/threonine phosphatase activity (GO:0008138)	1/22	0.752408	DUSP23
ion channel activity (GO:0005216)	4/84	0.766516	CHRNA1;SCNN1G;TMC4;TRPM6
carboxy-lyase activity (GO:0016831)	1/23	0.767639	DDC
cyclic nucleotide binding (GO:0030551)	1/23	0.767639	CNGA1
fibroblast growth factor receptor binding (GO:0005104)	1/23	0.767639	KLB
alpha-actinin binding (GO:0051393)	1/24	0.781934	NRAP
transforming growth factor beta binding (GO:0050431)	1/24	0.781934	WFIKKN1
cell adhesion mediator activity (GO:0098631)	1/24	0.781934	IGSF9
gap junction channel activity (GO:0005243)	1/24	0.781934	GJB1
wide pore channel activity (GO:0022829)	1/25	0.79535	GJB1
FAD binding (GO:0071949)	1/25	0.79535	DAO
protein-cysteine S-palmitoyltransferase activity (GO:0019706)	1/25	0.79535	ZDHHC22
cytokine receptor activity (GO:0004896)	4/88	0.797188	CNTFR;IL1R2;IL20RA;PRLR
manganese ion binding (GO:0030145)	2/48	0.803001	TDP2;PCK1
epidermal growth factor receptor binding (GO:0005154)	1/26	0.807942	CBLC
phosphatidylinositol-3,4-bisphosphate binding (GO:0043325)	1/26	0.807942	TTPA
heme binding (GO:0020037)	4/91	0.817991	CYP2J2;CYP2B6;CYP2S1;CYCS
androgen receptor binding (GO:0050681)	1/27	0.819759	FOXH1
calcium-dependent phospholipid binding (GO:0005544)	2/50	0.821022	ANXA13;SYT6
methyltransferase activity (GO:0008168)	2/50	0.821022	COMTD1;METTL7B
G protein-coupled receptor activity (GO:0004930)	14/283	0.833799	VIPR1;PTGDR2;GPR119;NPY4R;RXFP4;ADRA1D;GPR37L1;SSTR1;SSTR5;GALR1;NPY;AGTR1;FFAR4;LGR6
palmitoyltransferase activity (GO:0016409)	1/29	0.841259	ZDHHC22
phosphoric ester hydrolase activity (GO:0042578)	2/53	0.845284	DUSP23;EPHX2
phosphatidylinositol-4,5-bisphosphate binding (GO:0005546)	3/75	0.847439	SCIN;TTPA;PLCD1
transmitter-gated ion channel activity involved in regulation of postsynaptic membrane potential (GO:1904315)	1/30	0.851027	CHRNA1
iron ion binding (GO:0005506)	2/54	0.852682	ETHE1;CYP3A4
acyltransferase activity, transferring groups other than amino-acyl groups (GO:0016747)	3/76	0.853723	GLYATL3;MOGAT2;ASPG
protein kinase regulator activity (GO:0019887)	4/98	0.859744	WNT11;PPP1R1B;MT3;GPRC5C
flavin adenine dinucleotide binding (GO:0050660)	2/55	0.859757	DAO;LDHD
taste receptor activity (GO:0008527)	1/31	0.860195	FFAR4
neutral amino acid transmembrane transporter activity (GO:0015175)	1/32	0.868799	SLC6A19
potassium ion transmembrane transporter activity (GO:0015079)	1/32	0.868799	KCNK10
phosphatase activity (GO:0016791)	3/79	0.871236	DUSP23;EPHX2;ALPI
metallopeptidase activity (GO:0008237)	5/121	0.871995	MEP1A;ANPEP;MMP28;MPND;TRABD2A
DNA secondary structure binding (GO:0000217)	1/33	0.876875	NR0B1
kinase inhibitor activity (GO:0019210)	1/33	0.876875	PPP1R1B
organic anion transmembrane transporter activity (GO:0008514)	6/144	0.883495	SLC26A2;MPC2;SLC5A12;SLC17A8;SLC26A3;ABCG2
frizzled binding (GO:0005109)	1/34	0.884453	WNT11
metalloendopeptidase activity (GO:0004222)	3/82	0.886869	MEP1A;MMP28;TRABD2A
transmembrane receptor protein kinase activity (GO:0019199)	2/60	0.890673	EPHA6;FGFR3
transmembrane receptor protein tyrosine kinase activity (GO:0004714)	2/60	0.890673	EPHA6;FGFR3
nuclease activity (GO:0004518)	2/60	0.890673	ANG;RNASE1
estrogen receptor binding (GO:0030331)	1/35	0.891565	PADI2
cysteine-type endopeptidase activity (GO:0004197)	4/105	0.893033	CAPN13;CAPN9;USP2;TINAG
phosphoric diester hydrolase activity (GO:0008081)	1/36	0.89824	TDP2
SH3 domain binding (GO:0017124)	2/62	0.901167	CBLC;ESPN
syntaxin binding (GO:0019905)	2/62	0.901167	SYP;SYT6
N-acyltransferase activity (GO:0016410)	1/39	0.915901	GLYATL3
kinase activity (GO:0016301)	4/112	0.919178	NMRK2;CKMT1A;ITPKA;CKB
ribonuclease activity (GO:0004540)	2/66	0.919392	ANG;RNASE1
actin binding (GO:0003779)	7/177	0.923641	SCIN;MOBP;GIPC1;HPCA;TNNC2;NRAP;ANG
potassium channel activity (GO:0005267)	3/91	0.924071	LRRC26;KCNK10;KCNMB2
E-box binding (GO:0070888)	1/41	0.925938	NEUROD1
cell-cell adhesion mediator activity (GO:0098632)	1/42	0.930498	IGSF9
phosphatidylinositol bisphosphate binding (GO:1902936)	3/94	0.933732	SCIN;TTPA;PLCD1
S-adenosylmethionine-dependent methyltransferase activity (GO:0008757)	1/43	0.934778	COMTD1
cyclin-dependent protein serine/threonine kinase regulator activity (GO:0016538)	1/44	0.938794	CDKN2B
nuclear receptor binding (GO:0016922)	4/120	0.941932	FOXH1;PADI2;NR0B1;PPARGC1A
protein kinase C binding (GO:0005080)	1/45	0.942564	UGT1A10
protein tyrosine phosphatase activity (GO:0004725)	2/74	0.946764	DUSP23;EYA2
phosphotransferase activity, alcohol group as acceptor (GO:0016773)	2/75	0.949485	PKLR;NMRK2
3'-5' exonuclease activity (GO:0008408)	1/48	0.952536	EXD1
exonuclease activity (GO:0004527)	1/49	0.955459	EXD1
cholesterol binding (GO:0015485)	1/50	0.958203	SYP
cytokine receptor binding (GO:0005126)	3/105	0.960244	IL37;S100A14;PRLR
growth factor receptor binding (GO:0070851)	3/105	0.960244	KLB;IL37;CBLC
endonuclease activity (GO:0004519)	1/51	0.960778	ANG
inorganic cation transmembrane transporter activity (GO:0022890)	1/51	0.960778	TRPM6
amyloid-beta binding (GO:0001540)	2/80	0.961213	CST3;ITM2C
L-amino acid transmembrane transporter activity (GO:0015179)	1/53	0.965462	SLC17A8
nuclear receptor coactivator activity (GO:0030374)	1/53	0.965462	PPARGC1A
receptor tyrosine kinase binding (GO:0030971)	1/56	0.97146	CBLC
growth factor activity (GO:0008083)	2/87	0.97333	ARTN;PTN
protein heterodimerization activity (GO:0046982)	6/188	0.976885	NEUROD1;BCL2L10;CREB3L3;AGTR1;SRI;SLC51B
sterol binding (GO:0032934)	1/60	0.977871	SYP
PDZ domain binding (GO:0030165)	1/63	0.981715	SLC22A5
small GTPase binding (GO:0031267)	5/175	0.984908	CDC42EP5;RNF152;RAP1GAP;NOX1;EXPH5
cysteine-type peptidase activity (GO:0008234)	2/98	0.985336	USP2;TINAG
GDP binding (GO:0019003)	1/67	0.985824	RAB17
protein tyrosine kinase binding (GO:1990782)	1/72	0.989687	CBLC
DNA-binding transcription factor binding (GO:0140297)	6/208	0.989768	NEUROD1;TLE2;FOXH1;TCF23;KLF4;FRMD1
thiol-dependent deubiquitinase (GO:0004843)	2/106	0.990567	USP2;MPND
protein tyrosine kinase activity (GO:0004713)	2/108	0.991559	EPHA6;FGFR3
guanyl ribonucleotide binding (GO:0032561)	6/214	0.99205	ARL14;TUBAL3;CNGA1;RHOU;RAB17;PCK1
RNA polymerase II-specific DNA-binding transcription factor binding (GO:0061629)	5/190	0.992182	NEUROD1;TCF23;NR0B1;KLF4;PPARGC1A
deubiquitinase activity (GO:0101005)	2/112	0.993245	USP2;MPND
omega peptidase activity (GO:0008242)	2/113	0.993612	USP2;MPND
GTPase binding (GO:0051020)	5/201	0.995238	CDC42EP5;RNF152;NOX1;RAP1GAP;EXPH5
mRNA 3'-UTR binding (GO:0003730)	1/85	0.995492	RBM24
phosphatidylinositol binding (GO:0035091)	1/92	0.997113	SCIN
transcription regulatory region nucleic acid binding (GO:0001067)	5/212	0.997129	CREB3L3;CDX1;FOXH1;KLF4;FOXA3
histone deacetylase binding (GO:0042826)	1/93	0.997291	SATB2
GTP binding (GO:0005525)	4/189	0.997584	ARL14;TUBAL3;RHOU;PCK1
single-stranded DNA binding (GO:0003697)	1/97	0.9979	TDP2
voltage-gated cation channel activity (GO:0022843)	1/97	0.9979	LRRC26
phosphatidylinositol phosphate binding (GO:1901981)	1/102	0.998472	TTPA
phosphatase binding (GO:0019902)	1/114	0.999288	LGALS3
protein phosphatase binding (GO:0019903)	1/123	0.999598	LGALS3
DNA-binding transcription activator activity, RNA polymerase II-specific (GO:0001228)	8/333	0.999605	NEUROD1;CREB3L3;CDX1;SATB2;FOXH1;SHOX;KLF4;BARX2
protein homodimerization activity (GO:0042803)	21/636	0.99963	EXD1;UGT1A10;AOC1;SLC30A8;TNNC1;EPHX2;NR0B1;RAP1GAP;SYT6;GSTZ1;BCL2L10;CREB3L3;IMPA2;PADI2;CRYL1;ANG;S100P;AGXT;CRYM;UGT1A8;ABCG2
DNA-binding transcription repressor activity, RNA polymerase II-specific (GO:0001227)	5/256	0.999649	CDX2;MXI1;HOXB13;HES5;OVOL2
ubiquitin protein ligase binding (GO:0031625)	5/265	0.999774	ABCB1;USP2;CKB;PPARGC1A;PRDX6
sequence-specific DNA binding (GO:0043565)	23/707	0.999851	MESP2;FOXE3;CDX2;CDX1;OSR1;FOXH1;MAFA;KLF4;HOXB13;BARX2;ISX;OVOL2;NEUROD1;ATOH7;FEV;SHOX;PPARGC1A;RXRG;HES2;MNX1;FOXA3;HES5;SPDEF
GTPase activity (GO:0003924)	3/216	0.999874	RHOU;RAB17;RAP1GAP
double-stranded DNA binding (GO:0003690)	20/651	0.999896	MESP2;CDX2;CDX1;OSR1;MAFA;KLF4;HOXB13;BARX2;ISX;OVOL2;NEUROD1;ATOH7;FEV;SHOX;RXRG;HES2;MNX1;FOXA3;HES5;SPDEF
ubiquitin-like protein ligase binding (GO:0044389)	5/282	0.999902	ABCB1;USP2;CKB;PPARGC1A;PRDX6
guanyl-nucleotide exchange factor activity (GO:0005085)	1/149	0.999921	LAMTOR4
sequence-specific double-stranded DNA binding (GO:1990837)	22/712	0.999939	MESP2;CDX2;CDX1;OSR1;FOXH1;MAFA;KLF4;HOXB13;BARX2;ISX;OVOL2;NEUROD1;ATOH7;CREB3L3;FEV;SHOX;RXRG;HES2;MNX1;FOXA3;HES5;SPDEF
ubiquitin protein ligase activity (GO:0061630)	4/263	0.999943	TRIM63;NEURL1;CBLC;RNF152
mRNA binding (GO:0003729)	4/263	0.999943	SLPI;CELF5;RBM24;ZAR1
ubiquitin-like protein ligase activity (GO:0061659)	4/270	0.999959	TRIM63;NEURL1;CBLC;RNF152
transcription cis-regulatory region binding (GO:0000976)	13/549	0.999987	CDX2;CDX1;SATB2;OSR1;TCF23;FOXH1;KLF4;BARX2;ISX;PRDX5;CREB3L3;MXI1;FOXA3
GTPase regulator activity (GO:0030695)	2/233	0.999991	WNT11;RAP1GAP
tubulin binding (GO:0015631)	4/307	0.999991	TTLL6;TPPP2;TTLL2;STMND1
nucleoside-triphosphatase activity (GO:0017111)	3/278	0.999992	RHOU;RAB17;RAP1GAP
RNA binding (GO:0003723)	11/1406	0.999994	EXD1;LGALS3;NLRP11;SLPI;PCDH20;CELF5;NR0B1;ANG;SUCLG1;MRPL12;PPARGC1A
cadherin binding (GO:0045296)	4/322	0.999994	GIPC1;CDH22;S100P;PRDX6
RNA polymerase II transcription regulatory region sequence-specific DNA binding (GO:0000977)	27/1359	0.999994	MESP2;FOXE3;SATB2;TCF23;HOXB13;BARX2;ATOH7;NEUROD1;CREB3L3;MXI1;RXRG;HES2;HES5;ZBTB7C;CDX2;CDX1;DMRT2;OSR1;POU6F2;HNF1B;MAFA;KLF4;ISX;OVOL2;TBX10;FOXA3;ZNF575
cis-regulatory region sequence-specific DNA binding (GO:0000987)	24/1149	0.999994	MESP2;FOXE3;CDX2;CDX1;DMRT2;SATB2;FOXH1;POU6F2;HNF1B;HOXB13;MAFA;KLF4;OVOL2;ATOH7;NEUROD1;CREB3L3;TBX10;MXI1;RXRG;HES2;FOXA3;ZNF575;HES5;ZBTB7C
RNA polymerase II cis-regulatory region sequence-specific DNA binding (GO:0000978)	23/1149	0.999994	MESP2;FOXE3;CDX2;CDX1;DMRT2;SATB2;POU6F2;HNF1B;HOXB13;MAFA;KLF4;OVOL2;ATOH7;NEUROD1;CREB3L3;TBX10;MXI1;RXRG;HES2;FOXA3;ZNF575;HES5;ZBTB7C
DNA binding (GO:0003677)	13/811	0.999995	FOXE3;FOXH1;HOXB13;MAFA;BARX2;NEUROD1;SLPI;TDP2;SHOX;ANG;NUPR1;PPARGC1A;SPDEF
adenyl ribonucleotide binding (GO:0032559)	3/306	0.999995	ABCB1;ACSS2;WNK4
protein kinase binding (GO:0019901)	5/506	0.999995	UGT1A10;CDKN2B;CAMK2N1;PTN;FAM83C
ubiquitin-protein transferase activity (GO:0004842)	5/392	0.999995	TRIM63;NEURL1;CBLC;RNF186;RNF152
purine ribonucleoside triphosphate binding (GO:0035639)	6/460	0.999995	ABCB1;ARL14;TUBAL3;WNK4;RHOU;PCK1
kinase binding (GO:0019900)	4/461	0.999995	CDKN2B;CAMK2N1;PTN;FAM83C
GTPase activator activity (GO:0005096)	3/336	0.999996	WNT11;LAMTOR4;RAP1GAP
ATP binding (GO:0005524)	2/278	0.999996	ABCB1;WNK4
protein serine/threonine kinase activity (GO:0004674)	2/344	0.999996	WNK4;SGK2
