# Supplementary material for: The Heterochromatin protein 1 is a regulator in RNA splicing precision deficient in ulcerative colitis
Source: Nat Commun. 2022 Nov 18;13:6834. doi: 10.1038/s41467-022-34556-3 (PMC9674647; doi:10.1038/s41467-022-34556-3)
Supplement: Supplementary file 16 — Supplementary Data 13 [file 41467_2022_34556_MOESM16_ESM.xlsx]

## Sheet: Supplementary Data 13
Supplementary Data 13 Splicing noise in UC patients: a gene-per-gene analysis
Unannotated unique junctions were counted within the boundaries of genes not overlapping with any other gene and for which expression varied less than 1.5-fold in between healthy donors and UC patients (A total of 2743 genes listed in first the second sheet).
Sheets 3 and 4 list genes displaying a variation in number of unique junctions of at least 1.5-fold between controls and UC patients.
T test 2-tailed unpaired< 0.01
Data originates from GSE109142
Healthy donors	N=20
UC patients	N=206

## Sheet: Invariant genes
Genes not overlapping with any other gene and for which expression varied less than 1.5-fold in between healthy donors and UC patients
AAAS
AACS
AADAT
AAMP
AAR2
ABC7-42389800N19.1
ABCA8
ABCB4
ABCB7
ABCC13
ABCC3
ABCF2
ABHD10
ABHD11
ABHD17A
AC004540.5
AC004840.9
AC006547.14
AC007405.6
AC011043.1
AC016735.1
AC074138.3
AC079922.3
AC093375.1
AC093627.9
AC093838.4
AC097500.2
AC109826.1
AC145212.1
ACAD8
ACE2
ACHE
ACLY
ACO1
ACP6
ACRBP
ACSS1
ACTR1B
ACTR2
ACTR3
ACTR3B
ACVRL1
ACY3
ADAL
ADAM22
ADAMTS8
ADAMTSL2
ADD1
ADH1B
ADH5
ADIPOR1
ADNP2
ADORA2B
ADRBK1
ADSSL1
ADTRP
AFMID
AGA
AGAP3
AGBL2
AGGF1
AGO2
AGO4
AGPAT2
AGPAT9
AGR2
AGTPBP1
AHCTF1
AHCYL1
AHDC1
AIFM1
AIM1
AIP
AKAP11
AKIRIN1
AKNA
AKR1A1
AKR7A3
AKR7L
AL354822.1
AL592183.1
ALAS1
ALCAM
ALDH1B1
ALDOA
ALG2
ALG6
ALKBH2
ALKBH8
ALS2CL
ALS2CR12
AMD1
AMMECR1L
AMT
AMZ2P1
ANAPC2
ANAPC4
ANGEL1
ANGEL2
ANKIB1
ANKRD13C
ANKRD50
ANKS6
ANO7
ANO7P1
ANP32E
ANXA11
ANXA3
AOC3
AP000769.1
AP001610.9
AP006748.1
AP1AR
AP1M1
AP1S2
AP1S3
AP2S1
AP3M1
AP3M2
APBB1
APH1B
APOD
APOOL
APRT
AQP12B
AQP3
ARAP3
ARFGEF2
ARFIP2
ARHGAP1
ARHGAP18
ARHGAP20
ARHGEF16
ARID3B
ARL1
ARL14
ARL14EP
ARL3
ARL5A
ARL5B
ARL6IP5
ARMC1
ARMCX1
ARMCX6
ARPC2
ARPC5
ARPC5L
ARPP19
ARRDC2
ARRDC3
ARSA
ARSB
ARSE
ASAH2
ASB9
ASCC2
ASCL2
ASNA1
ASPSCR1
ASUN
ASXL1
ASXL3
ATAD3A
ATF4
ATF7IP
ATG2A
ATG4C
ATIC
ATL2
ATN1
ATP13A1
ATP1A3
ATP2A2
ATP2A3
ATP5D
ATP5SL
ATP6AP1
ATP6AP1L
ATP6AP2
ATP6V0B
ATP6V0D1
ATP6V1B2
ATP6V1E1
ATP6V1G1
ATP6V1H
ATXN7
AURKA
AURKAIP1
AXIN1
B2M
B3GALNT2
B3GAT1
B3GAT3
B3GNT1
B3GNT6
B4GALNT3
B4GALNT4
B4GALT2
B4GALT5
B4GALT7
BAK1
BANP
BAP1
BARD1
BAX
BAZ2A
BBS10
BBS7
BBX
BCAM
BCAP31
BCAR1
BCAS2
BCKDHB
BCL2L11
BCL7B
BCL9
BCLAF1
BCOR
BCORL1
BEND3
BEX2
BEX5
BICD2
BIK
BIN1
BIRC2
BLOC1S2
BLVRB
BMP4
BMP5
BMS1P10
BOD1
BOD1L1
BOLA3
BPGM
BRD4
BRI3BP
BRIP1
BRK1
BRPF1
BRSK2
BSDC1
BSPRY
BTBD10
BTC
BTF3
BTN2A1
BTNL9
BUB3
BUD13
C10orf35
C10orf99
C11orf24
C11orf30
C11orf68
C12orf4
C12orf49
C14orf166
C14orf2
C14orf64
C15orf59
C16orf13
C16orf87
C16orf91
C17orf103
C17orf58
C17orf70
C17orf85
C18orf21
C18orf25
C19orf12
C19orf18
C19orf43
C19orf52
C19orf77
C1D
C1GALT1C1
C1orf109
C1orf116
C1orf127
C1orf131
C1orf159
C1orf168
C1orf174
C1orf198
C1orf35
C1orf52
C1QL1
C1QTNF2
C20orf196
C20orf27
C20orf96
C2CD2
C2CD4D
C2orf43
C2orf76
C3orf33
C3orf70
C4orf27
C4orf3
C5
C5orf15
C5orf28
C5orf51
C5orf54
C5orf63
C6orf1
C6orf132
C6orf183
C6orf203
C6orf57
C7orf26
C7orf60
C9orf142
C9orf64
C9orf72
C9orf89
CA4
CA8
CABLES2
CACNA1F
CACNB3
CACUL1
CAD
CADM4
CALCOCO1
CALD1
CAMKK2
CAMKMT
CAMLG
CAMSAP1
CAMSAP2
CAMSAP3
CAND1
CAP1
CAPG
CAPN6
CAPRIN1
CARD10
CASKIN2
CASP3
CBFA2T2
CBLB
CBLN1
CBS
CBWD1
CBWD5
CBX4
CBX6
CCDC101
CCDC104
CCDC11
CCDC120
CCDC124
CCDC130
CCDC132
CCDC134
CCDC14
CCDC149
CCDC15
CCDC28A
CCDC34
CCDC53
CCDC58
CCDC6
CCDC71
CCDC80
CCDC82
CCDC9
CCDC94
CCHCR1
CCL21
CCL26
CCL28
CCM2
CCNI
CCNT1
CCR7
CCRL2
CCT2
CCT7
CD14
CD200R1
CD276
CD2BP2
CD3G
CD47
CD69
CD99
CDA
CDADC1
CDAN1
CDC34
CDC37L1
CDC42EP1
CDC42EP4
CDC42EP5
CDC42SE2
CDC6
CDCA8
CDCP1
CDH19
CDIP1
CDK13
CDK16
CDK2AP2
CDK5RAP1
CDK5RAP2
CDK7
CDK8
CDKN1A
CDKN1B
CDKN1C
CDKN2AIPNL
CDKN2D
CDO1
CDPF1
CDS2
CDV3
CEBPG
CELSR2
CENPB
CENPC
CENPH
CENPM
CENPQ
CEP104
CEP170B
CEP192
CEP41
CEP57L1
CEP70
CEP78
CERK
CES1
CETN2
CETN3
CFL2
CHCHD2
CHCHD4
CHID1
CHMP2A
CHMP2B
CHMP7
CHORDC1
CHRDL1
CIAO1
CIC
CIDECP
CIR1
CITED2
CKAP2
CLDN15
CLEC10A
CLEC18B
CLIC3
CLIC6
CLPTM1
CLPTM1L
CLPX
CLU
CMPK1
CMTR1
CMTR2
CNBP
CNDP2
CNIH1
CNIH4
CNKSR1
CNN3
CNOT6L
CNPY3
COA5
COG4
COL11A2
COL28A1
COL8A2
COLGALT1
COLGALT2
COMMD2
COMMD4
COMMD6
COMMD7
COMMD8
COMMD9
COMTD1
COPG1
COPRS
COPS3
COPS4
COPS6
COPS7A
COQ2
COQ3
CORO2A
COX18
COX6B1
COX7A1
COX7A2
COX7A2L
COX7B
CPD
CPEB4
CPLX1
CPSF2
CPSF3
CPSF6
CR2
CREB3L1
CREG1
CRIPAK
CRKL
CROCCP2
CRTC1
CRTC2
CSE1L
CSNK1G3
CSNK2A1
CSRNP1
CSRNP2
CSTB
CSTF1
CTD-2037K23.2
CTD-2245F17.3
CTD-2561J22.2
CTD-2589M5.4
CTD-3018O17.3
CTGLF12P
CTNNBL1
CTSE
CTSF
CTSO
CTSS
CTSZ
CTTNBP2NL
CTU1
CUEDC2
CWC15
CWC22
CWC25
CWC27
CX3CR1
CXCR4
CXorf23
CXorf38
CXorf56
CXXC1
CYB561
CYB5A
CYB5R1
CYB5R2
CYB5R4
CYP26B1
CYP2C8
CYP2R1
CYP39A1
CYP3A5
CYP4F11
CYTL1
DAD1
DAG1
DAXX
DBI
DBN1
DBR1
DCAF16
DCLK1
DCLRE1A
DCP2
DCTD
DCTN3
DCTN4
DCTN5
DCUN1D5
DCXR
DDRGK1
DDX1
DDX18
DDX23
DDX24
DDX41
DDX51
DDX56
DDX58
DEDD2
DEK
DESI1
DFNA5
DGAT1
DHODH
DHRS1
DHRS12
DHRS7B
DHX34
DHX36
DHX37
DHX40
DHX9
DIDO1
DIEXF
DIRC2
DLST
DMAP1
DMC1
DMKN
DNAH14
DNAJA1
DNAJA2
DNAJA3
DNAJB12
DNAJB14
DNAJB2
DNAJB6
DNAJC13
DNAJC15
DNAJC18
DNAJC21
DNAJC28
DNAJC3-AS1
DNPH1
DNTTIP1
DNTTIP2
DOCK5
DOHH
DOK7
DPF2
DPH2
DPH3
DPM3
DPT
DQX1
DRAP1
DRG2
DSC3
DSCC1
DSN1
DTNBP1
DTWD1
DTYMK
DUS1L
DUSP11
DUSP12
DUSP2
DUSP26
DUSP3
DUSP6
DVL2
DYNC1LI1
DYNC2LI1
DYNLL2
DYNLT1
DYRK1B
DZIP3
E2F1
E2F2
E2F4
EBAG9
EBP
EDA2R
EDAR
EDEM3
EDF1
EED
EEF1A1P5
EFCAB12
EFEMP1
EFHD2
EFNB1
EFNB2
EFR3A
EGLN1
EGR1
EHF
EIF1AY
EIF1B
EIF2S3
EIF3CL
EIF3D
EIF3K
EIF4A3
EIF4EBP1
EIF5A2
ELAC2
ELK1
ELMOD2
ELOF1
ELOVL1
ELOVL4
ELP2
ELP3
EMB
EMC2
EMD
EMP1
ENAH
ENGASE
ENOPH1
ENPP5
ENPP6
ENSA
EPAS1
EPC2
EPG5
EPHA3
EPHA7
EPHB6
EPPK1
ERCC3
ERP29
ESCO1
ESD
ESF1
ESRRG
ESYT2
ETAA1
ETF1
ETNK1
ETS2
ETV1
ETV6
EVI5L
EXO1
EXOC3L1
EXOSC1
EXOSC2
EXT1
EXT2
FAAH
FABP3
FAHD2B
FAIM
FAM102B
FAM104B
FAM115A
FAM127B
FAM129B
FAM131B
FAM132A
FAM133B
FAM135B
FAM150A
FAM160A2
FAM160B1
FAM161A
FAM177B
FAM188A
FAM189A2
FAM189B
FAM192A
FAM199X
FAM204A
FAM207A
FAM214B
FAM21A
FAM220A
FAM3A
FAM45A
FAM50A
FAM57A
FAM63A
FAM73B
FAM83H-AS1
FAM91A1
FAM96A
FAM96B
FAM98A
FANCE
FANCM
FARSB
FASTK
FASTKD1
FAT1
FAXC
FBL
FBLIM1
FBLN2
FBLN7
FBP1
FBRS
FBRSL1
FBXL17
FBXL4
FBXO21
FBXO22
FBXO28
FBXO3
FBXO30
FBXO33
FBXO4
FBXO42
FBXO46
FBXO48
FBXO5
FBXO7
FBXW11
FBXW2
FBXW5
FCAMR
FCER2
FCF1
FCGBP
FDXR
FECH
FEM1C
FERMT1
FGFBP1
FGFR1OP2
FGFR4
FGFRL1
FHL1
FIG4
FIGNL1
FIS1
FKBP2
FKBP7
FKBPL
FKTN
FLAD1
FLNA
FLVCR1
FLYWCH2
FMOD
FN1
FNDC5
FOXA3
FOXJ2
FOXRED2
FPGS
FRA10AC1
FRG1
FRG1B
FRMD8
FRS2
FSCN2
FTCDNL1
FTL
FTSJ2
FUBP1
FUBP3
FUCA1
FUK
FUNDC1
FUOM
FURIN
FUT2
FUT6
FXN
G6PC3
GAA
GADD45GIP1
GAK
GALE
GALNT3
GAMT
GANAB
GAR1
GAS2L1
GATM
GCAT
GCK
GCLM
GDA
GDAP2
GDI1
GEMIN2
GEMIN5
GEMIN8
GFI1
GFOD2
GFRA1
GGA1
GHDC
GID8
GIGYF1
GINS1
GIPC3
GJB2
GK5
GKAP1
GLO1
GLRX2
GLRX3
GLTSCR1L
GLUL
GMDS
GMEB2
GMIP
GMNN
GMPS
GNAQ
GNB1
GNB2
GNL3L
GNPAT
GNPDA1
GNS
GOLGA5
GOLGA7
GOLGB1
GORASP2
GOSR1
GPAA1
GPAM
GPATCH1
GPATCH4
GPBP1
GPC2
GPC4
GPKOW
GPM6B
GPNMB
GPR153
GPR157
GPR180
GPR64
GPR89A
GPR89B
GPRIN3
GPX1
GPX4
GRB10
GRID2IP
GRIK3
GRIPAP1
GRN
GRPEL1
GRSF1
GS1-251I9.4
GSDMB
GSDMD
GSS
GSTO1
GSTP1
GTF2B
GTF2H1
GTF2H2
GTF2H2B
GTF2H3
GTF2IRD2B
GTF3C1
GTF3C5
GTPBP3
GTPBP6
GUK1
GUSB
GXYLT1
GYG1
GYS1
GZF1
H2AFV
H2AFX
H6PD
HAAO
HADH
HAX1
HBB
HBEGF
HCFC2
HDAC1
HDAC6
HDHD3
HEATR5B
HECTD3
HELQ
HENMT1
HEPH
HERC2P10
HERC6
HESX1
HEY1
HGD
HGSNAT
HIATL1
HIBADH
HINFP
HIP1R
HIST1H2AC
HIST1H2BN
HIST1H4H
HLA-C
HLA-DQA1
HLA-E
HMBS
HMCES
HMGA1
HMGB2
HMGB3
HMGN2
HMGN4
HMGN5
HMOX1
HNRNPA0
HNRNPC
HNRNPF
HNRNPM
HNRNPR
HPCAL1
HPGDS
HPRT1
HPS5
HPX
HRAS
HRASLS2
HRSP12
HS3ST2
HS6ST1
HSBP1
HSD17B8
HSDL1
HSF2
HSP90AB1
HSPA4
HSPB11
HSPBP1
HSPH1
HTATIP2
HTR7
HTT
ICAM3
ICOSLG
ICT1
ID1
ID3
IDE
IDH2
IDH3B
IDNK
IFI27L1
IFI35
IFIH1
IFNGR1
IFNLR1
IFT122
IFT27
IFT52
IFT81
IGF1
IGFBP3
IGFBP4
IGHMBP2
IGHV1OR15-1
IGKV2-30
IGKV2D-30
IKBKAP
IL1RL2
IL22RA1
IL4R
ILDR2
ILF2
ILF3
ILKAP
IMPA1
IMPAD1
INCENP
ING4
INIP
INPP5E
INPP5K
INSIG2
INTS1
INTS10
INTU
IP6K2
IPO13
IPO8
IQCB1
IQCE
IQSEC2
IRAK4
IRF2BPL
IRF8
IRS1
ISCA1
ISCU
ISOC2
ITGA3
ITIH5
ITLN1
ITM2A
ITM2B
ITPA
IVD
IVNS1ABP
JADE2
JAKMIP2
JMJD6
JOSD1
JOSD2
JPH2
KALP
KANK2
KATNB1
KATNBL1
KAZALD1
KB-1460A1.1
KCMF1
KCNH2
KCNK6
KCNN4
KCTD15
KCTD3
KCTD5
KCTD9
KDELC2
KDELR1
KDM1B
KDM3A
KDM3B
KDM4B
KDM6B
KIAA0141
KIAA0232
KIAA0247
KIAA0513
KIAA0947
KIAA1009
KIAA1033
KIAA1109
KIAA1143
KIAA1324L
KIAA1644
KIAA2018
KIDINS220
KIF22
KIF3C
KIF5B
KIN
KITLG
KLF10
KLF12
KLHDC10
KLHDC3
KLHL15
KLHL35
KLHL36
KLHL9
KLRB1
KMT2B
KPNA3
KPNA5
KPNA7
KRT1
KRT19
LAGE3
LAMP1
LAMP2
LAMTOR2
LANCL2
LAPTM4A
LARP4B
LAS1L
LATS1
LCLAT1
LCN12
LDB1
LDLRAP1
LDOC1L
LECT1
LEMD2
LEMD3
LEPREL4
LETMD1
LGALS9B
LGALS9C
LGMN
LGSN
LIAS
LIG4
LIN7C
LINC00035
LINC00261
LINC00263
LINC00324
LINC00339
LINC00482
LINC00514
LINC00657
LINC00674
LINC00680
LINC00702
LINC00847
LINC00899
LINC00910
LINC00930
LINC00960
LINC00999
LINC01071
LINC01128
LINC01137
LITAF
LL22NC03-75H12.2
LLGL2
LMAN1
LMAN2L
LMBR1L
LMNA
LMNB1
LMO4
LONRF2
LONRF3
LPAR2
LPCAT4
LPXN
LRCH1
LRIG3
LRP10
LRP5L
LRRC15
LRRC16B
LRRC20
LRRC27
LRRC36
LRRC42
LRRC58
LRRCC1
LRRIQ3
LRRN4CL
LSM10
LSM12
LSM14A
LSM14B
LSM2
LSM4
LSM5
LSM6
LTN1
LUC7L3
LY6G5C
LYAR
LYPD3
LYPLA2
LZTS3
MAD2L1BP
MAEA
MAGOHB
MAMSTR
MAN1A2
MAN2B2
MANBAL
MAOB
MAP1LC3A
MAP2K2
MAP2K3
MAP3K11
MAP3K7
MAP3K9
MAP4K2
MAP6D1
MAP7D1
MAPK1IP1L
MAPK3
MAPK8
MAPRE2
MARC1
MARCH6
MARCKSL1
MAT2B
MATK
MAVS
MB21D2
MBD1
MBD4
MBIP
MBTPS1
MCAT
MCL1
MCM3
MCM4
MCM5
MCM6
MCMBP
MCTS1
MCUR1
MDK
MDM1
ME2
MECP2
MED10
MED16
MED18
MED19
MED21
MEGF8
MEGF9
MELK
MEN1
MET
METAP2
METTL14
METTL22
METTL2A
MEX3C
MFAP1
MFN1
MFN2
MFSD10
MFSD3
MGAT1
MGEA5
MICALL1
MIDN
MIEF1
MINPP1
MIR194-2
MIS18BP1
MLLT4
MLLT4-AS1
MLPH
MLXIPL
MMD
MMGT1
MMS22L
MOAP1
MOB1A
MOB2
MOCOS
MOGAT3
MOGS
MOSPD2
MOSPD3
MPC1
MPHOSPH6
MPI
MPP2
MPV17
MPZ
MPZL1
MR1
MRFAP1L1
MRGBP
MRPL10
MRPL16
MRPL17
MRPL18
MRPL21
MRPL24
MRPL27
MRPL28
MRPL36
MRPL39
MRPL42
MRPL45
MRPL45P2
MRPL50
MRPL52
MRPL55
MRPS10
MRPS15
MRPS21
MRPS23
MRPS26
MRPS31
MRPS33
MRPS34
MRPS36
MSANTD4
MSI1
MSL1
MSLN
MSMO1
MSRB1
MSRB2
MST4
MT2A
MTA2
MTCH1
MTDH
MTERF
MTERFD1
MTF2
MTG2
MTHFSD
MTIF2
MTL5
MTMR1
MTMR11
MTMR14
MTMR4
MTRF1
MTX2
MTX3
MUC13
MYD88
MYEOV2
MYH3
MYL12B
MYLK4
MYO1C
MYO3A
MYOF
MYPOP
MYSM1
MZT1
N6AMT1
NAA20
NAA35
NAA38
NAA40
NABP2
NACAD
NACC2
NADK
NAPG
NARG2
NARS
NASP
NAT10
NAT9
NBPF20
NBPF9
NCAPG2
NCAPH2
NCLN
NCOA5
NCR3LG1
NDFIP1
NDOR1
NDUFA12
NDUFA4
NDUFAB1
NDUFAF1
NDUFAF4
NDUFAF5
NDUFB1
NDUFB4
NDUFS6
NDUFV1
NDUFV3
NECAP2
NEDD1
NEIL2
NEK1
NEK2
NEK3
NELFB
NELFCD
NENF
NES
NEU1
NEU3
NEURL3
NFIC
NFIL3
NFKBIA
NFKBIE
NFRKB
NFU1
NGFRAP1
NHLRC3
NINL
NISCH
NIT2
NKAP
NKRF
NKX2-3
NLRX1
NMB
NMRK1
NMU
NMUR1
NOC4L
NOL6
NOLC1
NOM1
NOP10
NOP2
NOTCH2
NPDC1
NPIPA5
NPM1
NPM3
NPPC
NPTX1
NPTXR
NR2C1
NRAS
NRBF2
NRBP1
NRDE2
NRM
NRN1
NSDHL
NSL1
NSMCE4A
NSMF
NSUN2
NSUN4
NSUN5
NUDT1
NUDT18
NUDT19
NUDT2
NUDT4
NUDT8
NUFIP2
NUP133
NUP205
NUP54
NUP85
NUP93
NUPL1
NUPR1
NUS1
NYNRIN
OBFC1
OCIAD2
OFD1
OGDH
OGDHL
OLFML2A
ORC1
ORC3
ORC5
ORMDL3
OSBPL11
OSBPL2
OSBPL5
OSBPL7
OSBPL8
OSER1
OSER1-AS1
OSGIN2
OSTF1
OTUD3
OVGP1
OXSR1
P2RX4
PAF1
PAFAH1B2
PAICS
PAIP1
PALM3
PAM
PAMR1
PANK4
PAPD4
PAPD5
PAPD7
PAPOLG
PAPSS1
PARP1
PARP12
PARP3
PARP8
PARVA
PAX4
PAXIP1-AS1
PBDC1
PBX3
PBXIP1
PCBD1
PCGF1
PCGF5
PCIF1
PCM1
PCYOX1
PDCD11
PDCD2
PDCD5
PDCD6IP
PDCD7
PDDC1
PDIK1L
PDLIM3
PDLIM5
PDXK
PDZD4
PELI2
PEPD
PERP
PEX11B
PEX16
PEX2
PFKL
PGAM1
PGBD5
PGD
PGK1
PGM2
PGR
PGRMC2
PHAX
PHF2
PHF23
PHF5A
PHF7
PHF8
PHLDA3
PHLDB3
PHRF1
PHYHIP
PIANP
PIAS4
PICALM
PIGA
PIGG
PIGP
PIGR
PIGT
PIGU
PIGV
PIK3C3
PIK3R4
PIM1
PIN1
PIP4K2A
PIP4K2B
PIP4K2C
PIP5K1A
PITHD1
PITPNM1
PJA1
PJA2
PKD2
PKD2L1
PKM
PKNOX1
PKP3
PLA2G10
PLA2G4A
PLA2G4F
PLAC8
PLAG1
PLAGL2
PLCB3
PLCB4
PLD2
PLD4
PLEK2
PLEKHA3
PLEKHH3
PLIN2
PLSCR1
PLSCR4
PLXNB1
PM20D2
PMPCA
PMS1
PMS2CL
PMVK
PNMAL1
PNPT1
PNRC1
PNRC2
POC1A
POGK
POGLUT1
POLA2
POLD2
POLDIP3
POLE
POLI
POLM
POLR1A
POLR1B
POLR1D
POLR2A
POLR2G
POLR2K
POLR3A
POLR3C
POLR3E
POLR3GL
POM121B
POMP
POP5
PPA1
PPAP2C
PPARA
PPARD
PPFIA3
PPIA
PPIF
PPIG
PPIH
PPIP5K1
PPP1CC
PPP1R12C
PPP1R14D
PPP1R15A
PPP2CB
PPP2R2A
PPP2R2C
PPP2R2D
PPP4C
PPRC1
PPT1
PPWD1
PQLC3
PRDM10
PRDM2
PRDX3
PRIMA1
PRKAA2
PRKAB2
PRKACA
PRKCD
PRKCQ
PRKCQ-AS1
PRKRIR
PRMT3
PRNP
PROSER1
PRPF19
PRPF3
PRPF38B
PRPF8
PRR14
PRR14L
PRRC1
PRSS12
PRSS16
PRX
PSEN2
PSMA4
PSMA5
PSMA7
PSMB1
PSMB2
PSMB4
PSMB7
PSMC1
PSMC3
PSMC4
PSMC6
PSMD10
PSMD12
PSMD3
PSMD4
PSMD8
PSMG1
PSPH
PTAR1
PTGIS
PTK2B
PTK7
PTPLA
PTPN12
PTPN18
PTPN23
PTPN6
PTPRH
PTRF
PUF60
PUM2
PUS7
PWP1
PWP2
PXK
PYCRL
PYGM
QARS
QDPR
QRICH2
QSER1
QSOX1
QTRT1
R3HCC1
R3HCC1L
R3HDM4
RAB13
RAB18
RAB20
RAB22A
RAB25
RAB26
RAB28
RAB32
RAB35
RAB8B
RAB9A
RABAC1
RABEPK
RABGGTA
RABIF
RABL2A
RAC1
RAD23A
RAD23B
RAD51AP1
RAD51C
RAI2
RALB
RAN
RANBP2
RANBP3
RANGAP1
RAP2B
RARG
RARRES2
RARS
RARS2
RASA4DP
RASD2
RASEF
RASL11A
RASSF6
RBBP9
RBCK1
RBM17
RBM22
RBM23
RBM41
RBM42
RBM43
RBM45
RBM48
RBMX2
RBPJ
RCAN1
RCBTB1
RCBTB2
RCN2
RCN3
RCOR2
RCOR3
RDM1
RDX
RECK
REEP3
REEP4
RELA
RELB
REST
RFC2
RFK
RFWD3
RFX1
RGPD8
RGS10
RHBDD2
RHBDF1
RHOG
RHOT2
RHOV
RIBC2
RIC8A
RIMS3
RIN3
RING1
RIT1
RLIM
RMDN3
RNASE6
RNASEL
RND3
RNF126
RNF141
RNF150
RNF181
RNF19B
RNF38
RNF41
RNF44
RNF7
RNH1
ROGDI
RP1-8B1.4
RP11-104G3.2
RP11-109L13.1
RP11-110G21.1
RP11-111M22.3
RP11-1149M10.2
RP11-1398P2.1
RP11-14N7.2
RP11-213G2.3
RP11-26F2.1
RP11-295G20.2
RP11-305E17.6
RP11-313J2.1
RP11-325F22.5
RP11-33B1.2
RP11-379B8.1
RP11-395P17.3
RP11-432J22.2
RP11-435O5.2
RP11-458D21.1
RP11-465B22.5
RP11-490M8.1
RP11-49I11.1
RP11-627G23.1
RP11-63E5.6
RP11-63P12.6
RP11-6J24.6
RP11-6N17.4
RP11-706O15.1
RP11-756P10.3
RP11-764K9.4
RP11-958N24.2
RP11-95P2.1
RP13-582O9.5
RP13-870H17.3
RP3-395M20.7
RP4-639F20.1
RP4-665J23.1
RP5-874C20.3
RP6-65G23.3
RP9
RPA2
RPAP1
RPAP3
RPF1
RPGRIP1L
RPL10A
RPL11
RPL12P4
RPL14
RPL19
RPL23AP7
RPL24
RPL27
RPL29
RPL34
RPL36AL
RPL41
RPL7L1
RPL9
RPLP0
RPLP1
RPP25L
RPP40
RPRD1A
RPRD2
RPS14
RPS15
RPS16
RPS17
RPS19
RPS19BP1
RPS21
RPS24
RPS27
RPS6KA3
RPS6KC1
RRAD
RRAGB
RRAGC
RRAGD
RRAS
RRBP1
RRP1
RRP8
RRP9
RSAD1
RSBN1L
RSBN1L-AS1
RSG1
RSL1D1
RSL24D1
RSPRY1
RSRC2
RTCB
RTKN
RTKN2
RTTN
RUNDC1
RWDD1
RWDD2B
RYBP
S100A16
SAAL1
SAMD1
SAMD4A
SAP130
SARDH
SARS
SART1
SBDSP1
SCAF1
SCAF11
SCAMP1
SCAMP2
SCAMP3
SCAND1
SCML1
SCML4
SCN3B
SCN4A
SCN4B
SCN5A
SCN7A
SCRN3
SCYL1
SCYL2
SDC1
SDC2
SDCBP
SDCCAG3
SDE2
SDF4
SDHAP1
SDHC
SDR16C5
SDR42E1
SEC16A
SEC22B
SEC23IP
SEC24C
[truncated: 744 more rows]

## Sheet: UC noise down
	Healthy	Healthy	Healthy	Healthy	Healthy	Healthy	Healthy	Healthy	Healthy	Healthy	Healthy	Healthy	Healthy	Healthy	Healthy	Healthy	Healthy	Healthy	Healthy	Healthy	UC	UC	UC	UC	UC	UC	UC	UC	UC	UC	UC	UC	UC	UC	UC	UC	UC	UC	UC	UC	UC	UC	UC	UC	UC	UC	UC	UC	UC
V1	SRR6467548	SRR6467549	SRR6467550	SRR6467551	SRR6467552	SRR6467553	SRR6467554	SRR6467555	SRR6467556	SRR6467557	SRR6467558	SRR6467559	SRR6467560	SRR6467561	SRR6467562	SRR6467563	SRR6467564	SRR6467565	SRR6467566	SRR6467567	SRR6467568	SRR6467569	SRR6467570	SRR6467571	SRR6467572	SRR6467573	SRR6467574	SRR6467575	SRR6467576	SRR6467577	SRR6467578	SRR6467579	SRR6467580	SRR6467581	SRR6467582	SRR6467583	SRR6467584	SRR6467585	SRR6467586	SRR6467587	SRR6467588	SRR6467589	SRR6467590	SRR6467591	SRR6467592	SRR6467593	SRR6467594	SRR6467595	SRR6467596
AC093162.5	1	1	2	0	1	1	1	0	0	1	1	1	1	0	0	1	1	0	1	0	1	1	0	0	1	0	0	0	1	0	0	0	1	0	1	1	1	0	0	0	0	1	0	1	0	0	0	0	0
AQP12B	9	18	4	6	8	8	12	15	6	10	0	9	4	14	8	14	14	5	2	9	13	9	4	4	1	6	6	8	3	4	6	2	7	5	6	4	6	6	6	6	6	4	3	1	4	5	13	12	7
CITF22-92A6.1	1	1	0	1	1	1	1	1	1	2	2	0	1	1	0	1	1	2	0	1	0	1	0	0	1	1	1	2	0	1	0	0	0	0	1	1	1	0	0	1	1	1	1	1	0	1	1	0	0
EMP1	3	1	0	4	1	2	2	1	1	4	0	2	1	3	0	4	1	2	6	1	1	0	0	0	0	1	1	2	0	1	0	0	1	1	0	0	2	1	0	2	2	1	0	1	1	1	0	1	0
LINC00702	1	2	3	4	1	4	1	2	0	6	2	3	6	4	7	3	1	3	4	2	0	2	3	1	1	0	1	0	2	2	0	1	0	2	0	1	0	0	4	1	3	0	1	0	1	0	3	1	0
LINC01003	0	0	0	0	0	0	0	1	0	0	1	1	0	1	0	0	0	1	0	0	1	0	0	0	0	0	0	0	0	0	0	0	0	0	0	0	0	0	0	0	0	0	0	0	0	0	0	0	0
MLLT4-AS1	1	2	2	4	4	3	4	1	2	3	4	2	0	1	0	3	2	0	1	3	2	0	2	2	2	3	2	3	1	2	2	1	3	1	1	0	0	0	2	1	3	1	1	2	0	1	0	2	2
POLR2K	0	0	2	0	1	2	1	3	4	2	0	2	1	0	2	4	2	4	1	3	1	0	2	0	4	0	0	1	4	0	1	2	1	0	1	2	2	0	3	1	4	1	1	0	0	0	1	0	0
RCAN1	13	8	4	10	10	6	18	12	13	17	11	14	9	13	11	14	17	7	16	15	9	5	9	7	9	9	7	6	5	11	5	5	10	9	10	8	6	7	9	4	7	8	5	5	7	7	12	10	7
RP11-600F24.7	0	0	0	0	0	0	0	1	0	1	0	0	0	0	1	0	3	0	0	0	0	0	0	0	0	0	0	0	0	0	0	0	0	0	0	0	0	0	0	0	0	0	0	0	0	0	0	0	0
RPL7P9	2	1	1	1	2	2	1	1	1	2	1	0	0	2	0	0	0	0	0	0	1	1	1	1	2	1	1	1	1	1	1	0	1	0	1	0	0	0	0	2	0	0	0	0	0	0	0	0	0
[truncated: 179 more columns]

## Sheet: UC noise up
	Healthy	Healthy	Healthy	Healthy	Healthy	Healthy	Healthy	Healthy	Healthy	Healthy	Healthy	Healthy	Healthy	Healthy	Healthy	Healthy	Healthy	Healthy	Healthy	Healthy	UC	UC	UC	UC	UC	UC	UC	UC	UC	UC	UC	UC	UC	UC	UC	UC	UC	UC	UC	UC	UC	UC	UC	UC	UC	UC	UC	UC	UC
V1	SRR6467548	SRR6467549	SRR6467550	SRR6467551	SRR6467552	SRR6467553	SRR6467554	SRR6467555	SRR6467556	SRR6467557	SRR6467558	SRR6467559	SRR6467560	SRR6467561	SRR6467562	SRR6467563	SRR6467564	SRR6467565	SRR6467566	SRR6467567	SRR6467568	SRR6467569	SRR6467570	SRR6467571	SRR6467572	SRR6467573	SRR6467574	SRR6467575	SRR6467576	SRR6467577	SRR6467578	SRR6467579	SRR6467580	SRR6467581	SRR6467582	SRR6467583	SRR6467584	SRR6467585	SRR6467586	SRR6467587	SRR6467588	SRR6467589	SRR6467590	SRR6467591	SRR6467592	SRR6467593	SRR6467594	SRR6467595	SRR6467596
AC004540.5	2	0	1	3	0	1	0	0	2	1	0	1	3	2	2	1	2	0	2	0	0	0	3	3	1	3	0	5	2	2	2	1	2	1	1	1	2	2	0	1	6	1	0	5	0	0	1	3	4
AC079922.3	4	2	1	2	1	0	1	2	2	2	0	0	0	1	2	1	5	0	1	4	2	3	2	3	4	3	3	4	3	3	1	2	4	3	4	1	3	3	3	2	4	3	3	1	3	1	3	4	4
AC093838.4	3	2	2	4	3	2	3	5	4	1	3	6	5	4	5	7	5	3	3	6	4	5	11	4	6	3	4	2	5	8	5	3	4	6	6	9	5	6	6	3	7	8	7	7	6	7	4	5	4
ACAD8	1	0	4	2	2	1	1	6	2	0	2	0	3	5	2	2	2	0	1	3	1	2	3	2	4	2	6	5	2	3	0	2	5	3	3	3	4	5	3	4	6	3	2	1	0	3	1	2	2
ACO1	7	1	2	4	3	1	3	4	4	7	1	4	3	2	4	8	8	2	2	9	4	4	8	5	3	6	4	7	1	3	3	4	3	9	12	5	9	5	12	8	21	4	7	4	2	8	4	6	7
ACTR3	5	4	1	4	3	6	2	4	10	5	2	7	2	3	1	3	2	7	4	5	5	3	4	6	4	1	4	4	3	6	8	5	8	9	13	11	5	9	9	8	15	4	4	3	7	5	6	8	4
ADRBK1	7	5	7	9	6	4	11	5	8	11	5	9	8	9	11	9	12	13	11	8	9	9	16	14	9	11	15	17	7	9	9	13	11	14	10	17	10	18	15	15	21	13	13	9	13	10	11	11	13
AFMID	6	2	2	5	5	5	4	8	7	5	5	8	5	6	4	7	5	5	4	5	3	6	13	3	8	5	3	8	7	5	7	8	10	8	7	8	6	11	10	9	19	12	5	9	3	7	11	12	8
AGO4	4	3	4	1	4	1	3	2	3	2	1	2	2	3	4	3	2	5	3	2	4	4	7	4	0	6	8	7	4	5	3	6	5	5	5	5	5	7	8	7	11	7	3	5	6	5	8	5	5
AHCYL1	4	3	4	2	3	3	1	5	3	1	0	8	1	3	4	5	5	4	0	1	2	3	4	2	5	6	3	6	4	5	3	4	2	8	5	8	7	6	9	7	12	3	8	3	2	5	5	4	5
AKIRIN1	0	1	0	0	0	1	2	0	0	1	0	0	3	1	0	0	0	0	0	0	3	0	2	1	0	0	0	0	1	0	0	1	2	1	0	1	0	5	2	2	0	1	0	0	2	0	2	0	3
AKR1A1	3	1	2	2	3	3	2	3	7	5	2	6	3	2	9	4	4	2	5	2	5	6	5	1	2	7	3	8	2	4	2	5	9	6	11	2	2	13	3	5	14	7	5	1	4	6	7	4	11
ALCAM	1	0	0	0	0	0	2	1	0	0	0	1	0	0	0	1	3	0	2	1	0	0	1	1	1	0	2	4	0	0	0	0	2	1	1	0	0	1	3	1	3	5	1	1	0	2	0	1	1
ALDOA	6	5	4	3	5	5	3	8	5	11	3	15	7	11	9	9	7	5	7	8	6	12	13	4	12	5	8	8	6	7	2	8	16	4	7	8	10	21	11	9	13	4	12	12	5	8	15	15	19
ANAPC4	9	2	3	3	1	0	1	3	5	4	2	6	2	4	7	5	4	3	1	5	7	3	7	6	7	10	8	11	8	9	7	4	8	10	2	6	9	4	10	10	14	7	10	6	6	3	10	6	7
ANO7	24	7	7	8	5	4	4	7	11	4	3	11	5	8	7	30	25	5	5	14	1	19	14	17	16	25	16	26	15	19	16	17	20	4	17	20	12	22	24	19	37	23	9	16	10	21	11	15	23
ANXA3	0	2	0	3	3	1	3	4	2	5	2	2	4	4	1	4	8	1	7	2	8	4	6	3	4	7	7	3	8	5	3	4	3	10	7	4	7	9	15	6	10	5	10	7	2	0	12	3	14
AP1M1	1	1	2	0	0	0	0	0	0	0	0	0	2	0	0	0	1	3	0	1	1	0	1	1	0	0	2	4	0	1	0	3	2	1	1	3	0	4	5	0	3	3	0	0	2	0	1	4	2
AP3M2	0	0	0	1	0	0	0	0	1	0	0	0	2	0	1	0	0	0	0	1	0	1	3	0	1	1	0	4	1	0	0	0	1	3	2	2	1	4	2	0	2	1	1	0	1	1	3	2	0
APH1B	0	1	0	0	0	0	2	0	0	0	0	0	0	0	0	1	0	0	0	1	0	0	3	2	0	1	1	2	1	3	1	2	3	1	2	0	1	2	1	2	3	1	2	1	2	0	3	0	2
ARMCX1	1	2	0	0	1	1	0	0	1	0	1	1	1	1	1	2	1	1	0	1	1	1	1	3	1	0	1	5	1	1	1	2	3	3	2	2	1	3	3	1	1	1	2	0	1	1	1	1	0
ARPC2	3	3	2	5	5	3	7	1	10	5	2	9	4	5	4	6	7	7	7	4	10	6	10	1	4	4	13	12	3	9	5	4	16	12	13	7	5	22	8	6	19	11	6	11	10	9	13	4	6
ARPC5L	0	2	2	1	0	1	0	1	2	1	0	1	2	0	1	2	1	4	1	3	1	1	1	1	1	1	0	5	4	1	3	2	1	3	2	1	1	4	3	2	4	2	2	3	0	2	2	3	2
ARRDC2	4	4	1	4	5	1	3	4	3	2	1	2	3	3	1	4	3	5	2	6	5	2	4	5	5	4	3	11	1	4	5	3	6	4	4	7	5	7	5	4	7	5	3	4	4	5	8	6	2
ASPSCR1	2	3	4	5	1	2	1	3	4	3	2	1	4	2	2	2	5	1	0	3	2	6	7	4	1	5	2	8	5	5	1	4	3	7	2	7	2	5	6	6	10	5	3	4	6	3	8	1	0
ASXL1	5	1	3	3	1	2	4	5	5	8	2	6	2	4	5	1	4	4	3	7	8	2	6	10	3	6	10	9	6	5	4	2	5	10	10	12	8	7	8	6	17	11	4	4	6	8	10	4	11
ATAD3A	5	2	3	1	3	1	1	3	2	1	1	3	3	2	5	4	3	1	1	2	4	3	3	5	1	1	7	7	5	7	4	3	2	6	6	1	5	5	5	2	10	5	6	2	2	3	6	1	6
ATF7IP	1	1	3	0	2	0	2	1	3	1	0	1	2	3	5	2	2	1	1	1	2	1	4	0	1	0	6	1	2	1	2	0	7	3	4	4	3	2	4	2	6	6	4	3	2	4	5	3	7
ATIC	3	1	1	1	3	1	2	2	3	3	2	3	1	1	0	3	1	1	3	4	2	0	5	0	4	2	6	5	7	6	3	1	3	4	3	3	4	4	3	5	11	6	4	2	2	7	4	3	5
ATP2A2	4	2	3	8	2	2	4	2	9	8	5	13	3	3	7	8	5	9	7	4	6	7	6	5	7	6	4	14	3	12	5	11	3	13	9	4	12	11	9	10	22	10	6	7	5	5	9	5	7
ATP6AP1	1	0	0	1	1	0	0	1	0	3	2	2	1	0	1	2	2	1	2	1	0	2	1	2	3	1	2	6	2	2	1	3	1	8	2	1	1	4	6	1	2	1	3	2	3	2	3	2	2
ATP6V1B2	1	0	0	0	0	0	1	0	0	1	0	0	0	0	1	1	0	0	0	0	0	0	2	1	2	0	1	0	0	1	0	1	2	3	3	1	1	3	0	3	3	4	1	1	0	1	2	0	1
B4GALNT4	0	0	0	0	0	1	1	1	0	0	0	0	0	0	0	0	0	2	0	0	1	0	4	1	4	2	2	2	0	2	0	1	3	3	2	2	0	0	0	1	6	1	1	0	0	1	1	1	1
B4GALT2	3	3	1	1	2	1	3	1	4	2	1	1	0	3	3	6	2	1	1	1	2	3	5	2	4	4	4	4	1	3	4	2	2	2	2	4	6	5	6	6	9	2	2	4	2	2	6	2	2
B4GALT7	0	1	1	1	2	1	1	0	3	4	0	1	4	2	0	2	1	3	0	0	0	3	3	1	1	2	4	2	1	4	2	7	3	5	2	3	3	9	6	4	10	1	3	4	2	4	3	0	4
BCKDHB	5	2	2	2	3	1	2	0	6	2	2	1	3	5	0	2	4	4	1	3	4	3	5	1	2	3	2	4	2	6	2	3	7	8	1	4	4	12	5	5	7	6	5	2	2	3	4	1	7
BIK	0	1	2	1	1	0	2	0	4	4	1	1	2	4	2	1	2	5	2	1	4	1	2	2	4	2	1	4	2	0	4	3	2	4	1	5	2	4	6	2	9	4	1	3	1	1	3	3	4
BRPF1	2	1	0	1	2	1	0	0	1	1	1	1	0	0	3	0	1	1	1	0	1	0	3	1	3	0	2	3	2	0	2	1	2	1	4	4	2	4	5	1	5	4	3	2	1	1	3	0	3
BTN2A1	4	2	1	3	1	0	3	4	2	1	1	6	5	4	5	4	3	3	3	5	4	2	7	5	4	7	8	6	5	4	3	2	6	6	5	1	3	5	9	8	7	4	7	3	7	5	9	5	3
BTNL9	3	1	3	1	0	1	0	1	1	2	1	5	3	3	1	4	1	1	0	5	1	1	4	7	1	2	1	15	6	4	1	1	4	5	5	8	0	6	5	7	6	2	2	1	3	5	2	2	4
C17orf89	0	0	0	0	0	0	0	0	0	0	0	0	0	0	0	0	0	0	0	0	0	0	0	1	0	2	1	0	2	1	0	0	0	0	2	0	1	1	3	0	0	0	0	0	0	0	0	0	0
C18orf25	1	2	0	0	1	0	1	0	0	1	1	0	0	1	0	0	0	1	0	0	1	1	1	1	0	3	3	2	0	3	1	2	4	0	0	0	0	1	3	2	3	0	0	0	1	0	2	2	3
C19orf52	1	1	2	1	3	1	1	0	1	1	2	1	0	1	0	1	2	1	0	1	1	3	3	1	2	2	0	5	0	4	0	1	5	6	3	1	2	2	1	0	5	3	1	1	4	1	3	2	1
C6orf183	0	1	0	1	0	0	1	2	0	1	1	2	0	1	3	4	0	3	1	1	1	5	3	2	4	1	2	8	0	0	0	2	1	3	0	2	0	1	4	3	8	3	5	1	3	6	2	0	2
C7orf26	6	1	2	4	4	3	3	5	3	3	4	10	4	5	2	3	5	4	3	6	3	4	7	10	4	5	9	7	4	8	4	5	7	9	3	8	7	5	7	7	15	5	9	4	9	5	10	5	7
C9orf89	1	1	1	0	1	0	2	2	2	1	1	1	1	1	1	3	1	3	2	1	0	0	3	1	2	3	1	3	0	2	0	1	3	2	2	1	1	1	3	3	8	1	2	3	1	1	3	1	5
CACNA1F	31	1	8	12	11	7	3	9	6	7	3	17	5	6	12	16	30	6	1	7	6	19	24	29	18	9	27	30	18	23	11	15	30	19	11	31	15	11	20	19	24	35	11	4	15	13	13	17	22
CAD	1	3	4	2	4	0	2	3	5	3	2	6	6	4	5	3	3	2	4	2	5	2	7	4	6	5	5	6	3	2	2	6	2	6	5	3	4	8	9	6	9	2	4	6	2	9	7	1	3
CALD1	6	1	5	3	1	0	0	8	2	0	1	6	9	2	8	2	3	2	2	2	14	2	3	3	4	2	5	7	7	5	4	2	2	9	10	9	5	10	9	9	9	4	10	2	6	4	10	8	4
CAMSAP2	0	0	1	0	0	0	1	2	0	1	0	0	0	0	0	0	0	2	0	0	1	1	1	0	2	7	1	3	0	0	1	1	0	0	1	1	1	0	3	2	3	0	2	2	1	0	5	2	2
CCDC104	1	2	2	3	2	1	2	1	3	1	2	4	3	2	3	2	4	1	2	2	6	3	5	2	1	1	4	7	3	3	4	1	7	7	4	0	3	8	3	6	7	3	3	5	5	1	6	6	4
CCDC120	2	2	2	1	2	0	1	0	1	2	0	2	2	2	1	1	1	1	0	1	2	2	0	1	0	2	2	3	1	3	1	1	3	1	1	1	3	2	3	3	4	5	1	0	1	2	3	0	5
CCDC28A	1	0	0	3	2	1	2	1	1	1	2	0	1	1	0	2	0	2	1	1	2	0	3	3	1	3	2	3	1	1	1	2	1	4	1	1	1	3	2	3	4	2	1	1	1	0	3	1	2
CCDC85B	0	0	0	0	0	0	0	0	0	0	0	0	0	0	0	0	0	0	0	0	0	1	0	0	0	0	0	0	0	0	0	0	0	0	0	0	0	0	0	0	0	0	0	0	0	0	0	0	0
CCM2	1	0	3	1	1	1	3	0	6	2	2	8	3	4	3	4	3	3	2	5	6	4	6	3	5	0	6	2	4	4	7	3	9	10	9	6	4	12	5	7	7	4	1	3	0	4	8	1	5
CD276	0	0	4	2	2	2	3	2	3	3	3	7	3	2	4	1	4	4	2	1	4	2	4	3	2	1	1	5	5	2	2	7	4	8	8	5	6	10	12	10	5	3	9	3	6	5	6	5	6
CDC34	5	2	2	2	3	0	2	2	1	5	0	8	5	2	5	9	6	4	2	3	5	4	3	3	5	3	4	9	4	3	4	7	10	9	6	6	8	10	8	4	7	9	6	6	3	5	8	5	11
CDCA8	0	0	0	0	0	0	0	0	3	0	0	0	1	0	1	2	1	1	0	0	1	1	1	0	1	0	1	2	1	0	1	0	1	3	4	3	0	2	4	1	3	0	2	1	1	2	1	1	3
CDKN1A	0	2	0	3	2	3	7	3	4	6	0	9	0	4	2	3	6	4	4	1	2	0	7	1	6	5	4	5	3	4	1	7	6	10	4	4	4	9	8	5	8	5	5	4	4	7	10	4	9
CDS2	2	1	2	2	0	4	2	2	1	3	2	4	1	0	3	3	3	1	1	4	2	5	2	3	2	4	4	7	1	1	3	4	5	4	5	3	2	5	5	2	4	4	2	1	3	6	3	4	1
CEP192	6	3	1	12	5	4	4	5	6	6	4	5	4	6	7	9	6	4	3	5	11	6	7	12	10	7	7	14	8	7	3	8	5	7	17	17	3	11	10	2	21	10	6	5	9	9	11	5	8
CHMP7	1	2	2	2	0	1	0	0	3	3	3	1	2	1	1	0	0	1	2	2	1	0	3	2	3	2	5	5	2	3	2	3	2	4	5	4	0	3	2	8	3	3	2	3	4	1	3	4	3
CIAO1	2	1	2	0	1	2	2	0	3	1	2	1	0	2	1	2	0	0	2	3	1	2	1	1	3	1	2	5	1	1	0	4	2	3	2	1	3	4	4	2	7	0	3	2	2	2	5	3	4
CIC	4	2	2	1	1	3	0	6	3	4	2	2	3	5	6	2	1	3	2	3	3	1	4	1	1	6	4	6	5	5	4	5	4	7	6	6	2	5	8	4	11	6	4	0	6	5	8	5	10
CLEC18B	4	2	2	4	1	0	0	3	3	0	1	2	3	4	2	7	7	2	0	6	0	1	5	4	3	1	5	7	2	2	2	1	6	9	4	5	4	4	6	6	6	0	5	4	2	2	4	2	1
CLPTM1L	30	21	25	21	25	22	21	23	27	19	20	24	23	22	25	25	28	20	19	26	34	25	40	38	35	33	35	65	37	24	28	41	35	54	52	43	33	71	48	37	55	38	55	32	27	38	51	46	44
CMPK1	2	5	2	5	5	4	1	5	4	6	4	1	2	5	5	7	4	4	2	6	8	11	7	4	7	7	5	4	5	7	2	9	3	5	7	5	6	9	10	12	9	7	5	4	3	7	6	5	9
CMTR1	1	2	4	0	1	2	3	1	2	0	1	0	2	2	2	6	2	5	1	1	7	1	5	2	3	5	7	8	3	5	3	9	2	5	5	4	5	6	13	6	16	4	4	3	5	3	7	4	4
CNDP2	10	1	6	7	5	5	8	7	10	11	5	11	8	7	5	6	17	10	8	8	10	5	10	11	8	13	10	19	9	7	8	15	12	18	16	15	11	21	18	22	42	12	13	9	10	15	15	8	17
CNKSR1	4	0	3	3	4	2	1	1	2	2	1	0	1	2	3	1	0	1	0	3	1	2	5	3	3	1	1	5	4	2	2	5	5	3	6	1	2	6	5	5	8	3	5	2	3	1	1	5	0
COLGALT1	6	4	4	7	6	2	6	7	3	3	3	4	7	7	5	6	6	4	3	9	10	6	13	13	6	7	9	9	5	6	6	10	12	17	11	11	8	17	14	14	22	9	13	7	11	10	20	12	9
COPG1	9	7	2	5	2	5	8	7	11	4	4	6	6	8	6	5	8	6	4	4	6	7	8	12	10	9	9	13	8	6	3	10	13	13	14	9	9	15	21	8	20	8	10	5	6	10	10	9	14
COPS4	1	0	0	1	1	0	0	2	2	0	0	2	1	0	1	1	2	1	2	3	1	2	1	2	0	0	2	1	2	1	2	2	0	3	1	2	1	4	4	2	4	3	3	2	3	2	3	1	3
CPD	3	0	4	2	3	1	1	2	1	1	2	3	4	2	2	1	3	1	0	2	1	1	0	3	4	2	2	6	3	2	1	2	2	5	5	2	4	6	4	3	11	5	5	3	2	3	2	1	3
CPSF2	0	0	2	2	1	2	1	4	3	4	2	3	1	1	1	3	0	2	3	2	4	1	4	0	1	4	2	7	5	0	2	3	2	4	2	7	2	2	3	1	10	1	3	3	0	1	4	2	1
CPSF3	4	0	0	0	0	1	0	1	0	0	1	1	0	1	0	0	0	0	0	0	1	2	0	2	0	1	2	1	0	0	1	1	1	1	1	1	2	3	0	2	5	1	1	2	0	2	3	1	3
CPSF6	1	1	1	3	4	1	2	2	2	2	2	1	3	2	2	4	1	4	1	5	2	1	2	3	2	3	4	4	6	3	1	1	6	6	3	2	2	4	3	4	12	2	2	4	2	2	6	2	2
CR2	2	0	0	0	0	1	2	0	5	1	1	2	0	7	3	0	1	1	3	1	7	0	10	3	3	1	12	8	0	3	5	0	1	12	7	4	1	2	10	5	6	8	9	1	2	0	13	2	2
CRIPAK	29	22	12	14	14	13	14	12	7	18	12	17	15	27	18	22	23	17	10	15	15	8	19	22	19	22	16	28	17	20	11	25	39	23	23	22	22	27	32	17	29	25	15	11	34	21	22	23	20
CRTC1	8	3	2	3	2	2	3	2	2	2	3	2	3	1	5	5	2	4	2	5	3	3	6	4	2	8	2	5	4	5	5	2	4	10	3	7	4	10	9	3	13	9	2	2	4	2	6	5	6
CTC-503J8.6	0	0	0	0	0	0	0	1	0	0	0	0	0	0	0	1	0	0	0	0	1	0	1	0	0	1	0	0	0	0	0	0	0	1	0	1	0	1	1	1	1	0	0	0	1	0	1	0	1
CTD-2545M3.8	0	0	0	0	0	0	0	0	0	1	0	0	0	0	0	0	0	0	0	0	1	0	1	1	1	1	1	0	1	0	1	0	0	0	1	1	1	1	0	1	1	0	1	1	0	1	1	1	1
CTD-2561J22.2	1	0	0	2	0	0	2	2	0	0	0	0	0	0	0	1	0	1	0	0	1	0	1	4	0	0	0	3	1	1	0	2	1	1	1	2	2	3	1	1	5	2	1	1	1	0	2	1	1
CYP4F3	0	0	0	0	0	0	0	0	0	1	0	0	1	0	0	0	1	0	0	0	0	0	1	0	0	1	0	0	0	0	0	0	1	1	0	0	1	1	1	0	0	1	1	0	1	0	1	1	2
DAG1	2	3	3	2	1	1	2	2	3	3	1	0	4	5	4	3	2	3	1	3	3	4	2	3	1	2	5	4	0	1	2	8	1	5	5	7	3	9	4	3	11	5	4	4	6	3	3	1	4
DHODH	0	1	2	1	1	1	0	4	3	1	0	0	0	1	1	1	3	2	1	1	1	0	1	2	1	1	1	1	1	1	2	2	1	1	3	4	1	1	4	7	4	4	0	0	1	1	3	0	3
DHX9	6	0	2	1	1	1	1	1	4	3	2	4	4	3	0	3	0	1	2	0	2	0	1	4	5	3	3	4	5	0	1	4	4	6	4	2	5	5	4	4	13	3	5	3	3	3	7	5	4
DIEXF	0	0	0	0	1	0	0	3	1	0	3	0	0	0	0	1	1	0	0	2	0	0	0	1	2	0	1	3	2	2	0	1	1	1	2	3	3	2	5	3	4	2	1	0	3	2	1	0	0
DNAH14	5	4	2	4	4	1	3	2	3	2	1	2	4	4	1	4	2	4	1	4	1	1	2	5	6	7	4	5	7	7	5	3	1	5	4	4	4	3	5	7	17	5	3	0	6	3	5	8	8
DNAJA3	1	0	0	0	0	1	0	2	3	1	2	1	0	1	2	2	4	4	1	0	3	2	3	4	2	3	1	2	1	5	1	3	2	8	5	6	4	2	6	2	6	3	2	1	2	3	3	2	4
DNAJB6	3	4	5	3	5	0	1	4	4	3	3	5	4	3	5	6	4	3	1	3	5	1	5	4	4	2	3	13	3	2	1	7	3	6	8	6	3	13	10	8	10	7	5	5	7	4	8	3	7
DPF2	1	1	2	0	1	0	1	1	2	0	0	1	0	1	0	1	0	1	1	0	1	0	1	2	1	2	0	3	0	2	1	0	1	2	2	3	0	3	1	2	2	1	1	3	1	1	3	2	6
DRG2	3	1	2	2	3	1	4	1	4	3	2	1	0	3	4	3	2	1	3	3	4	0	3	2	1	2	2	6	4	1	2	2	3	5	0	6	3	5	4	6	8	4	6	3	1	3	6	3	7
DZIP3	2	1	3	1	2	4	1	3	3	1	2	2	1	1	2	2	3	1	1	3	1	1	6	2	1	6	5	4	1	2	2	3	2	5	1	5	4	2	4	3	7	1	7	3	5	2	1	0	0
E2F4	3	1	0	4	6	3	3	2	5	2	3	6	3	3	4	4	5	3	3	7	4	5	5	7	5	9	2	8	5	3	1	7	3	8	5	4	4	6	6	4	5	4	3	5	4	5	8	5	4
EFCAB12	0	1	0	2	1	3	1	1	5	1	0	4	0	0	3	2	3	1	1	0	2	2	2	2	3	4	5	2	2	2	4	2	4	4	2	3	3	4	2	5	5	2	1	2	1	1	4	2	2
EIF2S3	2	8	3	4	7	1	6	2	8	3	5	6	7	7	6	7	6	4	6	3	10	4	18	11	14	7	12	14	7	10	7	7	9	12	10	10	7	14	13	12	17	8	12	8	6	7	13	5	7
ELP2	5	5	3	3	2	1	2	5	2	1	5	4	2	3	5	6	4	2	3	7	4	4	6	5	6	3	4	11	4	4	4	5	8	11	2	6	5	10	9	12	12	11	4	4	6	5	9	7	7
EMC2	1	0	3	1	2	3	2	2	2	2	1	3	5	2	2	1	3	2	2	6	5	1	2	4	3	6	2	4	4	2	2	4	4	2	4	4	5	5	7	4	8	2	2	3	3	3	3	6	5
ETNK1	8	3	1	8	1	3	3	5	1	4	2	4	0	1	1	4	5	2	3	5	8	7	7	5	9	7	3	15	6	11	3	5	6	7	10	6	6	10	12	3	14	7	6	5	2	8	2	7	6
EVI5L	2	1	1	1	2	1	2	1	2	3	2	1	3	2	3	0	1	0	2	0	1	1	7	4	1	2	6	3	2	1	2	4	1	4	4	1	3	6	5	2	5	4	3	2	2	1	4	5	6
FAM160B1	0	0	1	0	0	1	0	0	1	1	0	0	1	0	1	0	0	0	2	0	2	4	1	2	2	0	1	0	0	1	0	0	0	2	1	1	0	3	1	1	3	2	0	1	0	0	3	1	1
FAM199X	2	0	1	0	0	0	1	2	1	0	0	0	1	1	1	2	2	1	1	0	1	2	1	1	0	2	2	1	1	2	0	2	2	2	1	5	2	1	1	1	5	2	4	5	1	2	0	3	3
FAM50A	2	3	1	2	4	3	2	1	5	3	2	3	3	1	2	4	2	4	2	1	3	2	4	2	4	1	1	3	5	6	2	5	5	5	4	3	2	5	4	3	10	8	1	1	2	3	6	3	6
FAM57A	0	0	1	0	0	0	1	2	0	0	0	2	1	2	0	0	1	1	1	0	0	0	1	0	1	1	2	1	1	0	0	3	2	2	3	1	1	1	0	5	3	0	1	0	0	1	1	1	3
FAM73B	6	3	3	8	3	4	7	5	3	3	2	5	4	5	2	8	10	7	3	7	3	6	7	9	4	5	8	10	6	5	3	6	10	5	9	9	9	5	11	6	19	13	7	4	6	5	7	11	7
FAM91A1	2	4	3	6	3	2	2	2	0	5	2	4	2	4	4	8	1	6	3	6	3	7	3	9	4	3	5	9	4	5	3	3	1	6	6	5	10	6	4	4	11	10	3	6	6	3	6	7	8
FBLN2	1	4	3	2	0	0	0	0	2	2	5	2	3	3	3	2	2	0	0	0	0	3	3	2	0	3	1	6	1	2	0	4	0	5	1	4	1	3	4	4	4	4	1	3	3	4	4	1	1
FGFBP1	2	2	1	2	1	1	3	3	1	2	2	1	2	1	1	1	1	2	2	1	2	1	3	1	2	2	1	1	3	2	1	2	3	5	3	2	4	3	3	2	6	3	2	2	1	4	3	3	5
FGFRL1	3	4	1	3	3	3	2	4	4	5	5	7	7	7	7	6	7	7	4	8	5	3	4	7	1	6	5	5	3	3	1	13	14	19	11	13	8	13	18	10	16	14	13	12	8	12	15	16	17
FIG4	3	2	1	2	3	1	2	1	4	2	3	3	3	4	3	3	4	3	1	3	3	4	3	2	7	3	5	7	5	4	3	4	4	3	4	6	4	4	3	2	16	5	3	3	4	3	3	3	6
FPGS	2	2	4	1	1	1	3	3	3	1	0	1	2	3	2	5	1	1	2	3	0	3	4	3	3	4	2	2	5	3	4	3	4	5	3	1	2	7	4	2	12	4	9	5	2	5	5	2	8
FRMD8	0	0	0	2	3	1	2	2	2	1	4	2	1	0	4	2	3	0	1	3	4	4	6	2	3	3	2	8	8	4	2	4	5	4	3	8	5	6	9	4	11	5	6	4	3	1	6	1	6
FXN	4	1	1	3	1	3	2	1	1	2	3	1	0	3	0	2	1	0	1	0	1	6	2	2	2	5	1	2	4	3	2	5	3	4	2	6	2	4	1	2	7	4	1	1	0	0	1	6	3
GCAT	0	1	0	1	0	2	0	0	2	2	0	0	0	0	1	0	1	1	2	1	0	2	2	2	1	2	3	0	1	1	2	1	3	1	0	2	0	4	3	2	5	2	0	1	1	0	2	0	1
GDI1	5	2	0	1	1	0	0	0	1	2	0	0	1	2	0	1	2	2	1	3	2	2	4	4	1	3	2	5	3	2	3	0	2	3	3	4	2	4	2	3	7	3	4	0	0	2	5	1	6
GEMIN2	0	0	1	1	1	0	0	0	3	0	0	0	0	0	1	1	2	0	1	0	1	2	2	1	1	0	0	5	0	1	0	2	1	0	1	1	3	1	2	2	3	0	1	1	0	1	1	1	3
GGA1	2	5	6	2	4	0	4	4	5	3	0	5	3	8	6	9	13	6	2	6	7	5	14	10	11	9	4	20	8	13	8	6	10	14	8	11	8	12	10	12	18	11	11	10	2	10	15	8	10
GID4	0	0	0	0	0	0	0	1	2	1	0	0	0	0	0	0	1	0	0	0	1	1	0	0	2	0	1	1	0	1	2	0	0	1	1	1	0	1	2	2	1	1	0	0	1	0	1	0	2
GINS1	0	0	1	1	1	0	2	0	2	2	1	0	1	0	2	3	1	0	1	0	0	0	3	3	2	1	1	1	0	4	1	2	2	4	4	1	0	2	3	0	6	0	3	0	2	1	1	2	0
GIPC3	2	0	0	0	0	0	0	0	0	1	0	1	1	1	0	0	0	1	0	0	1	1	1	0	0	0	2	1	0	0	1	0	0	1	1	0	1	1	1	0	1	0	0	1	0	1	0	4	1
GMDS	20	17	21	18	20	16	19	22	23	21	13	22	18	20	19	20	29	20	27	16	29	24	30	21	32	21	23	38	25	29	25	36	37	33	30	29	22	49	38	33	46	31	29	30	28	23	45	24	52
GNL3L	2	1	2	1	1	1	1	0	1	0	4	2	2	2	0	1	3	1	3	1	0	1	4	1	3	4	4	4	1	4	1	4	3	5	5	2	1	1	4	3	9	5	3	2	2	3	5	2	6
GPR89B	2	2	2	2	3	2	3	3	3	4	4	2	6	3	3	4	2	3	3	5	5	4	5	6	4	3	6	7	5	2	2	1	2	6	5	7	7	6	5	8	10	4	1	5	10	6	10	3	7
GSDMD	6	6	3	5	4	4	7	3	4	7	1	3	3	3	2	7	8	7	3	4	6	6	7	9	9	10	6	9	5	10	4	4	10	11	9	7	8	12	14	10	13	12	5	8	6	6	8	10	7
GTPBP3	1	1	1	1	0	0	2	0	0	1	2	0	0	1	0	0	1	1	1	1	2	1	2	1	0	1	2	3	1	1	1	0	1	0	0	1	0	3	3	4	3	0	0	0	0	2	1	0	0
GTPBP6	11	9	12	7	7	6	10	8	15	9	7	11	10	11	9	14	13	11	13	11	12	13	17	13	8	14	15	18	11	12	10	14	15	14	18	15	13	13	20	12	27	20	15	13	10	12	13	16	19
GUK1	2	1	3	1	5	4	6	3	7	9	4	3	7	2	11	6	5	1	5	3	6	2	10	8	7	3	9	3	7	4	6	4	6	6	7	6	4	8	16	8	21	9	8	5	5	5	11	7	8
GYG1	2	0	2	1	0	0	2	0	1	0	1	0	4	2	2	0	0	0	2	1	0	1	1	2	1	1	1	3	0	0	3	3	2	5	3	2	2	9	1	4	2	2	4	1	1	2	6	1	11
H2AFX	1	1	1	1	2	1	2	2	1	1	1	1	1	1	1	1	1	2	2	2	1	2	3	1	2	1	1	2	1	1	1	1	1	2	2	2	3	1	1	2	4	2	3	1	1	1	1	1	1
HCFC2	1	1	1	1	1	0	0	0	1	1	0	2	1	1	1	1	2	2	1	0	2	0	0	2	0	0	1	3	1	0	2	0	0	0	3	2	3	4	1	2	4	3	2	1	3	2	2	2	3
HDAC6	6	4	3	3	5	4	4	8	8	4	4	4	6	4	6	6	6	3	4	8	6	5	12	10	8	9	9	10	5	5	2	4	9	15	12	11	12	15	11	8	15	7	8	9	10	7	12	8	11
HERC6	4	3	4	3	6	2	8	10	5	11	3	8	3	5	6	2	5	5	6	5	6	5	10	10	6	6	10	11	5	9	6	3	9	8	11	10	8	7	13	10	15	11	8	8	9	8	12	9	11
HFE	0	0	0	1	0	0	0	0	0	0	1	0	0	0	2	1	0	0	0	0	0	1	0	0	0	1	0	2	1	1	0	1	2	0	2	2	1	6	1	0	4	1	0	0	1	2	0	0	2
HLA-DQA1	2	3	1	0	1	1	0	0	1	2	0	2	0	6	3	0	0	4	0	0	2	1	4	3	3	1	4	4	2	1	5	4	2	5	2	3	1	2	6	3	7	3	1	1	4	1	6	1	2
HLA-E	14	5	3	8	8	7	7	13	11	11	7	13	5	10	15	9	5	13	4	8	16	10	23	17	14	11	15	23	17	12	14	12	19	21	25	20	20	22	30	30	35	19	18	14	12	15	22	13	24
HMCES	2	1	1	0	0	0	2	1	1	1	0	1	0	2	2	2	1	1	1	2	0	1	3	2	0	1	0	1	1	3	3	1	2	3	1	1	1	1	5	1	4	2	2	3	4	2	2	2	3
HMGA1	8	6	1	6	5	4	7	6	8	4	3	7	4	4	10	5	5	3	6	12	9	6	12	4	6	6	8	8	7	7	7	5	9	14	14	7	10	10	10	9	18	11	9	8	9	3	9	3	10
HNRNPA1P52	0	0	0	0	0	0	0	0	0	0	0	1	1	1	1	1	1	1	1	1	1	0	1	0	0	0	0	0	0	1	0	1	1	1	1	1	1	1	1	1	1	1	1	1	1	1	1	1	1
HPX	6	1	4	2	2	5	2	4	2	0	3	3	2	3	2	6	6	3	0	6	2	3	6	9	2	3	4	8	4	9	3	2	9	7	7	7	4	7	7	4	7	4	5	6	7	4	4	7	4
IFI35	3	2	3	4	3	3	4	5	2	4	2	1	4	2	6	3	1	2	2	1	4	4	5	2	4	1	4	7	4	2	3	4	5	5	5	5	7	7	7	5	10	3	2	4	3	4	7	2	5
IFT122	5	4	1	3	4	1	1	2	5	0	2	6	6	4	4	7	7	3	2	4	3	3	11	6	4	9	6	10	4	13	1	3	5	7	5	4	8	10	10	8	21	10	10	4	6	3	10	5	7
IFT81	3	0	1	0	1	0	0	0	0	2	0	1	1	2	1	2	2	1	0	0	1	1	1	3	1	1	2	1	0	1	3	1	3	3	3	4	4	2	2	1	8	4	4	3	0	1	4	2	3
IGFBP2	0	0	0	0	1	0	1	0	0	0	0	0	0	0	0	0	2	0	1	0	0	0	0	0	0	0	0	1	1	0	1	0	2	2	1	0	1	2	3	1	1	0	1	1	2	1	2	1	1
IGHMBP2	5	2	2	0	5	1	0	1	3	1	0	4	4	8	2	1	7	2	2	5	4	0	8	6	5	2	8	6	6	2	6	5	4	6	3	5	3	8	6	5	6	4	4	5	5	4	7	2	10
IGKV2-30	3	4	3	2	3	3	4	3	4	3	4	4	4	3	3	3	1	2	2	1	7	6	3	3	1	5	3	4	4	4	6	3	4	5	5	3	4	6	4	3	5	5	4	3	2	7	5	4	5
IGKV2D-30	2	1	2	0	2	0	0	2	0	1	2	3	3	2	2	1	0	1	0	1	3	0	2	2	2	1	4	2	1	1	3	2	5	3	3	1	3	3	5	4	5	4	2	4	1	5	2	3	1
ILF3	5	5	4	3	4	2	1	5	4	4	4	5	3	5	8	5	5	4	2	1	1	8	8	8	7	5	7	7	10	7	7	5	11	10	9	6	7	11	9	12	18	8	12	6	4	7	10	6	9
INSIG2	1	0	2	0	0	0	2	0	0	0	0	2	0	1	0	3	2	1	0	1	3	0	0	2	0	0	2	3	2	3	2	2	1	5	0	4	3	8	3	0	5	1	2	3	0	1	2	2	1
INSL3	0	0	1	0	0	0	0	0	0	0	0	1	0	0	1	0	0	0	0	0	0	0	1	0	0	0	2	0	0	1	0	0	1	0	1	2	1	1	0	1	0	1	1	1	0	0	0	3	1
IPO13	1	2	1	0	1	1	2	3	1	0	0	2	0	1	2	0	2	2	0	4	2	0	3	2	2	3	3	3	4	1	2	1	4	3	3	1	1	5	3	2	8	5	2	1	1	2	8	2	7
IRAK4	0	2	2	5	1	2	1	2	5	3	2	4	3	0	1	6	3	3	1	3	1	2	6	5	3	3	4	8	6	3	2	3	1	3	3	4	3	4	9	6	5	6	5	1	3	2	8	4	4
IRF8	3	3	2	0	0	4	1	2	9	0	1	4	2	3	4	3	2	4	4	1	2	2	7	3	2	4	6	7	4	9	6	0	4	11	5	12	1	4	6	10	8	7	11	4	7	5	10	5	5
ITM2B	1	4	4	5	3	2	3	1	3	4	3	4	4	6	4	5	4	3	1	1	3	6	3	5	2	0	3	3	5	2	3	0	8	6	3	4	2	6	5	3	6	5	2	3	1	4	3	5	3
KCTD15	1	1	1	1	1	0	1	1	1	1	1	1	1	1	1	1	1	0	1	1	2	1	0	2	0	1	2	2	1	1	1	0	1	3	0	1	1	1	3	3	2	3	1	1	2	2	3	0	2
KDM4B	3	3	7	7	5	3	7	7	4	4	5	7	3	4	3	7	6	9	4	1	2	2	9	6	1	6	9	13	11	3	7	5	9	11	10	13	9	20	20	13	13	5	7	6	4	5	9	6	13
KIAA0947	1	2	2	3	3	2	7	6	3	3	0	3	2	6	1	2	1	4	3	3	2	3	6	6	4	3	5	5	4	3	2	3	4	11	9	8	2	8	6	2	7	3	6	5	3	5	10	2	10
KIAA1033	4	5	2	5	4	0	4	4	4	5	4	7	2	8	9	8	6	8	2	9	11	4	7	17	4	9	14	13	8	7	6	8	3	12	12	17	7	11	11	11	17	11	12	3	9	8	12	4	8
KIF22	3	6	1	2	5	1	3	2	5	2	2	2	1	3	5	8	4	7	1	2	4	2	6	4	9	6	5	12	10	6	5	7	8	8	10	9	8	7	12	6	19	8	6	4	3	7	8	6	6
KLHDC10	0	0	2	0	0	0	0	0	0	1	0	0	0	0	3	0	0	0	1	0	0	1	1	0	0	2	1	2	1	1	0	0	0	0	2	0	2	1	1	3	7	1	2	2	0	1	2	0	2
KLHDC8B	0	0	1	1	0	0	1	0	0	0	0	0	1	1	0	0	0	1	0	1	0	0	3	1	1	1	2	2	0	1	0	1	0	1	1	0	2	1	1	2	2	1	2	1	1	1	0	0	2
KLHL4	0	0	0	0	0	0	0	0	0	0	0	0	0	0	1	0	0	0	0	0	0	0	1	0	0	0	0	1	0	0	0	0	0	1	0	0	1	0	0	1	0	0	0	0	0	0	0	0	0
KMT2B	5	2	4	6	5	2	4	2	8	3	7	11	8	5	5	6	8	6	3	6	11	4	15	6	5	5	9	13	11	10	6	10	11	14	14	7	7	12	17	13	16	11	12	10	7	14	9	1	9
LCN12	3	1	0	1	1	0	1	2	0	0	1	2	1	2	1	3	3	1	1	3	1	2	3	2	2	5	3	3	3	5	1	1	4	3	3	3	1	6	4	4	11	2	3	3	0	3	2	2	4
LIAS	2	1	0	2	4	4	2	0	1	0	0	3	0	1	4	4	3	2	0	1	3	5	3	2	2	3	4	2	5	2	2	0	4	4	3	4	2	3	4	3	8	2	4	3	1	1	4	4	3
LINC00657	0	1	1	1	2	0	0	1	0	0	0	6	3	3	4	3	4	2	3	2	3	1	1	4	0	1	2	4	1	0	3	2	2	3	2	5	2	5	4	4	2	2	3	2	2	2	2	2	1
LINC00847	0	0	0	0	0	1	0	1	0	0	1	1	0	0	0	1	1	1	0	0	0	1	3	1	0	1	2	5	1	2	0	2	2	4	3	2	3	2	2	2	2	1	3	2	1	1	3	1	1
LMNA	5	2	0	4	5	3	4	5	5	5	4	3	6	4	6	6	7	3	3	5	2	8	4	6	3	3	4	8	5	4	3	6	8	4	8	7	5	10	14	4	11	5	5	5	2	3	2	10	11
LMNB1	2	3	1	1	2	0	4	1	1	0	2	5	1	3	3	1	1	1	1	1	0	0	3	1	0	1	5	4	2	0	1	3	1	5	3	2	4	3	6	4	7	5	5	1	1	1	7	1	8
LRCH1	1	0	0	0	4	0	1	2	4	0	0	5	0	3	2	1	1	0	2	1	3	2	2	1	0	2	0	4	0	1	1	2	2	4	2	1	0	7	7	3	6	3	3	1	3	3	5	1	2
LRP10	9	7	10	8	9	6	7	7	13	15	12	10	12	8	10	4	10	3	8	5	8	11	11	10	6	9	8	12	7	9	5	10	9	11	17	9	9	10	15	10	13	11	8	8	6	8	12	4	13
LRRC16B	1	1	2	1	1	1	0	1	2	0	0	1	3	3	1	2	4	2	0	3	2	3	3	5	4	1	3	5	3	2	3	0	2	3	2	6	2	0	6	4	15	5	3	2	1	3	2	4	3
LRRC27	3	0	2	1	2	0	2	0	0	1	0	2	3	1	4	5	1	5	1	4	4	4	5	6	4	4	1	10	3	2	3	3	2	7	7	7	1	10	2	1	7	5	3	0	4	1	3	3	5
LUC7L3	7	3	1	2	4	5	4	3	2	2	3	9	1	6	5	4	6	2	1	4	3	4	7	9	8	8	9	13	7	9	11	3	9	7	14	12	7	14	11	11	13	9	4	4	3	7	12	9	7
MAEA	10	2	9	4	4	6	2	3	3	7	5	6	5	8	4	18	12	4	4	4	9	10	12	19	10	10	17	23	9	14	14	8	16	26	25	19	13	23	34	22	35	20	21	15	14	15	22	14	15
MAN1A2	2	1	1	1	2	0	0	2	0	2	0	3	1	2	1	3	0	3	1	1	1	0	1	0	1	0	1	1	0	3	1	6	1	3	2	1	1	4	4	2	2	5	3	6	3	4	1	1	1
MAN2B2	4	4	7	3	3	5	3	4	7	2	3	5	3	6	8	6	6	5	4	7	8	3	9	6	4	7	5	13	4	6	2	3	9	8	10	10	7	8	12	6	18	8	7	9	5	4	6	9	9
MAP2K3	3	4	4	4	4	3	3	4	3	4	2	7	3	3	8	5	10	5	4	5	6	6	10	7	4	7	6	3	6	10	3	10	10	14	8	3	9	11	14	12	15	8	9	3	5	2	9	5	13
MAP7D1	3	1	3	0	0	1	1	2	1	7	4	3	2	2	3	4	4	1	2	3	4	2	4	5	4	3	4	4	4	4	6	2	4	9	7	4	3	10	8	4	5	5	6	2	3	3	4	3	1
MARCH6	4	4	9	3	4	0	4	3	5	4	4	5	2	8	7	5	7	3	2	4	10	3	8	10	4	6	6	22	9	7	8	6	7	14	10	7	6	7	18	7	21	7	8	11	6	11	13	11	9
MDK	3	3	3	5	4	3	4	0	2	5	3	2	2	5	1	3	5	1	2	3	6	3	4	2	6	6	5	5	1	4	7	4	9	4	4	4	5	5	5	4	9	4	6	3	5	5	4	3	5
MED18	1	0	0	1	0	0	0	1	0	1	1	1	1	1	0	1	0	1	1	1	0	0	2	0	0	0	0	0	0	0	0	3	1	2	1	2	2	1	1	1	4	1	1	2	0	2	2	3	1
MED21	1	1	3	1	5	3	3	1	2	1	1	1	1	1	2	1	2	1	1	1	3	1	3	5	4	1	2	8	3	3	4	4	2	4	3	3	3	6	5	4	4	6	3	2	3	1	3	3	5
MELK	3	5	2	5	2	2	3	3	11	6	4	3	3	1	6	4	8	6	0	2	3	5	9	5	4	5	8	8	6	6	5	6	5	7	7	5	8	10	7	10	19	9	7	6	7	4	6	4	6
MET	1	3	1	0	3	1	3	0	1	0	0	6	0	1	1	3	2	5	3	2	5	2	4	3	2	2	1	5	0	2	0	8	1	11	5	3	2	4	5	3	8	5	6	2	3	2	5	0	7
METTL22	0	0	0	1	1	0	1	1	0	2	4	0	1	3	2	3	1	0	1	1	1	1	3	4	4	1	2	3	1	3	2	2	1	7	3	2	2	4	4	3	3	1	2	2	1	3	2	0	3
MICALL1	2	0	2	1	0	0	2	1	2	0	3	1	2	3	3	2	4	0	2	0	3	1	3	1	2	3	2	6	1	3	2	2	5	2	8	4	1	9	4	5	5	1	0	7	1	6	4	2	4
MLPH	5	4	3	6	3	4	5	9	4	3	4	9	2	5	4	12	15	3	5	10	8	10	4	7	7	7	9	16	16	8	6	10	14	6	14	10	7	14	22	17	23	12	18	7	0	8	12	13	16
MOCOS	3	3	1	2	3	2	1	4	6	3	4	3	2	3	1	1	4	3	5	4	2	4	3	2	2	5	3	9	4	3	6	5	5	5	8	6	5	4	5	8	18	3	6	3	4	6	5	2	5
MR1	0	0	0	0	1	0	1	0	0	0	0	2	0	0	0	2	0	1	1	0	1	2	4	1	0	1	2	2	0	1	0	1	2	1	1	1	2	1	4	2	3	0	3	1	1	3	3	1	1
MSMO1	0	0	1	0	0	1	0	2	0	0	1	0	1	0	0	1	0	0	0	0	0	0	1	0	0	1	2	1	1	0	1	0	0	0	1	0	1	1	1	1	3	0	1	1	0	0	1	0	0
MTG2	2	3	2	1	2	2	0	1	3	2	1	2	3	4	3	5	1	0	2	3	3	1	6	3	4	2	3	7	3	0	1	2	2	3	6	4	1	6	6	5	5	4	3	1	3	4	3	3	9
MTMR1	2	3	0	2	0	2	4	1	0	1	2	4	4	3	3	0	1	1	1	4	4	3	6	2	3	5	7	5	3	5	1	2	3	6	4	4	3	7	2	3	8	7	6	2	2	1	2	3	5
MYH3	21	8	11	17	17	7	13	18	11	8	7	31	16	21	13	22	20	13	9	25	16	14	29	28	25	21	29	34	23	24	22	12	26	31	17	28	19	32	32	28	36	31	22	17	22	22	28	24	28
NAPG	0	1	0	1	0	4	0	0	1	4	4	3	0	1	2	0	2	6	3	2	4	3	4	4	2	1	3	8	4	3	2	5	4	5	5	4	1	4	3	5	10	3	3	2	3	4	7	3	5
NASP	2	1	1	2	0	2	1	2	3	3	1	4	1	3	2	0	4	5	2	3	2	3	6	2	7	5	4	4	8	5	6	4	4	4	3	6	5	7	5	5	7	4	1	6	1	1	6	5	4
NAT10	1	0	0	1	2	0	2	1	4	0	0	2	1	1	1	2	0	2	1	0	3	1	2	3	3	0	3	3	1	2	1	2	4	2	3	3	3	2	7	2	5	3	4	2	1	2	5	0	2
NBPF9	1	1	0	1	2	0	1	1	1	0	1	2	1	1	0	2	1	1	0	0	2	3	2	3	0	2	5	6	2	2	2	1	2	2	2	3	2	3	3	3	6	3	4	1	4	2	3	3	3
NCAPH2	2	3	2	6	2	6	4	1	5	9	4	7	2	4	2	1	4	8	4	4	6	2	8	6	5	5	5	11	5	9	5	4	10	6	8	8	5	7	7	8	15	10	9	2	2	3	10	2	7
NCLN	2	1	3	4	2	1	5	0	2	5	3	4	3	5	4	6	7	5	2	4	2	3	5	6	6	3	5	11	3	6	1	7	5	11	4	3	4	7	9	4	8	3	5	4	1	3	5	6	4
NDOR1	3	1	3	2	3	1	1	2	4	4	0	1	3	4	5	5	6	1	3	6	2	1	8	6	3	4	3	6	4	3	4	4	3	5	6	3	6	6	8	7	9	4	6	3	2	4	10	5	5
NDUFV1	1	3	0	4	1	1	4	1	2	3	4	0	2	1	0	5	0	3	0	0	4	0	3	4	5	2	4	3	1	1	2	2	4	5	3	0	2	5	5	4	9	3	3	1	0	5	2	1	2
NEDD1	4	1	2	0	2	0	2	3	3	2	0	5	2	4	2	2	1	5	1	1	2	2	5	8	1	3	7	8	3	4	4	1	1	6	7	0	2	3	6	3	10	5	2	3	2	4	6	4	6
NISCH	12	5	6	6	6	6	2	9	2	4	5	10	6	6	11	8	7	8	7	7	7	8	13	14	6	6	7	13	8	9	6	6	7	18	14	14	12	19	23	14	20	17	8	9	13	10	11	12	8
NIT2	3	1	2	4	5	2	3	5	2	3	1	6	2	2	1	2	2	1	3	1	3	2	2	3	4	1	5	4	4	2	7	3	3	7	4	1	3	4	7	4	8	5	3	5	2	2	8	5	2
NKD2	0	1	0	0	0	0	0	0	0	0	0	3	0	0	0	0	1	0	0	0	1	2	2	0	0	0	1	4	0	1	0	0	0	2	0	1	1	0	1	0	6	0	1	1	0	0	2	2	3
NKX2-3	2	5	1	3	1	1	1	1	1	5	2	3	5	1	3	1	0	1	0	1	3	5	3	3	4	2	2	7	4	3	3	2	4	5	4	4	3	3	4	2	7	4	4	2	2	2	2	5	3
NOC4L	6	0	1	3	3	2	2	3	4	3	1	5	0	4	3	1	2	1	0	5	3	1	9	3	4	2	4	4	5	3	4	2	1	3	6	6	0	7	5	2	8	8	3	5	2	0	4	4	5
NOLC1	1	2	2	2	1	2	0	2	0	0	2	0	2	2	2	2	3	3	2	2	3	3	4	3	4	3	2	4	6	3	2	4	2	6	7	4	1	6	5	3	10	3	4	3	1	3	3	3	4
NUDT1	0	1	1	0	0	0	0	2	3	1	0	2	0	0	0	0	0	1	0	0	1	1	1	0	0	1	1	1	0	0	0	2	1	2	1	2	2	1	1	2	4	1	2	1	1	3	3	3	3
NUP205	3	2	2	0	3	0	3	0	1	1	0	2	1	2	1	1	1	4	1	3	3	1	3	6	2	4	7	8	2	1	1	3	5	5	13	8	3	2	10	2	9	3	5	1	4	1	4	6	7
NUP85	4	0	3	3	2	1	3	5	3	5	1	4	2	3	2	4	4	3	2	4	5	6	7	7	6	6	6	9	2	6	1	4	8	10	4	10	7	6	8	8	11	6	8	5	4	3	6	5	11
NUP93	5	1	0	2	3	4	1	1	5	2	1	2	4	1	3	2	5	1	0	4	1	1	8	3	3	3	5	6	4	2	3	3	1	8	7	5	6	3	3	2	15	5	2	5	4	3	6	2	2
OFD1	7	4	3	3	4	2	5	7	6	5	3	6	5	3	2	5	9	5	1	8	12	4	13	14	6	7	9	12	12	7	7	8	13	12	8	16	7	12	13	12	16	11	4	10	4	8	9	9	12
ORC3	4	3	3	1	7	3	5	2	5	3	3	5	5	2	3	6	5	2	1	2	8	3	9	6	4	6	7	9	7	5	4	4	6	3	8	4	6	4	9	5	14	10	8	6	6	7	4	4	7
OSBPL6	0	0	0	0	0	0	0	0	1	0	0	0	0	0	0	0	0	0	1	0	0	0	2	2	0	1	1	0	0	0	0	0	0	2	1	1	2	1	1	1	0	1	1	0	0	1	4	1	1
OSGIN2	0	0	1	0	0	0	0	0	0	0	1	0	0	0	0	0	0	0	1	0	0	1	1	0	0	2	0	1	0	0	2	3	1	1	1	3	1	1	3	1	3	0	1	0	1	2	4	1	0
OTUD3	5	2	2	1	3	0	1	2	3	1	1	1	2	3	0	4	1	3	0	1	6	4	7	2	1	2	3	6	2	2	1	4	2	4	7	3	2	4	2	3	5	3	1	4	6	3	6	3	3
PAPD7	4	2	5	2	2	5	2	4	3	2	1	4	1	3	3	1	1	3	1	2	2	1	6	6	2	2	2	5	2	6	4	5	2	7	7	3	4	6	8	7	12	8	3	7	5	2	6	0	4
PARP3	2	3	1	1	1	1	4	2	0	3	3	2	3	2	1	3	3	2	3	8	3	3	3	1	4	6	4	7	5	5	6	6	6	3	7	7	2	4	3	8	12	6	3	1	2	5	6	6	4
PARP8	3	1	3	6	7	3	3	3	1	1	0	2	1	3	3	1	5	2	1	4	7	6	6	3	8	4	10	12	3	7	4	1	4	10	9	9	9	11	10	5	18	8	7	4	5	7	8	6	8
PARVA	5	1	5	4	6	2	2	7	2	3	2	4	4	2	2	4	2	2	3	4	3	5	5	7	3	8	4	14	3	6	6	5	6	6	6	7	6	4	7	4	6	4	5	2	2	4	6	4	5
PBX3	0	2	1	1	1	1	2	2	4	1	2	2	2	4	2	1	2	2	0	0	5	0	7	5	5	1	7	7	5	4	1	1	5	9	1	7	4	4	4	1	8	4	4	2	3	1	6	4	2
PCYOX1	1	0	0	0	1	1	1	1	1	2	2	5	1	1	2	1	2	1	3	2	0	2	2	1	1	1	1	5	0	4	0	1	2	4	4	4	1	2	5	3	2	2	3	2	1	4	1	4	4
PCYOX1L	0	0	0	0	0	0	0	0	0	0	0	0	0	0	0	0	0	0	0	0	0	1	1	0	1	2	1	1	0	2	0	1	2	1	2	1	0	0	0	0	1	1	0	0	0	0	0	1	0
PGD	2	2	1	2	2	1	2	1	2	6	4	2	3	1	3	0	2	2	0	2	4	3	2	3	3	2	1	4	3	3	1	4	3	2	6	4	2	6	5	3	6	4	7	2	4	2	10	3	3
PGK1	1	1	2	2	1	2	4	0	3	6	2	2	3	3	3	1	3	1	1	1	1	5	2	2	5	4	7	5	2	6	3	2	5	6	4	3	5	12	9	10	8	5	4	6	2	1	8	2	11
PHAX	2	1	1	0	2	2	0	0	1	1	0	1	1	0	2	0	1	1	1	0	1	1	0	2	0	1	2	5	0	2	0	1	1	3	1	2	0	1	0	0	3	2	1	1	1	1	2	1	1
PHF2	12	5	8	5	6	7	3	8	12	3	8	5	9	4	7	10	15	5	4	10	2	6	8	15	9	11	20	21	15	5	7	10	10	15	17	14	8	20	24	11	30	7	5	7	7	10	14	23	4
PIAS4	9	3	2	1	1	1	1	3	7	6	1	9	1	3	3	4	5	1	3	4	3	7	16	3	1	7	11	14	5	2	1	5	15	15	12	6	1	18	13	8	26	18	17	9	9	6	11	9	8
PIGG	4	4	2	5	4	2	4	9	5	2	5	6	3	3	5	9	9	9	5	5	5	6	8	7	4	7	10	13	5	9	5	5	5	16	13	6	8	9	9	10	21	10	13	4	4	10	11	7	8
PIK3C3	1	2	0	2	2	2	5	1	4	1	3	5	3	7	0	4	2	4	1	2	2	4	5	7	4	6	9	3	6	6	3	3	4	2	5	9	4	7	4	5	8	3	2	4	1	6	7	1	8
PIN1	1	1	0	0	1	2	1	0	1	1	1	0	0	1	0	0	1	0	0	1	0	0	1	0	2	1	0	0	2	0	0	2	0	4	2	1	1	4	4	0	3	3	1	0	1	1	2	1	2
PKD2	2	0	1	1	0	0	1	1	1	2	0	2	0	0	2	1	1	0	0	1	2	4	3	2	0	4	3	10	1	2	2	1	3	7	2	3	0	7	5	5	8	3	1	1	3	2	7	5	5
PKP3	21	5	11	21	5	3	10	14	6	3	5	2	2	4	9	23	19	0	1	14	17	28	30	21	6	28	9	27	28	9	10	24	25	20	22	12	34	41	39	17	42	21	20	14	10	21	11	14	24
PLD2	3	2	1	1	0	1	3	4	1	0	1	2	1	2	2	2	2	2	3	2	5	3	3	5	2	5	5	9	5	4	2	1	5	6	3	4	4	8	6	6	9	2	3	9	4	2	5	2	12
PLEKHB1	0	0	0	0	0	0	0	1	0	0	0	0	0	1	0	0	1	0	1	0	0	1	0	0	2	1	0	3	0	1	2	3	2	1	0	2	1	1	1	2	1	1	1	2	1	2	0	0	1
PMPCA	2	1	1	1	2	1	1	0	2	1	0	0	1	0	2	0	1	2	1	2	0	0	3	2	5	1	6	5	1	1	0	0	1	3	3	4	1	3	2	4	2	3	2	1	2	2	2	1	4
PMS1	2	1	1	3	4	2	0	2	2	0	1	5	2	3	3	2	2	2	2	0	5	4	4	5	5	5	8	5	3	3	2	3	4	5	8	4	7	11	12	5	11	5	2	3	4	1	12	6	6
PMS2CL	4	1	1	2	5	3	2	1	2	1	3	2	1	6	4	1	3	3	1	2	5	3	6	2	2	5	3	3	3	4	3	1	4	5	3	7	3	7	4	3	6	3	5	1	5	3	7	4	4
PNRC1	4	2	1	2	2	3	4	3	3	2	3	4	4	0	2	1	2	4	2	0	1	4	3	2	2	2	6	2	0	0	6	6	5	4	6	5	3	5	7	5	9	3	2	2	5	4	4	2	2
POGLUT1	1	0	1	5	3	1	1	1	3	1	2	2	2	6	3	4	1	4	2	2	4	3	6	2	4	2	4	13	3	2	2	7	2	9	8	8	5	4	7	4	8	4	3	1	3	3	4	8	3
POLA2	3	2	2	1	0	2	1	1	4	2	1	1	1	0	2	0	1	0	0	2	1	2	2	2	3	3	3	3	3	2	1	2	4	1	5	1	1	5	2	8	11	9	2	1	3	2	5	2	6
POLI	3	1	2	0	2	0	0	1	2	2	0	6	1	1	3	3	2	2	0	2	2	2	4	3	6	1	1	4	4	2	1	0	2	3	5	3	3	5	4	2	7	3	1	2	4	4	8	5	1
POLR2A	20	16	13	15	12	15	14	19	18	24	17	19	24	26	24	19	16	13	14	12	23	23	25	22	16	16	23	24	24	20	17	18	21	28	23	22	24	26	33	29	29	27	24	16	21	21	24	20	25
POMP	4	2	2	1	3	4	1	2	1	2	2	3	1	3	1	3	2	1	0	2	1	3	1	0	5	0	1	5	3	0	3	2	2	7	6	3	6	2	7	7	13	2	4	6	2	4	5	2	4
PPFIA3	0	1	0	0	0	0	0	0	0	0	0	1	0	1	0	1	0	1	0	0	0	2	1	1	1	1	2	1	0	1	0	1	1	1	3	1	1	0	3	2	5	0	0	2	3	0	2	2	2
PPIF	0	1	1	1	1	0	0	0	1	0	1	1	1	0	0	2	0	1	1	0	0	1	1	0	1	1	2	2	1	2	1	0	0	2	0	0	1	4	3	2	5	1	1	1	0	2	2	1	2
PPP2R2D	19	5	13	14	13	7	7	11	20	13	17	12	9	14	14	25	31	12	7	24	15	10	29	16	10	22	20	42	23	15	9	19	29	44	29	30	12	33	41	33	46	27	26	9	14	7	22	20	38
PPRC1	1	0	4	3	2	3	4	1	3	1	2	5	5	3	4	1	1	1	2	1	0	1	5	1	3	2	2	3	4	4	0	3	4	6	7	1	6	5	4	5	8	2	0	2	4	6	5	4	5
PPWD1	1	0	2	0	0	0	1	0	2	0	1	3	3	0	1	0	2	1	2	0	3	1	4	4	5	2	3	7	2	5	3	1	5	1	2	4	1	4	0	2	5	2	3	3	1	1	5	2	2
PRDM2	3	0	1	4	1	2	3	0	0	5	0	4	2	3	2	1	5	5	0	1	4	3	2	4	2	6	5	7	1	4	2	1	5	5	3	5	4	5	4	4	12	7	6	4	2	3	2	2	1
PRKCQ-AS1	0	0	0	0	0	1	0	0	0	0	0	2	0	3	0	0	1	1	1	0	2	0	3	4	1	0	3	1	1	0	0	0	0	1	3	5	0	0	2	5	8	6	1	0	3	0	7	3	2
PRPF3	6	2	1	2	5	3	4	4	3	5	2	2	3	6	7	6	8	4	1	6	6	3	5	7	7	5	7	12	9	10	10	7	8	11	7	7	3	9	12	8	9	9	5	6	7	4	11	10	8
PRR14	1	0	1	1	3	1	1	1	1	2	1	2	2	2	4	1	1	1	0	3	3	1	1	1	2	2	2	3	3	3	4	1	1	4	4	5	2	3	5	1	5	3	3	0	2	2	3	1	3
PSEN2	3	3	1	0	2	0	1	0	0	3	1	1	2	0	1	2	1	4	0	2	3	3	4	2	1	1	1	3	2	2	2	1	2	3	3	4	2	4	6	2	10	3	4	1	3	5	2	2	4
PSMC1	0	1	2	0	1	1	1	1	2	1	1	1	2	0	0	0	3	1	1	1	1	2	3	3	3	0	2	5	2	3	3	1	2	4	2	2	1	2	3	7	2	5	1	1	1	1	3	1	3
PSMC6	2	1	2	2	3	1	3	3	2	1	3	1	0	2	3	6	1	2	1	3	2	3	3	5	4	4	4	5	3	2	1	0	4	7	5	4	2	4	4	5	6	2	5	4	2	4	7	3	4
PTK2B	6	5	8	7	4	4	4	10	4	8	6	9	9	12	10	11	7	5	6	8	9	2	15	9	2	12	13	19	8	6	4	9	10	11	11	19	6	21	19	18	23	11	8	7	6	14	24	7	10
PTPN12	5	1	2	6	3	2	3	4	7	4	2	8	6	6	5	3	5	2	5	7	8	3	7	8	4	6	3	12	8	3	8	6	7	12	9	5	7	14	15	14	12	5	10	8	4	7	16	4	12
PTPN6	3	3	1	3	6	3	3	6	4	1	2	4	4	5	7	5	2	3	3	3	4	2	11	8	7	7	4	8	5	5	4	5	9	11	4	9	7	11	16	5	12	6	7	7	6	7	8	9	12
PTRF	2	3	3	1	1	1	3	1	1	1	2	2	4	2	4	2	1	1	2	1	4	2	4	2	2	2	5	3	2	3	1	4	2	4	3	3	2	6	6	5	3	2	3	4	2	3	5	2	3
PXK	2	1	5	3	0	4	5	5	4	2	0	7	2	6	4	3	1	9	6	3	3	3	8	8	0	1	6	6	1	3	1	3	7	9	8	10	8	5	10	10	9	6	8	6	3	3	5	4	4
QTRT1	1	0	3	1	0	0	0	3	1	0	0	0	0	0	1	1	3	0	1	1	2	0	1	2	1	1	2	7	6	2	0	1	7	2	1	0	2	2	7	2	10	3	4	0	3	0	5	3	4
R3HCC1	0	2	0	1	0	1	1	3	0	3	1	2	1	0	1	1	0	2	0	1	1	1	2	3	2	2	2	2	0	1	1	4	2	4	3	2	1	5	3	2	6	3	2	0	3	4	3	1	2
RAB26	2	0	2	2	0	0	2	0	0	0	2	1	1	0	0	1	1	2	1	1	1	0	0	1	0	2	0	1	2	3	2	0	2	0	1	2	2	1	1	3	4	3	0	1	2	2	1	1	0
RAB8B	2	1	0	0	1	1	1	0	0	0	1	2	2	3	3	0	0	1	0	2	3	1	2	2	0	2	2	8	1	1	0	1	0	3	4	3	4	4	4	3	5	4	4	4	4	1	6	3	4
RAD23A	3	0	2	1	1	1	1	1	1	2	4	3	0	2	1	2	3	3	1	1	1	1	2	3	2	2	3	1	2	1	4	5	2	8	0	0	2	2	4	3	13	4	2	1	0	2	3	1	5
RANBP2	4	7	11	6	3	5	3	6	5	5	6	12	3	9	8	5	5	5	6	5	6	5	12	10	4	8	7	12	6	6	6	7	6	8	14	8	5	10	14	14	19	6	7	4	4	6	6	9	7
RAP2A	0	0	0	0	0	0	0	0	0	0	1	0	0	0	0	0	0	0	0	0	0	1	0	0	0	0	1	0	0	1	1	1	1	1	0	1	0	1	1	1	2	1	0	1	0	1	1	0	0
RAP2B	0	0	0	0	2	0	0	0	1	1	0	0	1	0	0	0	0	1	1	0	0	1	1	2	0	1	1	0	2	3	0	0	1	1	2	3	4	3	4	2	4	2	1	1	0	1	1	1	2
RASD2	1	0	0	2	1	1	2	1	5	1	1	0	1	4	2	3	1	2	2	1	0	3	5	2	0	3	3	4	2	4	3	3	6	1	1	2	4	6	2	0	7	4	2	2	2	3	0	3	2
RBBP6	0	1	0	0	0	0	0	0	0	0	0	1	0	0	1	0	0	0	2	1	1	0	0	0	2	0	1	0	2	0	0	0	0	2	1	1	0	2	0	0	2	1	1	1	1	0	2	0	2
RBCK1	8	2	2	3	2	4	6	7	9	9	5	9	5	9	7	8	6	3	5	4	4	10	18	7	10	9	8	10	10	6	3	10	9	10	12	12	11	11	15	15	22	9	10	9	7	9	14	6	13
RBM17	1	0	0	2	2	0	0	1	3	2	2	1	1	0	1	1	1	3	1	1	1	2	2	3	1	1	4	0	4	4	3	1	1	3	3	0	4	7	4	0	9	3	3	2	4	1	4	1	3
RBPJ	1	2	1	3	5	1	0	3	1	2	3	1	6	3	6	3	2	3	2	1	2	5	5	3	1	5	2	9	1	5	0	6	2	6	4	2	1	9	11	12	12	3	8	5	2	7	9	6	9
RCOR3	5	2	2	1	3	1	2	3	4	3	1	8	3	3	6	5	3	7	4	4	5	3	4	3	6	5	4	6	3	4	6	5	2	3	10	9	3	7	6	9	14	6	5	5	2	5	8	4	6
RECK	0	1	2	1	1	1	1	1	1	1	1	1	2	1	2	1	1	3	2	0	2	1	4	5	1	2	1	2	2	2	0	0	1	2	4	10	2	3	3	0	2	1	4	1	3	2	6	2	3
RELB	5	4	2	6	0	3	2	3	3	4	1	2	4	3	5	3	6	3	1	4	3	5	7	5	2	2	5	6	2	6	1	2	3	7	5	6	4	7	6	3	10	5	5	2	3	4	5	3	6
RHBDD2	1	4	3	2	0	2	3	3	4	4	2	2	4	2	5	4	6	1	0	1	2	2	4	6	4	8	7	8	5	4	5	4	4	7	7	4	5	5	5	11	11	4	7	0	5	3	7	3	7
RIBC2	0	1	1	0	0	0	1	1	0	0	0	1	0	0	0	2	0	1	0	0	0	2	2	1	1	2	3	1	1	1	0	1	1	0	1	0	2	0	1	0	5	1	1	0	2	0	3	0	2
RIN3	5	1	5	3	1	3	2	2	1	5	2	6	3	3	4	2	3	3	2	2	7	5	3	3	2	2	6	12	2	3	2	3	9	9	8	9	6	12	10	8	7	5	2	3	6	5	10	3	6
RP11-1055B8.4	1	0	0	1	0	0	0	1	0	0	0	1	0	1	1	1	1	0	0	1	0	2	1	1	1	1	1	1	1	1	1	1	1	1	1	1	1	0	0	1	1	1	1	0	1	1	1	1	1
RP11-109L13.1	1	1	0	0	0	0	1	1	2	0	1	2	1	2	1	0	2	2	2	0	0	0	0	0	0	2	1	1	1	0	0	1	3	1	3	0	1	3	2	2	2	2	1	1	0	1	2	2	2
RP11-556K13.1	0	0	0	0	0	0	0	0	0	0	0	0	0	0	0	0	0	0	0	0	1	1	0	0	0	0	0	1	0	1	0	0	1	1	0	0	0	0	0	0	0	0	1	0	1	0	0	0	0
RP11-774O3.3	1	0	0	0	0	0	0	0	0	0	0	1	0	1	0	0	0	0	0	0	0	1	0	0	0	0	0	0	0	1	0	0	3	2	0	0	1	0	1	2	2	0	0	0	0	0	0	0	0
RP11-958N24.2	2	0	3	5	0	1	1	3	1	2	3	0	4	0	2	3	4	4	0	1	3	3	8	8	2	5	7	11	4	2	3	3	2	4	7	9	6	5	7	9	8	3	3	2	2	2	6	7	2
RPS2P55	0	0	0	0	0	0	0	0	0	0	0	0	0	0	0	0	0	0	0	0	0	0	0	0	0	0	0	1	0	0	0	0	0	0	0	0	0	0	1	0	0	0	0	0	0	0	0	0	0
RRAGB	6	1	2	3	6	4	4	2	1	2	2	4	3	9	5	9	8	5	4	4	5	4	4	6	5	4	5	7	6	6	3	6	6	9	8	11	5	10	8	5	11	9	5	5	5	6	3	7	5
RRP1	2	0	2	0	1	3	0	1	3	0	1	2	1	3	2	1	5	2	2	2	1	3	2	2	1	4	6	4	0	3	4	6	4	5	5	2	3	8	7	6	9	4	4	3	2	6	10	1	7
RRP1B	0	0	0	1	1	1	0	0	0	0	0	0	0	0	0	0	0	0	1	1	2	1	1	1	1	0	0	1	1	2	0	1	1	0	3	1	0	3	4	0	1	1	1	2	1	1	1	1	2
RSAD1	1	0	1	2	0	2	0	1	1	0	1	0	1	1	0	1	2	0	0	2	1	2	2	2	1	5	4	2	0	1	3	2	4	6	1	4	2	1	2	2	5	2	1	1	0	0	2	3	3
SART1	0	1	1	1	1	1	2	3	1	1	1	2	0	1	2	2	2	1	0	3	2	3	3	1	1	1	3	5	2	1	3	5	4	5	3	2	1	5	3	3	4	2	2	0	0	2	2	0	1
SCML1	1	1	2	1	1	0	1	0	1	0	2	1	0	0	0	1	1	3	0	3	0	0	1	2	4	2	2	2	1	2	3	0	1	1	0	0	0	3	3	0	3	0	4	2	0	3	1	1	3
SDCBP	3	3	3	2	2	2	2	2	2	0	0	2	4	0	2	1	0	3	0	0	2	1	2	5	1	4	4	6	1	5	1	5	1	5	8	1	1	4	9	3	4	1	3	0	2	2	1	2	8
SEC24C	3	3	4	1	3	4	3	10	5	4	3	5	1	4	4	6	5	8	1	4	5	11	6	8	2	6	9	12	6	10	4	6	5	13	11	5	5	3	15	6	15	10	4	7	8	5	13	4	8
SEC61B	0	0	0	0	0	0	0	0	1	2	2	2	0	0	3	1	0	0	0	2	0	1	0	3	2	1	2	2	1	2	0	1	0	2	1	2	0	2	2	0	3	2	3	1	0	0	0	1	2
SERPINH1	0	1	1	2	1	2	1	0	2	4	1	2	0	0	2	0	0	1	0	1	2	1	3	2	1	3	3	4	0	2	0	1	2	3	1	2	3	5	2	4	3	3	3	1	2	1	5	1	3
SET	4	2	3	1	1	4	4	4	3	4	2	7	3	1	5	0	4	4	3	1	4	1	2	2	3	2	9	3	4	4	4	4	4	7	4	4	6	4	5	6	12	6	4	2	3	3	6	5	7
SFN	0	0	0	0	0	0	1	0	0	1	1	0	0	0	0	0	0	0	0	0	0	0	0	0	0	0	0	0	0	0	0	0	1	0	0	0	0	1	1	0	1	1	0	1	0	0	1	0	1
SFXN2	2	3	0	2	0	2	1	3	2	1	1	1	1	0	2	3	0	1	1	0	0	1	3	3	2	3	3	4	1	3	3	1	1	2	8	2	1	2	1	6	14	3	0	0	0	2	3	2	1
SIGIRR	30	24	30	28	29	18	24	33	25	26	21	33	25	21	26	32	44	27	20	38	31	33	46	35	26	36	42	55	37	46	32	33	50	36	54	39	38	36	62	47	69	63	51	29	28	29	38	43	39
SLC29A1	2	3	3	1	2	0	6	1	2	2	1	3	2	4	2	1	2	2	0	3	4	2	3	1	2	2	3	7	2	4	2	2	3	6	2	4	5	5	6	6	5	5	5	1	2	5	6	3	6
SLC50A1	3	4	3	1	4	2	5	5	8	8	4	5	4	6	3	4	6	6	5	4	5	4	9	7	5	7	8	11	8	4	5	7	10	7	9	7	8	7	15	12	11	9	4	7	4	6	10	8	6
SLC9A3R2	7	1	3	4	0	0	2	3	2	3	2	5	8	7	7	5	6	2	4	2	6	3	5	7	4	6	4	11	4	5	5	5	7	9	5	7	11	13	13	11	9	8	6	4	6	6	11	6	11
SMAD6	0	2	1	1	2	2	1	1	5	3	2	2	3	3	4	0	3	1	3	2	4	3	4	1	0	3	4	2	4	1	2	6	3	3	5	1	6	5	6	7	10	4	2	1	4	5	3	2	4
SMARCAD1	3	1	0	5	1	2	2	2	1	3	1	3	1	1	1	2	0	2	0	2	2	1	2	5	4	7	4	7	1	2	2	0	2	5	6	6	6	4	8	4	8	2	4	6	3	3	3	2	6
SMARCD1	2	2	1	0	2	2	2	2	0	0	0	2	2	1	2	7	3	0	0	3	5	1	4	7	5	4	4	6	5	4	5	4	3	2	4	3	5	6	6	6	9	3	3	4	5	5	2	2	6
SMYD2	2	2	0	5	1	4	0	2	2	0	1	8	1	1	0	4	5	4	3	4	4	2	7	2	1	4	4	6	3	3	1	3	1	7	6	6	2	3	4	3	7	4	6	3	4	3	6	3	5
SMYD5	0	0	2	0	1	0	0	0	0	0	0	0	1	0	1	0	0	1	0	0	2	1	2	0	0	1	3	1	0	2	1	0	2	0	2	1	2	1	4	0	2	1	3	2	0	2	1	2	0
SNX11	2	0	1	0	0	2	1	2	2	3	2	3	0	3	3	1	1	1	1	1	1	2	3	1	1	2	3	2	1	4	1	8	4	4	1	3	3	8	5	1	7	2	3	3	2	2	2	2	2
SP1	3	1	2	4	2	4	2	2	2	4	2	2	5	3	6	6	2	1	2	7	2	4	6	3	5	8	6	6	3	2	5	4	6	6	8	4	8	9	9	4	4	8	4	5	4	6	7	4	7
SPDL1	0	0	0	0	0	0	0	1	1	0	0	0	0	1	1	1	0	0	0	0	3	0	0	0	0	2	3	1	0	4	1	1	0	1	1	1	0	2	2	2	3	0	2	0	3	2	0	0	1
SPRED1	1	2	4	1	0	3	2	2	5	1	3	2	1	5	5	2	5	4	4	5	7	5	4	2	0	5	3	9	7	4	6	4	3	8	9	3	3	4	5	6	7	3	3	4	10	4	7	3	6
SRF	1	1	3	0	1	3	2	1	0	2	0	5	0	1	1	2	0	0	0	1	2	1	3	2	1	2	3	3	2	2	4	1	3	5	2	2	3	7	4	3	2	2	1	3	4	1	3	0	3
SRL	0	2	5	1	0	1	2	2	3	1	3	3	3	2	3	2	2	0	0	2	1	1	4	3	0	3	3	2	2	3	3	2	6	5	2	4	3	1	5	4	9	4	5	0	4	1	4	5	3
SRP72	3	3	2	1	2	2	0	0	1	1	0	2	2	2	1	4	1	2	3	3	5	4	2	3	11	0	7	7	2	3	3	2	3	7	6	10	5	5	5	7	8	4	4	2	0	3	10	4	2
SRRT	4	1	2	1	3	1	3	1	2	3	0	2	1	2	1	2	3	1	2	4	2	2	5	5	5	5	3	7	3	5	2	3	2	4	4	3	4	7	5	3	9	2	4	3	3	3	6	4	4
SRSF5	1	1	0	0	1	0	0	1	1	3	0	0	3	1	0	3	1	0	2	2	7	1	3	1	2	0	4	2	4	2	3	1	4	3	4	2	2	4	6	4	7	2	4	2	0	1	2	2	3
SS18L1	1	0	4	2	2	0	3	1	1	0	1	3	1	1	1	1	2	3	0	3	1	1	5	2	0	4	3	4	4	2	3	1	5	8	3	4	2	6	2	7	8	6	6	3	5	2	6	3	2
STIP1	1	0	0	1	4	0	0	2	0	3	1	1	1	4	1	1	2	4	0	2	0	2	3	2	1	1	4	4	4	3	1	4	2	5	4	2	5	2	4	2	7	2	4	6	2	4	6	3	3
STRAP	2	0	0	0	2	3	2	2	0	1	2	0	2	2	2	2	1	2	2	1	4	0	3	3	2	2	3	2	2	4	0	2	1	3	2	1	4	1	3	2	7	2	3	2	2	2	4	5	4
STT3B	5	3	2	2	3	3	2	7	3	6	2	7	3	3	4	5	5	4	2	5	5	2	6	4	7	5	8	11	5	4	7	3	7	10	6	10	7	6	7	6	10	8	6	6	5	2	5	4	9
STX4	4	1	1	1	1	4	1	3	4	3	1	3	2	5	3	5	6	3	2	2	3	3	3	3	3	5	4	3	4	3	2	4	4	7	5	2	5	7	9	2	7	4	2	2	3	2	6	4	3
SUB1	4	4	6	6	7	4	5	4	5	6	8	8	6	6	6	5	4	11	3	2	8	6	7	8	5	6	7	11	6	6	13	6	11	11	10	5	12	14	9	13	13	9	6	7	7	7	13	3	10
SUCO	2	4	3	3	2	4	3	2	4	2	2	4	1	3	2	4	4	4	4	3	4	2	3	4	1	2	4	10	1	6	1	5	1	4	9	9	3	6	7	5	8	6	7	1	7	1	7	4	3
SUDS3	3	0	3	3	4	5	1	1	1	2	1	3	2	0	5	5	0	4	1	3	3	1	6	4	5	4	1	4	1	3	2	4	2	7	8	4	4	7	5	6	11	5	5	7	2	6	6	6	5
SVILP1	0	0	0	0	0	0	0	0	0	0	0	2	0	0	0	0	0	2	2	0	1	1	0	0	1	0	1	0	1	1	0	1	1	1	1	1	2	1	2	0	3	1	1	0	1	0	1	0	0
SYK	3	4	2	3	3	2	1	1	3	4	5	2	5	1	3	3	6	2	1	4	3	6	10	3	3	4	7	7	7	2	4	3	5	9	6	7	4	9	13	7	13	5	7	6	3	2	5	3	5
TAF1B	1	0	0	0	2	0	0	1	0	1	0	2	1	0	0	0	1	0	0	1	2	0	1	0	0	0	3	1	2	1	1	1	1	3	2	0	3	4	1	1	5	0	2	2	0	1	4	0	3
TAF8	2	1	1	4	2	3	2	3	5	3	1	1	3	2	4	4	4	4	3	1	4	2	2	7	5	5	4	6	5	5	2	1	3	6	3	9	4	4	5	3	11	7	7	2	4	4	5	1	7
TALDO1	1	0	2	0	3	2	1	3	2	3	3	2	2	1	2	2	6	1	4	0	2	3	1	0	1	2	4	5	1	4	3	3	6	7	3	7	6	9	8	2	14	3	6	1	1	2	13	3	4
TAPBP	22	13	14	19	17	14	16	17	21	17	12	23	17	23	18	17	21	15	14	17	20	25	27	21	14	19	21	29	20	27	16	24	31	24	33	29	26	39	40	36	49	33	26	19	17	25	34	20	34
TARDBP	1	1	0	2	4	2	0	0	3	3	2	6	1	1	4	1	3	2	2	2	2	2	3	5	1	2	3	5	3	4	3	1	2	5	6	4	6	5	4	3	7	5	6	2	4	1	4	3	1
TARS	1	0	1	0	2	0	0	1	1	1	0	1	0	0	1	2	1	0	3	2	2	0	2	1	0	1	1	4	0	1	2	8	2	2	3	0	1	2	5	2	5	1	2	3	2	1	0	2	3
TBK1	2	0	2	3	4	5	0	4	3	3	0	5	3	1	3	4	4	2	1	3	3	3	8	1	5	3	8	3	8	2	3	5	5	9	9	5	5	7	8	4	8	5	5	2	3	4	9	6	7
TBP	1	0	1	1	1	0	1	0	0	0	0	0	3	1	1	2	2	2	0	2	0	1	4	0	0	1	1	2	1	0	0	1	6	1	2	2	2	2	1	2	2	1	1	1	2	1	1	0	2
TCERG1	5	1	6	2	6	1	1	8	5	2	5	7	5	9	6	10	3	7	3	3	1	3	5	6	6	4	10	8	5	7	4	5	10	9	10	12	11	12	15	7	19	15	5	6	6	9	12	6	13
TFG	3	3	3	6	6	1	5	2	5	4	4	6	5	6	4	6	6	3	5	5	8	11	7	3	4	6	4	8	10	5	5	4	8	6	8	5	4	10	12	6	16	7	11	7	4	4	5	4	9
THOP1	4	2	2	1	0	0	3	5	0	0	2	0	2	4	0	2	9	1	1	7	3	5	5	4	5	8	5	9	3	3	2	1	1	10	4	3	6	7	9	2	13	6	3	7	6	5	5	4	5
TLR7	1	0	1	0	0	1	0	0	0	0	0	0	0	0	0	0	0	0	0	0	0	0	0	0	0	0	0	1	0	0	1	0	0	0	0	0	0	0	0	1	0	0	0	0	0	1	0	1	0
TMEM126B	1	0	0	0	1	1	0	2	3	1	1	3	1	0	2	4	2	1	0	0	0	0	2	1	3	1	1	8	2	2	4	2	2	3	1	3	2	2	2	3	6	1	0	1	3	0	0	1	2
TMEM175	3	4	3	4	3	4	3	3	4	5	3	4	1	4	3	4	3	3	4	4	3	4	6	5	7	3	7	9	3	3	4	6	5	6	8	4	3	6	8	7	9	5	4	3	4	2	8	3	8
TMEM208	1	0	0	0	0	0	1	0	0	0	1	0	0	0	1	0	0	0	0	0	1	1	1	0	2	0	1	1	1	1	0	3	0	1	0	0	0	1	2	0	1	1	0	0	1	2	1	0	0
TMEM214	2	2	4	0	1	2	6	1	3	4	3	5	2	4	5	1	3	3	6	8	4	8	8	4	2	5	2	7	6	5	1	7	8	8	6	4	10	9	10	8	12	6	8	3	3	6	9	5	10
TMSB4X	5	3	2	2	8	3	5	4	4	9	2	7	5	5	7	4	5	4	4	5	5	4	4	4	14	8	4	7	6	3	8	5	9	13	11	11	9	7	10	6	8	8	3	8	4	6	7	7	6
TOR3A	4	3	4	1	5	5	6	6	7	2	1	5	0	2	2	3	2	3	3	4	6	4	5	4	6	10	8	5	5	3	7	7	3	3	7	7	4	11	10	6	10	6	6	6	5	4	8	4	7
TPD52L2	17	9	18	13	15	10	6	11	10	9	8	18	23	14	12	9	14	5	4	19	20	14	33	31	12	25	29	39	18	28	17	25	22	34	35	25	26	43	49	26	37	23	28	18	24	25	35	27	27
TPP2	7	2	6	5	10	4	4	6	3	2	1	8	4	7	4	9	6	7	4	7	7	5	12	9	9	13	13	19	6	9	5	7	12	11	11	15	12	8	10	5	24	10	6	4	10	8	14	6	13
TPSAB1	5	0	3	2	3	2	4	0	0	1	4	1	0	4	2	0	2	1	2	0	3	1	3	3	1	1	1	5	4	1	2	2	3	10	1	0	4	2	1	2	5	2	3	2	2	2	4	5	5
TRAF3IP1	1	3	3	1	2	1	4	1	1	1	1	1	3	2	4	3	2	1	4	2	1	1	2	4	2	4	4	4	0	6	1	3	2	5	3	4	4	2	5	2	5	4	5	2	1	3	6	4	3
TRBV11-2	1	0	1	0	0	0	0	1	1	1	1	1	1	1	1	0	0	1	0	0	1	0	1	1	0	1	1	1	1	0	1	1	1	2	1	1	1	1	2	1	1	1	1	1	2	1	1	1	1
TRIB1	0	1	0	0	0	0	0	0	1	0	1	0	0	0	0	0	0	1	1	2	1	1	0	1	2	1	0	1	0	0	0	0	1	1	2	0	0	3	2	0	0	1	0	1	1	0	2	1	0
TRIM28	2	3	4	2	0	1	1	2	4	4	2	6	1	2	3	4	7	3	4	2	3	1	6	5	4	1	7	5	4	3	3	2	10	6	4	2	3	3	9	5	11	3	5	0	2	1	7	5	5
TRIM56	1	0	0	2	2	1	3	3	1	2	1	1	1	1	0	2	2	1	0	1	5	1	2	3	2	1	1	4	2	2	1	2	0	2	3	2	3	3	3	3	4	2	5	0	0	1	4	1	3
TRIM8	3	1	0	2	2	1	1	2	3	1	2	5	0	3	8	2	2	2	0	1	4	3	5	3	3	4	6	4	2	2	4	5	5	8	5	5	5	5	6	2	6	5	8	1	3	3	6	4	8
TRIO	10	7	10	15	12	10	7	9	10	7	6	12	9	10	12	13	12	13	7	7	11	6	23	23	12	18	13	34	13	19	6	9	12	29	28	22	17	30	30	15	38	14	18	10	21	20	22	18	11
TRMT11	3	0	1	0	0	0	1	0	1	1	1	2	1	1	1	3	2	2	0	0	1	4	4	4	5	2	1	5	5	2	1	2	1	2	1	1	1	5	1	3	6	4	6	2	2	1	2	2	5
TTLL4	2	2	0	2	2	1	1	1	1	3	2	2	2	0	2	0	0	3	2	1	4	2	0	1	2	1	2	2	2	2	1	1	2	4	3	0	5	4	2	5	7	5	4	3	3	2	4	1	2
TTPAL	2	0	1	2	1	2	1	0	5	0	0	0	1	2	0	0	1	0	0	3	2	0	3	2	2	1	4	2	3	0	1	1	1	3	4	0	5	1	1	1	5	1	5	2	2	2	8	3	1
TVP23B	0	1	1	0	1	0	0	0	2	0	0	0	3	0	0	1	0	0	0	0	2	0	3	1	1	0	1	1	0	1	1	0	1	1	1	1	0	2	2	1	6	7	3	2	0	0	1	2	1
TXLNA	5	0	5	3	2	1	1	2	2	4	3	5	2	2	3	3	3	0	3	3	3	4	6	2	1	3	7	6	3	3	4	6	4	9	8	3	9	10	7	4	10	7	7	3	4	5	8	2	7
TXNDC15	2	2	1	0	3	0	3	2	0	4	1	4	1	1	4	2	2	1	1	1	5	1	5	2	7	1	3	6	5	4	3	5	3	4	6	7	3	9	9	4	6	2	5	0	4	1	4	2	4
UBXN4	8	6	7	4	5	5	6	5	5	7	5	8	10	2	3	7	8	3	6	5	10	8	14	14	8	14	10	14	9	4	11	11	5	8	17	12	10	17	17	17	16	8	12	11	6	12	13	11	14
UFM1	2	3	1	2	1	2	2	2	3	2	4	5	3	1	2	3	3	2	3	2	3	2	4	4	2	2	6	5	2	3	2	5	2	7	3	4	5	7	3	3	7	3	4	4	1	3	7	4	4
ULK1	1	1	4	2	1	1	3	3	1	4	2	1	2	4	5	6	3	0	1	2	4	5	6	5	4	2	5	11	2	4	5	5	2	7	7	4	7	7	4	9	6	4	3	5	5	5	4	3	5
UPF1	3	0	3	1	2	2	4	4	2	3	1	1	3	4	1	1	1	2	1	1	3	3	1	4	0	2	5	4	3	3	3	1	3	6	8	4	7	8	6	2	7	4	3	2	4	3	5	4	3
USF2	2	5	1	4	3	0	2	1	3	3	3	5	3	4	3	4	2	2	6	1	2	2	3	3	5	2	10	8	2	4	2	5	5	10	8	3	8	5	6	10	13	4	5	3	6	4	7	6	5
USO1	3	2	3	2	5	2	1	1	2	2	0	1	2	3	1	2	2	3	2	1	5	2	5	7	7	3	5	8	4	2	4	4	4	5	4	9	6	9	12	2	13	3	2	4	6	2	5	5	9
USP11	1	0	1	2	1	1	2	1	1	1	2	1	1	1	1	2	2	1	1	2	1	0	2	3	2	1	1	3	1	1	1	2	2	4	2	3	5	2	4	1	4	4	3	2	2	1	4	3	1
USP13	0	2	1	3	0	0	1	1	3	1	0	3	0	0	2	0	1	0	1	1	4	0	3	2	0	1	0	2	2	2	1	1	0	4	4	1	3	3	3	2	8	2	1	0	2	1	6	1	2
USP5	2	2	0	0	0	1	2	1	4	1	1	3	3	0	2	2	3	2	1	3	1	1	5	4	2	3	4	4	2	3	3	1	3	4	4	1	2	7	7	5	8	3	5	0	1	1	4	4	5
USPL1	2	0	2	1	3	1	4	1	2	2	2	2	2	1	3	1	1	2	0	1	1	4	0	4	1	1	3	0	4	3	4	3	3	3	4	2	0	6	4	3	7	3	0	1	1	2	4	1	4
UTP11L	1	0	0	0	4	0	0	0	0	2	1	0	2	0	1	2	0	0	4	0	2	1	2	4	0	2	1	3	0	0	2	1	2	4	3	4	1	2	2	1	4	2	1	2	2	1	1	2	2
UTP18	1	0	0	0	1	0	3	1	2	1	2	0	0	0	0	0	3	2	0	1	2	0	6	2	3	1	2	0	0	0	1	3	3	4	1	5	1	2	5	3	3	2	3	2	0	1	5	0	1
UTP3	0	0	0	0	0	0	0	0	0	0	0	0	0	0	0	0	0	0	0	0	0	0	0	0	1	0	0	0	0	0	1	1	1	1	1	0	0	2	1	1	1	1	0	1	1	1	1	1	1
VGLL3	2	3	3	1	0	0	0	1	1	1	1	2	6	2	1	2	3	2	0	2	3	2	1	4	2	1	3	2	2	1	3	1	0	3	3	3	3	4	4	4	2	3	3	1	3	2	4	2	2
VPS18	0	1	0	0	1	2	1	2	2	4	1	2	1	1	3	2	2	1	0	1	2	1	1	3	5	1	3	3	2	1	0	2	3	3	4	1	3	4	3	1	5	3	3	2	2	1	0	1	1
VPS45	1	3	2	1	2	3	2	3	2	2	2	7	1	4	2	3	4	3	3	5	4	9	5	4	4	5	4	6	4	4	3	7	7	6	4	3	2	5	5	6	14	5	3	1	5	4	10	3	4
WDR60	12	7	4	11	5	2	2	9	8	3	4	8	7	8	8	15	21	5	4	14	5	17	15	12	11	10	15	19	7	9	7	8	14	12	21	12	13	26	30	24	28	14	8	11	7	11	15	17	16
WDR75	2	0	2	2	1	2	0	0	2	0	1	5	2	1	3	5	4	2	0	3	3	2	5	4	3	1	2	5	3	1	4	3	5	6	5	5	7	2	5	2	8	3	4	2	3	2	3	3	5
WHAMM	3	2	2	3	4	5	4	3	8	6	6	4	3	4	4	4	4	5	4	5	5	2	6	5	4	4	7	4	4	4	3	4	4	8	6	6	6	4	8	4	11	6	6	6	5	4	6	5	10
WRNIP1	3	1	0	0	5	1	2	4	3	4	1	3	3	2	5	2	1	4	4	3	3	0	2	2	3	4	3	7	5	1	2	4	3	7	3	5	4	4	4	5	8	6	5	2	5	2	3	6	8
XPO7	3	2	2	1	2	3	2	1	4	2	3	4	2	4	3	6	1	7	0	5	5	4	4	1	3	4	6	8	5	4	3	3	2	7	6	4	7	3	7	8	16	7	7	7	3	6	8	4	3
XRN2	6	1	4	4	5	1	6	4	4	3	5	5	2	4	7	4	2	2	3	3	9	6	3	4	4	4	4	6	5	4	5	10	2	12	7	13	6	11	10	7	15	8	7	5	4	5	13	5	11
XYLT2	1	1	1	1	0	1	1	3	1	1	0	2	1	1	4	1	3	2	1	1	1	2	4	2	2	3	5	5	2	3	1	3	1	5	4	6	3	1	5	2	7	2	2	2	4	5	2	3	3
YKT6	1	2	2	2	2	2	0	1	0	1	1	3	1	1	3	1	0	0	1	1	1	0	2	0	1	3	2	3	5	3	2	1	4	4	3	0	2	4	2	3	8	2	2	2	1	2	4	1	3
YTHDF3	1	1	2	5	2	1	1	2	3	1	2	2	4	3	2	1	2	3	2	1	3	1	2	2	0	1	2	2	1	2	1	2	2	2	4	4	2	3	4	3	5	2	2	3	3	5	2	3	3
ZC3H18	5	3	4	3	3	2	4	2	6	2	2	5	4	5	6	3	3	5	2	4	3	6	7	5	5	4	7	9	5	3	2	4	5	11	12	5	6	10	15	9	16	8	10	6	9	7	7	7	10
ZDHHC16	2	0	0	0	1	1	3	1	2	3	4	2	3	3	5	4	0	1	0	4	3	2	2	4	2	0	4	3	2	6	3	4	4	4	2	5	3	5	4	4	9	4	2	3	2	5	6	2	9
ZDHHC17	1	0	1	1	0	1	2	2	1	0	0	3	1	1	2	1	1	4	0	1	3	1	4	3	2	3	1	6	2	0	0	1	1	4	1	2	5	4	5	2	7	4	6	1	3	7	9	0	2
ZDHHC8	0	1	1	1	2	0	0	0	0	1	0	2	0	2	2	1	3	0	2	0	2	1	4	1	3	1	5	13	5	2	2	3	0	5	3	1	3	1	5	4	6	1	3	3	0	2	5	3	5
ZFP36	1	0	0	1	1	0	0	1	2	1	1	1	0	0	0	0	1	1	0	2	6	0	2	2	2	0	1	3	1	1	0	1	2	3	3	2	4	1	7	2	5	2	1	2	3	3	3	0	1
ZFYVE16	0	1	0	2	1	0	2	0	1	1	0	0	0	1	0	2	1	3	0	1	2	1	0	3	2	3	0	5	0	1	2	2	1	3	5	4	4	3	5	5	5	1	2	1	1	0	10	1	5
ZKSCAN5	0	2	2	3	0	2	3	2	4	3	2	2	3	2	1	1	2	2	1	0	2	3	2	3	3	2	5	4	3	3	2	3	2	3	4	4	1	2	5	5	9	1	2	3	3	4	5	4	4
ZMIZ2	6	8	8	7	6	5	5	7	8	7	7	10	3	8	7	11	7	6	5	6	9	5	11	14	9	11	14	21	8	17	7	9	13	11	9	14	13	10	18	12	21	15	10	10	8	12	10	12	10
ZNF101	3	2	0	4	2	4	2	2	4	2	1	0	3	1	4	2	2	1	2	0	0	3	5	5	1	3	4	2	2	1	3	3	2	5	4	4	4	1	4	3	5	5	2	3	4	2	5	1	3
ZNF211	1	1	2	1	1	1	2	0	1	0	1	0	0	4	1	1	1	2	0	1	2	1	3	4	1	2	2	6	2	5	0	2	2	3	3	1	1	3	6	4	3	3	3	1	3	1	3	2	3
ZNF239	3	1	4	4	0	2	5	4	3	3	3	4	2	4	4	3	6	3	1	3	5	5	3	4	4	3	3	5	3	3	3	7	6	5	7	6	5	6	5	9	11	4	5	7	2	3	5	4	4
ZNF271	0	0	0	0	0	1	0	0	2	1	1	0	2	0	0	1	2	2	1	2	2	3	1	0	1	1	0	0	0	1	0	2	1	3	3	1	3	3	4	3	4	1	1	2	2	1	5	2	2
ZNF274	0	1	3	0	2	2	0	3	3	1	2	0	1	4	1	2	2	2	0	2	1	1	3	2	0	2	5	5	1	1	1	1	5	3	4	5	1	7	4	6	1	3	1	3	3	2	2	1	4
ZNF280B	1	1	0	0	1	0	1	2	0	2	3	1	3	2	2	0	1	0	0	0	2	3	3	2	1	3	2	3	1	2	2	2	0	6	1	4	1	1	3	2	3	2	4	4	3	2	2	0	1
ZNF37A	3	2	4	2	2	2	2	2	3	1	3	3	2	5	3	3	1	1	2	2	5	4	6	5	4	1	3	8	1	4	5	4	4	5	8	2	3	5	3	5	11	3	3	5	3	4	6	1	3
ZNF398	1	0	1	2	0	2	1	1	1	1	2	1	1	1	1	0	0	0	0	0	0	0	1	1	1	1	1	3	1	2	1	0	2	4	1	2	1	2	3	1	3	3	4	0	0	1	3	2	3
ZNF454	1	0	0	1	0	0	0	0	1	0	0	0	0	0	0	0	0	1	1	0	1	0	0	1	0	1	1	0	1	1	1	1	1	1	3	1	0	1	1	0	5	1	0	1	1	0	0	0	3
ZNF502	0	0	0	0	1	1	0	1	1	0	1	1	1	0	1	1	1	1	0	0	0	0	0	0	0	0	0	1	0	0	0	1	2	2	2	1	0	2	0	2	3	2	1	0	1	0	2	1	2
ZNF517	3	2	3	1	4	4	1	1	0	2	0	3	2	5	4	4	2	3	1	1	2	4	7	3	4	3	3	4	2	5	2	3	5	7	1	5	1	6	2	4	9	3	4	2	4	2	3	8	4
ZNF568	1	0	0	2	2	0	1	2	3	6	0	2	0	2	2	0	3	0	1	2	1	2	4	0	1	1	4	4	0	0	2	0	3	2	0	4	2	3	5	3	7	5	2	3	3	1	4	2	0
ZNF594	3	2	2	4	1	2	2	0	2	3	2	1	3	3	5	4	1	3	1	3	2	0	4	4	1	2	4	4	4	1	4	3	2	6	4	6	5	4	4	3	6	3	3	4	2	2	3	5	3
ZNF70	1	1	1	0	1	2	1	1	1	1	0	2	1	1	1	1	1	2	2	1	2	1	3	2	1	4	1	3	0	0	2	2	1	1	1	2	3	5	2	3	1	1	2	2	1	2	2	3	2
ZNF845	7	5	6	8	7	7	7	7	8	9	7	13	13	7	15	12	9	8	11	11	8	5	8	9	6	6	9	12	6	7	5	8	10	9	13	15	9	18	12	13	21	12	9	10	9	11	15	12	15
ZNF865	0	0	1	3	1	1	0	1	1	0	0	2	1	3	1	2	2	1	2	1	1	2	3	7	2	1	1	3	3	2	0	0	2	3	1	2	4	2	6	5	6	5	3	1	1	3	2	2	1
ZNF880	0	0	1	3	0	2	0	1	1	0	2	3	2	4	4	2	5	4	2	1	0	0	2	1	3	0	3	3	1	2	1	2	3	1	5	3	4	3	1	0	6	2	0	1	0	0	3	2	1
ZNF92	2	0	0	1	0	0	1	1	1	1	0	0	0	0	2	2	0	0	1	2	1	1	1	1	0	1	2	2	0	1	0	3	4	6	3	7	3	7	3	4	7	6	6	4	4	6	5	4	4
ZRSR2	6	1	5	3	3	1	7	3	3	3	3	1	3	1	5	4	7	3	0	1	6	4	11	10	6	5	6	11	7	7	8	5	13	15	12	9	9	8	10	9	11	8	7	5	8	8	12	3	7
[truncated: 179 more columns]
