# Supplementary material for: The Heterochromatin protein 1 is a regulator in RNA splicing precision deficient in ulcerative colitis
Source: Nat Commun. 2022 Nov 18;13:6834. doi: 10.1038/s41467-022-34556-3 (PMC9674647; doi:10.1038/s41467-022-34556-3)
Supplement: Supplementary file 17 — Supplementary Data 14 [file 41467_2022_34556_MOESM17_ESM.xlsx]

## Sheet: Supplementary Data 14
Supplementary Data 14: Lamin A, progerin and Cbx3 mRNA expression in the IBD cohort

## Sheet: patient characteristics
Patients characteristics	all	controls	UC	CD
total	52	17	19	16
Disease activity
Active	19	-	10	9
Quiescent	15	-	8	7
ND	1	-	1	0
Gender
Male / Female	31 / 21	10 / 7	9 / 10	12 / 4
Age
Mean (years)	44.46	53.71	49.47	40.13
Range	18-86	34-74	19-86	18-61
Disease duration
Mean (years)			11.44	7.067
Range			1-29	0-16
ND			1	1
Medications
Anti-TNF			2	8
Corticosteroids			1	1
Immunosuppressor			4	1
5-ASA derived			6	1
multitreatment			4	2
No treatment			2	3
ND = non determined

## Sheet: mRNA expression
n° cDNA	type	2exp(-DDct) Lamin A	2exp(-DDct) progerin	2exp(-DDct) Cbx3	Age	Sex	smoking	Medication	class of drug	Disease duration (year)	Disease activity
MICI025	CD	3.86375	0.861546	2.69528	36.137	M	No	imurel	Immunomodulator	1	active
MICI029	CD	6.1404	1.10829	1.11762	18.4247	F	Yes	PENTASA+SOLUPRED	multi	0	active
MICI032	CD	2.3511	9.14722	1.24008	31.1068	M	No	-	-	1	active
MICI108	CD	8.92798	1.88993	1.39516	22	M	Yes	REMICADE	anti-TNF	1	active
MICI142	CD	6.42338	2.16345	0.320953	28	M	No	remicade	anti-TNF	3	Quiescent
MICI144	CD	1.48968	0.432269	2.58548	45	M	No	Humira	anti-TNF	13	active
MICI145	CD	0.65293	0.628507	0.641906	59	M	No	-	-	10	Quiescent
MICI150	CD	0.607097	0.539614	0.403442	59	M	Yes	REMICADE+IMUREL	multi	2	Quiescent
MICI153	CD	3.99538	0.373281	0.444555	26	M	Yes	Anti TNF	anti-TNF	10	active
MICI157	CD	0.942785	1.07923	0.366132	56	M	Yes	5-ASA	5-ASA	10	Quiescent
MICI158	CD	1.77154	1.38032	0.901522	36	M	Yes	HUMIRA	anti-TNF	12	active
MICI171	CD	2.50244	0.492547	1.03558	40	F	Yes	REMICADE	anti-TNF	14	Quiescent
MICI175	CD	2.30271	0.346667	1.85373	43	F	Yes	-	-		Quiescent
MICI185	CD	3.95406	0.641667	0.858824	32	F	Yes	HUMIRA	anti-TNF	16	active
MICI186	CD	1.19748	0.173139	0.959553	61	M	No	HUMIRA	anti-TNF	5	active
MICI191	CD	1.61328	0.765779	0.678507	50	M	Yes	-	-	8	Quiescent
MICI012	Ctrl	0.97	2.34	0.98653	66.3452	F	Non				NA
MICI065	Ctrl	5.46	0.9	0.659953	65.6932	M	Non				NA
MICI124	Ctrl	2.65	0.66	0.692764	49	F	Non				NA
MICI125	Ctrl	1.76	1.32	0.641906	50	F	Non				NA
MICI127	Ctrl	2.7	1.35	0.946343	74	M	Non				NA
MICI129	Ctrl	1.52	0.61	1.06469	65	F	Non				NA
MICI162	Ctrl	1	1.21548	0.823839	59	M	No	-			NA
MICI165	Ctrl	0.4	0.61	0.801311	43	M	Non				NA
MICI166	Ctrl	1.02698	1.03293	1.04278	52	M	No	-			NA
MICI168	Ctrl	1	1.14517	0.818149	34	F	No	-			NA
MICI169	Ctrl	0.91	1.06	0.376425	50	F	Oui				NA
MICI174	Ctrl	0.12	0.79	1.07955	49	M	Oui				NA
MICI178	Ctrl	0.99136	1.00638	0.628696	56	M	Yes	-			NA
MICI180	Ctrl	1.09432	0.972016	0.801311	40	F	Yes	-			NA
MICI188	Ctrl	0.2	1.24	0.702434	56	M	Non				NA
MICI193	Ctrl	1.0348	1.04629	4.02904	44	M	No	-			NA
MICI196	Ctrl	0.977253	0.979399	0.500151	60	M	Yes	-			NA
MICI035	RCH	0.235424	0.849435	1.30173	22.2164	M	No	CORTANCYL	Corticoid	2	active
MICI101	RCH	1.71119	6.98051	0.864798	37.9753	M	-	-	-		-
MICI113	RCH	1.40932	1.23971	0.70732	62	M	No	PURINETHOL® + FIVASA	multi	21	Quiescent
MICI115	RCH	0.84	2.87	1.56964	68	M	No	FIVASA® 800	5-ASA-derived	25	active
MICI116	RCH	0.52	1.98	1.42448	86	F	No	ROWASA + QUADRASA	multi	13	active
MICI117	RCH	6.10504	7.80825	2.42912	56	M	No	ROWASA + QUADRASA	multi	4	active
MICI119	RCH	5.5485	5.42857	1.24008	59	M	No	PENTASA	5-ASA-derived	9	active
MICI120	RCH	1.67597	1.71875	0.84115	74	F	No	IMUREL	Immunomodulator	29	Quiescent
MICI131	RCH	4.24275	3.65533	1.04278	53	F	No	IMUREL	Immunomodulator	11	active
MICI132	RCH	0.458502	2.72578	0.301543	31	F	No	IMUREL+fivasa+spagulax	multi	6	active
MICI133	RCH	0.876606	2.06337	1.08706	57	F	No	PENTASA	5-ASA-derived	1	Quiescent
MICI134	RCH	2.51667	3.02444	1.18957	32	F	No	ROWASA	5-ASA-derived	1	active
MICI136	RCH	0.09	65.2	1.21456	60	M	No	-	-	11	active
MICI138	RCH	1.0163	6.39377	0.83534	25	F	No	imurel	Immunomodulator	9	Quiescent
MICI139	RCH	11.7127	10.1965	0.228527	60.9507	F	No	FIVASA® 800	5-ASA-derived	8	active
MICI172	RCH	0.074	2.42	0.790279	46	F	No	IMUREL	Immunomodulator	12	Quiescent
MICI179	RCH	0.086	0.97	0.351217	19	M	No	REMICADE	anti-TNF	13	Quiescent
MICI183	RCH	1.99769	7.44704	0.457053	44	M	No	REMICADE	anti-TNF	28	Quiescent
MICI194	RCH	0.13	0.49	0.525017	47	F	No	PENTASA	5-ASA-derived	3	Quiescent
