# Supplementary material for: The Heterochromatin protein 1 is a regulator in RNA splicing precision deficient in ulcerative colitis
Source: Nat Commun. 2022 Nov 18;13:6834. doi: 10.1038/s41467-022-34556-3 (PMC9674647; doi:10.1038/s41467-022-34556-3)
Supplement: Supplementary file 19 — Source Data [file 41467_2022_34556_MOESM19_ESM.xlsx]

## Sheet: Fig.1
Figure 1
											Villi Ctrl	Villi Cbx3 KO	Colon Ctrl	Colon Cbx3 KO
1b	control patient	UC patient		1d	WT	IL10/NOX1 KO	IL10/NOX1 KO Dyplasia/cancer		1e	Reg3β	1.20204	0.417594	1.00365	0.333856	1f	TNF	Colon Ctrl	Colon Cbx3 KO
ImageJ quantification	1	0.435721		ImageJ quantification	12836.8	9212.77	22464.7		Q-PCR data		0.971997	0.0105017	1	0.345061	Q-PCR data		1	1.76541
	1.49	0.677061			13046.9	9476.17	16960.4				1	0.086613	0.924268	0.0396272			0.956429	3.3058
	1.16	0.41797			13310	8922.07	19723					0.134153	0.880519	0.187416			0.941135	5.87667
	1.06	0.195484			19068.6	5355.65	18513.5					0.0200624	0.969406	0.0355641			1.02881
	1.69	0.210706			10802	5331.58	17968.2					0.331585
	1.29	0.59691			9631.94	5651.38	11456.1			Reg3γ	1.12255	0.377462	1.11091	0.182761		IL1	Colon Ctrl	Colon Cbx3 KO
	0.801	0.397682									0.942403	0.0336791	1	0.0442622			1	2.77984
	0.571	0.514									1	0.0149932	1.00105	0.0435901			0.969652	4.40762
	1.56	0.1997										0.0923568	1.03323	0.0398329			0.929932	1.46917
	1.21	0.748028										0.0620496	1.01444	0.0122895			0.939899
	1.31	0.542109										0.0319207
	0.761	2.12605														IL6	Colon Ctrl	Colon Cbx3 KO
	1.13	1.30999															1	10.091
	1.16	0.741853															0.987972	8.33973
	0.808	0.390279															0.95175	3.5186
	1.28	0.617601															0.917031
	0.98	0.94698
	1.4	0.545142
	0.713	0.664458
	1.18
	0.925
	1

## Sheet: Fig2
Fig 2
	2b				2e				2h						2j				2k
	quantification Brdu +cells 0 to +4	Ctrl	Cbx3 KO		QPCR data				QPCR data						Lysozyme area	Ctrl	Cbx3 KO		QPCR data
		0	20		Ascl2	Ctrl	Cbx3 KO		45s rRNA	Ctrl Crypt	Cbx3 KO Crypt	Ctrl Villi	Cbx3 KO Villi			105.15	9.215		Sucrase isomaltase	Ctrl	Cbx3 KO
		0	0			0.988551	3.78423			1.00524	1.28343	0.965857	1.38751			318.884	101.976			1	0.346277
		0	0			1.08467	2.34567			1.02329	0.757858	0.982138	0.493401			566.663	75.016			0.967893	0.580352
		50	0			0.967918	2.97935			0.971468	0.241484	1.01678	5.44526			514.99	76.8			0.766532	0.34748
		0	0			0.958859						1.03523				148.709	94.785			0.766532	0.224533
		0	75		Olfm4	Ctrl	Cbx3 KO		18s rRNA	Ctrl Crypt	Cbx3 KO Crypt	Ctrl Villi	Cbx3 KO Crypt			217.19	22.618				0.655197
		25	100			1.04207	3.1005			1.03062	1.39959	0.995672	3.56771			235.28	203.786				0.413225
		0	50			0.979636	1.6358			0.969845	1.96564	1.014	2.32141			190.993	19.463				0.876606
		33.3333	50			0.961363	1.96564			1.00192	1.88557	0.990326	3.65533			244.32	145.286				0.363493
		0	75			1.05273				0.997608						320.405	85.917
		0	100			0.964205										374.949	51.487
		0	66.6667													518.87	6.675
		0	33.3333													680.729	19.916
		0	0													545.813	15.54
		0	33.3333													340.468	27.288
		20														231.275	55.508
		0														362.892	30.159
		0														281.209	46.037
		20														145.857	0
		0														259.568	198.655
																222.252	142.088
																154.076	0
																354.982	0
																300.449	46.724
																372.799	88.52
																242.914	77.19
																189.856	66.95
																387.165	11.056
																241.484	0
																347.138	144.666
																240.487	28.064
																472.007	10.515
																197.464	154.348
																164.582	129.128
																112.94	57.487
																317.257	72.6
																265.575	60.237
																281.425	158.967
																181.377	120.624
																	152.086

## Sheet: Fig3
Fig3
Splicing alterations by rMATS						3b
3a		crypt	villi	colon		de novo junctions	GSE79020	WT	Rbm17 KO		3c
UP	SE	226	230	202				446831	560344		maxEnt scores Cbx3 KO mice		common			unique			random				3d		Ctrl	Cbx3 KO
	MXE	83	89	93								Crypt 5' splice site	-9.36	-9.88	-9.88	-16.04	-16.57	-16.06	-20.5	-20.51	-20.47		Number of genes gaining de novo junctions	Crypt	227	1565
	A5SS	27	18	24			GSE192800	Ctrl	KO Cbx3			Crypt 3' splice site	-3.15	-3.76	-3.48	-12.35	-12.73	-12.12	-17.83	-17.84	-17.86			Villi	184	1219
	A3SS	38	33	45			Crypt	238959	362163			Villi 5'splice site	-9.41	-9.36	-9.7	-15.01	-14.78	-14.84	-20.53	-20.5	-20.54			Colon	273	1433
	RI	135	61	43			Villi	185944	245411			Villi 3' splice site	-2.82	-2.66	-3.4	-11.15	-10.45	-10.72	-17.83	-17.78	-17.84
							Colon	238959	362163			Colon 5'splice site	-9.8	-9.87	-9.24	-16.15	-16.67	-16.21	-20.49	-20.5	-20.43		3f
		crypt	villi	colon			T test (2-tailed, paired)	0.0407828				Colon 3'splice site	-3.2	-3.77	-3.05	-12.13	-12.39	-12.16	-17.82	-17.86	-17.86		number of de novo junctions detected at the corresponding genes	PKM1/2	crypt Ctrl	crypt Cbx3 KO	Villi ctrl	Villi Cbx3 KO	colon ctrl	colon Cbx3 KO	LMNA	crypt Ctrl	crypt Cbx3 KO	Villi ctrl	Villi Cbx3 KO	colon ctrl	colon Cbx3 KO	CDH1	crypt Ctrl	crypt Cbx3 KO	Villi ctrl	Villi Cbx3 KO	colon ctrl	colon Cbx3 KO
DOWN	SE	140	144	256																					15	8	15	3	9	22		5	11	0	12	3	12		27	47	20	43	29	50
	MXE	90	91	107																					11	16	28	5	9	27		4	10	3	10	10	20		21	58	17	19	21	87
	A5SS	28	15	34																					18	22	11	14	11	39		0	12	1	14	11	16		24	52	12	20	27	37
	A3SS	32	37	30
	RI	29	30	241

## Sheet: Fig4a, b, f, h
Fig4
	4a	crypt ctrl	crypt Cbx3 KO	villi ctrl	villi Cbx3 KO	WT	HGPS G609G		4f			% progerin positive cells						4h
	LaminA	1	8.28212	1	4.54727	1	0.882703				Crypt position	mice1	mice2	mice3	mice4	mice5			Illeon Vehicle					Illeum KO Cbx3
		0.968723	8.13984	1.00088	2.88786	0.932884	0.258816				1	0	0	0	0	0			Cells/mice	Cells with invaginations	% cells with invaginations	Mean	Desv.	Cells/mice	Cells with invaginations	% cells with invaginations	Mean	Desv.
		0.959884	3.11666	1.04772	9.64646	0.920987	0.120324				2	0	0	0	0	0			556	1	0.179856	0.019984	0.059952	7143	699	9.7858	11.0567	1.74054
		0.954615	3.59253	1.06145	4.75683	0.995916	0.574349				3	0	0	0	0	0			500	0	0			5484	732	13.3479
			1.6245		2.07772						4	0	0	0	0	0			500	0	0			5514	662	12.0058
			1.27456		1.25266						5	33.3333	20	16.6667	40	0			368	0	0			4870	544	11.1704
			1.05702		1.47427						6	66.6667	80	66.6667	80	50			500	0	0			6742	605	8.9736
			0.768438								7	100	100	83.3333	80	100			500	0	0
											8	100	100	83.3333	80	100			757	0	0
	4b	crypt ctrl	crypt Cbx3 KO	villi ctrl	villi Cbx3 KO	WT	HGPS G609G				9	100	100	100	80	100			602	0	0
	Progerin	1	2.77022	1	5.0806	1	311.913				10+	100	100	100	100	100			474	0	0
		0.997115	4.85678	1.04676	6.84476	0.951347	205.074
		0.979805	10.7034	1.05549	8.78474	0.986968	765.363
		0.945907	6.11014	1.03335	6.90337	1.01316	606.767
			0.526681		2.78949
			0.432269		6.94031
			2.06337		3.45815
			2.13613		4.39598

## Sheet: Fig 4d
Fig 4d

## Sheet: Fig5
Fig5
	5a-b		SRR	Normalized de novo junctions	Condition		5d				5h
	de novo junction Counts		SRR6467559	0.000366521247700647	Control male		number of genes transcriptionally unmodified gaining de novo junctions (p Val<0.01)	Control	UC		Q-PCR data	LaminA				Progerin
			SRR6467560	0.000343668192762179	Control male			6	386			control	CD	UC		control	CD	UC
			SRR6467561	0.000373849997528929	Control male							1	2.50244	1.41		1.22	0.492547	1.24
			SRR6467562	0.000382702585618876	Control male							1.03	6.42338	1.68		1.03	2.16345	1.72
			SRR6467563	0.000310779565417786	Control male							0.99	2.30271	0.88		1.01	0.786399	2.06
			SRR6467564	0.000291192943984495	Control male							0.98	0.65293	6.11		0.98	0.628507	7.81
			SRR6467565	0.000315644525578558	Control male							1	0.607097	5.55		1.15	0.539614	5.43
			SRR6467566	0.000297731294619622	Control male							1.09	1.61328	4.24		0.97	0.765779	3.66
			SRR6467567	0.000291117271843775	Control male							1.03	0.942785	11.71		1.05	1.07923	10.2
			SRR6467662	0.00111410733949853	UC male							0.97	6.1404	1.02		2.34	1.10829	6.39
			SRR6467663	0.00129153479185197	UC male							5.46	2.3511	2		0.9	9.14722	7.45
			SRR6467664	0.00116490029483621	UC male							2.65	8.92798	1.71		0.66	1.88993	6.98
			SRR6467665	0.00109454972422852	UC male							1.76	3.95406	0.46		1.32	0.373281	2.73
			SRR6467666	0.00132095196123282	UC male							2.7	1.19748	2.52		1.35	0.640972	3.02
			SRR6467667	0.00142895162210786	UC male							1.52	1.48968	0.24		0.61	0.861546	0.85
			SRR6467668	0.00111029763800944	UC male							0.4	1.77154	0.84		0.61	1.38032	2.87
			SRR6467669	0.00117489348697998	UC male							0.91	3.86375	0.52		1.06	0.432269	1.98
			SRR6467670	0.000964406373431366	UC male							0.12	3.99538	0.09		0.79	0.173139	2.42
			SRR6467671	0.00132285113548361	UC male							0.2		0.074		1.24		0.97
			SRR6467672	0.00125202610763164	UC male									0.086				0.49
			SRR6467673	0.00157538520102595	UC male									0.13				65.2
			SRR6467674	0.00138361349232811	UC male
			SRR6467675	0.00142892011094028	UC male
			SRR6467676	0.00165322648557767	UC male
			SRR6467677	0.00143058791367693	UC male
			SRR6467678	0.00154257663457148	UC male
			SRR6467679	0.00135850721890012	UC male
			SRR6467680	0.0012880981239586	UC male
			SRR6467681	0.00114292266886877	UC male
			SRR6467682	0.00169809783320538	UC male
			SRR6467683	0.0010271107784402	UC male
			SRR6467684	0.00113696634692381	UC male
			SRR6467685	0.00166428466480559	UC male
			SRR6467686	0.00142875029613533	UC male
			SRR6467687	0.00133711720914854	UC male
			SRR6467688	0.00138675679204255	UC male
			SRR6467689	0.00132901933589599	UC male
			SRR6467690	0.00154628595131212	UC male
			SRR6467691	0.00137953801072651	UC male
			SRR6467692	0.00169309019229068	UC male
			SRR6467693	0.00154797315102788	UC male
			SRR6467694	0.00113235916150755	UC male
			SRR6467695	0.00147131581366122	UC male
			SRR6467696	0.00127561889540901	UC male
			SRR6467697	0.00160326828467287	UC male
			SRR6467698	0.00163723925656518	UC male
			SRR6467699	0.00109652888583197	UC male
			SRR6467700	0.00149038190374324	UC male
			SRR6467701	0.00136770634162516	UC male
			SRR6467702	0.0016075537703946	UC male
			SRR6467703	0.00135513056622968	UC male
			SRR6467704	0.00140085659727176	UC male
			SRR6467705	0.00139098742332286	UC male
			SRR6467706	0.00108525794388708	UC male
			SRR6467707	0.00133102168478512	UC male
			SRR6467708	0.00153188434392631	UC male
			SRR6467709	0.00160780995432322	UC male
			SRR6467710	0.00140252858008843	UC male
			SRR6467711	0.00137709488001	UC male
			SRR6467712	0.00161749808707107	UC male
			SRR6467713	0.00139465940349251	UC male
			SRR6467714	0.00143228634605639	UC male
			SRR6467715	0.0014009137713743	UC male
			SRR6467716	0.00138160664611472	UC male
			SRR6467717	0.00163873014904125	UC male
			SRR6467718	0.00168740385809296	UC male
			SRR6467719	0.00150648157537534	UC male
			SRR6467720	0.00143618189025745	UC male
			SRR6467721	0.00142160646566555	UC male
			SRR6467722	0.00118206849418889	UC male
			SRR6467723	0.00150785129639675	UC male
			SRR6467724	0.00104248364352735	UC male
			SRR6467725	0.00154872101872685	UC male
			SRR6467726	0.00174068994178082	UC male
			SRR6467727	0.00149254620766959	UC male
			SRR6467728	0.00156278757091198	UC male
			SRR6467729	0.00155583451962428	UC male
			SRR6467730	0.00164112093575288	UC male
			SRR6467731	0.00159622774635614	UC male
			SRR6467732	0.00134708509411583	UC male
			SRR6467733	0.00152358697468841	UC male
			SRR6467734	0.00129887681255937	UC male
			SRR6467735	0.00162301550609888	UC male
			SRR6467736	0.00163658361205368	UC male
			SRR6467737	0.00127244772575755	UC male
			SRR6467738	0.00153329748391379	UC male
			SRR6467739	0.00145206306728383	UC male
			SRR6467740	0.00142247105932485	UC male
			SRR6467741	0.00180154525158399	UC male
			SRR6467742	0.00160684529058203	UC male
			SRR6467743	0.0013143439812352	UC male
			SRR6467744	0.0013738387110761	UC male
			SRR6467745	0.00145462835442793	UC male
			SRR6467746	0.00166288043015916	UC male
			SRR6467747	0.00118838970867409	UC male
			SRR6467748	0.00115968393792714	UC male
			SRR6467749	0.00156791991231658	UC male
			SRR6467750	0.00136960042191701	UC male
			SRR6467751	0.0017791840425298	UC male
			SRR6467752	0.00141175273008695	UC male
			SRR6467753	0.00126889671983449	UC male
			SRR6467754	0.00142892089536584	UC male
			SRR6467755	0.00137941822997591	UC male
			SRR6467756	0.00150309095586875	UC male
			SRR6467757	0.00166624386564774	UC male
			SRR6467758	0.00161046866158859	UC male
			SRR6467759	0.00152118590255108	UC male
			SRR6467760	0.000847233205113769	UC male
			SRR6467761	0.00137555853288902	UC male
			SRR6467762	0.00151924356342515	UC male
			SRR6467763	0.00126119352552794	UC male
			SRR6467764	0.00104156005983834	UC male
			SRR6467765	0.00178355596298711	UC male
			SRR6467766	0.00159865263326875	UC male
			SRR6467767	0.00141819717209459	UC male
			SRR6467768	0.00140686257957591	UC male
			SRR6467769	0.00145871496727071	UC male
			SRR6467770	0.00140984768177679	UC male
			SRR6467771	0.00118708561056502	UC male
			SRR6467772	0.00131832088359185	UC male
			SRR6467773	0.00127219426734368	UC male
			SRR6467548	0.000412480773397545	Control female
			SRR6467549	0.000239137097810002	Control female
			SRR6467550	0.000277947592295496	Control female
			SRR6467551	0.000359440342761977	Control female
			SRR6467552	0.000313565383891164	Control female
			SRR6467553	0.000358738532253528	Control female
			SRR6467554	0.000319597350162792	Control female
			SRR6467555	0.000403657000652683	Control female
			SRR6467556	0.000389222653674262	Control female
			SRR6467557	0.000322415166756769	Control female
			SRR6467558	0.000323800689681191	Control female
			SRR6467568	0.00146287217351897	UC female
			SRR6467569	0.00096550859853764	UC female
			SRR6467570	0.00122430454880455	UC female
			SRR6467571	0.00131795778642449	UC female
			SRR6467572	0.0010899857141828	UC female
			SRR6467573	0.00107856754247266	UC female
			SRR6467574	0.00121683571060715	UC female
			SRR6467575	0.00127636916406783	UC female
			SRR6467576	0.00101831467257467	UC female
			SRR6467577	0.0010030833962475	UC female
			SRR6467578	0.00125318116835409	UC female
			SRR6467579	0.00119083109228662	UC female
			SRR6467580	0.00108582928143075	UC female
			SRR6467581	0.00137212712723418	UC female
			SRR6467582	0.00135821199799009	UC female
			SRR6467583	0.00145010974179265	UC female
			SRR6467584	0.00135435454797265	UC female
			SRR6467585	0.00141948572917598	UC female
			SRR6467586	0.00143814358131401	UC female
			SRR6467587	0.00121030828785417	UC female
			SRR6467588	0.000974777976639662	UC female
			SRR6467589	0.00124252534924852	UC female
			SRR6467590	0.00153932966270605	UC female
			SRR6467591	0.00138866666258739	UC female
			SRR6467592	0.00159732475911767	UC female
			SRR6467593	0.00130794312390586	UC female
			SRR6467594	0.00135404494937768	UC female
			SRR6467595	0.00111740200649869	UC female
			SRR6467596	0.00129017635874173	UC female
			SRR6467597	0.00157435435612137	UC female
			SRR6467598	0.00151916905443824	UC female
			SRR6467599	0.0012809147677875	UC female
			SRR6467600	0.00152553605947771	UC female
			SRR6467601	0.00155092474638363	UC female
			SRR6467602	0.00131109251726253	UC female
			SRR6467603	0.00117483788551439	UC female
			SRR6467604	0.00131501113567262	UC female
			SRR6467605	0.0014595069040765	UC female
			SRR6467606	0.00121144632041815	UC female
			SRR6467607	0.00131214363410599	UC female
			SRR6467608	0.00114994186026273	UC female
			SRR6467609	0.00118603298781567	UC female
			SRR6467610	0.00125710788838716	UC female
			SRR6467611	0.00133870748640299	UC female
			SRR6467612	0.001308351420761	UC female
			SRR6467613	0.0014031903276721	UC female
			SRR6467614	0.00164448347475428	UC female
			SRR6467615	0.00126960204411277	UC female
			SRR6467616	0.00149064254173679	UC female
			SRR6467617	0.00116675981620103	UC female
			SRR6467618	0.00128423515879342	UC female
			SRR6467619	0.00132620860475628	UC female
			SRR6467620	0.00144150731997978	UC female
			SRR6467621	0.00111940646389458	UC female
			SRR6467622	0.00106124080766334	UC female
			SRR6467623	0.00115671240030037	UC female
			SRR6467624	0.00108959879492944	UC female
			SRR6467625	0.00112244910845809	UC female
			SRR6467626	0.000731481345787244	UC female
			SRR6467627	0.00149792083487697	UC female
			SRR6467628	0.00138264988209804	UC female
			SRR6467629	0.00100913447704768	UC female
			SRR6467630	0.00145492208454474	UC female
			SRR6467631	0.00122462909699373	UC female
			SRR6467632	0.00116855717378467	UC female
			SRR6467633	0.00135022230146907	UC female
			SRR6467634	0.00103968100796035	UC female
			SRR6467635	0.00123809118056332	UC female
			SRR6467636	0.00136020771845695	UC female
			SRR6467637	0.00148477841121567	UC female
			SRR6467638	0.00128666546196915	UC female
			SRR6467639	0.00153380433070117	UC female
			SRR6467640	0.000481139371724576	UC female
			SRR6467641	0.00152548201235353	UC female
			SRR6467642	0.00160017462316544	UC female
			SRR6467643	0.0017685516492809	UC female
			SRR6467644	0.00137350654503993	UC female
			SRR6467645	0.00133197936846514	UC female
			SRR6467646	0.00144110422547155	UC female
			SRR6467647	0.00164662749944408	UC female
			SRR6467648	0.00164103805220549	UC female
			SRR6467649	0.00150126222748411	UC female
			SRR6467650	0.00173125987640304	UC female
			SRR6467651	0.00130948037962759	UC female
			SRR6467652	0.00152795337982336	UC female
			SRR6467653	0.001472684228749	UC female
			SRR6467654	0.00156262791333379	UC female
			SRR6467655	0.00119441183942253	UC female
			SRR6467656	0.00169859074245194	UC female
			SRR6467657	0.00153905325429095	UC female
			SRR6467658	0.00135276018992904	UC female
			SRR6467659	0.0015697804484016	UC female
			SRR6467660	0.00127175573477184	UC female
			SRR6467661	0.00134752005490127	UC female

## Sheet: Sup fig 1a
Sup Fig 1a

## Sheet: Sup Fig1c, 1e and Sup Fig2b, 2d
Sup Fig 1										Sup Fig 2
ImageJ quantification expressed in arbitrary units	1 c				1e						2b
		ileum H3K9me3	Ctrl	Cbx3 KO		colon H3K9me3	Ctrl	Cbx3 KO				ileum H4K20me3	Control	Cbx3 KO		colon H4K20me3	Control	Cbx3 KO
			13.457	13.293			8.324	6.696					36.4616	39.7577			36.7329	30.4759
			12.927	12.679			11.194	9.107					34.4813	34.4535			30.82	35.049
			12.965	12.792			12.364	9.592					34.6716	36.1209			33.9084	32.1676
			15.315	12.598			10.81	10.087					31.3805	39.5649			32.7833	38.3566
			10.545	14.844			10.209	9.693					36.824	31.8736			31.6782	34.4559
			5.428	4.548			9.227	9.643					28.7908	30.8443				30.6964
			12.288	8.021			9.588	7.575					25.0609	30.0183
			8.209	9.358			11.052	7.193					34.1688	22.3508
			11.551	11.852			12.473	8.681
			9.163	9.874			10.407	8.771
			10.557	6.225			8.953	9.209
			8.779	6.114			12.718	9.698
			15.394	9.733			11.881	8.626
			13.965	13.119			10.641	10.237
			14.065	13.352			7.025	10.787
			11.93	14.309			5.161	10.848
			7.89	11.557			7.395
			6.527	8.405			7.67
				10.274			11.826
				10.94			10.606
							7.201
							6.829
							8.798
							11.164
							14.59

## Sheet: Fig. 1h and Sup Fig3
Fig 1h and Sup Fig3	Meta data									Table of abundance of the microbiota
			typeechBis	Group	Mice	Groupcoll	Genet	Condition	genet_cond		rdp_tax_and_bootstrap	blast_taxonomy	blast_subject	blast_perc_identity	blast_perc_query_coverage	blast_evalue	blast_aln_length	seed_id	observation_name	observation_sum	100D2_S145_L001	101D1_S146_L001	102D3_S147_L001	103D6_S148_L001	104D2_S149_L001	105D3_S150_L001	106D6_S151_L001	107D2_S152_L001	108D4_S153_L001	109D3_S154_L001	10A4_S23_L001	110C4_S155_L001	111caecMay19027g_S156_L001	112caecMay19027g_S157_L001	113caecMay19025g_S158_L001	114caecMay19025g_S159_L001	11A5_S24_L001	12A6_S25_L001	13C1_S26_L001	14C2_S27_L001	15C3_S28_L001	16C4_S29_L001	17C5_S30_L001	18C6_S31_L001	19caecBrdu1_S32_L001	1B1_S14_L001	20caecBrdu1_S33_L001	21caecBrdu6_S34_L001	22caecBrdu2_S35_L001
		1B1_S14_L001	ADNfecal	VilCreTam	Female	VilCreTamB	KO	Tam	KOTam		Bacteria;(1.0);Bacteroidetes;(1.0);Bacteroidia;(1.0);Bacteroidales;(1.0);Prevotellaceae;(1.0);Prevotellaceae UCG-001;(1.0);unknown species;(1.0);	Bacteria;Bacteroidetes;Bacteroidia;Bacteroidales;Prevotellaceae;Prevotellaceae UCG-001;unknown species	multi-subject	100.0	100.0	0.0	421	M04152:70:000000000-CRWV2:1:1101:18929:1432	Cluster_1	99507	1218	727	808	910	886	2272	1296	925	1136	3608	718	1865	1352	280	661	749	0	3	421	1811	1653	473	5	2237	674	1274	723	3463	1034
		3B3_S16_L001	ADNfecal	VilCreTam	Male	VilCreTamB	KO	Tam	KOTam		Bacteria;(1.0);Bacteroidetes;(1.0);Bacteroidia;(1.0);Bacteroidales;(1.0);Bacteroidales S24-7 group;(1.0);unknown genus;(1.0);unknown species;(1.0);	Bacteria;Bacteroidetes;Bacteroidia;Bacteroidales;Bacteroidales S24-7 group;unknown genus;unknown species	JQ084057.1.1501	99.762	100.0	0.0	421	M04152:70:000000000-CRWV2:1:1101:24943:13867	Cluster_2	77977	466	314	233	393	277	594	474	276	435	996	264	886	608	222	347	232	1006	2	313	1050	668	228	2489	789	341	655	680	1294	1572
		7A1_S20_L001	ADNfecal	VilCreTam	Female	VilCreTamA	KO	Tam	KOTam		Bacteria;(1.0);Firmicutes;(1.0);Clostridia;(1.0);Clostridiales;(1.0);Lachnospiraceae;(1.0);Lachnospiraceae NK4A136 group;(1.0);unknown species;(1.0);	Bacteria;Firmicutes;Clostridia;Clostridiales;Lachnospiraceae;Lachnospiraceae NK4A136 group;unknown species	multi-subject	100.0	100.0	0.0	404	M04152:70:000000000-CRWV2:1:1101:20357:4222	Cluster_3	77065	370	0	1	439	482	2	388	1016	416	15	386	1019	23	6	326	244	769	0	0	845	5	421	1256	1229	3	16	6	1168	4767
		9A3_S22_L001	ADNfecal	VilCreTam	Male	VilCreTamA	KO	Tam	KOTam		Bacteria;(1.0);Bacteroidetes;(1.0);Bacteroidia;(1.0);Bacteroidales;(1.0);Bacteroidales S24-7 group;(1.0);unknown genus;(1.0);unknown species;(0.98);	Bacteria;Bacteroidetes;Bacteroidia;Bacteroidales;Bacteroidales S24-7 group;unknown genus;unknown species	multi-subject	100.0	100.0	0.0	420	M04152:70:000000000-CRWV2:1:1101:27138:11230	Cluster_4	73856	794	36	26	399	744	39	664	563	279	67	626	628	224	82	48	30	1011	0	1653	1799	142	206	191	1180	552	691	976	1314	2971
		13C1_S26_L001	ADNfecal	VilCreTam	Female	VilCreTamC	KO	Tam	KOTam		Bacteria;(1.0);Firmicutes;(1.0);Bacilli;(1.0);Lactobacillales;(1.0);Lactobacillaceae;(1.0);Lactobacillus;(1.0);Lactobacillus taiwanensis;(0.48);	Bacteria;Firmicutes;Bacilli;Lactobacillales;Lactobacillaceae;Lactobacillus;Multi-affiliation	multi-subject	100.0	100.0	0.0	426	M04152:70:000000000-CRWV2:1:1101:9981:2296	Cluster_5	66235	931	257	302	140	252	272	226	274	90	177	166	393	362	224	699	235	144	1	799	356	2229	38	637	503	349	842	493	421	257
		15C3_S28_L001	ADNfecal	VilCreTam	Male	VilCreTamC	KO	Tam	KOTam		Bacteria;(1.0);Firmicutes;(1.0);Clostridia;(1.0);Clostridiales;(1.0);Lachnospiraceae;(1.0);Lachnospiraceae NK4A136 group;(0.92);unknown species;(0.92);	Bacteria;Firmicutes;Clostridia;Clostridiales;Lachnospiraceae;Lachnospiraceae NK4A136 group;unknown species	multi-subject	100.0	100.0	0.0	401	M04152:70:000000000-CRWV2:1:1101:11413:13564	Cluster_6	63261	72	6	16	1	150	60	1	38	418	189	797	808	1978	582	323	234	365	0	5	830	408	430	1613	0	986	7	1458	1	1367
		26E1_S39_L001	ADNfecal	VilCreTam	Female	VilCreTamE	KO	Tam	KOTam		Bacteria;(1.0);Bacteroidetes;(1.0);Bacteroidia;(1.0);Bacteroidales;(1.0);Bacteroidales S24-7 group;(1.0);unknown genus;(1.0);unknown species;(1.0);	Bacteria;Bacteroidetes;Bacteroidia;Bacteroidales;Bacteroidales S24-7 group;unknown genus;unknown species	multi-subject	100.0	100.0	0.0	420	M04152:70:000000000-CRWV2:1:1101:17464:3153	Cluster_7	57135	145	233	94	174	113	191	277	108	281	150	211	435	453	170	311	212	452	2	837	643	243	108	1287	756	695	1091	2607	417	1162
		31E1_S44_L001	ADNfecal	VilCreTam	Female	VilCreTamE	KO	Tam	KOTam		Bacteria;(1.0);Bacteroidetes;(1.0);Bacteroidia;(1.0);Bacteroidales;(1.0);Bacteroidaceae;(1.0);Bacteroides;(1.0);Bacteroides acidifaciens;(0.9);	Bacteria;Bacteroidetes;Bacteroidia;Bacteroidales;Multi-affiliation;Multi-affiliation;Multi-affiliation	multi-subject	99.525	100.0	0.0	421	M04152:70:000000000-CRWV2:1:1102:19815:4575	Cluster_8	64142	115	1722	707	300	104	1660	438	97	86	2709	78	142	107	39	56	35	557	0	1382	134	482	24	1567	405	379	2713	275	925	207
		33E3_S46_L001	ADNfecal	VilCreTam	Male	VilCreTamE	KO	Tam	KOTam		Bacteria;(1.0);Bacteroidetes;(1.0);Bacteroidia;(1.0);Bacteroidales;(1.0);Bacteroidales S24-7 group;(1.0);unknown genus;(1.0);unknown species;(1.0);	Bacteria;Bacteroidetes;Bacteroidia;Bacteroidales;Bacteroidales S24-7 group;unknown genus;unknown species	multi-subject	100.0	100.0	0.0	421	M04152:70:000000000-CRWV2:1:1101:14250:6470	Cluster_9	51866	175	349	236	771	164	472	1071	82	192	902	136	343	560	175	427	260	507	2	254	312	238	115	640	1560	484	304	1263	1585	1222
		52E3_S65_L001	ADNfecal	VilCreTam	Male	VilCreTamE	KO	Tam	KOTam		Bacteria;(1.0);Bacteroidetes;(1.0);Bacteroidia;(1.0);Bacteroidales;(1.0);Bacteroidales S24-7 group;(1.0);unknown genus;(1.0);unknown species;(1.0);	Bacteria;Bacteroidetes;Bacteroidia;Bacteroidales;Bacteroidales S24-7 group;unknown genus;unknown species	multi-subject	100.0	100.0	0.0	421	M04152:70:000000000-CRWV2:1:1101:23039:2517	Cluster_10	46519	315	633	554	1	238	1091	4	218	213	2132	84	463	645	159	637	470	2	0	656	601	1125	129	933	1	331	873	772	0	2816
		61D1_S74_L001	ADNfecal	VilCreTam	Female	VilCreTamD	KO	Tam	KOTam		Bacteria;(1.0);Bacteroidetes;(1.0);Bacteroidia;(1.0);Bacteroidales;(1.0);Bacteroidaceae;(1.0);Bacteroides;(1.0);human gut metagenome;(0.4);	Bacteria;Bacteroidetes;Bacteroidia;Bacteroidales;Bacteroidaceae;Bacteroides;unknown species	DQ905881.1.1578	99.05	100.0	0.0	421	M04152:70:000000000-CRWV2:1:1102:24427:7364	Cluster_11	39320	0	17	60	1125	0	289	1837	0	243	590	138	371	169	60	102	82	416	0	1	4	210	161	955	2388	0	0	18	1874	0
		63D3_S76_L001	ADNfecal	VilCreTam	Male	VilCreTamD	KO	Tam	KOTam		Bacteria;(1.0);Bacteroidetes;(1.0);Bacteroidia;(1.0);Bacteroidales;(1.0);Rikenellaceae;(1.0);Alistipes;(1.0);unknown species;(1.0);	Bacteria;Bacteroidetes;Bacteroidia;Bacteroidales;Rikenellaceae;Alistipes;unknown species	AB702766.1.1491	100.0	100.0	0.0	421	M04152:70:000000000-CRWV2:1:1101:7778:12834	Cluster_12	38961	319	42	42	528	370	155	637	165	341	192	131	443	222	90	162	150	730	1	145	268	361	155	2041	1002	191	50	132	476	560
		68E1_S81_L001	ADNfecal	VilCreTam	Female	VilCreTamE	KO	Tam	KOTam		Bacteria;(1.0);Bacteroidetes;(1.0);Bacteroidia;(1.0);Bacteroidales;(1.0);Bacteroidales S24-7 group;(1.0);unknown genus;(1.0);unknown species;(1.0);	Bacteria;Bacteroidetes;Bacteroidia;Bacteroidales;Bacteroidales S24-7 group;unknown genus;unknown species	EU453648.1.1410	99.762	100.0	0.0	421	M04152:70:000000000-CRWV2:1:1103:20309:4984	Cluster_13	37906	93	309	142	157	83	435	228	64	148	962	299	179	139	67	93	65	465	1	76	251	213	91	1647	360	223	778	607	665	508
		69E3_S82_L001	ADNfecal	VilCreTam	Male	VilCreTamE	KO	Tam	KOTam		Bacteria;(1.0);Bacteroidetes;(1.0);Bacteroidia;(1.0);Bacteroidales;(1.0);Bacteroidales S24-7 group;(1.0);unknown genus;(1.0);unknown species;(1.0);	Bacteria;Bacteroidetes;Bacteroidia;Bacteroidales;Bacteroidales S24-7 group;unknown genus;unknown species	EF406419.1.1508	100.0	100.0	0.0	421	M04152:70:000000000-CRWV2:1:1101:24952:13465	Cluster_14	48727	235	1103	708	0	241	781	4	106	724	1353	541	1616	432	129	38	18	0	0	200	1236	622	324	3	0	546	879	1196	0	593
		73E3_S86_L001	ADNfecal	VilCreTam	Male	VilCreTamE	KO	Tam	KOTam		Bacteria;(1.0);Bacteroidetes;(1.0);Bacteroidia;(1.0);Bacteroidales;(1.0);Bacteroidales S24-7 group;(1.0);unknown genus;(1.0);unknown species;(0.98);	Bacteria;Bacteroidetes;Bacteroidia;Bacteroidales;Bacteroidales S24-7 group;unknown genus;unknown species	multi-subject	100.0	100.0	0.0	420	M04152:70:000000000-CRWV2:1:1101:23447:20905	Cluster_15	34439	326	24	16	245	361	18	378	219	104	26	305	290	108	37	9	3	547	0	816	844	52	100	72	642	259	331	437	669	1359
		74E1_S87_L001	ADNfecal	VilCreTam	Female	VilCreTamE	KO	Tam	KOTam		Bacteria;(1.0);Bacteroidetes;(1.0);Bacteroidia;(1.0);Bacteroidales;(1.0);Bacteroidaceae;(1.0);Bacteroides;(1.0);Bacteroides acidifaciens;(1.0);	Bacteria;Bacteroidetes;Bacteroidia;Bacteroidales;Bacteroidaceae;Bacteroides;Multi-affiliation	multi-subject	100.0	100.0	0.0	421	M04152:70:000000000-CRWV2:1:1101:12117:6362	Cluster_16	34548	90	143	109	323	105	553	501	64	98	1135	111	200	109	32	53	39	2059	0	1967	124	248	55	2142	603	41	969	76	618	183
		75E1_S88_L001	ADNfecal	VilCreTam	Female	VilCreTamE	KO	Tam	KOTam		Bacteria;(1.0);Bacteroidetes;(1.0);Bacteroidia;(1.0);Bacteroidales;(1.0);Rikenellaceae;(1.0);Rikenellaceae RC9 gut group;(1.0);unknown species;(1.0);	Bacteria;Bacteroidetes;Bacteroidia;Bacteroidales;Rikenellaceae;Rikenellaceae RC9 gut group;unknown species	multi-subject	100.0	100.0	0.0	421	M04152:70:000000000-CRWV2:1:1101:25702:12882	Cluster_17	30028	55	26	43	0	30	123	4	65	987	274	221	1346	1003	293	568	625	1	0	201	238	838	310	0	0	311	277	144	0	545
		82E3_S95_L001	ADNfecal	VilCreTam	Male	VilCreTamE	KO	Tam	KOTam		Bacteria;(1.0);Bacteroidetes;(1.0);Bacteroidia;(1.0);Bacteroidales;(1.0);Bacteroidales S24-7 group;(1.0);unknown genus;(1.0);unknown species;(1.0);	Bacteria;Bacteroidetes;Bacteroidia;Bacteroidales;Bacteroidales S24-7 group;unknown genus;unknown species	multi-subject	100.0	100.0	0.0	420	M04152:70:000000000-CRWV2:1:1101:17586:17722	Cluster_18	31427	218	161	123	17	144	300	17	146	238	486	275	528	239	75	117	84	179	0	199	752	494	95	706	167	154	261	415	430	1085
		85D3_S130_L001	ADNfecal	VilCreTam	Male	VilCreTamD	KO	Tam	KOTam		Bacteria;(1.0);Bacteroidetes;(1.0);Bacteroidia;(1.0);Bacteroidales;(1.0);Bacteroidales S24-7 group;(1.0);unknown genus;(1.0);unknown species;(1.0);	Bacteria;Bacteroidetes;Bacteroidia;Bacteroidales;Bacteroidales S24-7 group;unknown genus;unknown species	multi-subject	99.762	100.0	0.0	420	M04152:70:000000000-CRWV2:1:1101:13509:11341	Cluster_19	53686	164	110	185	203	146	262	280	91	340	314	280	684	725	261	381	294	667	2	507	569	364	303	1501	381	272	467	585	1062	1895
		91D1_S136_L001	ADNfecal	VilCreTam	Female	VilCreTamD	KO	Tam	KOTam		Bacteria;(1.0);Bacteroidetes;(1.0);Bacteroidia;(1.0);Bacteroidales;(1.0);Bacteroidaceae;(1.0);Bacteroides;(1.0);Bacteroides acidifaciens;(0.72);	Bacteria;Bacteroidetes;Bacteroidia;Bacteroidales;Bacteroidaceae;Bacteroides;unknown species	multi-subject	100.0	100.0	0.0	421	M04152:70:000000000-CRWV2:1:1101:8121:6897	Cluster_20	24878	85	180	255	60	47	327	133	53	144	974	302	81	339	96	174	144	794	0	521	179	153	169	442	98	55	1160	209	92	334
		92D1_S137_L001	ADNfecal	VilCreTam	Female	VilCreTamD	KO	Tam	KOTam		Bacteria;(1.0);Bacteroidetes;(1.0);Bacteroidia;(1.0);Bacteroidales;(1.0);Bacteroidales S24-7 group;(1.0);unknown genus;(1.0);unknown species;(1.0);	Bacteria;Bacteroidetes;Bacteroidia;Bacteroidales;Bacteroidales S24-7 group;unknown genus;unknown species	HM846693.1.1367	100.0	100.0	0.0	421	M04152:70:000000000-CRWV2:1:1104:24454:7126	Cluster_21	41046	86	25	74	64	130	73	166	61	245	236	106	374	566	186	18	8	1811	0	32	260	358	202	524	476	455	528	818	227	444
		97D1_S142_L001	ADNfecal	VilCreTam	Female	VilCreTamD	KO	Tam	KOTam		Bacteria;(1.0);Firmicutes;(1.0);Clostridia;(1.0);Clostridiales;(1.0);Lachnospiraceae;(1.0);Lachnospiraceae NK4A136 group;(0.95);unknown species;(0.94);	Bacteria;Firmicutes;Clostridia;Clostridiales;Lachnospiraceae;Lachnospiraceae NK4A136 group;unknown species	multi-subject	100.0	100.0	0.0	404	M04152:70:000000000-CRWV2:1:1103:6609:13421	Cluster_22	28532	38	5	23	1	187	69	0	145	150	134	378	346	432	138	183	165	267	1	311	349	221	185	168	0	290	473	314	624	1273
		101D1_S146_L001	ADNfecal	VilCreTam	Female	VilCreTamD	KO	Tam	KOTam		Bacteria;(1.0);Bacteroidetes;(1.0);Bacteroidia;(1.0);Bacteroidales;(1.0);Rikenellaceae;(1.0);Alistipes;(1.0);unknown species;(0.61);	Bacteria;Bacteroidetes;Bacteroidia;Bacteroidales;Rikenellaceae;Alistipes;unknown species	JQ085082.1.1487	99.525	100.0	0.0	421	M04152:70:000000000-CRWV2:1:1101:18292:2518	Cluster_23	22496	197	546	162	213	287	411	300	88	210	816	106	248	93	34	7	15	0	1	50	157	410	38	1	464	317	267	262	21	532
		102D3_S147_L001	ADNfecal	VilCreTam	Male	VilCreTamD	KO	Tam	KOTam		Bacteria;(1.0);Firmicutes;(1.0);Bacilli;(1.0);Lactobacillales;(1.0);Lactobacillaceae;(1.0);Lactobacillus;(1.0);Lactobacillus reuteri;(1.0);	Bacteria;Firmicutes;Bacilli;Lactobacillales;Lactobacillaceae;Lactobacillus;unknown species	DQ057409.1.1394	100.0	100.0	0.0	426	M04152:70:000000000-CRWV2:1:1101:6525:2794	Cluster_24	21806	160	270	127	54	48	97	60	46	40	55	60	72	68	42	139	39	77	0	572	78	485	7	951	183	127	518	198	103	76
		105D3_S150_L001	ADNfecal	VilCreTam	Male	VilCreTamD	KO	Tam	KOTam		Bacteria;(1.0);Firmicutes;(1.0);Clostridia;(1.0);Clostridiales;(1.0);Lachnospiraceae;(1.0);Lachnospiraceae NK4A136 group;(0.95);Blautia coccoides;(0.22);	Bacteria;Firmicutes;Clostridia;Clostridiales;Lachnospiraceae;Multi-affiliation;Multi-affiliation	multi-subject	100.0	100.0	0.0	401	M04152:70:000000000-CRWV2:1:1101:23038:23491	Cluster_25	36917	93	1	22	164	348	7	234	273	387	11	446	773	704	343	659	152	665	2	1	1034	59	1173	124	644	2	0	2	544	1848
		109D3_S154_L001	ADNfecal	VilCreTam	Male	VilCreTamD	KO	Tam	KOTam		Bacteria;(1.0);Bacteroidetes;(1.0);Bacteroidia;(1.0);Bacteroidales;(1.0);Bacteroidales S24-7 group;(1.0);unknown genus;(1.0);unknown species;(0.89);	Bacteria;Bacteroidetes;Bacteroidia;Bacteroidales;Bacteroidales S24-7 group;unknown genus;unknown species	multi-subject	100.0	100.0	0.0	420	M04152:70:000000000-CRWV2:1:1104:18343:13674	Cluster_26	19903	11	16	33	70	4	20	73	12	43	68	344	161	129	34	43	36	580	1	31	179	37	60	462	104	14	252	114	245	356
		19caecBrdu1_S32_L001	Caecum	VilCreTam	Female	VilCreTam	KO	Tam	KOTam		Bacteria;(1.0);Bacteroidetes;(1.0);Bacteroidia;(1.0);Bacteroidales;(1.0);Bacteroidales S24-7 group;(1.0);unknown genus;(1.0);unknown species;(1.0);	Bacteria;Bacteroidetes;Bacteroidia;Bacteroidales;Bacteroidales S24-7 group;unknown genus;unknown species	multi-subject	100.0	100.0	0.0	420	M04152:70:000000000-CRWV2:1:1106:6181:16448	Cluster_27	17642	81	21	67	0	95	332	0	48	152	978	604	305	172	46	107	102	0	0	21	283	316	198	419	0	20	272	85	0	175
		20caecBrdu1_S33_L001	Caecum	VilCreTam	Female	VilCreTam	KO	Tam	KOTam		Bacteria;(1.0);Firmicutes;(1.0);Clostridia;(1.0);Clostridiales;(1.0);Lachnospiraceae;(1.0);unknown genus;(1.0);Lachnospiraceae bacterium A2;(1.0);	Bacteria;Firmicutes;Multi-affiliation;Multi-affiliation;Multi-affiliation;Multi-affiliation;Multi-affiliation	multi-subject	100.0	100.0	0.0	401	M04152:70:000000000-CRWV2:1:1118:9350:4495	Cluster_28	25131	11	29	55	0	25	268	1	30	86	702	471	135	152	118	112	18	1	1	278	407	103	434	120	0	218	711	558	0	714
		23caecBrdu3_S36_L001	Caecum	VilCreTam	Male	VilCreTam	KO	Tam	KOTam		Bacteria;(1.0);Firmicutes;(1.0);Clostridia;(1.0);Clostridiales;(1.0);Lachnospiraceae;(1.0);Lachnospiraceae NK4A136 group;(1.0);unknown species;(1.0);	Bacteria;Multi-affiliation;Multi-affiliation;Multi-affiliation;Multi-affiliation;Multi-affiliation;Multi-affiliation	multi-subject	100.0	100.0	0.0	404	M04152:70:000000000-CRWV2:1:1104:16615:7288	Cluster_29	19208	11	10	33	152	13	129	116	11	37	310	137	87	1066	301	394	273	0	0	58	87	258	59	2	383	660	290	914	499	95
		37caecBrdu1_S50_L001	Caecum	VilCreTam	Female	VilCreTam	KO	Tam	KOTam		Bacteria;(1.0);Firmicutes;(1.0);Clostridia;(1.0);Clostridiales;(1.0);Lachnospiraceae;(1.0);Lachnoclostridium;(0.92);Dorea sp.;(0.72);	Bacteria;Firmicutes;Clostridia;Clostridiales;Lachnospiraceae;Multi-affiliation;Multi-affiliation	multi-subject	100.0	100.0	0.0	401	M04152:70:000000000-CRWV2:1:1102:22369:16209	Cluster_30	18074	3	69	220	96	23	351	136	1	3	414	7	4	45	6	9	2	121	0	291	122	131	16	135	547	208	24	114	1895	80
		39caecBrdu3_S52_L001	Caecum	VilCreTam	Male	VilCreTam	KO	Tam	KOTam		Bacteria;(1.0);Proteobacteria;(1.0);Betaproteobacteria;(1.0);Burkholderiales;(1.0);Alcaligenaceae;(1.0);Parasutterella;(1.0);unknown species;(1.0);	Bacteria;Proteobacteria;Betaproteobacteria;Burkholderiales;Alcaligenaceae;Parasutterella;unknown species	multi-subject	multi-identity	100.0	0.0	multi-alignment-lg	M04152:70:000000000-CRWV2:1:1103:21169:3982	Cluster_31	14675	41	418	302	17	19	414	30	27	45	832	4	33	172	47	85	63	8	0	435	109	261	4	26	50	146	194	671	6	346
		57caecMay19035g_S70_L001	Caecum	VilCreTam	Female	VilCreTam	KO	Tam	KOTam		Bacteria;(1.0);Bacteroidetes;(1.0);Bacteroidia;(1.0);Bacteroidales;(1.0);Rikenellaceae;(1.0);Alistipes;(1.0);unknown species;(1.0);	Bacteria;Bacteroidetes;Bacteroidia;Bacteroidales;Rikenellaceae;Alistipes;unknown species	EF603126.1.1475	99.762	100.0	0.0	421	M04152:70:000000000-CRWV2:1:1112:23594:18547	Cluster_32	15074	0	4	48	0	0	140	2	0	178	333	109	326	221	71	210	140	3	0	11	1	192	204	744	0	117	26	151	0	0
		59caecMay19033g_S72_L001	Caecum	VilCreTam	Female	VilCreTam	KO	Tam	KOTam		Bacteria;(1.0);Firmicutes;(1.0);Clostridia;(1.0);Clostridiales;(1.0);Clostridiales vadinBB60 group;(1.0);unknown genus;(1.0);unknown species;(1.0);	Bacteria;Firmicutes;Clostridia;Clostridiales;Lachnospiraceae;Lachnospiraceae UCG-006;unknown species	DQ014775.1.1356	99.01	100.0	0.0	404	M04152:70:000000000-CRWV2:1:1101:23909:4559	Cluster_33	14334	174	2	0	0	260	13	1	145	329	44	320	743	372	132	243	129	0	0	0	206	115	265	0	0	44	1	11	1	554
		67caecMay19033g_S80_L001	Caecum	VilCreTam	Female	VilCreTam	KO	Tam	KOTam		Bacteria;(1.0);Firmicutes;(1.0);Clostridia;(1.0);Clostridiales;(1.0);Lachnospiraceae;(1.0);Anaerosporobacter;(0.4);unknown species;(0.4);	Bacteria;Firmicutes;Clostridia;Clostridiales;Lachnospiraceae;Multi-affiliation;Multi-affiliation	multi-subject	100.0	100.0	0.0	401	M04152:70:000000000-CRWV2:1:1108:23761:3645	Cluster_34	16121	14	17	39	7	68	155	9	42	62	319	134	119	172	70	118	61	132	0	66	230	170	112	226	2	171	49	129	373	275
		111caecMay19027g_S156_L001	Caecum	VilCreTam	Male	VilCreTam	KO	Tam	KOTam		Bacteria;(1.0);Firmicutes;(1.0);Clostridia;(1.0);Clostridiales;(1.0);Lachnospiraceae;(1.0);Lachnospiraceae NK4A136 group;(0.77);unknown species;(0.77);	Bacteria;Firmicutes;Clostridia;Clostridiales;Lachnospiraceae;Multi-affiliation;Multi-affiliation	multi-subject	100.0	100.0	0.0	401	M04152:70:000000000-CRWV2:1:1102:14208:16047	Cluster_35	16325	13	40	39	0	110	92	0	31	107	166	19	165	122	39	421	266	0	1	118	295	449	201	0	2	702	93	1572	0	341
		112caecMay19027g_S157_L001	Caecum	VilCreTam	Male	VilCreTam	KO	Tam	KOTam		Bacteria;(1.0);Bacteroidetes;(1.0);Bacteroidia;(1.0);Bacteroidales;(1.0);Prevotellaceae;(1.0);Alloprevotella;(1.0);unknown species;(1.0);	Bacteria;Bacteroidetes;Bacteroidia;Bacteroidales;Prevotellaceae;Alloprevotella;unknown species	multi-subject	100.0	100.0	0.0	423	M04152:70:000000000-CRWV2:1:1101:16068:1337	Cluster_36	13508	86	364	124	0	25	364	1	90	25	134	64	98	66	24	44	24	0	0	231	292	40	7	0	1	111	993	679	1	433
		113caecMay19025g_S158_L001	Caecum	VilCreTam	Male	VilCreTam	KO	Tam	KOTam		Bacteria;(1.0);Bacteroidetes;(1.0);Bacteroidia;(1.0);Bacteroidales;(1.0);Bacteroidales S24-7 group;(1.0);unknown genus;(1.0);unknown species;(0.73);	Bacteria;Bacteroidetes;Bacteroidia;Bacteroidales;Bacteroidales S24-7 group;unknown genus;unknown species	multi-subject	100.0	100.0	0.0	421	M04152:70:000000000-CRWV2:1:1101:18998:5980	Cluster_37	14212	0	0	0	411	0	0	446	0	0	0	0	1	0	0	1	0	30	0	1	4	0	0	426	471	0	0	8	468	1
		114caecMay19025g_S159_L001	Caecum	VilCreTam	Male	VilCreTam	KO	Tam	KOTam		Bacteria;(1.0);Proteobacteria;(1.0);Deltaproteobacteria;(1.0);Desulfovibrionales;(1.0);Desulfovibrionaceae;(1.0);Bilophila;(1.0);unknown species;(1.0);	Bacteria;Proteobacteria;Deltaproteobacteria;Desulfovibrionales;Desulfovibrionaceae;Bilophila;unknown species	JQ083789.1.1511	100.0	100.0	0.0	427	M04152:70:000000000-CRWV2:1:1103:26439:11391	Cluster_38	12789	6	37	39	13	36	51	14	31	9	39	86	21	53	27	51	38	33	0	29	186	30	100	116	151	122	69	234	972	585
		2B2_S15_L001	ADNfecal	VilCreVh	Female	VilCreVhB	KO	Vh	KOVh		Bacteria;(1.0);Firmicutes;(1.0);Clostridia;(1.0);Clostridiales;(1.0);Lachnospiraceae;(1.0);unknown genus;(0.91);unknown species;(0.74);	Bacteria;Firmicutes;Clostridia;Clostridiales;Lachnospiraceae;Multi-affiliation;Multi-affiliation	multi-subject	100.0	100.0	0.0	402	M04152:70:000000000-CRWV2:1:1108:6366:3054	Cluster_39	15192	15	10	23	0	50	49	2	29	27	74	165	70	162	53	125	58	213	0	52	202	76	142	194	0	89	481	64	1356	203
		4B4_S17_L001	ADNfecal	VilCreVh	Male	VilCreVhB	KO	Vh	KOVh		Bacteria;(1.0);Bacteroidetes;(1.0);Bacteroidia;(1.0);Bacteroidales;(1.0);Bacteroidales S24-7 group;(1.0);unknown genus;(1.0);unknown species;(1.0);	Bacteria;Bacteroidetes;Bacteroidia;Bacteroidales;Bacteroidales S24-7 group;unknown genus;unknown species	multi-subject	100.0	100.0	0.0	420	M04152:70:000000000-CRWV2:1:1106:21878:12151	Cluster_40	16907	12	132	10	15	43	46	3	11	76	14	183	164	105	35	39	24	607	0	20	343	38	139	674	114	122	413	356	411	212
		8A2_S21_L001	ADNfecal	VilCreVh	Female	VilCreVhA	KO	Vh	KOVh		Bacteria;(1.0);Bacteroidetes;(1.0);Bacteroidia;(1.0);Bacteroidales;(1.0);Porphyromonadaceae;(1.0);Parabacteroides;(1.0);Parabacteroides goldsteinii;(1.0);	Bacteria;Bacteroidetes;Bacteroidia;Bacteroidales;Porphyromonadaceae;Parabacteroides;Multi-affiliation	multi-subject	100.0	100.0	0.0	421	M04152:70:000000000-CRWV2:1:2105:24195:13433	Cluster_41	12214	7	62	23	80	3	54	95	4	8	1	1	9	7	0	4	0	35	0	34	5	10	3	47	113	24	34	15	65	42
		10A4_S23_L001	ADNfecal	VilCreVh	Male	VilCreVhA	KO	Vh	KOVh		Bacteria;(1.0);Firmicutes;(1.0);Clostridia;(1.0);Clostridiales;(1.0);Lachnospiraceae;(1.0);Lachnospiraceae NK4A136 group;(1.0);unknown species;(1.0);	Bacteria;Firmicutes;Clostridia;Clostridiales;Lachnospiraceae;Lachnospiraceae NK4A136 group;unknown species	multi-subject	100.0	100.0	0.0	402	M04152:70:000000000-CRWV2:1:1102:3997:17456	Cluster_42	13371	34	0	0	0	49	3	1	14	90	1	189	153	289	96	246	78	0	0	0	178	14	251	0	0	26	1	178	0	634
		14C2_S27_L001	ADNfecal	VilCreVh	Female	VilCreVhC	KO	Vh	KOVh		Bacteria;(1.0);Bacteroidetes;(1.0);Bacteroidia;(1.0);Bacteroidales;(1.0);Rikenellaceae;(1.0);Alistipes;(1.0);unknown species;(0.99);	Bacteria;Bacteroidetes;Bacteroidia;Bacteroidales;Rikenellaceae;Alistipes;unknown species	multi-subject	100.0	100.0	0.0	421	M04152:70:000000000-CRWV2:1:1105:17420:19166	Cluster_43	12398	13	86	40	67	10	40	93	2	128	37	72	182	67	30	5	3	292	0	45	18	97	40	425	141	168	264	182	220	18
		16C4_S29_L001	ADNfecal	VilCreVh	Male	VilCreVhC	KO	Vh	KOVh		Bacteria;(1.0);Firmicutes;(1.0);Clostridia;(1.0);Clostridiales;(1.0);Ruminococcaceae;(1.0);Oscillibacter;(1.0);[Clostridium] leptum;(0.8);	Bacteria;Firmicutes;Multi-affiliation;Multi-affiliation;Multi-affiliation;Multi-affiliation;Multi-affiliation	multi-subject	100.0	100.0	0.0	403	M04152:70:000000000-CRWV2:1:1101:17510:16823	Cluster_44	12161	19	39	19	14	66	27	15	48	24	25	177	46	43	23	62	76	38	1	40	128	29	196	261	131	69	279	86	493	486
		32E2_S45_L001	ADNfecal	VilCreVh	Female	VilCreVhE	KO	Vh	KOVh		Bacteria;(1.0);Bacteroidetes;(1.0);Bacteroidia;(1.0);Bacteroidales;(1.0);Bacteroidales S24-7 group;(1.0);unknown genus;(1.0);unknown species;(1.0);	Bacteria;Bacteroidetes;Bacteroidia;Bacteroidales;Bacteroidales S24-7 group;unknown genus;unknown species	EF603119.1.1487	100.0	100.0	0.0	421	M04152:70:000000000-CRWV2:1:1112:21145:11733	Cluster_45	24742	19	49	35	177	32	73	266	15	31	97	134	53	47	17	58	42	177	2	33	80	106	21	1122	650	38	163	69	538	221
		34E4_S47_L001	ADNfecal	VilCreVh	Male	VilCreVhE	KO	Vh	KOVh		Bacteria;(1.0);Firmicutes;(1.0);Bacilli;(1.0);Lactobacillales;(1.0);Lactobacillaceae;(1.0);Lactobacillus;(1.0);Lactobacillus animalis;(1.0);	Bacteria;Firmicutes;Bacilli;Lactobacillales;Lactobacillaceae;Lactobacillus;Multi-affiliation	multi-subject	100.0	100.0	0.0	426	M04152:70:000000000-CRWV2:1:1102:20563:1123	Cluster_46	11523	71	16	6	32	22	7	30	25	84	12	17	46	71	32	53	20	1055	1	65	54	51	18	820	22	5	117	12	25	36
		35E4_S48_L001	ADNfecal	VilCreVh	Male	VilCreVhE	KO	Vh	KOVh		Bacteria;(1.0);Bacteroidetes;(1.0);Bacteroidia;(1.0);Bacteroidales;(1.0);Bacteroidales S24-7 group;(1.0);unknown genus;(1.0);unknown species;(1.0);	Bacteria;Bacteroidetes;Bacteroidia;Bacteroidales;Bacteroidales S24-7 group;unknown genus;unknown species	multi-subject	100.0	100.0	0.0	420	M04152:70:000000000-CRWV2:1:1101:5009:16188	Cluster_47	11713	38	117	56	60	51	117	92	23	64	209	57	98	60	13	36	20	74	0	34	64	103	17	168	83	81	146	153	141	244
		49E2_S62_L001	ADNfecal	VilCreVh	Female	VilCreVhE	KO	Vh	KOVh		Bacteria;(1.0);Bacteroidetes;(1.0);Bacteroidia;(1.0);Bacteroidales;(1.0);Bacteroidales S24-7 group;(1.0);unknown genus;(1.0);unknown species;(1.0);	Bacteria;Bacteroidetes;Bacteroidia;Bacteroidales;Bacteroidales S24-7 group;unknown genus;unknown species	multi-subject	100.0	100.0	0.0	419	M04152:70:000000000-CRWV2:1:1104:4762:15196	Cluster_48	9889	19	67	25	0	29	106	2	15	59	211	63	173	77	38	42	20	0	0	152	158	457	43	0	1	83	327	241	0	302
		53E4_S66_L001	ADNfecal	VilCreVh	Male	VilCreVhE	KO	Vh	KOVh		Bacteria;(1.0);Firmicutes;(1.0);Clostridia;(1.0);Clostridiales;(1.0);Lachnospiraceae;(0.99);Lachnospiraceae UCG-010;(0.43);unknown species;(0.43);	Bacteria;Firmicutes;Clostridia;Clostridiales;Lachnospiraceae;unknown genus;unknown species	multi-subject	100.0	100.0	0.0	404	M04152:70:000000000-CRWV2:1:1102:9414:20740	Cluster_49	10160	22	281	238	0	51	483	0	47	30	773	143	62	126	62	97	28	0	0	102	273	62	53	0	2	57	76	140	0	643
		62D2_S75_L001	ADNfecal	VilCreVh	Female	VilCreVhD	KO	Vh	KOVh		Bacteria;(1.0);Firmicutes;(1.0);Clostridia;(1.0);Clostridiales;(1.0);Clostridiales vadinBB60 group;(1.0);unknown genus;(1.0);unknown species;(1.0);	Bacteria;Firmicutes;Clostridia;Clostridiales;Clostridiales vadinBB60 group;unknown genus;unknown species	EF602918.1.1440	100.0	100.0	0.0	404	M04152:70:000000000-CRWV2:1:1102:22952:24332	Cluster_50	10202	10	0	1	80	16	1	71	12	45	2	54	131	191	63	74	25	186	0	0	74	13	90	181	263	42	0	1	250	415
		64D4_S77_L001	ADNfecal	VilCreVh	Male	VilCreVhD	KO	Vh	KOVh		Bacteria;(1.0);Firmicutes;(1.0);Clostridia;(1.0);Clostridiales;(1.0);Lachnospiraceae;(1.0);Lachnospiraceae NK4A136 group;(1.0);unknown species;(1.0);	Bacteria;Firmicutes;Clostridia;Clostridiales;Lachnospiraceae;Lachnospiraceae NK4A136 group;unknown species	multi-subject	100.0	100.0	0.0	419	M04152:70:000000000-CRWV2:1:1112:7026:14321	Cluster_51	10292	0	4	2	0	0	3	0	0	0	0	1	0	35	11	7	4	0	0	8	12	44	96	0	4	1416	1	2438	0	32
		70E4_S83_L001	ADNfecal	VilCreVh	Male	VilCreVhE	KO	Vh	KOVh		Bacteria;(1.0);Firmicutes;(1.0);Clostridia;(1.0);Clostridiales;(1.0);Lachnospiraceae;(1.0);Roseburia;(0.92);unknown species;(0.92);	Bacteria;Firmicutes;Clostridia;Clostridiales;Lachnospiraceae;Roseburia;unknown species	multi-subject	100.0	100.0	0.0	401	M04152:70:000000000-CRWV2:1:1113:5201:12401	Cluster_52	9630	11	57	93	0	9	334	0	37	47	523	31	49	153	42	232	40	20	0	234	106	34	122	130	1	106	75	341	0	179
		76E4_S89_L001	ADNfecal	VilCreVh	Male	VilCreVhE	KO	Vh	KOVh		Bacteria;(1.0);Firmicutes;(1.0);Clostridia;(1.0);Clostridiales;(1.0);Lachnospiraceae;(1.0);Blautia;(1.0);Lachnospiraceae bacterium 610;(0.44);	Bacteria;Firmicutes;Clostridia;Clostridiales;Lachnospiraceae;Blautia;Multi-affiliation	multi-subject	100.0	100.0	0.0	401	M04152:70:000000000-CRWV2:1:2109:16543:8106	Cluster_53	9897	0	5	10	74	6	23	88	0	10	35	18	17	27	19	22	15	154	0	35	13	59	7	161	374	63	140	21	764	8
		77E2_S90_L001	ADNfecal	VilCreVh	Female	VilCreVhE	KO	Vh	KOVh		Bacteria;(1.0);Proteobacteria;(1.0);Betaproteobacteria;(1.0);Burkholderiales;(1.0);Alcaligenaceae;(1.0);Parasutterella;(1.0);unknown species;(1.0);	Bacteria;Proteobacteria;Betaproteobacteria;Burkholderiales;Alcaligenaceae;Parasutterella;unknown species	multi-subject	99.765	100.0	0.0	426	M04152:70:000000000-CRWV2:1:1101:19803:3637	Cluster_54	8956	0	0	1	235	0	0	363	0	0	0	0	0	0	0	0	0	155	0	0	1	0	0	108	713	0	1	0	417	0
		81E2_S94_L001	ADNfecal	VilCreVh	Female	VilCreVhE	KO	Vh	KOVh		Bacteria;(1.0);Firmicutes;(1.0);Clostridia;(1.0);Clostridiales;(1.0);Lachnospiraceae;(1.0);Marvinbryantia;(1.0);unknown species;(1.0);	Bacteria;Firmicutes;Clostridia;Clostridiales;Lachnospiraceae;Marvinbryantia;unknown species	multi-subject	100.0	100.0	0.0	401	M04152:70:000000000-CRWV2:1:1101:8160:8482	Cluster_55	9555	8	297	105	32	20	136	63	9	6	362	42	11	6	5	6	10	146	0	127	19	130	1	272	107	118	320	100	114	133
		84E2_S129_L001	ADNfecal	VilCreVh	Female	VilCreVhE	KO	Vh	KOVh		Bacteria;(1.0);Proteobacteria;(1.0);Alphaproteobacteria;(1.0);Rhodospirillales;(1.0);Rhodospirillaceae;(1.0);Thalassospira;(1.0);unknown species;(0.71);	Bacteria;Proteobacteria;Alphaproteobacteria;Rhodospirillales;Rhodospirillaceae;Thalassospira;unknown species	multi-subject	97.506	100.0	0.0	401	M04152:70:000000000-CRWV2:1:1102:25869:14742	Cluster_56	8275	50	170	38	53	46	109	47	22	20	228	2	53	147	23	40	52	49	0	18	37	68	8	180	181	47	534	77	57	137
		87D4_S132_L001	ADNfecal	VilCreVh	Male	VilCreVhD	KO	Vh	KOVh		Bacteria;(1.0);Bacteroidetes;(1.0);Bacteroidia;(1.0);Bacteroidales;(1.0);Bacteroidales S24-7 group;(1.0);unknown genus;(1.0);unknown species;(1.0);	Bacteria;Bacteroidetes;Bacteroidia;Bacteroidales;Bacteroidales S24-7 group;unknown genus;unknown species	EU510172.1.1405	100.0	100.0	0.0	421	M04152:70:000000000-CRWV2:1:1106:14922:7034	Cluster_57	13842	10	34	37	62	14	45	121	7	49	102	38	68	66	25	45	16	92	0	47	54	76	23	136	186	63	69	98	307	223
		94D4_S139_L001	ADNfecal	VilCreVh	Male	VilCreVhD	KO	Vh	KOVh		Bacteria;(1.0);Firmicutes;(1.0);Clostridia;(1.0);Clostridiales;(1.0);Lachnospiraceae;(1.0);unknown genus;(0.88);unknown species;(0.88);	Bacteria;Firmicutes;Clostridia;Clostridiales;Lachnospiraceae;unknown genus;unknown species	multi-subject	100.0	100.0	0.0	402	M04152:70:000000000-CRWV2:1:2103:23591:8615	Cluster_58	8114	0	2	9	0	0	20	0	4	10	30	75	14	57	28	43	35	35	0	28	15	43	102	169	0	87	69	129	199	30
		95C2_S140_L001	ADNfecal	VilCreVh	Female	VilCreVhC	KO	Vh	KOVh		Bacteria;(1.0);Firmicutes;(1.0);Clostridia;(1.0);Clostridiales;(1.0);Lachnospiraceae;(1.0);Blautia;(1.0);Lachnospiraceae bacterium 28-4;(0.62);	Bacteria;Firmicutes;Clostridia;Clostridiales;Lachnospiraceae;Multi-affiliation;Multi-affiliation	multi-subject	100.0	100.0	0.0	401	M04152:70:000000000-CRWV2:1:1108:23415:12900	Cluster_59	7906	13	1	7	0	28	15	0	21	1	43	0	0	173	75	89	37	0	0	105	88	88	30	0	0	183	0	288	0	305
		98D4_S143_L001	ADNfecal	VilCreVh	Male	VilCreVhD	KO	Vh	KOVh		Bacteria;(1.0);Bacteroidetes;(1.0);Bacteroidia;(1.0);Bacteroidales;(1.0);Bacteroidales S24-7 group;(1.0);unknown genus;(1.0);unknown species;(1.0);	Bacteria;Bacteroidetes;Bacteroidia;Bacteroidales;Bacteroidales S24-7 group;unknown genus;unknown species	multi-subject	99.762	100.0	0.0	420	M04152:70:000000000-CRWV2:1:1114:6465:11534	Cluster_60	11057	22	17	18	8	35	33	23	16	92	91	105	165	74	19	30	27	386	0	7	103	48	65	280	9	23	186	157	59	231
		100D2_S145_L001	ADNfecal	VilCreVh	Female	VilCreVhD	KO	Vh	KOVh		Bacteria;(1.0);Bacteroidetes;(1.0);Bacteroidia;(1.0);Bacteroidales;(1.0);Porphyromonadaceae;(1.0);Odoribacter;(1.0);unknown species;(1.0);	Bacteria;Bacteroidetes;Bacteroidia;Bacteroidales;Porphyromonadaceae;Odoribacter;unknown species	JQ084406.1.1485	100.0	100.0	0.0	420	M04152:70:000000000-CRWV2:1:1112:16507:9675	Cluster_61	7447	0	5	18	0	0	133	2	1	195	277	10	359	431	151	171	157	1	2	0	1	154	247	0	0	3	0	0	0	1
		104D2_S149_L001	ADNfecal	VilCreVh	Female	VilCreVhD	KO	Vh	KOVh		Bacteria;(1.0);Firmicutes;(1.0);Clostridia;(1.0);Clostridiales;(1.0);Lachnospiraceae;(1.0);Lachnospiraceae NK4A136 group;(1.0);unknown species;(1.0);	Bacteria;Firmicutes;Clostridia;Clostridiales;Lachnospiraceae;Multi-affiliation;Multi-affiliation	multi-subject	100.0	100.0	0.0	404	M04152:70:000000000-CRWV2:1:1103:18678:23304	Cluster_62	7161	21	0	0	0	157	1	0	9	106	3	281	215	280	104	142	104	0	0	0	138	3	68	0	0	12	1	2	0	73
		107D2_S152_L001	ADNfecal	VilCreVh	Female	VilCreVhD	KO	Vh	KOVh		Bacteria;(1.0);Firmicutes;(1.0);Clostridia;(1.0);Clostridiales;(1.0);Clostridiales vadinBB60 group;(1.0);unknown genus;(1.0);unknown species;(1.0);	Bacteria;Firmicutes;Clostridia;Clostridiales;Clostridiales vadinBB60 group;unknown genus;unknown species	HW066385.1.1473	99.753	100.0	0.0	405	M04152:70:000000000-CRWV2:1:1101:5373:17815	Cluster_63	6652	10	5	0	78	11	9	51	4	0	40	16	0	67	32	100	94	1	0	0	63	42	31	0	152	20	9	23	209	375
		108D4_S153_L001	ADNfecal	VilCreVh	Male	VilCreVhD	KO	Vh	KOVh		Bacteria;(1.0);Firmicutes;(1.0);Clostridia;(1.0);Clostridiales;(1.0);Ruminococcaceae;(1.0);Ruminiclostridium 9;(1.0);unknown species;(1.0);	Bacteria;Firmicutes;Clostridia;Clostridiales;Ruminococcaceae;Ruminiclostridium 9;Multi-affiliation	multi-subject	100.0	100.0	0.0	404	M04152:70:000000000-CRWV2:1:1115:10611:19153	Cluster_64	12936	11	30	18	8	59	29	6	33	35	55	239	105	117	47	75	56	31	1	192	197	96	120	197	37	138	266	178	488	427
		110C4_S155_L001	ADNfecal	VilCreVh	Male	VilCreVhC	KO	Vh	KOVh		Bacteria;(1.0);Bacteroidetes;(1.0);Bacteroidia;(1.0);Bacteroidales;(1.0);Bacteroidales S24-7 group;(1.0);unknown genus;(1.0);unknown species;(1.0);	Bacteria;Bacteroidetes;Bacteroidia;Bacteroidales;Bacteroidales S24-7 group;unknown genus;unknown species	multi-subject	100.0	100.0	0.0	420	M04152:70:000000000-CRWV2:1:1104:27547:17392	Cluster_65	6310	33	47	21	21	53	56	29	18	30	185	52	58	47	17	62	29	47	0	19	82	115	17	120	34	32	43	73	48	270
		22caecBrdu2_S35_L001	Caecum	VilCreVh	Female	VilCreVh	KO	Vh	KOVh		Bacteria;(1.0);Firmicutes;(1.0);Clostridia;(1.0);Clostridiales;(1.0);Lachnospiraceae;(1.0);Lachnospiraceae NK4A136 group;(0.77);unknown species;(0.77);	Bacteria;Firmicutes;Clostridia;Clostridiales;Lachnospiraceae;Lachnospiraceae NK4A136 group;unknown species	multi-subject	99.751	100.0	0.0	401	M04152:70:000000000-CRWV2:1:1103:8367:20426	Cluster_66	12407	24	3	7	1	47	24	0	12	115	45	211	213	678	211	131	92	63	0	0	227	60	187	107	1	188	0	273	1	157
		24caecBrdu2_S37_L001	Caecum	VilCreVh	Female	VilCreVh	KO	Vh	KOVh		Bacteria;(1.0);Firmicutes;(1.0);Clostridia;(1.0);Clostridiales;(1.0);Ruminococcaceae;(1.0);Ruminococcaceae UCG-014;(1.0);unknown species;(0.55);	Bacteria;Firmicutes;Clostridia;Clostridiales;Ruminococcaceae;Ruminococcaceae UCG-014;unknown species	multi-subject	99.502	100.0	0.0	402	M04152:70:000000000-CRWV2:1:1101:26793:8471	Cluster_67	5723	165	0	0	0	48	0	0	147	0	0	0	0	0	0	0	0	1	0	0	1598	0	0	0	0	0	0	0	0	276
		27caecMay19031g_S40_L001	Caecum	VilCreVh	Male	VilCreVh	KO	Vh	KOVh		Bacteria;(1.0);Bacteroidetes;(1.0);Bacteroidia;(1.0);Bacteroidales;(1.0);Rikenellaceae;(1.0);Alistipes;(1.0);unknown species;(1.0);	Bacteria;Bacteroidetes;Bacteroidia;Bacteroidales;Rikenellaceae;Alistipes;unknown species	EF603815.1.1481	100.0	100.0	0.0	421	M04152:70:000000000-CRWV2:1:1102:7905:23754	Cluster_68	5761	12	23	10	66	12	16	92	8	18	25	8	28	16	6	16	11	175	0	3	33	30	10	629	198	22	64	37	84	54
		29caecBrdu2_S42_L001	Caecum	VilCreVh	Female	VilCreVh	KO	Vh	KOVh		Bacteria;(1.0);Firmicutes;(1.0);Clostridia;(1.0);Clostridiales;(1.0);Lachnospiraceae;(1.0);Lachnospiraceae NK4A136 group;(1.0);unknown species;(1.0);	Bacteria;Firmicutes;Clostridia;Clostridiales;Lachnospiraceae;Lachnospiraceae NK4A136 group;unknown species	multi-subject	100.0	100.0	0.0	402	M04152:70:000000000-CRWV2:1:1119:24506:3122	Cluster_69	7385	13	1	2	0	34	3	0	12	43	16	76	61	117	45	76	55	253	0	6	60	39	50	140	0	38	13	128	0	508
		30caecBrdu4_S43_L001	Caecum	VilCreVh	Male	VilCreVh	KO	Vh	KOVh		Bacteria;(1.0);Proteobacteria;(1.0);Gammaproteobacteria;(1.0);Enterobacteriales;(1.0);Enterobacteriaceae;(1.0);Escherichia-Shigella;(1.0);Escherichia coli;(1.0);	Bacteria;Proteobacteria;Gammaproteobacteria;Enterobacteriales;Enterobacteriaceae;Multi-affiliation;Multi-affiliation	multi-subject	100.0	100.0	0.0	426	M04152:70:000000000-CRWV2:1:1101:15584:1057	Cluster_70	5337	0	1191	57	0	0	3	1	0	2	1	0	0	0	0	0	0	2	0	39	1	2	0	6	1	0	69	9	1	3
		38caecBrdu2_S51_L001	Caecum	VilCreVh	Female	VilCreVh	KO	Vh	KOVh		Bacteria;(1.0);Firmicutes;(1.0);Clostridia;(1.0);Clostridiales;(1.0);Ruminococcaceae;(1.0);[Eubacterium] coprostanoligenes group;(1.0);unknown species;(1.0);	Bacteria;Firmicutes;Clostridia;Clostridiales;Ruminococcaceae;[Eubacterium] coprostanoligenes group;unknown species	AB702895.1.1388	100.0	100.0	0.0	402	M04152:70:000000000-CRWV2:1:1101:17297:21587	Cluster_71	5055	34	100	23	0	15	42	2	15	32	66	34	63	13	10	8	4	0	0	102	29	142	10	0	0	57	159	58	0	90
		40caecBrdu4_S53_L001	Caecum	VilCreVh	Male	VilCreVh	KO	Vh	KOVh		Bacteria;(1.0);Firmicutes;(1.0);Clostridia;(1.0);Clostridiales;(1.0);Lachnospiraceae;(1.0);unknown genus;(0.73);unknown species;(0.66);	Bacteria;Firmicutes;Clostridia;Clostridiales;Lachnospiraceae;unknown genus;unknown species	multi-subject	100.0	100.0	0.0	402	M04152:70:000000000-CRWV2:1:1105:16585:1668	Cluster_73	7001	7	61	42	0	44	109	1	46	25	228	95	39	231	69	89	70	0	1	54	139	145	58	1	1	102	347	282	0	219
		55caecMay19037g_S68_L001	Caecum	VilCreVh	Female	VilCreVh	KO	Vh	KOVh		Bacteria;(1.0);Bacteroidetes;(1.0);Bacteroidia;(1.0);Bacteroidales;(1.0);Bacteroidales S24-7 group;(1.0);unknown genus;(1.0);unknown species;(1.0);	Bacteria;Bacteroidetes;Bacteroidia;Bacteroidales;Bacteroidales S24-7 group;unknown genus;unknown species	AB702732.1.1497	99.762	100.0	0.0	420	M04152:70:000000000-CRWV2:1:1102:28179:18000	Cluster_74	6483	36	38	27	0	49	68	0	25	33	169	84	60	26	10	22	18	0	0	104	133	63	41	0	0	38	347	153	1	153
		56caecMay19031g_S69_L001	Caecum	VilCreVh	Male	VilCreVh	KO	Vh	KOVh		Bacteria;(1.0);Firmicutes;(1.0);Clostridia;(1.0);Clostridiales;(1.0);Lachnospiraceae;(1.0);Lachnospiraceae NK4A136 group;(1.0);Lachnospiraceae bacterium A4;(0.99);	Bacteria;Firmicutes;Clostridia;Clostridiales;Lachnospiraceae;Lachnospiraceae NK4A136 group;Lachnospiraceae bacterium A4	ASSR01000026.1887.3427	100.0	100.0	0.0	418	M04152:70:000000000-CRWV2:1:1102:5205:5104	Cluster_77	4815	0	0	0	57	0	0	85	0	3	0	3	5	0	0	8	0	276	0	0	0	0	6	49	259	0	2	0	178	0
		58caecMay19039g_S71_L001	Caecum	VilCreVh	Female	VilCreVh	KO	Vh	KOVh		Bacteria;(1.0);Firmicutes;(1.0);Clostridia;(1.0);Clostridiales;(1.0);Ruminococcaceae;(1.0);Ruminiclostridium 6;(1.0);unknown species;(1.0);	Bacteria;Firmicutes;Clostridia;Clostridiales;Ruminococcaceae;Ruminiclostridium 6;unknown species	multi-subject	100.0	100.0	0.0	401	M04152:70:000000000-CRWV2:1:1104:23985:12030	Cluster_78	4393	13	0	3	0	29	11	0	23	26	33	58	39	95	40	28	13	0	1	2	62	43	72	0	0	63	41	94	352	210
		60caecMay19029g_S73_L001	Caecum	VilCreVh	Male	VilCreVh	KO	Vh	KOVh		Bacteria;(1.0);Firmicutes;(1.0);Clostridia;(1.0);Clostridiales;(1.0);Ruminococcaceae;(1.0);Intestinimonas;(0.61);unknown species;(0.61);	Bacteria;Firmicutes;Clostridia;Clostridiales;Ruminococcaceae;unknown genus;unknown species	multi-subject	100.0	100.0	0.0	404	M04152:70:000000000-CRWV2:1:2101:17613:9504	Cluster_79	4461	3	8	4	0	10	14	0	7	10	17	10	34	4	10	9	8	34	0	11	18	38	11	221	0	9	77	14	168	55
		5B5_S18_L001	ADNfecal	WtTam	Female	WtTamB	WT	Tam	WTTam		Bacteria;(1.0);Firmicutes;(1.0);Clostridia;(1.0);Clostridiales;(1.0);Lachnospiraceae;(1.0);unknown genus;(0.98);Clostridium sp.;(0.98);	Bacteria;Firmicutes;Clostridia;Clostridiales;Lachnospiraceae;unknown genus;unknown species	multi-subject	100.0	100.0	0.0	401	M04152:70:000000000-CRWV2:1:1102:19402:23197	Cluster_80	4708	3	0	4	82	6	3	107	1	1	21	9	2	14	1	13	5	120	0	5	18	5	15	51	254	1	45	2	305	44
		6B6_S19_L001	ADNfecal	WtTam	Male	WtTamB	WT	Tam	WTTam		Bacteria;(1.0);Firmicutes;(1.0);Clostridia;(1.0);Clostridiales;(1.0);Lachnospiraceae;(1.0);Lachnospiraceae NK4A136 group;(0.95);unknown species;(0.95);	Bacteria;Firmicutes;Clostridia;Clostridiales;Lachnospiraceae;Lachnospiraceae NK4A136 group;unknown species	multi-subject	99.502	100.0	0.0	402	M04152:70:000000000-CRWV2:1:2101:8207:10183	Cluster_81	7707	3	0	1	0	6	3	0	12	35	23	484	61	704	227	173	58	0	1	0	51	105	493	0	0	1	0	0	0	149
		11A5_S24_L001	ADNfecal	WtTam	Female	WtTamA	WT	Tam	WTTam		Bacteria;(1.0);Firmicutes;(1.0);Clostridia;(1.0);Clostridiales;(1.0);Lachnospiraceae;(1.0);Acetatifactor;(0.98);unknown species;(0.98);	Bacteria;Firmicutes;Clostridia;Clostridiales;Lachnospiraceae;unknown genus;unknown species	multi-subject	100.0	100.0	0.0	401	M04152:70:000000000-CRWV2:1:2105:6970:3199	Cluster_83	4034	9	0	7	0	17	10	0	30	32	5	89	35	83	34	48	44	6	0	4	126	19	111	33	0	9	26	17	0	233
		12A6_S25_L001	ADNfecal	WtTam	Male	WtTamA	WT	Tam	WTTam		Bacteria;(1.0);Firmicutes;(1.0);Clostridia;(1.0);Clostridiales;(1.0);Ruminococcaceae;(1.0);Anaerotruncus;(1.0);Anaerotruncus sp.;(1.0);	Bacteria;Firmicutes;Clostridia;Clostridiales;Ruminococcaceae;Anaerotruncus;Multi-affiliation	multi-subject	100.0	100.0	0.0	400	M04152:70:000000000-CRWV2:1:1102:18182:5710	Cluster_84	3910	0	20	5	14	3	10	16	2	11	9	86	3	12	6	3	3	70	0	48	36	11	27	41	45	30	38	144	80	28
		17C5_S30_L001	ADNfecal	WtTam	Female	WtTamC	WT	Tam	WTTam		Bacteria;(1.0);Firmicutes;(1.0);Clostridia;(1.0);Clostridiales;(1.0);Lachnospiraceae;(1.0);Lachnospiraceae NK4A136 group;(1.0);Blautia coccoides;(0.86);	Bacteria;Firmicutes;Clostridia;Clostridiales;Lachnospiraceae;Lachnospiraceae NK4A136 group;unknown species	multi-subject	100.0	100.0	0.0	419	M04152:70:000000000-CRWV2:1:1104:12282:12118	Cluster_85	3774	15	0	3	0	47	0	2	40	53	1	77	109	106	34	98	35	0	0	0	161	10	197	0	0	1	0	0	0	393
		18C6_S31_L001	ADNfecal	WtTam	Male	WtTamC	WT	Tam	WTTam		Bacteria;(1.0);Bacteroidetes;(1.0);Bacteroidia;(1.0);Bacteroidales;(1.0);Bacteroidales S24-7 group;(1.0);unknown genus;(1.0);unknown species;(1.0);	Bacteria;Bacteroidetes;Bacteroidia;Bacteroidales;Bacteroidales S24-7 group;unknown genus;unknown species	multi-subject	100.0	100.0	0.0	421	M04152:70:000000000-CRWV2:1:1109:14547:9583	Cluster_86	3842	8	36	13	7	14	20	8	7	28	18	51	50	56	19	18	17	31	0	90	38	23	23	37	11	50	77	98	11	87
		36E5_S49_L001	ADNfecal	WtTam	Female	WtTamE	WT	Tam	WTTam		Bacteria;(1.0);Firmicutes;(1.0);Clostridia;(1.0);Clostridiales;(1.0);Ruminococcaceae;(1.0);unknown genus;(0.79);[Clostridium] leptum;(0.77);	Bacteria;Firmicutes;Clostridia;Clostridiales;Ruminococcaceae;Multi-affiliation;Multi-affiliation	multi-subject	100.0	100.0	0.0	404	M04152:70:000000000-CRWV2:1:1107:6092:12330	Cluster_89	3873	11	2	10	0	36	1	0	5	34	3	170	66	11	12	26	11	0	0	17	125	56	53	0	1	33	576	105	0	30
		50E6_S63_L001	ADNfecal	WtTam	Male	WtTamE	WT	Tam	WTTam		Bacteria;(1.0);Firmicutes;(1.0);Clostridia;(1.0);Clostridiales;(1.0);Ruminococcaceae;(1.0);unknown genus;(0.75);unknown species;(0.75);	Bacteria;Firmicutes;Clostridia;Clostridiales;Ruminococcaceae;unknown genus;unknown species	multi-subject	100.0	100.0	0.0	403	M04152:70:000000000-CRWV2:1:2102:25800:11543	Cluster_91	3684	5	6	9	0	21	8	0	20	8	6	125	14	98	39	59	46	0	0	24	65	12	118	0	0	47	33	110	0	300
		51E6_S64_L001	ADNfecal	WtTam	Male	WtTamE	WT	Tam	WTTam		Bacteria;(1.0);Bacteroidetes;(1.0);Bacteroidia;(1.0);Bacteroidales;(1.0);Bacteroidales S24-7 group;(1.0);unknown genus;(1.0);unknown species;(1.0);	Bacteria;Bacteroidetes;Bacteroidia;Bacteroidales;Bacteroidales S24-7 group;unknown genus;unknown species	EF603149.1.1480	99.762	100.0	0.0	420	M04152:70:000000000-CRWV2:1:1108:15541:19244	Cluster_93	4606	22	26	35	0	45	51	0	25	45	98	42	72	50	14	45	45	0	0	52	91	84	27	0	1	58	85	68	0	140
		54E5_S67_L001	ADNfecal	WtTam	Female	WtTamE	WT	Tam	WTTam		Bacteria;(1.0);Firmicutes;(1.0);Clostridia;(1.0);Clostridiales;(1.0);Lachnospiraceae;(1.0);unknown genus;(0.95);mouse gut metagenome;(0.94);	Bacteria;Firmicutes;Clostridia;Clostridiales;Lachnospiraceae;Multi-affiliation;Multi-affiliation	multi-subject	100.0	100.0	0.0	401	M04152:70:000000000-CRWV2:1:2104:8517:14916	Cluster_94	4001	7	26	65	1	25	89	0	15	24	148	87	43	177	44	166	47	0	0	12	87	32	35	0	0	38	99	120	0	112
		65D5_S78_L001	ADNfecal	WtTam	Female	WtTamD	WT	Tam	WTTam		Bacteria;(1.0);Proteobacteria;(1.0);Deltaproteobacteria;(1.0);Desulfovibrionales;(1.0);Desulfovibrionaceae;(1.0);Desulfovibrio;(1.0);unknown species;(1.0);	Bacteria;Proteobacteria;Deltaproteobacteria;Desulfovibrionales;Desulfovibrionaceae;Desulfovibrio;unknown species	HW066336.1.1509	100.0	100.0	0.0	426	M04152:70:000000000-CRWV2:1:1109:20413:12016	Cluster_95	3161	1	3	0	4	1	0	2	0	0	0	1	1	2	0	14	0	3	0	3	0	1	0	1	2	0	0	0	3	2
		66D6_S79_L001	ADNfecal	WtTam	Male	WtTamD	WT	Tam	WTTam		Bacteria;(1.0);Bacteroidetes;(1.0);Bacteroidia;(1.0);Bacteroidales;(1.0);Bacteroidales S24-7 group;(1.0);unknown genus;(1.0);unknown species;(1.0);	Bacteria;Bacteroidetes;Bacteroidia;Bacteroidales;Bacteroidales S24-7 group;unknown genus;unknown species	multi-subject	100.0	100.0	0.0	421	M04152:70:000000000-CRWV2:1:1101:16730:21897	Cluster_98	5584	5	32	23	21	5	14	42	2	36	22	43	79	63	26	13	12	70	0	106	67	37	20	203	22	15	58	49	19	111
		71E5_S84_L001	ADNfecal	WtTam	Female	WtTamE	WT	Tam	WTTam		Bacteria;(1.0);Firmicutes;(1.0);Erysipelotrichia;(1.0);Erysipelotrichales;(1.0);Erysipelotrichaceae;(1.0);Turicibacter;(1.0);unknown species;(1.0);	Bacteria;Firmicutes;Erysipelotrichia;Erysipelotrichales;Erysipelotrichaceae;Turicibacter;Multi-affiliation	multi-subject	100.0	100.0	0.0	426	M04152:70:000000000-CRWV2:1:1101:15678:17123	Cluster_102	3026	50	0	0	0	14	0	1	14	92	0	0	156	0	0	0	0	2	0	0	65	0	2	5	2	0	0	1	0	73
		72E6_S85_L001	ADNfecal	WtTam	Male	WtTamE	WT	Tam	WTTam		Bacteria;(1.0);Firmicutes;(1.0);Clostridia;(1.0);Clostridiales;(1.0);Lachnospiraceae;(1.0);unknown genus;(0.29);unknown species;(0.1);	Bacteria;Firmicutes;Clostridia;Clostridiales;Lachnospiraceae;unknown genus;unknown species	multi-subject	100.0	100.0	0.0	401	M04152:70:000000000-CRWV2:1:1103:14195:23430	Cluster_104	3464	5	6	10	0	1	29	0	3	15	59	58	20	97	21	81	77	0	0	3	70	40	137	0	0	32	110	187	0	53
		78E6_S91_L001	ADNfecal	WtTam	Male	WtTamE	WT	Tam	WTTam		Bacteria;(1.0);Firmicutes;(1.0);Clostridia;(1.0);Clostridiales;(1.0);Lachnospiraceae;(1.0);Roseburia;(0.55);unknown species;(0.55);	Bacteria;Firmicutes;Clostridia;Clostridiales;Lachnospiraceae;unknown genus;unknown species	multi-subject	100.0	100.0	0.0	403	M04152:70:000000000-CRWV2:1:1106:11637:4823	Cluster_105	2971	4	0	0	0	9	0	0	1	22	1	28	43	102	35	66	41	0	0	0	39	1	144	0	0	0	0	1	0	95
		79E5_S92_L001	ADNfecal	WtTam	Female	WtTamE	WT	Tam	WTTam		Bacteria;(1.0);Firmicutes;(1.0);Clostridia;(1.0);Clostridiales;(1.0);Lachnospiraceae;(1.0);unknown genus;(0.63);unknown species;(0.62);	Bacteria;Firmicutes;Clostridia;Clostridiales;Lachnospiraceae;unknown genus;unknown species	JQ085024.1.1497	99.504	100.0	0.0	403	M04152:70:000000000-CRWV2:1:1101:13379:21125	Cluster_107	2987	8	3	3	0	15	12	0	29	15	14	65	33	135	70	104	16	0	0	0	49	13	5	0	0	0	8	3	0	314
		80E6_S93_L001	ADNfecal	WtTam	Male	WtTamE	WT	Tam	WTTam		Bacteria;(1.0);Firmicutes;(1.0);Clostridia;(1.0);Clostridiales;(1.0);Clostridiales vadinBB60 group;(1.0);unknown genus;(1.0);unknown species;(1.0);	Bacteria;Firmicutes;Clostridia;Clostridiales;Clostridiales vadinBB60 group;unknown genus;unknown species	HM837071.1.1327	99.751	100.0	0.0	402	M04152:70:000000000-CRWV2:1:1113:6841:9422	Cluster_108	2796	5	0	0	0	9	1	0	7	17	6	41	50	154	41	111	74	0	0	1	60	15	46	0	1	27	4	59	0	143
		83E5_S96_L001	ADNfecal	WtTam	Female	WtTamE	WT	Tam	WTTam		Bacteria;(1.0);Firmicutes;(1.0);Clostridia;(1.0);Clostridiales;(1.0);Lachnospiraceae;(1.0);Lachnospiraceae NK4A136 group;(1.0);unknown species;(1.0);	Bacteria;Firmicutes;Clostridia;Clostridiales;Lachnospiraceae;Lachnospiraceae UCG-001;unknown species	EF097806.1.1396	99.752	100.0	0.0	404	M04152:70:000000000-CRWV2:1:1106:6897:16101	Cluster_109	4408	15	0	0	18	31	0	6	52	33	6	31	66	3	1	33	18	32	0	0	51	0	53	26	37	1	0	1	53	149
		86D6_S131_L001	ADNfecal	WtTam	Male	WtTamD	WT	Tam	WTTam		Bacteria;(1.0);Firmicutes;(1.0);Clostridia;(1.0);Clostridiales;(1.0);Ruminococcaceae;(1.0);Ruminiclostridium;(0.97);unknown species;(0.97);	Bacteria;Firmicutes;Clostridia;Clostridiales;Multi-affiliation;Multi-affiliation;Multi-affiliation	multi-subject	100.0	100.0	0.0	402	M04152:70:000000000-CRWV2:1:1111:4352:8539	Cluster_110	2719	3	4	1	0	16	2	0	3	3	11	84	9	82	26	129	16	0	0	14	63	9	31	10	0	24	66	101	0	106
		88D5_S133_L001	ADNfecal	WtTam	Female	WtTamD	WT	Tam	WTTam		Bacteria;(1.0);Firmicutes;(1.0);Clostridia;(1.0);Clostridiales;(1.0);Lachnospiraceae;(1.0);Lachnospiraceae NK4A136 group;(1.0);unknown species;(0.94);	Bacteria;Firmicutes;Clostridia;Clostridiales;Lachnospiraceae;Lachnospiraceae NK4A136 group;unknown species	HM835224.1.1342	100.0	100.0	0.0	401	M04152:70:000000000-CRWV2:1:2111:16894:7920	Cluster_111	3974	0	0	0	0	2	3	1	0	59	9	82	81	10	3	334	73	0	0	1	19	7	133	0	0	2	1	0	0	0
		89D5_S134_L001	ADNfecal	WtTam	Female	WtTamD	WT	Tam	WTTam		Bacteria;(1.0);Firmicutes;(1.0);Clostridia;(1.0);Clostridiales;(1.0);Ruminococcaceae;(1.0);Ruminiclostridium 5;(1.0);unknown species;(0.61);	Bacteria;Firmicutes;Clostridia;Clostridiales;Ruminococcaceae;Ruminiclostridium 5;unknown species	EU453564.1.1398	100.0	100.0	0.0	401	M04152:70:000000000-CRWV2:1:1103:9942:13969	Cluster_112	2705	9	1	1	0	12	3	0	12	6	4	71	22	35	14	14	4	0	0	9	43	26	42	42	0	33	57	13	0	63
		90D5_S135_L001	ADNfecal	WtTam	Female	WtTamD	WT	Tam	WTTam		Bacteria;(1.0);Deferribacteres;(1.0);Deferribacteres;(1.0);Deferribacterales;(1.0);Deferribacteraceae;(1.0);Mucispirillum;(1.0);Mucispirillum schaedleri;(1.0);	Bacteria;Deferribacteres;Deferribacteres;Deferribacterales;Deferribacteraceae;Mucispirillum;Multi-affiliation	multi-subject	100.0	100.0	0.0	426	M04152:70:000000000-CRWV2:1:2119:21606:23174	Cluster_113	2656	2	2	1	0	3	5	0	11	9	16	79	12	226	60	56	64	0	0	12	85	12	124	0	0	8	20	69	0	42
		93C6_S138_L001	ADNfecal	WtTam	Male	WtTamC	WT	Tam	WTTam		Bacteria;(1.0);Firmicutes;(1.0);Clostridia;(1.0);Clostridiales;(1.0);Clostridiales vadinBB60 group;(1.0);unknown genus;(1.0);unknown species;(1.0);	Bacteria;Firmicutes;Clostridia;Clostridiales;Clostridiales vadinBB60 group;unknown genus;unknown species	HW066417.1.1460	99.752	100.0	0.0	404	M04152:70:000000000-CRWV2:1:1103:15779:20415	Cluster_114	2809	0	0	0	13	0	0	9	0	0	0	0	0	0	0	0	0	62	0	0	0	0	0	322	44	0	0	1	18	0
		96D5_S141_L001	ADNfecal	WtTam	Female	WtTamD	WT	Tam	WTTam		Bacteria;(1.0);Firmicutes;(1.0);Clostridia;(1.0);Clostridiales;(1.0);Ruminococcaceae;(1.0);Oscillibacter;(1.0);unknown species;(0.99);	Bacteria;Firmicutes;Clostridia;Clostridiales;Ruminococcaceae;Multi-affiliation;Multi-affiliation	multi-subject	100.0	100.0	0.0	403	M04152:70:000000000-CRWV2:1:2102:20813:13981	Cluster_116	2614	12	0	4	0	47	12	0	13	26	27	20	27	77	21	0	0	0	0	0	101	26	71	0	0	13	0	28	0	228
		99D6_S144_L001	ADNfecal	WtTam	Male	WtTamD	WT	Tam	WTTam		Bacteria;(1.0);Firmicutes;(1.0);Clostridia;(1.0);Clostridiales;(1.0);Lachnospiraceae;(1.0);unknown genus;(0.91);unknown species;(0.82);	Bacteria;Firmicutes;Clostridia;Clostridiales;Lachnospiraceae;unknown genus;unknown species	multi-subject	100.0	100.0	0.0	401	M04152:70:000000000-CRWV2:1:2113:13227:14494	Cluster_117	3027	4	1	3	0	13	4	0	9	24	9	185	58	96	39	33	35	0	0	11	71	21	70	0	0	25	9	53	0	76
		103D6_S148_L001	ADNfecal	WtTam	Male	WtTamD	WT	Tam	WTTam		Bacteria;(1.0);Firmicutes;(1.0);Clostridia;(1.0);Clostridiales;(1.0);Lachnospiraceae;(1.0);Lachnospiraceae NK4A136 group;(1.0);unknown species;(1.0);	Bacteria;Multi-affiliation;Multi-affiliation;Multi-affiliation;Multi-affiliation;Multi-affiliation;Multi-affiliation	multi-subject	100.0	100.0	0.0	418	M04152:70:000000000-CRWV2:1:2101:7297:22455	Cluster_119	2898	0	0	1	0	1	3	0	7	12	10	178	21	248	67	50	10	0	0	0	8	48	162	0	0	0	0	0	0	71
		106D6_S151_L001	ADNfecal	WtTam	Male	WtTamD	WT	Tam	WTTam		Bacteria;(1.0);Bacteroidetes;(1.0);Bacteroidia;(1.0);Bacteroidales;(1.0);Bacteroidales S24-7 group;(1.0);unknown genus;(1.0);unknown species;(1.0);	Bacteria;Bacteroidetes;Bacteroidia;Bacteroidales;Bacteroidales S24-7 group;unknown genus;unknown species	multi-subject	100.0	100.0	0.0	420	M04152:70:000000000-CRWV2:1:1102:6514:4613	Cluster_121	2436	0	0	1	63	0	0	60	0	0	0	0	0	0	0	0	0	43	0	0	0	0	0	113	92	0	1	0	73	0
		21caecBrdu6_S34_L001	Caecum	WtTam	Male	WtTam	WT	Tam	WTTam		Bacteria;(1.0);Bacteroidetes;(1.0);Bacteroidia;(1.0);Bacteroidales;(1.0);Bacteroidales S24-7 group;(1.0);unknown genus;(1.0);unknown species;(1.0);	Bacteria;Bacteroidetes;Bacteroidia;Bacteroidales;Bacteroidales S24-7 group;unknown genus;unknown species	multi-subject	98.812	100.0	0.0	421	M04152:70:000000000-CRWV2:1:1106:24190:10628	Cluster_122	2739	26	28	41	0	14	58	0	27	10	63	5	44	57	18	40	40	0	0	63	47	52	9	46	0	23	49	86	0	104
		25caecMay19023g6_S38_L001	Caecum	WtTam	Male	WtTam	WT	Tam	WTTam		Bacteria;(1.0);Firmicutes;(1.0);Clostridia;(1.0);Clostridiales;(1.0);Lachnospiraceae;(1.0);unknown genus;(0.88);unknown species;(0.83);	Bacteria;Firmicutes;Clostridia;Clostridiales;Lachnospiraceae;Multi-affiliation;Multi-affiliation	multi-subject	100.0	100.0	0.0	401	M04152:70:000000000-CRWV2:1:2110:11762:22240	Cluster_124	3282	9	27	22	16	20	35	20	3	6	93	57	22	38	8	13	15	0	0	18	28	10	20	10	188	19	159	47	134	48
		28caecMay19019g_S41_L001	Caecum	WtTam	Male	WtTam	WT	Tam	WTTam		Bacteria;(1.0);Actinobacteria;(1.0);Coriobacteriia;(1.0);Coriobacteriales;(1.0);Coriobacteriaceae;(1.0);Coriobacteriaceae UCG-002;(0.78);unknown species;(0.78);	Bacteria;Actinobacteria;Coriobacteriia;Coriobacteriales;Coriobacteriaceae;Coriobacteriaceae UCG-002;unknown species	EF097505.1.1302	97.794	100.0	0.0	408	M04152:70:000000000-CRWV2:1:1115:18475:4215	Cluster_125	2344	1	11	2	3	0	6	3	1	0	3	0	0	2	1	19	5	1	0	13	1	6	1	2	18	3	2	14	19	19
		41caecBrdu5_S54_L001	Caecum	WtTam	Female	WtTam	WT	Tam	WTTam		Bacteria;(1.0);Bacteroidetes;(1.0);Bacteroidia;(1.0);Bacteroidales;(1.0);Bacteroidales S24-7 group;(1.0);unknown genus;(1.0);unknown species;(1.0);	Bacteria;Bacteroidetes;Bacteroidia;Bacteroidales;Bacteroidales S24-7 group;unknown genus;unknown species	multi-subject	99.762	100.0	0.0	421	M04152:70:000000000-CRWV2:1:1112:11869:4022	Cluster_126	7220	46	173	122	0	43	141	0	18	117	187	90	235	110	31	12	4	0	1	32	200	95	48	0	0	91	123	201	0	60
		42caecMay19015g6_S55_L001	Caecum	WtTam	Female	WtTam	WT	Tam	WTTam		Bacteria;(1.0);Bacteroidetes;(1.0);Bacteroidia;(1.0);Bacteroidales;(1.0);Rikenellaceae;(1.0);Alistipes;(1.0);unknown species;(1.0);	Bacteria;Bacteroidetes;Bacteroidia;Bacteroidales;Rikenellaceae;Alistipes;unknown species	JQ084893.1.1488	99.763	100.0	0.0	422	M04152:70:000000000-CRWV2:1:1104:21308:17496	Cluster_127	2470	14	72	17	3	20	32	9	6	3	73	11	11	12	3	14	5	69	0	39	14	65	9	87	17	39	270	32	22	42
		43caecMay19023g5_S56_L001	Caecum	WtTam	Male	WtTam	WT	Tam	WTTam		Bacteria;(1.0);Bacteroidetes;(1.0);Bacteroidia;(1.0);Bacteroidales;(1.0);Rikenellaceae;(1.0);Alistipes;(1.0);unknown species;(1.0);	Bacteria;Bacteroidetes;Bacteroidia;Bacteroidales;Rikenellaceae;Alistipes;unknown species	multi-subject	100.0	100.0	0.0	421	M04152:70:000000000-CRWV2:1:1106:10432:1447	Cluster_129	2476	19	3	0	0	63	3	0	21	5	3	19	19	7	1	38	24	0	0	0	153	3	45	0	0	6	28	0	0	166
		44caecMay19017g6_S57_L001	Caecum	WtTam	Female	WtTam	WT	Tam	WTTam		Bacteria;(1.0);Firmicutes;(1.0);Clostridia;(1.0);Clostridiales;(1.0);Lachnospiraceae;(1.0);Lachnospiraceae NK4A136 group;(0.95);unknown species;(0.95);	Bacteria;Firmicutes;Clostridia;Clostridiales;Lachnospiraceae;unknown genus;unknown species	multi-subject	99.751	100.0	0.0	401	M04152:70:000000000-CRWV2:1:1117:26625:5128	Cluster_130	3680	2	0	5	0	33	23	0	22	19	28	57	43	118	42	44	34	30	0	40	70	30	66	6	0	21	39	27	86	69
		45caecMay19019g5_S58_L001	Caecum	WtTam	Male	WtTam	WT	Tam	WTTam		Bacteria;(1.0);Firmicutes;(1.0);Clostridia;(1.0);Clostridiales;(1.0);Clostridiales vadinBB60 group;(1.0);unknown genus;(1.0);unknown species;(1.0);	Bacteria;Firmicutes;Clostridia;Clostridiales;Clostridiales vadinBB60 group;unknown genus;unknown species	EU506739.1.1394	99.752	100.0	0.0	404	M04152:70:000000000-CRWV2:1:1104:3499:6743	Cluster_131	2466	0	0	0	29	0	0	30	0	0	0	0	0	0	0	0	0	50	0	0	0	0	1	125	134	0	0	1	103	0
		46caecMay19013g5_S59_L001	Caecum	WtTam	Female	WtTam	WT	Tam	WTTam		Bacteria;(1.0);Firmicutes;(1.0);Clostridia;(1.0);Clostridiales;(1.0);Lachnospiraceae;(1.0);unknown genus;(0.99);Lachnospiraceae bacterium A2;(0.72);	Bacteria;Firmicutes;Clostridia;Clostridiales;Lachnospiraceae;unknown genus;unknown species	DQ015107.1.1330	99.501	100.0	0.0	401	M04152:70:000000000-CRWV2:1:2112:8929:15470	Cluster_132	4774	4	7	16	0	16	67	0	17	19	108	77	26	57	26	42	11	0	0	49	93	18	138	3	0	55	118	107	0	73
		47caecMay19021g6_S60_L001	Caecum	WtTam	Male	WtTam	WT	Tam	WTTam		Bacteria;(1.0);Bacteroidetes;(1.0);Bacteroidia;(1.0);Bacteroidales;(1.0);Bacteroidales S24-7 group;(1.0);unknown genus;(1.0);unknown species;(1.0);	Bacteria;Bacteroidetes;Bacteroidia;Bacteroidales;Bacteroidales S24-7 group;unknown genus;unknown species	EU455409.1.1404	99.287	100.0	0.0	421	M04152:70:000000000-CRWV2:1:1113:6876:11645	Cluster_133	3013	16	5	8	9	11	6	17	7	22	4	9	49	54	16	21	19	38	0	68	48	8	10	49	39	37	31	96	20	34
		48caecMay19015g5_S61_L001	Caecum	WtTam	Female	WtTam	WT	Tam	WTTam		Bacteria;(1.0);Firmicutes;(1.0);Clostridia;(1.0);Clostridiales;(1.0);Lachnospiraceae;(1.0);unknown genus;(0.98);unknown species;(0.98);	Bacteria;Firmicutes;Clostridia;Clostridiales;Lachnospiraceae;unknown genus;unknown species	multi-subject	100.0	100.0	0.0	402	M04152:70:000000000-CRWV2:1:2104:8890:7065	Cluster_134	2406	4	2	3	0	20	7	0	17	12	21	34	22	121	44	47	53	0	0	57	31	38	37	0	0	16	13	23	0	100
											Bacteria;(1.0);Firmicutes;(1.0);Clostridia;(1.0);Clostridiales;(1.0);Lachnospiraceae;(1.0);Lachnospiraceae NK4A136 group;(0.99);Lachnospiraceae bacterium 10-1;(0.99);	Bacteria;Multi-affiliation;Multi-affiliation;Multi-affiliation;Multi-affiliation;Multi-affiliation;Multi-affiliation	multi-subject	100.0	100.0	0.0	401	M04152:70:000000000-CRWV2:1:1102:5740:21861	Cluster_136	2283	4	1	0	0	0	3	0	2	2	16	0	6	91	26	9	6	1	0	0	0	56	0	33	0	20	0	2	0	1
											Bacteria;(1.0);Bacteroidetes;(1.0);Bacteroidia;(1.0);Bacteroidales;(1.0);Bacteroidales S24-7 group;(1.0);unknown genus;(1.0);unknown species;(1.0);	Bacteria;Bacteroidetes;Bacteroidia;Bacteroidales;Bacteroidales S24-7 group;unknown genus;unknown species	multi-subject	97.143	100.0	0.0	420	M04152:70:000000000-CRWV2:1:1104:11241:22067	Cluster_137	2739	24	0	2	21	23	1	37	18	20	4	25	49	30	14	4	2	55	1	76	68	2	8	3	28	15	26	26	57	64
											Bacteria;(1.0);Firmicutes;(1.0);Clostridia;(1.0);Clostridiales;(1.0);Lachnospiraceae;(1.0);Lachnospiraceae NK4A136 group;(1.0);unknown species;(0.66);	Bacteria;Firmicutes;Clostridia;Clostridiales;Lachnospiraceae;Lachnospiraceae NK4A136 group;unknown species	JN012799.1.1444	99.751	100.0	0.0	401	M04152:70:000000000-CRWV2:1:1101:23075:20319	Cluster_138	2635	6	0	0	0	28	0	0	7	50	2	54	71	147	70	34	19	30	0	0	97	1	75	7	0	1	0	0	0	60
											Bacteria;(1.0);Firmicutes;(1.0);Clostridia;(1.0);Clostridiales;(1.0);Lachnospiraceae;(1.0);unknown genus;(0.75);unknown species;(0.73);	Bacteria;Firmicutes;Clostridia;Clostridiales;Lachnospiraceae;Multi-affiliation;Multi-affiliation	multi-subject	100.0	100.0	0.0	401	M04152:70:000000000-CRWV2:1:1102:11941:12548	Cluster_139	2513	2	27	13	0	2	17	0	10	9	7	91	28	196	64	97	45	0	0	0	32	1	30	0	0	30	42	38	0	102
											Bacteria;(1.0);Bacteroidetes;(1.0);Bacteroidia;(1.0);Bacteroidales;(1.0);Bacteroidaceae;(1.0);Bacteroides;(1.0);Bacteroides acidifaciens;(0.99);	Bacteria;Bacteroidetes;Bacteroidia;Bacteroidales;Bacteroidaceae;Bacteroides;unknown species	multi-subject	97.393	100.0	0.0	422	M04152:70:000000000-CRWV2:1:1101:18870:24091	Cluster_141	3488	13	100	113	20	4	89	23	7	15	259	13	9	25	5	5	7	190	0	253	17	12	6	50	16	7	282	12	10	7
											Bacteria;(1.0);Firmicutes;(1.0);Clostridia;(1.0);Clostridiales;(1.0);Lachnospiraceae;(1.0);unknown genus;(0.95);unknown species;(0.82);	Bacteria;Firmicutes;Clostridia;Clostridiales;Lachnospiraceae;Multi-affiliation;Multi-affiliation	multi-subject	100.0	100.0	0.0	402	M04152:70:000000000-CRWV2:1:1118:7657:22366	Cluster_146	2124	6	28	16	0	13	35	0	8	9	62	54	16	31	13	38	19	0	0	18	49	14	39	0	0	21	33	30	0	117
											Bacteria;(1.0);Bacteroidetes;(1.0);Bacteroidia;(1.0);Bacteroidales;(1.0);Bacteroidales S24-7 group;(1.0);unknown genus;(1.0);unknown species;(1.0);	Bacteria;Bacteroidetes;Bacteroidia;Bacteroidales;Bacteroidales S24-7 group;unknown genus;unknown species	multi-subject	98.81	100.0	0.0	420	M04152:70:000000000-CRWV2:1:1103:6052:7525	Cluster_147	5403	21	33	14	36	11	17	46	12	21	14	16	46	43	15	38	26	60	0	61	58	20	10	97	96	63	77	268	29	64
											Bacteria;(1.0);Bacteroidetes;(1.0);Bacteroidia;(1.0);Bacteroidales;(1.0);Bacteroidales S24-7 group;(1.0);unknown genus;(1.0);unknown species;(1.0);	Bacteria;Bacteroidetes;Bacteroidia;Bacteroidales;Bacteroidales S24-7 group;unknown genus;unknown species	JN013012.1.1462	98.337	100.0	0.0	421	M04152:70:000000000-CRWV2:1:1109:15724:24555	Cluster_148	2988	48	65	43	0	22	81	0	20	71	102	22	129	47	13	3	3	0	0	14	126	36	14	0	0	39	38	74	0	24
											Bacteria;(1.0);Firmicutes;(1.0);Clostridia;(1.0);Clostridiales;(1.0);Lachnospiraceae;(1.0);Lachnospiraceae NK4A136 group;(1.0);unknown species;(1.0);	Bacteria;Firmicutes;Clostridia;Clostridiales;Lachnospiraceae;Lachnospiraceae NK4A136 group;unknown species	multi-subject	100.0	100.0	0.0	418	M04152:70:000000000-CRWV2:1:1107:10499:14370	Cluster_152	3258	0	0	0	0	0	0	0	0	51	7	58	73	4	0	249	53	0	0	0	13	17	62	0	0	4	0	1	0	0
											Bacteria;(1.0);Firmicutes;(1.0);Clostridia;(1.0);Clostridiales;(1.0);Ruminococcaceae;(1.0);Ruminococcus 1;(1.0);unknown species;(0.97);	Bacteria;Firmicutes;Clostridia;Clostridiales;Ruminococcaceae;Ruminococcus 1;unknown species	multi-subject	100.0	100.0	0.0	401	M04152:70:000000000-CRWV2:1:1108:20750:23108	Cluster_156	1931	10	6	2	0	3	12	0	9	21	18	4	30	5	2	2	2	0	0	7	12	83	4	0	0	21	0	25	1	78
											Bacteria;(1.0);Firmicutes;(1.0);Clostridia;(1.0);Clostridiales;(1.0);Ruminococcaceae;(1.0);Ruminiclostridium 5;(1.0);Clostridium sp.;(0.55);	Bacteria;Firmicutes;Clostridia;Clostridiales;Ruminococcaceae;Ruminiclostridium 5;unknown species	multi-subject	100.0	100.0	0.0	401	M04152:70:000000000-CRWV2:1:1103:3178:11345	Cluster_157	1954	1	1	0	11	8	2	12	6	4	12	27	11	11	3	22	23	0	0	0	16	2	24	1	74	1	5	13	123	123
											Bacteria;(1.0);Firmicutes;(1.0);Clostridia;(1.0);Clostridiales;(1.0);Ruminococcaceae;(1.0);Anaerotruncus;(1.0);unknown species;(1.0);	Bacteria;Firmicutes;Clostridia;Clostridiales;Ruminococcaceae;Anaerotruncus;unknown species	multi-subject	100.0	100.0	0.0	401	M04152:70:000000000-CRWV2:1:2101:18092:6774	Cluster_162	1865	5	3	13	2	12	14	0	8	8	9	13	19	54	14	10	9	19	0	2	42	12	33	51	0	10	17	40	0	126
											Bacteria;(1.0);Firmicutes;(1.0);Clostridia;(1.0);Clostridiales;(1.0);Lachnospiraceae;(1.0);Lachnospiraceae NK4A136 group;(0.99);unknown species;(0.99);	Bacteria;Firmicutes;Clostridia;Clostridiales;Lachnospiraceae;unknown genus;unknown species	multi-subject	98.504	100.0	0.0	401	M04152:70:000000000-CRWV2:1:1102:14858:15644	Cluster_165	2104	5	0	0	0	7	0	0	1	22	0	49	34	107	21	11	19	9	1	0	46	11	24	11	0	53	1	28	0	31
											Bacteria;(1.0);Bacteroidetes;(1.0);Bacteroidia;(1.0);Bacteroidales;(1.0);Bacteroidales S24-7 group;(1.0);unknown genus;(1.0);unknown species;(1.0);	Bacteria;Bacteroidetes;Bacteroidia;Bacteroidales;Bacteroidales S24-7 group;unknown genus;unknown species	multi-subject	99.05	100.0	0.0	421	M04152:70:000000000-CRWV2:1:1103:28619:9154	Cluster_169	2288	14	9	11	10	5	18	18	8	12	21	4	11	18	3	16	5	36	0	9	41	15	3	63	13	9	29	21	30	27
											Bacteria;(1.0);Firmicutes;(1.0);Clostridia;(1.0);Clostridiales;(1.0);Lachnospiraceae;(1.0);Coprococcus 1;(1.0);unknown species;(1.0);	Bacteria;Firmicutes;Clostridia;Clostridiales;Lachnospiraceae;Coprococcus 1;unknown species	multi-subject	100.0	100.0	0.0	401	M04152:70:000000000-CRWV2:1:1104:6359:7685	Cluster_172	3102	0	0	0	31	0	2	32	0	1	2	2	3	2	2	1	0	35	0	7	6	3	7	84	158	2	14	5	230	9
											Bacteria;(1.0);Firmicutes;(1.0);Clostridia;(1.0);Clostridiales;(1.0);Ruminococcaceae;(1.0);Anaerotruncus;(1.0);unknown species;(1.0);	Bacteria;Firmicutes;Clostridia;Clostridiales;Multi-affiliation;Multi-affiliation;Multi-affiliation	multi-subject	100.0	100.0	0.0	401	M04152:70:000000000-CRWV2:1:1109:13774:20091	Cluster_173	1736	8	3	6	2	17	9	0	18	5	13	37	14	24	10	18	6	0	0	17	35	12	48	0	0	19	54	11	0	94
											Bacteria;(1.0);Firmicutes;(1.0);Clostridia;(1.0);Clostridiales;(1.0);Ruminococcaceae;(1.0);Ruminiclostridium 9;(0.9);unknown species;(0.76);	Bacteria;Firmicutes;Clostridia;Clostridiales;Ruminococcaceae;Ruminiclostridium 9;unknown species	multi-subject	100.0	100.0	0.0	404	M04152:70:000000000-CRWV2:1:1116:7157:21872	Cluster_174	1751	5	2	2	0	11	5	0	8	15	20	13	25	7	0	1	0	46	0	3	31	15	14	144	0	5	30	7	0	51
											Bacteria;(1.0);Bacteroidetes;(1.0);Bacteroidia;(1.0);Bacteroidales;(1.0);Bacteroidales S24-7 group;(1.0);unknown genus;(1.0);unknown species;(1.0);	Bacteria;Bacteroidetes;Bacteroidia;Bacteroidales;Bacteroidales S24-7 group;unknown genus;unknown species	EF406789.1.1507	100.0	100.0	0.0	421	M04152:70:000000000-CRWV2:1:1108:15444:19265	Cluster_175	1835	31	75	81	0	16	62	0	2	32	115	7	58	30	9	4	4	0	0	21	53	25	9	0	0	22	36	43	0	25
											Bacteria;(1.0);Firmicutes;(1.0);Clostridia;(1.0);Clostridiales;(1.0);Lachnospiraceae;(1.0);unknown genus;(0.71);unknown species;(0.68);	Bacteria;Firmicutes;Clostridia;Clostridiales;Multi-affiliation;Multi-affiliation;Multi-affiliation	multi-subject	100.0	100.0	0.0	401	M04152:70:000000000-CRWV2:1:1102:11009:3433	Cluster_176	1867	4	19	5	0	12	11	0	11	3	17	37	17	39	4	37	22	0	0	10	35	17	23	0	0	13	561	41	0	65
											Bacteria;(1.0);Bacteroidetes;(1.0);Bacteroidia;(1.0);Bacteroidales;(1.0);Bacteroidales S24-7 group;(1.0);unknown genus;(1.0);unknown species;(1.0);	Bacteria;Bacteroidetes;Bacteroidia;Bacteroidales;Bacteroidales S24-7 group;unknown genus;unknown species	multi-subject	96.209	100.0	0.0	422	M04152:70:000000000-CRWV2:1:1112:23366:2334	Cluster_179	1688	21	28	21	0	2	21	0	13	12	10	0	17	27	8	23	21	0	0	65	34	17	1	20	0	27	48	78	0	20
											Bacteria;(1.0);Firmicutes;(1.0);Clostridia;(1.0);Clostridiales;(1.0);Ruminococcaceae;(1.0);unknown genus;(0.85);unknown species;(0.85);	Bacteria;Firmicutes;Clostridia;Clostridiales;Multi-affiliation;Multi-affiliation;Multi-affiliation	multi-subject	100.0	100.0	0.0	403	M04152:70:000000000-CRWV2:1:1112:14391:16826	Cluster_180	2668	1	0	2	1	3	3	0	12	3	20	191	4	55	30	66	48	25	0	4	7	7	26	38	0	11	11	93	0	118
											Bacteria;(1.0);Firmicutes;(1.0);Clostridia;(1.0);Clostridiales;(1.0);Ruminococcaceae;(1.0);Ruminococcaceae UCG-014;(1.0);unknown species;(1.0);	Bacteria;Firmicutes;Clostridia;Clostridiales;Ruminococcaceae;Ruminococcaceae UCG-014;unknown species	HM814737.1.1344	100.0	100.0	0.0	402	M04152:70:000000000-CRWV2:1:1117:12299:2066	Cluster_182	1683	1	0	0	0	0	3	0	2	0	0	0	4	0	0	0	0	0	0	21	2	0	3	0	0	1	0	2	0	51
											Bacteria;(1.0);Firmicutes;(1.0);Clostridia;(1.0);Clostridiales;(1.0);Lachnospiraceae;(1.0);Roseburia;(0.94);unknown species;(0.94);	Bacteria;Multi-affiliation;Multi-affiliation;Multi-affiliation;Multi-affiliation;Multi-affiliation;Multi-affiliation	multi-subject	100.0	100.0	0.0	401	M04152:70:000000000-CRWV2:1:1102:23469:24476	Cluster_183	1801	3	1	1	0	10	8	0	2	1	18	46	5	3	0	4	0	30	0	16	15	43	9	17	0	1	31	2	0	28
											Bacteria;(1.0);Actinobacteria;(1.0);Coriobacteriia;(1.0);Coriobacteriales;(1.0);Coriobacteriaceae;(1.0);Enterorhabdus;(1.0);unknown species;(1.0);	Bacteria;Actinobacteria;Coriobacteriia;Coriobacteriales;Coriobacteriaceae;Enterorhabdus;unknown species	EU474400.1.1275	100.0	100.0	0.0	400	M04152:70:000000000-CRWV2:1:1111:14631:3391	Cluster_188	1595	3	4	3	3	5	13	7	3	11	11	5	22	19	4	3	2	9	0	19	29	16	5	5	25	20	24	28	29	13
											Bacteria;(1.0);Firmicutes;(1.0);Clostridia;(1.0);Clostridiales;(1.0);Lachnospiraceae;(1.0);unknown genus;(0.69);Clostridium sp.;(0.62);	Bacteria;Firmicutes;Clostridia;Clostridiales;Lachnospiraceae;unknown genus;unknown species	multi-subject	100.0	100.0	0.0	401	M04152:70:000000000-CRWV2:1:1110:16922:4895	Cluster_196	1522	2	4	0	27	0	0	30	0	0	2	2	0	3	0	2	1	41	0	0	6	2	11	19	97	1	19	0	92	26
											Bacteria;(1.0);Firmicutes;(1.0);Clostridia;(1.0);Clostridiales;(1.0);Lachnospiraceae;(1.0);Lachnoclostridium;(1.0);Dorea sp.;(0.98);	Bacteria;Firmicutes;Clostridia;Clostridiales;Lachnospiraceae;Lachnoclostridium;Multi-affiliation	multi-subject	100.0	100.0	0.0	401	M04152:70:000000000-CRWV2:1:1113:3772:11078	Cluster_200	1760	7	3	8	0	8	17	0	13	7	43	11	16	39	6	56	24	0	0	18	18	8	11	0	0	4	33	5	0	108
											Bacteria;(1.0);Firmicutes;(1.0);Clostridia;(1.0);Clostridiales;(1.0);Ruminococcaceae;(1.0);Ruminiclostridium 5;(1.0);unknown species;(0.9);	Bacteria;Firmicutes;Clostridia;Clostridiales;Ruminococcaceae;Ruminiclostridium 5;unknown species	multi-subject	100.0	100.0	0.0	401	M04152:70:000000000-CRWV2:1:1114:13180:10102	Cluster_201	1478	2	8	6	0	11	8	0	2	6	23	13	6	17	13	48	37	0	0	3	18	20	40	0	0	5	53	13	0	37
											Bacteria;(1.0);Firmicutes;(1.0);Clostridia;(1.0);Clostridiales;(1.0);Lachnospiraceae;(1.0);Lachnoclostridium;(0.98);[Clostridium] scindens;(0.46);	Bacteria;Firmicutes;Clostridia;Clostridiales;Lachnospiraceae;unknown genus;unknown species	multi-subject	100.0	100.0	0.0	401	M04152:70:000000000-CRWV2:1:1104:20537:9938	Cluster_203	2184	10	1	4	0	49	14	0	33	13	49	20	28	15	5	32	22	0	0	6	48	11	26	0	0	6	27	5	0	165
											Bacteria;(1.0);Firmicutes;(1.0);Clostridia;(1.0);Clostridiales;(1.0);Lachnospiraceae;(1.0);unknown genus;(0.78);unknown species;(0.77);	Bacteria;Firmicutes;Clostridia;Clostridiales;Lachnospiraceae;Multi-affiliation;Multi-affiliation	multi-subject	100.0	100.0	0.0	403	M04152:70:000000000-CRWV2:1:1108:24759:22343	Cluster_204	1652	0	0	0	0	0	0	0	0	0	0	0	0	0	0	1	0	14	0	0	0	0	0	165	0	0	2	0	0	0
											Bacteria;(1.0);Firmicutes;(1.0);Clostridia;(1.0);Clostridiales;(1.0);Lachnospiraceae;(1.0);Coprococcus 1;(1.0);unknown species;(1.0);	Bacteria;Firmicutes;Clostridia;Clostridiales;Lachnospiraceae;Coprococcus 1;unknown species	multi-subject	100.0	100.0	0.0	401	M04152:70:000000000-CRWV2:1:1113:23075:21162	Cluster_205	1743	1	2	2	6	3	5	8	2	2	13	15	10	4	1	4	2	9	0	12	12	6	16	25	48	2	98	9	61	31
											Bacteria;(1.0);Firmicutes;(1.0);Clostridia;(1.0);Clostridiales;(1.0);Lachnospiraceae;(1.0);unknown genus;(1.0);Lachnospiraceae bacterium A2;(1.0);	Bacteria;Firmicutes;Clostridia;Clostridiales;Lachnospiraceae;unknown genus;unknown species	EU452413.1.1394	100.0	100.0	0.0	401	M04152:70:000000000-CRWV2:1:1110:15763:10372	Cluster_206	2704	2	2	7	0	6	13	0	3	17	59	63	8	20	24	9	6	0	0	15	35	15	53	4	0	31	51	99	0	34
											Bacteria;(1.0);Bacteroidetes;(1.0);Bacteroidia;(1.0);Bacteroidales;(1.0);Bacteroidales S24-7 group;(1.0);unknown genus;(1.0);unknown species;(1.0);	Bacteria;Bacteroidetes;Bacteroidia;Bacteroidales;Bacteroidales S24-7 group;unknown genus;unknown species	EU453733.1.1411	99.525	100.0	0.0	421	M04152:70:000000000-CRWV2:1:1118:11848:14648	Cluster_207	1425	12	33	17	0	9	48	0	9	11	70	6	11	13	11	14	17	0	0	21	31	44	3	0	0	12	39	21	0	72
											Bacteria;(1.0);Firmicutes;(1.0);Clostridia;(1.0);Clostridiales;(1.0);Ruminococcaceae;(1.0);unknown genus;(0.96);[Clostridium] leptum;(0.96);	Bacteria;Firmicutes;Clostridia;Clostridiales;Ruminococcaceae;unknown genus;unknown species	EU451409.1.1377	99.752	100.0	0.0	404	M04152:70:000000000-CRWV2:1:2111:17206:13828	Cluster_208	1516	3	2	2	0	3	2	0	14	1	5	90	8	35	28	0	1	8	0	1	30	12	13	16	0	3	1	28	0	26
											Bacteria;(1.0);Bacteroidetes;(1.0);Bacteroidia;(1.0);Bacteroidales;(1.0);Bacteroidaceae;(1.0);Bacteroides;(1.0);Bacteroides acidifaciens;(0.47);	Bacteria;Bacteroidetes;Bacteroidia;Bacteroidales;Bacteroidaceae;Bacteroides;unknown species	AB702716.1.1394	97.625	100.0	0.0	421	M04152:70:000000000-CRWV2:1:1102:9458:11868	Cluster_209	2366	6	81	103	5	2	89	18	2	11	186	5	3	8	2	7	3	55	0	105	7	11	4	28	6	5	193	8	1	5
											Bacteria;(1.0);Firmicutes;(1.0);Clostridia;(1.0);Clostridiales;(1.0);Ruminococcaceae;(0.98);unknown genus;(0.65);unknown species;(0.65);	Bacteria;Firmicutes;Clostridia;Clostridiales;Ruminococcaceae;unknown genus;unknown species	EF098020.1.1401	100.0	100.0	0.0	403	M04152:70:000000000-CRWV2:1:1114:23308:23976	Cluster_210	1487	3	0	0	0	13	1	0	2	12	0	14	17	4	1	4	5	0	0	0	29	1	65	0	1	3	292	2	0	142
											Bacteria;(1.0);Firmicutes;(1.0);Clostridia;(1.0);Clostridiales;(1.0);Lachnospiraceae;(1.0);unknown genus;(0.76);Clostridium sp.;(0.67);	Bacteria;Firmicutes;Clostridia;Clostridiales;Multi-affiliation;Multi-affiliation;Multi-affiliation	multi-subject	100.0	100.0	0.0	402	M04152:70:000000000-CRWV2:1:2105:13178:11471	Cluster_213	1530	6	4	8	0	7	15	0	4	6	23	16	15	21	6	24	10	0	0	48	30	30	11	0	0	6	10	18	0	46
											Bacteria;(1.0);Firmicutes;(1.0);Clostridia;(1.0);Clostridiales;(1.0);Lachnospiraceae;(1.0);unknown genus;(0.57);unknown species;(0.56);	Bacteria;Firmicutes;Clostridia;Clostridiales;Lachnospiraceae;unknown genus;unknown species	multi-subject	100.0	100.0	0.0	402	M04152:70:000000000-CRWV2:1:1114:15327:13104	Cluster_216	1527	1	2	2	0	0	4	0	10	3	9	15	4	50	16	36	12	0	0	21	17	8	35	0	1	6	90	65	0	111
											Bacteria;(1.0);Firmicutes;(1.0);Clostridia;(1.0);Clostridiales;(1.0);Lachnospiraceae;(1.0);unknown genus;(0.93);Clostridium sp.;(0.65);	Bacteria;Firmicutes;Clostridia;Clostridiales;Lachnospiraceae;unknown genus;unknown species	multi-subject	100.0	100.0	0.0	401	M04152:70:000000000-CRWV2:1:2109:15940:13378	Cluster_219	1418	6	1	1	0	9	6	0	4	10	2	58	28	27	1	3	2	0	0	8	38	5	32	0	0	21	65	18	0	64
											Bacteria;(1.0);Firmicutes;(1.0);Clostridia;(1.0);Clostridiales;(1.0);Ruminococcaceae;(1.0);Ruminococcaceae UCG-004;(0.88);unknown species;(0.88);	Bacteria;Firmicutes;Clostridia;Clostridiales;Ruminococcaceae;unknown genus;unknown species	multi-subject	100.0	100.0	0.0	404	M04152:70:000000000-CRWV2:1:2105:25987:10595	Cluster_220	1331	0	8	4	0	5	12	0	3	3	15	5	12	5	5	10	4	0	0	8	9	7	2	1	0	8	11	32	0	59
											Bacteria;(1.0);Bacteroidetes;(1.0);Bacteroidia;(1.0);Bacteroidales;(1.0);Bacteroidales S24-7 group;(1.0);unknown genus;(1.0);unknown species;(1.0);	Bacteria;Bacteroidetes;Bacteroidia;Bacteroidales;Bacteroidales S24-7 group;unknown genus;unknown species	HM846693.1.1367	99.05	100.0	0.0	421	M04152:70:000000000-CRWV2:1:1106:22031:19522	Cluster_225	2263	7	2	7	3	10	2	7	4	13	12	5	29	55	15	5	0	75	0	0	20	13	9	25	15	27	22	65	10	20
											Bacteria;(1.0);Firmicutes;(1.0);Clostridia;(1.0);Clostridiales;(1.0);Lachnospiraceae;(1.0);Lachnospiraceae NK4A136 group;(0.99);unknown species;(0.99);	Bacteria;Firmicutes;Clostridia;Clostridiales;Lachnospiraceae;Lachnospiraceae NK4A136 group;unknown species	multi-subject	98.762	100.0	0.0	404	M04152:70:000000000-CRWV2:1:1114:16001:8652	Cluster_228	1840	7	0	0	0	8	0	0	4	14	0	27	21	63	17	43	19	0	0	0	19	2	21	0	0	2	0	17	0	36
											Bacteria;(1.0);Bacteroidetes;(1.0);Bacteroidia;(1.0);Bacteroidales;(1.0);Bacteroidales S24-7 group;(1.0);unknown genus;(1.0);unknown species;(1.0);	Bacteria;Bacteroidetes;Bacteroidia;Bacteroidales;Bacteroidales S24-7 group;unknown genus;unknown species	multi-subject	98.337	100.0	0.0	421	M04152:70:000000000-CRWV2:1:2114:4135:8187	Cluster_229	1259	9	1	0	5	11	0	6	2	8	0	6	9	15	1	1	0	16	0	33	30	2	1	7	26	19	11	47	15	24
											Bacteria;(1.0);Bacteroidetes;(1.0);Bacteroidia;(1.0);Bacteroidales;(1.0);Bacteroidales S24-7 group;(1.0);unknown genus;(1.0);unknown species;(1.0);	Bacteria;Bacteroidetes;Bacteroidia;Bacteroidales;Bacteroidales S24-7 group;unknown genus;unknown species	EF097723.1.1405	99.762	100.0	0.0	420	M04152:70:000000000-CRWV2:1:1113:21974:11703	Cluster_232	3014	14	5	8	16	10	7	23	5	26	4	10	50	50	10	19	17	23	0	62	39	8	8	41	26	22	36	80	23	37
											Bacteria;(1.0);Bacteroidetes;(1.0);Bacteroidia;(1.0);Bacteroidales;(1.0);Bacteroidales S24-7 group;(1.0);unknown genus;(1.0);unknown species;(1.0);	Bacteria;Bacteroidetes;Bacteroidia;Bacteroidales;Bacteroidales S24-7 group;unknown genus;unknown species	multi-subject	98.812	100.0	0.0	421	M04152:70:000000000-CRWV2:1:1105:14612:20424	Cluster_234	1565	30	41	52	0	16	68	0	8	16	97	5	36	19	7	5	2	0	0	15	32	38	5	4	0	10	27	29	0	23
											Bacteria;(1.0);Firmicutes;(1.0);Clostridia;(1.0);Clostridiales;(1.0);Ruminococcaceae;(1.0);Ruminiclostridium 9;(0.79);unknown species;(0.71);	Bacteria;Firmicutes;Clostridia;Clostridiales;Ruminococcaceae;Ruminiclostridium 9;Multi-affiliation	multi-subject	100.0	100.0	0.0	404	M04152:70:000000000-CRWV2:1:1102:24941:13586	Cluster_235	1766	6	0	3	0	5	5	0	12	13	7	64	13	22	18	18	12	0	0	6	49	15	42	0	0	11	45	40	0	117
											Bacteria;(1.0);Firmicutes;(1.0);Clostridia;(1.0);Clostridiales;(1.0);Lachnospiraceae;(1.0);Lachnospiraceae NK4A136 group;(1.0);unknown species;(1.0);	Bacteria;Firmicutes;Clostridia;Clostridiales;Lachnospiraceae;Lachnospiraceae NK4A136 group;unknown species	EU454283.1.1402	99.501	100.0	0.0	401	M04152:70:000000000-CRWV2:1:2118:8300:15602	Cluster_243	3542	0	3	9	12	3	28	3	3	7	61	32	10	291	85	100	62	0	0	10	23	45	15	1	43	150	49	135	76	10
											Bacteria;(1.0);Bacteroidetes;(1.0);Bacteroidia;(1.0);Bacteroidales;(1.0);Bacteroidaceae;(1.0);Bacteroides;(1.0);Bacteroides acidifaciens;(0.63);	Bacteria;Bacteroidetes;Bacteroidia;Bacteroidales;Multi-affiliation;Multi-affiliation;Multi-affiliation	multi-subject	98.575	100.0	0.0	421	M04152:70:000000000-CRWV2:1:1117:22735:18882	Cluster_245	2443	0	48	42	29	2	80	39	3	6	138	1	10	6	3	4	4	34	0	50	3	8	4	51	35	3	91	4	38	1
											Bacteria;(1.0);Bacteroidetes;(1.0);Bacteroidia;(1.0);Bacteroidales;(1.0);Bacteroidales S24-7 group;(1.0);unknown genus;(1.0);unknown species;(1.0);	Bacteria;Bacteroidetes;Bacteroidia;Bacteroidales;Bacteroidales S24-7 group;unknown genus;unknown species	EF097541.1.1407	98.095	100.0	0.0	420	M04152:70:000000000-CRWV2:1:1110:17725:16243	Cluster_247	1307	0	1	1	3	10	0	0	5	6	0	17	23	7	3	0	0	48	1	5	76	1	9	0	4	13	18	25	28	12
											Bacteria;(1.0);Firmicutes;(1.0);Bacilli;(1.0);Lactobacillales;(1.0);Enterococcaceae;(1.0);Enterococcus;(1.0);Enterococcus faecalis;(0.99);	Bacteria;Firmicutes;Bacilli;Multi-affiliation;Multi-affiliation;Multi-affiliation;Multi-affiliation	multi-subject	100.0	100.0	0.0	426	M04152:70:000000000-CRWV2:1:1116:28930:13451	Cluster_254	1182	0	1	0	0	0	0	0	0	1	2	0	0	0	0	0	0	0	0	0	0	0	0	0	0	0	4	0	0	0
											Bacteria;(1.0);Bacteroidetes;(1.0);Bacteroidia;(1.0);Bacteroidales;(1.0);Bacteroidales S24-7 group;(1.0);unknown genus;(1.0);unknown species;(1.0);	Bacteria;Bacteroidetes;Bacteroidia;Bacteroidales;Bacteroidales S24-7 group;unknown genus;unknown species	multi-subject	94.55	100.0	0.0	422	M04152:70:000000000-CRWV2:1:2114:4491:13621	Cluster_256	1319	2	4	1	7	0	2	9	1	7	4	20	19	5	4	3	3	32	1	2	18	2	8	32	10	1	6	4	10	8
											Bacteria;(1.0);Firmicutes;(1.0);Clostridia;(1.0);Clostridiales;(1.0);Lachnospiraceae;(1.0);unknown genus;(0.99);Lachnospiraceae bacterium A2;(0.89);	Bacteria;Firmicutes;Clostridia;Clostridiales;Lachnospiraceae;unknown genus;unknown species	multi-subject	98.254	100.0	0.0	401	M04152:70:000000000-CRWV2:1:2117:10387:23678	Cluster_257	1591	2	0	1	0	0	5	0	1	7	10	28	12	27	20	1	5	0	0	0	20	4	17	5	0	22	0	46	0	18
											Bacteria;(1.0);Firmicutes;(1.0);Clostridia;(1.0);Clostridiales;(1.0);Ruminococcaceae;(1.0);Ruminococcaceae UCG-009;(1.0);unknown species;(0.63);	Bacteria;Firmicutes;Clostridia;Clostridiales;Multi-affiliation;Multi-affiliation;Multi-affiliation	multi-subject	100.0	100.0	0.0	404	M04152:70:000000000-CRWV2:1:2117:21790:5400	Cluster_259	1137	1	1	1	0	7	2	0	5	11	9	15	21	9	8	3	5	0	0	6	19	12	15	0	0	4	18	21	0	61
											Bacteria;(1.0);Firmicutes;(1.0);Clostridia;(1.0);Clostridiales;(1.0);Lachnospiraceae;(1.0);Lachnospiraceae FCS020 group;(1.0);unknown species;(1.0);	Bacteria;Firmicutes;Clostridia;Clostridiales;Lachnospiraceae;Lachnospiraceae FCS020 group;unknown species	multi-subject	100.0	100.0	0.0	402	M04152:70:000000000-CRWV2:1:1112:20368:10814	Cluster_260	1279	6	7	6	0	8	15	0	5	4	20	19	16	22	20	23	9	0	0	1	33	10	8	0	0	10	37	29	0	101
											Bacteria;(1.0);Firmicutes;(1.0);Clostridia;(1.0);Clostridiales;(1.0);Ruminococcaceae;(1.0);Anaerotruncus;(1.0);unknown species;(0.94);	Bacteria;Firmicutes;Clostridia;Clostridiales;Multi-affiliation;Multi-affiliation;Multi-affiliation	multi-subject	100.0	100.0	0.0	401	M04152:70:000000000-CRWV2:1:1108:10791:22965	Cluster_265	1144	4	7	10	0	1	0	0	8	23	4	31	10	1	0	15	5	0	0	8	31	7	31	0	0	4	53	3	0	68
											Bacteria;(1.0);Firmicutes;(1.0);Bacilli;(1.0);Lactobacillales;(1.0);Lactobacillaceae;(1.0);Lactobacillus;(1.0);Lactobacillus animalis;(0.78);	Bacteria;Firmicutes;Bacilli;Lactobacillales;Lactobacillaceae;Lactobacillus;unknown species	multi-subject	99.765	100.0	0.0	426	M04152:70:000000000-CRWV2:1:1105:19198:14210	Cluster_267	1087	17	5	2	4	3	2	0	6	9	0	0	3	3	8	12	1	46	0	14	9	15	0	65	2	1	16	2	1	2
											Bacteria;(1.0);Firmicutes;(1.0);Clostridia;(1.0);Clostridiales;(1.0);Ruminococcaceae;(1.0);unknown genus;(0.83);unknown species;(0.82);	Bacteria;Firmicutes;Clostridia;Clostridiales;Ruminococcaceae;unknown genus;unknown species	multi-subject	100.0	100.0	0.0	403	M04152:70:000000000-CRWV2:1:1101:25721:19766	Cluster_270	1166	0	0	0	0	0	11	0	2	2	16	17	9	8	4	14	9	0	0	2	13	12	16	19	0	23	13	17	0	61
											Bacteria;(1.0);Firmicutes;(1.0);Clostridia;(1.0);Clostridiales;(1.0);Lachnospiraceae;(1.0);Acetatifactor;(0.89);unknown species;(0.89);	Bacteria;Firmicutes;Clostridia;Clostridiales;Lachnospiraceae;unknown genus;unknown species	multi-subject	100.0	100.0	0.0	401	M04152:70:000000000-CRWV2:1:1107:12692:16581	Cluster_271	1323	1	0	1	0	6	5	0	11	13	6	46	8	20	10	15	15	7	0	0	37	8	32	8	0	0	11	6	0	96
											Bacteria;(1.0);Firmicutes;(1.0);Clostridia;(1.0);Clostridiales;(1.0);Lachnospiraceae;(1.0);unknown genus;(0.66);unknown species;(0.49);	Bacteria;Bacteroidetes;Bacteroidia;Bacteroidales;Bacteroidales S24-7 group;unknown genus;unknown species	EU453142.1.1408	99.751	100.0	0.0	402	M04152:70:000000000-CRWV2:1:1113:20579:16952	Cluster_272	1344	5	2	1	0	13	3	0	8	1	3	23	7	16	4	12	8	21	0	1	25	4	19	11	0	10	22	6	68	14
											Bacteria;(1.0);Bacteroidetes;(1.0);Bacteroidia;(1.0);Bacteroidales;(1.0);Bacteroidales S24-7 group;(1.0);unknown genus;(1.0);unknown species;(1.0);	Bacteria;Bacteroidetes;Bacteroidia;Bacteroidales;Bacteroidales S24-7 group;unknown genus;unknown species	EF406571.1.1501	100.0	100.0	0.0	420	M04152:70:000000000-CRWV2:1:1116:15013:1121	Cluster_278	1266	3	13	12	3	3	11	0	0	17	5	8	15	10	1	2	1	4	0	7	27	7	1	5	5	29	28	73	6	7
											Bacteria;(1.0);Firmicutes;(1.0);Clostridia;(1.0);Clostridiales;(1.0);Lachnospiraceae;(1.0);Lachnospiraceae UCG-006;(1.0);unknown species;(1.0);	Bacteria;Firmicutes;Clostridia;Clostridiales;Lachnospiraceae;Multi-affiliation;Multi-affiliation	multi-subject	100.0	100.0	0.0	401	M04152:70:000000000-CRWV2:1:1115:6360:5505	Cluster_279	1085	1	4	3	0	6	3	0	4	2	3	12	6	2	3	4	1	24	0	20	15	5	1	71	0	2	133	9	0	61
											Bacteria;(1.0);Firmicutes;(1.0);Clostridia;(1.0);Clostridiales;(1.0);Clostridiales vadinBB60 group;(1.0);unknown genus;(1.0);unknown species;(1.0);	Bacteria;Firmicutes;Clostridia;Clostridiales;Clostridiales vadinBB60 group;unknown genus;unknown species	multi-subject	multi-identity	100.0	0.0	multi-alignment-lg	M04152:70:000000000-CRWV2:1:1101:6458:15987	Cluster_280	1119	11	0	0	0	5	4	0	7	16	7	13	45	17	5	79	68	0	0	0	11	14	10	0	0	19	12	23	0	46
											Bacteria;(1.0);Firmicutes;(1.0);Clostridia;(1.0);Clostridiales;(1.0);Lachnospiraceae;(1.0);unknown genus;(0.42);unknown species;(0.36);	Bacteria;Firmicutes;Clostridia;Clostridiales;Lachnospiraceae;unknown genus;unknown species	multi-subject	100.0	100.0	0.0	401	M04152:70:000000000-CRWV2:1:2108:15502:7492	Cluster_285	2237	0	1	4	7	0	6	11	0	0	14	8	2	7	6	3	1	18	0	54	4	1	9	89	70	2	4	3	94	9
											Bacteria;(1.0);Bacteroidetes;(1.0);Bacteroidia;(1.0);Bacteroidales;(1.0);Bacteroidales S24-7 group;(1.0);unknown genus;(1.0);unknown species;(1.0);	Bacteria;Bacteroidetes;Bacteroidia;Bacteroidales;Bacteroidales S24-7 group;unknown genus;unknown species	EF406754.1.1506	99.762	100.0	0.0	421	M04152:70:000000000-CRWV2:1:1111:11354:8240	Cluster_290	1022	8	46	24	0	3	36	0	2	12	53	14	30	11	2	0	0	0	0	5	19	6	8	1	0	16	27	24	0	5
											Bacteria;(1.0);Bacteroidetes;(1.0);Bacteroidia;(1.0);Bacteroidales;(1.0);Bacteroidales S24-7 group;(1.0);unknown genus;(1.0);unknown species;(1.0);	Bacteria;Bacteroidetes;Bacteroidia;Bacteroidales;Bacteroidales S24-7 group;unknown genus;unknown species	EF097753.1.1409	99.524	100.0	0.0	420	M04152:70:000000000-CRWV2:1:2112:16355:16930	Cluster_291	1016	1	5	5	0	6	2	0	0	5	4	12	15	12	3	2	2	27	1	0	33	1	6	45	1	6	23	26	22	9
											Bacteria;(1.0);Firmicutes;(1.0);Clostridia;(1.0);Clostridiales;(1.0);Lachnospiraceae;(1.0);Tyzzerella;(1.0);unknown species;(1.0);	Bacteria;Firmicutes;Clostridia;Clostridiales;Lachnospiraceae;Tyzzerella;unknown species	multi-subject	100.0	100.0	0.0	404	M04152:70:000000000-CRWV2:1:1101:23650:15319	Cluster_293	1039	6	1	7	0	9	8	0	5	4	11	5	7	8	6	1	5	0	0	72	19	5	4	0	0	10	34	4	0	62
											Bacteria;(1.0);Firmicutes;(1.0);Clostridia;(1.0);Clostridiales;(1.0);Lachnospiraceae;(1.0);unknown genus;(0.91);Clostridium sp.;(0.69);	Bacteria;Multi-affiliation;Multi-affiliation;Multi-affiliation;Multi-affiliation;Multi-affiliation;Multi-affiliation	multi-subject	100.0	100.0	0.0	419	M04152:70:000000000-CRWV2:1:2114:12110:21838	Cluster_294	1091	2	1	0	0	3	1	0	4	2	8	4	15	17	9	4	3	0	0	54	4	10	8	0	0	7	23	70	0	33
											Bacteria;(1.0);Firmicutes;(1.0);Clostridia;(1.0);Clostridiales;(1.0);Clostridiaceae 1;(1.0);Candidatus Arthromitus;(1.0);Candidatus Arthromitus sp. SFB-mouse-Japan;(1.0);	Bacteria;Firmicutes;Clostridia;Clostridiales;Clostridiaceae 1;Candidatus Arthromitus;Multi-affiliation	multi-subject	100.0	100.0	0.0	402	M04152:70:000000000-CRWV2:1:1107:17038:11374	Cluster_296	1007	0	6	4	0	0	9	0	0	0	0	9	2	0	0	0	0	0	0	4	1	3	2	0	0	39	7	27	0	1
											Bacteria;(1.0);Firmicutes;(1.0);Clostridia;(1.0);Clostridiales;(1.0);Lachnospiraceae;(1.0);Lachnospiraceae NK4A136 group;(0.67);unknown species;(0.67);	Bacteria;Firmicutes;Clostridia;Clostridiales;Lachnospiraceae;Lachnospiraceae NK4A136 group;unknown species	EU511884.1.1395	98.753	100.0	0.0	401	M04152:70:000000000-CRWV2:1:1103:27749:19301	Cluster_297	1079	2	0	0	0	4	1	0	2	8	4	3	16	21	3	12	18	0	0	0	22	18	7	0	0	70	0	134	0	7
											Bacteria;(1.0);Firmicutes;(1.0);Clostridia;(1.0);Clostridiales;(1.0);Lachnospiraceae;(1.0);Lachnospiraceae NK4A136 group;(0.98);unknown species;(0.98);	Bacteria;Firmicutes;Clostridia;Clostridiales;Lachnospiraceae;Lachnospiraceae NK4A136 group;unknown species	JN012645.1.1444	99.005	100.0	0.0	402	M04152:70:000000000-CRWV2:1:1112:12764:23403	Cluster_302	1324	1	0	0	0	4	0	0	1	9	0	17	19	56	16	17	8	2	0	0	24	2	22	1	0	8	0	21	0	5
											Bacteria;(1.0);Firmicutes;(1.0);Clostridia;(1.0);Clostridiales;(1.0);Ruminococcaceae;(1.0);Ruminococcaceae UCG-010;(1.0);unknown species;(1.0);	Bacteria;Firmicutes;Clostridia;Clostridiales;Ruminococcaceae;Ruminococcaceae UCG-010;unknown species	EU507186.1.1390	100.0	100.0	0.0	403	M04152:70:000000000-CRWV2:1:1105:9295:18586	Cluster_304	1009	8	12	9	0	5	9	0	3	12	8	4	13	5	2	2	2	0	0	3	14	18	0	0	0	22	1	41	0	105
											Bacteria;(1.0);Firmicutes;(1.0);Clostridia;(1.0);Clostridiales;(1.0);Lachnospiraceae;(1.0);Lachnospiraceae NK4A136 group;(0.98);unknown species;(0.98);	Bacteria;Firmicutes;Clostridia;Clostridiales;Lachnospiraceae;Lachnospiraceae NK4A136 group;unknown species	EU510188.1.1392	99.005	100.0	0.0	402	M04152:70:000000000-CRWV2:1:1110:21606:10991	Cluster_305	1657	1	0	0	0	8	0	0	0	13	0	33	26	79	24	49	12	0	0	0	33	1	57	0	1	5	0	22	0	21
											Bacteria;(1.0);Bacteroidetes;(1.0);Bacteroidia;(1.0);Bacteroidales;(1.0);Bacteroidales S24-7 group;(1.0);unknown genus;(1.0);unknown species;(1.0);	Bacteria;Bacteroidetes;Bacteroidia;Bacteroidales;Bacteroidales S24-7 group;unknown genus;unknown species	EF097283.1.1408	98.337	100.0	0.0	421	M04152:70:000000000-CRWV2:1:2104:6041:11934	Cluster_312	1053	4	2	1	0	1	2	1	0	3	1	7	15	14	7	5	0	43	0	0	36	1	5	48	0	6	11	14	19	3
											Bacteria;(1.0);Firmicutes;(1.0);Clostridia;(1.0);Clostridiales;(1.0);Lachnospiraceae;(1.0);unknown genus;(0.91);unknown species;(0.87);	Bacteria;Multi-affiliation;Multi-affiliation;Multi-affiliation;Multi-affiliation;Multi-affiliation;Multi-affiliation	multi-subject	100.0	100.0	0.0	403	M04152:70:000000000-CRWV2:1:1110:26331:10117	Cluster_313	1181	1	1	7	0	11	17	0	8	3	38	47	14	16	5	7	4	0	0	22	20	16	13	1	0	11	7	12	0	87
											Bacteria;(1.0);Firmicutes;(1.0);Clostridia;(1.0);Clostridiales;(1.0);Lachnospiraceae;(1.0);Lachnoclostridium 12;(0.26);unknown species;(0.26);	Bacteria;Firmicutes;Clostridia;Clostridiales;Lachnospiraceae;Multi-affiliation;Multi-affiliation	multi-subject	100.0	100.0	0.0	401	M04152:70:000000000-CRWV2:1:1101:14823:3650	Cluster_315	1138	0	3	9	0	7	3	0	3	4	11	4	8	1	0	17	10	0	0	4	21	23	34	0	0	21	1	60	0	34
											Bacteria;(1.0);Bacteroidetes;(1.0);Bacteroidia;(1.0);Bacteroidales;(1.0);Bacteroidales S24-7 group;(1.0);unknown genus;(1.0);unknown species;(1.0);	Bacteria;Bacteroidetes;Bacteroidia;Bacteroidales;Bacteroidales S24-7 group;unknown genus;unknown species	multi-subject	98.575	100.0	0.0	421	M04152:70:000000000-CRWV2:1:2107:8918:15006	Cluster_320	926	18	5	11	0	17	6	0	6	4	11	1	14	12	3	6	4	0	0	41	23	5	4	3	1	8	16	20	0	72
											Bacteria;(1.0);Firmicutes;(1.0);Clostridia;(1.0);Clostridiales;(1.0);Ruminococcaceae;(1.0);unknown genus;(1.0);Clostridium sp.;(0.87);	Bacteria;Firmicutes;Clostridia;Clostridiales;Ruminococcaceae;unknown genus;unknown species	multi-subject	99.752	100.0	0.0	404	M04152:70:000000000-CRWV2:1:1109:18284:24348	Cluster_321	945	3	0	0	0	9	0	0	4	8	0	19	17	0	0	0	0	0	0	0	35	0	12	0	0	0	2	0	0	333
											Bacteria;(1.0);Firmicutes;(1.0);Clostridia;(1.0);Clostridiales;(1.0);Ruminococcaceae;(1.0);Ruminiclostridium 5;(1.0);unknown species;(0.73);	Bacteria;Firmicutes;Clostridia;Clostridiales;Ruminococcaceae;Ruminiclostridium 5;unknown species	multi-subject	100.0	100.0	0.0	401	M04152:70:000000000-CRWV2:1:1103:16223:11177	Cluster_325	975	4	0	1	0	3	0	0	3	6	0	20	10	14	3	3	1	0	0	3	10	1	10	12	0	20	9	10	0	34
											Bacteria;(1.0);Bacteroidetes;(1.0);Bacteroidia;(1.0);Bacteroidales;(1.0);Bacteroidales S24-7 group;(1.0);unknown genus;(1.0);unknown species;(1.0);	Bacteria;Bacteroidetes;Bacteroidia;Bacteroidales;Bacteroidales S24-7 group;unknown genus;unknown species	EF406776.1.1504	96.667	100.0	0.0	420	M04152:70:000000000-CRWV2:1:1107:21534:1707	Cluster_326	1957	12	29	43	0	18	29	0	9	29	30	11	99	60	15	2	0	0	0	14	63	16	20	0	0	21	20	28	0	20
											Bacteria;(1.0);Firmicutes;(1.0);Clostridia;(1.0);Clostridiales;(1.0);Lachnospiraceae;(1.0);Lachnoclostridium;(0.99);Clostridium fusiformis;(0.4);	Bacteria;Firmicutes;Clostridia;Clostridiales;Lachnospiraceae;Multi-affiliation;Multi-affiliation	multi-subject	100.0	100.0	0.0	401	M04152:70:000000000-CRWV2:1:1118:22190:19115	Cluster_327	1436	4	6	5	0	4	10	0	3	6	29	15	6	16	4	8	6	0	0	33	28	10	10	0	0	8	52	15	0	68
											Bacteria;(1.0);Firmicutes;(1.0);Clostridia;(1.0);Clostridiales;(1.0);Lachnospiraceae;(1.0);Lachnospiraceae NK4A136 group;(0.98);unknown species;(0.98);	Bacteria;Firmicutes;Clostridia;Clostridiales;Lachnospiraceae;Multi-affiliation;Multi-affiliation	multi-subject	98.515	100.0	0.0	404	M04152:70:000000000-CRWV2:1:1108:23996:15454	Cluster_331	925	0	0	0	0	16	3	0	3	3	4	2	31	13	6	29	36	0	0	0	36	8	8	0	0	33	3	55	0	24
											Bacteria;(1.0);Bacteroidetes;(1.0);Bacteroidia;(1.0);Bacteroidales;(1.0);Bacteroidales S24-7 group;(1.0);unknown genus;(1.0);unknown species;(1.0);	Bacteria;Bacteroidetes;Bacteroidia;Bacteroidales;Bacteroidales S24-7 group;unknown genus;unknown species	multi-subject	95.487	100.0	0.0	421	M04152:70:000000000-CRWV2:1:1105:13409:15441	Cluster_335	978	0	0	0	76	0	0	81	0	0	0	0	0	0	0	0	0	1	0	0	0	0	0	8	47	0	0	0	24	0
											Bacteria;(1.0);Firmicutes;(1.0);Clostridia;(1.0);Clostridiales;(1.0);Lachnospiraceae;(1.0);Lachnoclostridium;(0.95);unknown species;(0.69);	Bacteria;Firmicutes;Clostridia;Clostridiales;Lachnospiraceae;Multi-affiliation;Multi-affiliation	multi-subject	98.753	100.0	0.0	401	M04152:70:000000000-CRWV2:1:1109:5218:14858	Cluster_340	1486	1	11	17	9	0	27	10	0	1	25	1	0	9	2	1	0	14	0	11	17	11	0	6	30	24	0	17	102	1
											Bacteria;(1.0);Bacteroidetes;(1.0);Bacteroidia;(1.0);Bacteroidales;(1.0);Prevotellaceae;(1.0);Prevotellaceae UCG-001;(0.99);unknown species;(0.99);	Bacteria;Bacteroidetes;Bacteroidia;Bacteroidales;Prevotellaceae;Prevotellaceae UCG-001;unknown species	multi-subject	99.05	100.0	0.0	421	M04152:70:000000000-CRWV2:1:2118:9857:23536	Cluster_343	1232	10	10	8	15	11	23	13	13	9	42	11	13	20	4	16	7	0	0	6	20	8	2	0	37	17	13	18	27	13
											Bacteria;(1.0);Bacteroidetes;(1.0);Bacteroidia;(1.0);Bacteroidales;(1.0);Bacteroidales S24-7 group;(1.0);unknown genus;(1.0);unknown species;(1.0);	Bacteria;Bacteroidetes;Bacteroidia;Bacteroidales;Bacteroidales S24-7 group;unknown genus;unknown species	multi-subject	98.571	100.0	0.0	420	M04152:70:000000000-CRWV2:1:1112:25346:5421	Cluster_348	1614	8	3	7	7	4	4	16	5	11	9	3	19	33	14	12	21	32	0	17	25	9	7	45	11	6	17	38	16	31
											Bacteria;(1.0);Firmicutes;(1.0);Clostridia;(1.0);Clostridiales;(1.0);Clostridiales vadinBB60 group;(1.0);unknown genus;(1.0);unknown species;(1.0);	Bacteria;Firmicutes;Clostridia;Clostridiales;Lachnospiraceae;Lachnospiraceae UCG-006;unknown species	DQ014775.1.1356	97.772	100.0	0.0	404	M04152:70:000000000-CRWV2:1:1101:23820:5722	Cluster_350	968	7	0	0	0	16	0	0	8	30	1	23	48	37	14	20	7	0	0	0	13	2	16	0	0	6	0	0	0	26
											Bacteria;(1.0);Firmicutes;(1.0);Clostridia;(1.0);Clostridiales;(1.0);Lachnospiraceae;(1.0);Lachnospiraceae NK4A136 group;(1.0);unknown species;(1.0);	Bacteria;Firmicutes;Clostridia;Clostridiales;Lachnospiraceae;Lachnospiraceae NK4A136 group;unknown species	multi-subject	98.504	100.0	0.0	401	M04152:70:000000000-CRWV2:1:1108:25796:11911	Cluster_353	955	0	0	0	0	0	0	0	0	0	0	1	0	14	5	0	0	0	0	0	1	7	8	0	0	154	0	194	0	2
											Bacteria;(1.0);Firmicutes;(1.0);Clostridia;(1.0);Clostridiales;(1.0);Ruminococcaceae;(1.0);Intestinimonas;(0.85);unknown species;(0.85);	Bacteria;Firmicutes;Clostridia;Clostridiales;Ruminococcaceae;Multi-affiliation;Multi-affiliation	multi-subject	100.0	100.0	0.0	404	M04152:70:000000000-CRWV2:1:2109:21832:2192	Cluster_361	927	0	0	3	0	0	0	0	1	0	1	12	2	11	13	6	3	1	0	0	6	5	36	0	0	13	22	10	0	162
											Bacteria;(1.0);Firmicutes;(1.0);Bacilli;(1.0);Lactobacillales;(1.0);Lactobacillaceae;(1.0);Lactobacillus;(1.0);Lactobacillus taiwanensis;(0.47);	Bacteria;Firmicutes;Bacilli;Lactobacillales;Lactobacillaceae;Lactobacillus;Multi-affiliation	multi-subject	98.826	100.0	0.0	426	M04152:70:000000000-CRWV2:1:1101:18095:22550	Cluster_367	793	31	3	0	0	1	1	4	3	4	1	1	2	7	2	5	1	14	0	9	3	10	0	25	3	0	13	1	3	2
											Bacteria;(1.0);Bacteroidetes;(1.0);Bacteroidia;(1.0);Bacteroidales;(1.0);Bacteroidales S24-7 group;(1.0);unknown genus;(1.0);unknown species;(1.0);	Bacteria;Bacteroidetes;Bacteroidia;Bacteroidales;Bacteroidales S24-7 group;unknown genus;unknown species	multi-subject	98.575	100.0	0.0	421	M04152:70:000000000-CRWV2:1:1108:17661:23736	Cluster_371	1060	19	23	13	0	7	21	0	3	21	33	11	30	16	8	0	1	0	0	5	46	12	9	0	0	8	11	16	0	16
											Bacteria;(1.0);Bacteroidetes;(1.0);Bacteroidia;(1.0);Bacteroidales;(1.0);Bacteroidales S24-7 group;(1.0);unknown genus;(1.0);unknown species;(1.0);	Bacteria;Bacteroidetes;Bacteroidia;Bacteroidales;Bacteroidales S24-7 group;unknown genus;unknown species	EF406646.1.1503	99.286	100.0	0.0	420	M04152:70:000000000-CRWV2:1:2108:27584:18086	Cluster_374	1263	2	6	8	6	1	11	9	2	11	6	1	6	23	4	9	3	4	0	21	11	4	0	16	9	17	18	39	5	29
											Bacteria;(1.0);Firmicutes;(1.0);Clostridia;(1.0);Clostridiales;(1.0);Ruminococcaceae;(1.0);Anaerotruncus;(0.99);unknown species;(0.99);	Bacteria;Firmicutes;Clostridia;Clostridiales;Ruminococcaceae;Anaerotruncus;unknown species	EU509946.1.1382	100.0	100.0	0.0	402	M04152:70:000000000-CRWV2:1:2117:22170:10694	Cluster_381	769	0	0	0	0	0	0	0	0	0	0	0	0	0	0	0	0	0	0	0	0	0	0	0	0	0	0	0	0	0
											Bacteria;(1.0);Firmicutes;(1.0);Clostridia;(1.0);Clostridiales;(1.0);Ruminococcaceae;(1.0);Oscillibacter;(0.99);unknown species;(0.99);	Bacteria;Firmicutes;Clostridia;Clostridiales;Ruminococcaceae;Oscillibacter;unknown species	multi-subject	100.0	100.0	0.0	403	M04152:70:000000000-CRWV2:1:1109:13102:3520	Cluster_382	1500	3	5	4	0	6	7	0	15	1	18	19	6	36	10	33	27	0	0	19	43	7	22	0	0	19	119	45	0	65
											Bacteria;(1.0);Firmicutes;(1.0);Clostridia;(1.0);Clostridiales;(1.0);Lachnospiraceae;(1.0);Tyzzerella;(0.3);Clostridiaceae bacterium BEN9;(0.15);	Bacteria;Firmicutes;Clostridia;Clostridiales;Lachnospiraceae;unknown genus;unknown species	multi-subject	98.762	100.0	0.0	404	M04152:70:000000000-CRWV2:1:1116:16464:10385	Cluster_383	932	6	11	18	0	7	28	0	5	3	53	11	7	24	18	20	5	0	0	7	32	1	11	0	1	6	4	22	0	45
											Bacteria;(1.0);Bacteroidetes;(1.0);Bacteroidia;(1.0);Bacteroidales;(1.0);Bacteroidales S24-7 group;(1.0);unknown genus;(1.0);unknown species;(1.0);	Bacteria;Bacteroidetes;Bacteroidia;Bacteroidales;Bacteroidales S24-7 group;unknown genus;unknown species	multi-subject	multi-identity	100.0	0.0	multi-alignment-lg	M04152:70:000000000-CRWV2:1:1109:9484:8023	Cluster_387	741	2	20	4	0	6	7	0	1	7	2	12	18	11	2	0	0	0	0	1	44	1	8	0	0	10	21	26	0	2
											Bacteria;(1.0);Firmicutes;(1.0);Clostridia;(1.0);Clostridiales;(1.0);Lachnospiraceae;(1.0);unknown genus;(0.91);unknown species;(0.91);	Bacteria;Firmicutes;Clostridia;Clostridiales;Lachnospiraceae;unknown genus;unknown species	multi-subject	100.0	100.0	0.0	401	M04152:70:000000000-CRWV2:1:1107:26745:11290	Cluster_389	1309	3	7	15	0	25	18	0	3	3	13	25	6	44	11	27	22	0	0	20	30	12	12	0	0	21	13	37	0	31
											Bacteria;(1.0);Firmicutes;(1.0);Clostridia;(1.0);Clostridiales;(1.0);Lachnospiraceae;(0.99);Tyzzerella;(0.61);Clostridiaceae bacterium BEN9;(0.19);	Bacteria;Firmicutes;Clostridia;Clostridiales;Lachnospiraceae;unknown genus;unknown species	multi-subject	100.0	100.0	0.0	404	M04152:70:000000000-CRWV2:1:1105:5868:19237	Cluster_403	1222	0	1	2	0	1	1	0	1	2	5	26	3	2	1	5	1	0	0	162	8	2	11	0	0	16	61	14	0	34
											Bacteria;(1.0);Firmicutes;(1.0);Clostridia;(1.0);Clostridiales;(1.0);Lachnospiraceae;(1.0);unknown genus;(0.74);unknown species;(0.74);	Bacteria;Firmicutes;Clostridia;Clostridiales;Lachnospiraceae;unknown genus;unknown species	multi-subject	100.0	100.0	0.0	401	M04152:70:000000000-CRWV2:1:2117:18229:9847	Cluster_405	749	0	2	13	0	2	29	0	5	1	47	3	12	11	4	15	8	0	0	19	10	22	3	0	0	6	2	2	0	44
											Bacteria;(1.0);Firmicutes;(1.0);Clostridia;(1.0);Clostridiales;(1.0);Lachnospiraceae;(1.0);Roseburia;(0.58);unknown species;(0.58);	Bacteria;Firmicutes;Clostridia;Clostridiales;Lachnospiraceae;Roseburia;unknown species	multi-subject	100.0	100.0	0.0	402	M04152:70:000000000-CRWV2:1:1103:18391:6923	Cluster_407	820	4	0	1	0	2	17	0	1	3	64	1	18	60	21	27	13	0	0	0	13	30	12	0	0	0	0	0	0	15
											Bacteria;(1.0);Bacteroidetes;(1.0);Bacteroidia;(1.0);Bacteroidales;(1.0);Bacteroidales S24-7 group;(1.0);unknown genus;(1.0);unknown species;(0.64);	Bacteria;Bacteroidetes;Bacteroidia;Bacteroidales;Bacteroidales S24-7 group;unknown genus;unknown species	multi-subject	98.812	100.0	0.0	421	M04152:70:000000000-CRWV2:1:1119:8968:2603	Cluster_410	701	0	0	0	25	0	0	24	0	0	0	0	0	0	0	0	0	2	0	0	0	0	0	18	14	0	0	0	20	0
											Bacteria;(1.0);Firmicutes;(1.0);Clostridia;(1.0);Clostridiales;(1.0);Ruminococcaceae;(1.0);unknown genus;(0.91);[Clostridium] leptum;(0.66);	Bacteria;Firmicutes;Clostridia;Clostridiales;Multi-affiliation;Multi-affiliation;Multi-affiliation	multi-subject	100.0	100.0	0.0	403	M04152:70:000000000-CRWV2:1:2103:6198:20560	Cluster_413	734	1	1	0	0	3	4	0	1	5	4	0	4	24	11	13	5	0	0	3	3	7	11	0	0	19	20	38	0	21
											Bacteria;(1.0);Firmicutes;(1.0);Clostridia;(1.0);Clostridiales;(1.0);Ruminococcaceae;(1.0);Anaerotruncus;(1.0);[Clostridium] leptum;(1.0);	Bacteria;Firmicutes;Clostridia;Clostridiales;Ruminococcaceae;Anaerotruncus;unknown species	multi-subject	100.0	100.0	0.0	400	M04152:70:000000000-CRWV2:1:1111:17083:23880	Cluster_414	716	2	2	3	0	3	7	0	6	6	7	6	4	7	2	9	2	0	0	1	13	6	5	0	0	5	27	22	0	86
											Bacteria;(1.0);Firmicutes;(1.0);Clostridia;(1.0);Clostridiales;(1.0);Lachnospiraceae;(1.0);Lachnospiraceae NK4A136 group;(0.97);unknown species;(0.96);	Bacteria;Firmicutes;Clostridia;Clostridiales;Lachnospiraceae;Lachnospiraceae NK4A136 group;unknown species	EF097836.1.1371	99.257	100.0	0.0	404	M04152:70:000000000-CRWV2:1:2113:9535:22913	Cluster_419	1304	3	0	0	5	7	1	3	6	3	0	12	6	0	0	5	3	1	0	0	17	0	17	9	13	0	1	0	20	38
											Bacteria;(1.0);Bacteroidetes;(1.0);Bacteroidia;(1.0);Bacteroidales;(1.0);Bacteroidales S24-7 group;(1.0);unknown genus;(1.0);unknown species;(1.0);	Bacteria;Bacteroidetes;Bacteroidia;Bacteroidales;Bacteroidales S24-7 group;unknown genus;unknown species	JQ084057.1.1501	98.337	100.0	0.0	421	M04152:70:000000000-CRWV2:1:1101:3913:17165	Cluster_422	1447	17	15	11	5	7	28	2	5	23	29	8	37	28	8	2	2	8	0	5	46	14	11	9	8	15	10	32	6	14
											Bacteria;(1.0);Firmicutes;(1.0);Clostridia;(1.0);Clostridiales;(1.0);Ruminococcaceae;(1.0);unknown genus;(0.83);unknown species;(0.83);	Bacteria;Firmicutes;Clostridia;Clostridiales;Ruminococcaceae;unknown genus;unknown species	EF406869.1.1488	100.0	100.0	0.0	403	M04152:70:000000000-CRWV2:1:1103:20823:5141	Cluster_425	1054	1	0	0	0	4	3	0	3	7	3	22	12	18	4	6	11	0	0	2	35	13	19	0	0	20	14	23	0	28
											Bacteria;(1.0);Firmicutes;(1.0);Clostridia;(1.0);Clostridiales;(1.0);Lachnospiraceae;(1.0);Lachnospiraceae NK4A136 group;(1.0);unknown species;(1.0);	Bacteria;Firmicutes;Clostridia;Clostridiales;Lachnospiraceae;Lachnospiraceae NK4A136 group;unknown species	EU454440.1.1397	99.505	100.0	0.0	404	M04152:70:000000000-CRWV2:1:2118:21492:15633	Cluster_426	1074	0	0	0	0	0	0	0	8	3	0	49	13	109	33	16	8	0	0	0	6	9	44	0	0	0	0	0	0	19
											Bacteria;(1.0);Firmicutes;(1.0);Clostridia;(1.0);Clostridiales;(1.0);Ruminococcaceae;(1.0);Ruminiclostridium 9;(0.79);unknown species;(0.72);	Bacteria;Firmicutes;Clostridia;Clostridiales;Ruminococcaceae;Ruminiclostridium 9;unknown species	JX198644.1.1488	98.515	100.0	0.0	404	M04152:70:000000000-CRWV2:1:2104:21218:2415	Cluster_427	681	3	0	0	0	3	2	0	2	5	2	7	17	1	0	0	0	0	0	3	8	2	13	0	0	12	4	10	0	10
											Bacteria;(1.0);Bacteroidetes;(1.0);Bacteroidia;(1.0);Bacteroidales;(1.0);Rikenellaceae;(1.0);Alistipes;(1.0);unknown species;(1.0);	Bacteria;Bacteroidetes;Bacteroidia;Bacteroidales;Rikenellaceae;Alistipes;unknown species	EF603126.1.1475	98.812	100.0	0.0	421	M04152:70:000000000-CRWV2:1:2113:20025:13341	Cluster_430	763	0	1	4	0	1	3	0	0	13	21	2	12	14	5	7	3	0	0	0	0	10	12	32	0	6	1	13	0	0
											Bacteria;(1.0);Firmicutes;(1.0);Clostridia;(1.0);Clostridiales;(1.0);Lachnospiraceae;(1.0);Roseburia;(0.66);unknown species;(0.63);	Bacteria;Multi-affiliation;Multi-affiliation;Multi-affiliation;Multi-affiliation;Multi-affiliation;Multi-affiliation	multi-subject	100.0	100.0	0.0	401	M04152:70:000000000-CRWV2:1:2101:18442:2683	Cluster_431	715	2	2	2	0	1	0	0	2	0	15	4	5	12	3	9	9	0	0	14	18	14	2	0	0	6	3	28	0	10
											Bacteria;(1.0);Firmicutes;(1.0);Clostridia;(1.0);Clostridiales;(1.0);Lachnospiraceae;(1.0);Lachnoclostridium;(0.75);unknown species;(0.24);	Bacteria;Firmicutes;Clostridia;Clostridiales;Lachnospiraceae;Lachnoclostridium;unknown species	multi-subject	100.0	100.0	0.0	401	M04152:70:000000000-CRWV2:1:1102:9729:22556	Cluster_436	781	0	30	6	0	5	6	0	8	0	5	21	4	35	13	14	1	0	0	1	6	5	6	0	0	0	29	15	0	71
											Bacteria;(1.0);Firmicutes;(1.0);Clostridia;(1.0);Clostridiales;(1.0);Ruminococcaceae;(1.0);Anaerotruncus;(1.0);unknown species;(0.9);	Bacteria;Firmicutes;Clostridia;Clostridiales;Ruminococcaceae;Anaerotruncus;unknown species	EU454350.1.1398	100.0	100.0	0.0	400	M04152:70:000000000-CRWV2:1:2103:14547:2024	Cluster_437	679	0	0	1	3	1	3	10	1	2	4	9	1	0	0	0	1	0	0	0	4	1	4	12	17	2	1	2	14	14
											Bacteria;(1.0);Firmicutes;(1.0);Clostridia;(1.0);Clostridiales;(1.0);Lachnospiraceae;(1.0);Roseburia;(0.99);Clostridium sp.;(0.5);	Bacteria;Multi-affiliation;Multi-affiliation;Multi-affiliation;Multi-affiliation;Multi-affiliation;Multi-affiliation	multi-subject	100.0	100.0	0.0	401	M04152:70:000000000-CRWV2:1:1113:27401:14233	Cluster_441	718	3	1	0	0	2	1	0	9	1	3	8	0	9	7	49	7	2	0	0	17	0	16	12	0	0	0	6	16	21
											Bacteria;(1.0);Firmicutes;(1.0);Clostridia;(1.0);Clostridiales;(1.0);Lachnospiraceae;(1.0);Lachnospiraceae NK4A136 group;(0.99);unknown species;(0.99);	Bacteria;Firmicutes;Clostridia;Clostridiales;Lachnospiraceae;Lachnospiraceae UCG-008;unknown species	multi-subject	97.613	100.0	0.0	419	M04152:70:000000000-CRWV2:1:2114:18863:7116	Cluster_442	678	0	0	0	0	0	0	0	0	0	0	0	0	12	5	0	0	0	0	0	0	1	4	0	0	130	0	161	0	0
											Bacteria;(1.0);Firmicutes;(1.0);Clostridia;(1.0);Clostridiales;(1.0);Lachnospiraceae;(1.0);Lachnospiraceae UCG-001;(1.0);unknown species;(1.0);	Bacteria;Firmicutes;Clostridia;Clostridiales;Lachnospiraceae;Lachnospiraceae UCG-001;unknown species	multi-subject	100.0	100.0	0.0	401	M04152:70:000000000-CRWV2:1:1119:14916:10866	Cluster_445	726	0	2	0	0	0	0	0	1	0	0	1	4	0	0	0	1	0	0	4	1	0	5	0	1	0	110	39	0	83
											Bacteria;(1.0);Firmicutes;(1.0);Clostridia;(1.0);Clostridiales;(1.0);Lachnospiraceae;(1.0);Blautia;(0.91);Lachnospiraceae bacterium 610;(0.29);	Bacteria;Firmicutes;Clostridia;Clostridiales;Lachnospiraceae;Blautia;unknown species	EF100113.1.1393	97.525	100.0	0.0	404	M04152:70:000000000-CRWV2:1:1111:3279:15271	Cluster_450	1045	0	0	0	15	0	1	12	0	3	1	3	5	9	3	4	0	20	1	5	1	4	0	5	31	10	5	4	56	2
											Bacteria;(1.0);Firmicutes;(1.0);Clostridia;(1.0);Clostridiales;(1.0);Lachnospiraceae;(1.0);unknown genus;(0.74);unknown species;(0.63);	Bacteria;Firmicutes;Clostridia;Clostridiales;Lachnospiraceae;Multi-affiliation;Multi-affiliation	multi-subject	multi-identity	100.0	0.0	multi-alignment-lg	M04152:70:000000000-CRWV2:1:1108:15193:1483	Cluster_451	793	1	0	0	0	4	0	0	1	5	2	17	6	28	7	5	2	7	0	0	25	2	9	13	0	6	0	6	0	11
											Bacteria;(1.0);Firmicutes;(1.0);Clostridia;(1.0);Clostridiales;(1.0);Ruminococcaceae;(1.0);unknown genus;(0.99);unknown species;(0.82);	Bacteria;Firmicutes;Clostridia;Clostridiales;Ruminococcaceae;unknown genus;unknown species	multi-subject	100.0	100.0	0.0	403	M04152:70:000000000-CRWV2:1:1102:18815:14020	Cluster_452	1667	4	0	1	0	6	2	0	9	3	10	8	3	19	7	22	18	112	0	1	22	8	5	154	0	1	0	24	0	181
											Bacteria;(1.0);Bacteroidetes;(1.0);Bacteroidia;(1.0);Bacteroidales;(1.0);Bacteroidales S24-7 group;(1.0);unknown genus;(1.0);unknown species;(1.0);	Bacteria;Bacteroidetes;Bacteroidia;Bacteroidales;Bacteroidales S24-7 group;unknown genus;unknown species	JN012806.1.1457	98.337	100.0	0.0	421	M04152:70:000000000-CRWV2:1:1108:16266:3818	Cluster_453	688	7	13	12	0	1	14	0	4	16	25	12	40	10	7	1	1	0	0	3	23	12	3	0	0	8	12	18	1	4
											Bacteria;(1.0);Firmicutes;(1.0);Clostridia;(1.0);Clostridiales;(1.0);Lachnospiraceae;(1.0);Marvinbryantia;(0.98);unknown species;(0.98);	Bacteria;Firmicutes;Clostridia;Clostridiales;Lachnospiraceae;Marvinbryantia;unknown species	multi-subject	98.753	100.0	0.0	401	M04152:70:000000000-CRWV2:1:1116:14307:2763	Cluster_458	2316	1	50	35	16	10	72	15	10	2	91	11	2	7	1	8	6	20	0	33	6	45	0	26	17	53	94	27	28	23
											Bacteria;(1.0);Firmicutes;(1.0);Clostridia;(1.0);Clostridiales;(1.0);Lachnospiraceae;(1.0);Lachnospiraceae NK4A136 group;(0.94);unknown species;(0.94);	Bacteria;Firmicutes;Clostridia;Clostridiales;Lachnospiraceae;Lachnospiraceae NK4A136 group;unknown species	multi-subject	99.751	100.0	0.0	401	M04152:70:000000000-CRWV2:1:2115:6680:20857	Cluster_462	1942	0	0	0	0	0	0	0	0	0	0	0	0	27	4	14	1	0	0	1	3	8	15	0	0	229	0	443	0	5
											Bacteria;(1.0);Firmicutes;(1.0);Clostridia;(1.0);Clostridiales;(1.0);Ruminococcaceae;(1.0);Intestinimonas;(0.74);unknown species;(0.73);	Bacteria;Firmicutes;Clostridia;Clostridiales;Ruminococcaceae;Multi-affiliation;Multi-affiliation	multi-subject	100.0	100.0	0.0	404	M04152:70:000000000-CRWV2:1:2118:10552:7983	Cluster_470	639	3	2	0	0	6	4	0	3	4	3	6	2	2	3	0	2	0	0	9	7	4	3	0	0	4	22	13	0	31
											Bacteria;(1.0);Firmicutes;(1.0);Clostridia;(1.0);Clostridiales;(1.0);Lachnospiraceae;(1.0);Marvinbryantia;(0.51);unknown species;(0.51);	Bacteria;Firmicutes;Clostridia;Clostridiales;Lachnospiraceae;Multi-affiliation;Multi-affiliation	multi-subject	97.03	100.0	0.0	404	M04152:70:000000000-CRWV2:1:1119:5996:12200	Cluster_472	699	0	2	2	5	9	11	12	2	1	8	5	3	3	1	4	0	16	0	2	4	3	0	13	13	11	5	9	7	17
											Bacteria;(1.0);Bacteroidetes;(1.0);Bacteroidia;(1.0);Bacteroidales;(1.0);Bacteroidales S24-7 group;(1.0);unknown genus;(1.0);unknown species;(1.0);	Bacteria;Bacteroidetes;Bacteroidia;Bacteroidales;Bacteroidales S24-7 group;unknown genus;unknown species	EU452904.1.1406	96.429	100.0	0.0	420	M04152:70:000000000-CRWV2:1:2109:10278:23993	Cluster_473	629	1	0	2	5	2	1	5	0	6	3	1	11	17	13	0	0	35	0	2	11	1	7	5	3	8	11	18	0	4
											Bacteria;(1.0);Firmicutes;(1.0);Clostridia;(1.0);Clostridiales;(1.0);Lachnospiraceae;(1.0);Roseburia;(0.93);unknown species;(0.89);	Bacteria;Firmicutes;Clostridia;Clostridiales;Multi-affiliation;Multi-affiliation;Multi-affiliation	multi-subject	100.0	100.0	0.0	401	M04152:70:000000000-CRWV2:1:1107:21243:23215	Cluster_474	620	0	0	0	0	3	2	0	4	1	7	17	6	10	2	17	3	0	0	1	10	3	9	12	1	3	3	6	0	27
											Bacteria;(1.0);Actinobacteria;(1.0);Coriobacteriia;(1.0);Coriobacteriales;(1.0);Coriobacteriaceae;(1.0);Enterorhabdus;(0.95);unknown species;(0.74);	Bacteria;Actinobacteria;Coriobacteriia;Coriobacteriales;Coriobacteriaceae;Enterorhabdus;Multi-affiliation	multi-subject	99.75	100.0	0.0	400	M04152:70:000000000-CRWV2:1:1103:12499:13097	Cluster_478	625	3	0	2	0	3	7	1	0	1	16	1	3	3	2	1	4	0	0	6	7	9	4	1	1	5	10	6	7	27
											Bacteria;(1.0);Firmicutes;(1.0);Clostridia;(1.0);Clostridiales;(1.0);Ruminococcaceae;(1.0);Ruminiclostridium 5;(1.0);Clostridium sp.;(1.0);	Bacteria;Firmicutes;Clostridia;Clostridiales;Ruminococcaceae;Ruminiclostridium 5;unknown species	multi-subject	100.0	100.0	0.0	401	M04152:70:000000000-CRWV2:1:1105:12216:21111	Cluster_481	601	3	0	2	0	2	2	0	19	3	1	4	6	20	9	2	0	0	0	1	7	3	5	0	0	3	40	2	0	12
											Bacteria;(1.0);Firmicutes;(1.0);Clostridia;(1.0);Clostridiales;(1.0);Lachnospiraceae;(1.0);unknown genus;(0.54);unknown species;(0.33);	Bacteria;Firmicutes;Clostridia;Clostridiales;Lachnospiraceae;Multi-affiliation;Multi-affiliation	multi-subject	100.0	100.0	0.0	401	M04152:70:000000000-CRWV2:1:2115:18485:3242	Cluster_482	729	1	2	2	0	1	8	0	2	3	7	7	10	6	5	7	7	0	0	6	9	9	9	1	0	2	23	12	0	14
											Bacteria;(1.0);Firmicutes;(1.0);Clostridia;(1.0);Clostridiales;(1.0);Lachnospiraceae;(1.0);unknown genus;(0.46);unknown species;(0.45);	Bacteria;Firmicutes;Clostridia;Clostridiales;Lachnospiraceae;unknown genus;unknown species	multi-subject	100.0	100.0	0.0	402	M04152:70:000000000-CRWV2:1:2101:22128:21912	Cluster_483	741	2	1	3	0	3	6	0	4	0	10	36	1	20	6	15	13	0	0	5	13	4	25	0	0	8	7	68	0	38
											Bacteria;(1.0);Firmicutes;(1.0);Clostridia;(1.0);Clostridiales;(1.0);Ruminococcaceae;(1.0);Intestinimonas;(0.59);unknown species;(0.58);	Bacteria;Firmicutes;Clostridia;Clostridiales;Ruminococcaceae;Ruminiclostridium 9;unknown species	EU455898.1.1410	100.0	100.0	0.0	404	M04152:70:000000000-CRWV2:1:2101:19920:22799	Cluster_484	607	0	3	1	0	9	3	0	6	12	9	9	17	3	5	2	2	0	0	6	13	5	6	0	0	3	16	13	0	20
											Bacteria;(1.0);Bacteroidetes;(1.0);Bacteroidia;(1.0);Bacteroidales;(1.0);Bacteroidaceae;(1.0);Bacteroides;(1.0);human gut metagenome;(0.42);	Bacteria;Bacteroidetes;Bacteroidia;Bacteroidales;Bacteroidaceae;Bacteroides;Multi-affiliation	multi-subject	98.575	100.0	0.0	421	M04152:70:000000000-CRWV2:1:1103:3683:16751	Cluster_485	567	0	1	4	17	0	8	30	0	7	26	4	7	7	1	1	3	17	0	0	0	1	5	10	19	0	0	0	16	0
											Bacteria;(1.0);Firmicutes;(1.0);Clostridia;(1.0);Clostridiales;(1.0);Lachnospiraceae;(1.0);Lachnoclostridium 10;(0.38);unknown species;(0.38);	Bacteria;Firmicutes;Clostridia;Clostridiales;Lachnospiraceae;unknown genus;unknown species	EF097646.1.1395	99.751	100.0	0.0	401	M04152:70:000000000-CRWV2:1:1112:18386:1549	Cluster_489	609	0	0	2	0	6	2	0	2	2	1	3	3	7	2	4	5	5	0	3	13	5	9	5	0	10	1	7	11	8
											Bacteria;(1.0);Actinobacteria;(1.0);Actinobacteria;(1.0);Bifidobacteriales;(1.0);Bifidobacteriaceae;(1.0);Bifidobacterium;(1.0);Bifidobacterium animalis;(1.0);	Bacteria;Actinobacteria;Actinobacteria;Bifidobacteriales;Bifidobacteriaceae;Bifidobacterium;Bifidobacterium animalis	multi-subject	100.0	100.0	0.0	419	M04152:70:000000000-CRWV2:1:1102:18145:3171	Cluster_492	598	0	0	0	0	0	0	0	0	0	0	0	0	0	0	0	0	0	0	0	0	0	0	0	0	0	0	0	0	0
											Bacteria;(1.0);Bacteroidetes;(1.0);Bacteroidia;(1.0);Bacteroidales;(1.0);Bacteroidales S24-7 group;(1.0);unknown genus;(1.0);unknown species;(1.0);	Bacteria;Bacteroidetes;Bacteroidia;Bacteroidales;Bacteroidales S24-7 group;unknown genus;unknown species	multi-subject	98.81	100.0	0.0	420	M04152:70:000000000-CRWV2:1:1117:8109:5952	Cluster_497	547	1	0	2	1	0	6	10	5	3	2	2	4	11	5	5	5	11	0	13	8	5	0	13	6	4	5	13	4	11
											Bacteria;(1.0);Bacteroidetes;(1.0);Bacteroidia;(1.0);Bacteroidales;(1.0);Bacteroidaceae;(1.0);Bacteroides;(1.0);unknown species;(0.55);	Bacteria;Bacteroidetes;Bacteroidia;Bacteroidales;Bacteroidaceae;Bacteroides;Multi-affiliation	multi-subject	98.1	100.0	0.0	421	M04152:70:000000000-CRWV2:1:1119:11008:15005	Cluster_500	580	0	1	6	16	0	15	50	0	9	35	8	7	8	2	1	3	16	0	0	0	2	5	8	16	1	0	0	4	0
											Bacteria;(1.0);Firmicutes;(1.0);Clostridia;(1.0);Clostridiales;(1.0);Lachnospiraceae;(1.0);Lachnospiraceae NK4A136 group;(0.81);unknown species;(0.81);	Bacteria;Firmicutes;Clostridia;Clostridiales;Lachnospiraceae;Lachnospiraceae NK4A136 group;unknown species	multi-subject	98.504	100.0	0.0	401	M04152:70:000000000-CRWV2:1:1113:28113:7086	Cluster_501	603	0	0	2	0	4	1	0	0	6	9	0	5	1	0	3	1	5	0	0	6	10	0	17	0	21	0	20	0	4
											Bacteria;(1.0);Firmicutes;(1.0);Clostridia;(1.0);Clostridiales;(1.0);Ruminococcaceae;(1.0);Anaerotruncus;(1.0);unknown species;(1.0);	Bacteria;Firmicutes;Clostridia;Clostridiales;Ruminococcaceae;Anaerotruncus;unknown species	EU503649.1.1383	100.0	100.0	0.0	401	M04152:70:000000000-CRWV2:1:1109:14809:21769	Cluster_505	570	0	0	1	0	3	4	0	0	2	5	9	9	12	12	12	3	0	0	0	6	3	21	0	0	11	14	29	0	22
											Bacteria;(1.0);Firmicutes;(1.0);Clostridia;(1.0);Clostridiales;(1.0);Lachnospiraceae;(1.0);Lachnospiraceae NK4A136 group;(1.0);unknown species;(1.0);	Bacteria;Firmicutes;Clostridia;Clostridiales;Lachnospiraceae;unknown genus;unknown species	EU452845.1.1395	99.752	100.0	0.0	404	M04152:70:000000000-CRWV2:1:2105:18413:20002	Cluster_506	785	0	0	0	0	0	0	0	0	10	0	14	22	1	0	44	23	0	0	0	3	1	15	0	0	0	0	1	0	0
											Bacteria;(1.0);Firmicutes;(1.0);Clostridia;(1.0);Clostridiales;(1.0);Lachnospiraceae;(1.0);unknown genus;(0.8);Clostridium sp.;(0.57);	Bacteria;Firmicutes;Clostridia;Clostridiales;Lachnospiraceae;unknown genus;unknown species	DQ803891.1.1390	96.517	100.0	0.0	402	M04152:70:000000000-CRWV2:1:1118:15677:23601	Cluster_508	1340	1	27	33	0	10	57	0	11	6	77	24	9	28	10	21	7	0	0	39	33	5	13	0	0	10	12	30	0	54
											Bacteria;(1.0);Firmicutes;(1.0);Clostridia;(1.0);Clostridiales;(1.0);Lachnospiraceae;(1.0);Lachnospiraceae NK4A136 group;(1.0);unknown species;(0.76);	Bacteria;Firmicutes;Clostridia;Clostridiales;Lachnospiraceae;Multi-affiliation;Multi-affiliation	multi-subject	98.756	100.0	0.0	402	M04152:70:000000000-CRWV2:1:1105:28900:15789	Cluster_513	754	0	0	0	0	14	0	0	7	12	0	13	19	26	10	28	8	1	0	0	21	0	43	0	0	0	1	0	2	13
											Bacteria;(1.0);Bacteroidetes;(1.0);Bacteroidia;(1.0);Bacteroidales;(1.0);Bacteroidales S24-7 group;(1.0);unknown genus;(1.0);unknown species;(1.0);	Bacteria;Bacteroidetes;Bacteroidia;Bacteroidales;Bacteroidales S24-7 group;unknown genus;unknown species	HM846693.1.1367	97.15	100.0	0.0	421	M04152:70:000000000-CRWV2:1:2117:8531:8150	Cluster_523	1091	13	4	6	0	11	9	0	4	12	31	1	17	33	12	1	1	0	0	6	15	24	4	6	0	18	18	25	0	12
											Bacteria;(1.0);Bacteroidetes;(1.0);Bacteroidia;(1.0);Bacteroidales;(1.0);Bacteroidales S24-7 group;(1.0);unknown genus;(1.0);unknown species;(1.0);	Bacteria;Bacteroidetes;Bacteroidia;Bacteroidales;Bacteroidales S24-7 group;unknown genus;unknown species	multi-subject	96.934	100.0	0.0	424	M04152:70:000000000-CRWV2:1:1101:14673:8279	Cluster_525	547	0	0	0	13	0	0	15	0	0	0	0	0	0	0	0	0	2	0	0	0	0	0	22	14	0	0	0	7	0
											Bacteria;(1.0);Firmicutes;(1.0);Clostridia;(1.0);Clostridiales;(1.0);Lachnospiraceae;(1.0);Lachnoclostridium;(1.0);Clostridium fusiformis;(0.69);	Bacteria;Firmicutes;Clostridia;Clostridiales;Lachnospiraceae;Lachnoclostridium;unknown species	multi-subject	100.0	100.0	0.0	401	M04152:70:000000000-CRWV2:1:1107:21811:20542	Cluster_526	645	0	0	1	0	0	0	0	0	0	0	0	0	0	0	0	0	0	0	0	0	0	0	41	0	0	1	0	0	0
											Bacteria;(1.0);Bacteroidetes;(1.0);Bacteroidia;(1.0);Bacteroidales;(1.0);Bacteroidales S24-7 group;(1.0);unknown genus;(1.0);unknown species;(1.0);	Bacteria;Bacteroidetes;Bacteroidia;Bacteroidales;Bacteroidales S24-7 group;unknown genus;unknown species	multi-subject	96.217	100.0	0.0	423	M04152:70:000000000-CRWV2:1:1102:20693:17643	Cluster_532	570	0	0	0	19	0	0	17	0	0	0	0	0	0	0	0	0	2	0	0	0	0	0	17	30	0	0	0	7	0
											Bacteria;(1.0);Bacteroidetes;(1.0);Bacteroidia;(1.0);Bacteroidales;(1.0);Rikenellaceae;(1.0);Alistipes;(1.0);unknown species;(1.0);	Bacteria;Bacteroidetes;Bacteroidia;Bacteroidales;Rikenellaceae;Alistipes;unknown species	multi-subject	97.15	100.0	0.0	421	M04152:70:000000000-CRWV2:1:1118:25912:14974	Cluster_535	537	0	0	1	8	2	1	13	3	4	0	2	8	4	1	0	0	12	0	1	0	3	0	22	16	4	1	2	4	0
											Bacteria;(1.0);Firmicutes;(1.0);Clostridia;(1.0);Clostridiales;(1.0);Lachnospiraceae;(1.0);Lachnospiraceae NK4A136 group;(0.99);unknown species;(0.98);	Bacteria;Firmicutes;Clostridia;Clostridiales;Lachnospiraceae;Lachnospiraceae NK4A136 group;unknown species	HM831102.1.1342	98.756	100.0	0.0	402	M04152:70:000000000-CRWV2:1:2110:23135:8054	Cluster_538	629	0	0	0	0	0	0	0	0	13	0	7	11	3	0	33	12	0	0	0	3	0	16	0	0	2	0	0	0	1
											Bacteria;(1.0);Firmicutes;(1.0);Clostridia;(1.0);Clostridiales;(1.0);Lachnospiraceae;(1.0);Lachnospiraceae NK4A136 group;(1.0);unknown species;(1.0);	Bacteria;Firmicutes;Clostridia;Clostridiales;Lachnospiraceae;Lachnospiraceae NK4A136 group;unknown species	EU456201.1.1320	98.519	100.0	0.0	405	M04152:70:000000000-CRWV2:1:1114:10780:17063	Cluster_541	824	2	0	0	0	10	0	0	6	10	1	5	5	12	4	16	9	19	0	0	3	4	6	8	1	6	1	19	0	30
											Bacteria;(1.0);Firmicutes;(1.0);Clostridia;(1.0);Clostridiales;(1.0);Lachnospiraceae;(1.0);Lachnospiraceae UCG-006;(0.81);unknown species;(0.81);	Bacteria;Firmicutes;Clostridia;Clostridiales;Lachnospiraceae;Multi-affiliation;Multi-affiliation	multi-subject	100.0	100.0	0.0	401	M04152:70:000000000-CRWV2:1:1104:19662:5799	Cluster_543	640	2	0	0	0	5	0	0	7	3	5	7	3	4	1	1	1	8	0	2	7	2	2	17	0	0	0	0	0	35
											Bacteria;(1.0);Firmicutes;(1.0);Clostridia;(1.0);Clostridiales;(1.0);Lachnospiraceae;(0.99);unknown genus;(0.87);unknown species;(0.83);	Bacteria;Multi-affiliation;Multi-affiliation;Multi-affiliation;Multi-affiliation;Multi-affiliation;Multi-affiliation	multi-subject	100.0	100.0	0.0	402	M04152:70:000000000-CRWV2:1:2106:15073:16685	Cluster_544	525	0	0	0	0	0	0	0	0	2	2	2	0	21	0	12	18	1	0	2	6	8	15	7	0	1	4	8	0	0
											Bacteria;(1.0);Firmicutes;(1.0);Clostridia;(1.0);Clostridiales;(1.0);Lachnospiraceae;(1.0);unknown genus;(0.64);unknown species;(0.39);	Bacteria;Firmicutes;Clostridia;Clostridiales;Lachnospiraceae;unknown genus;unknown species	multi-subject	95.297	100.0	0.0	404	M04152:70:000000000-CRWV2:1:2105:25654:16331	Cluster_546	893	5	0	2	0	12	16	0	21	4	34	19	8	21	6	11	7	0	0	15	38	0	8	0	0	7	9	10	0	77
											Bacteria;(1.0);Firmicutes;(1.0);Clostridia;(1.0);Clostridiales;(1.0);Ruminococcaceae;(1.0);Ruminococcaceae NK4A214 group;(0.85);unknown species;(0.85);	Bacteria;Firmicutes;Clostridia;Clostridiales;Ruminococcaceae;Ruminococcaceae NK4A214 group;unknown species	multi-subject	99.752	100.0	0.0	404	M04152:70:000000000-CRWV2:1:2107:14036:10081	Cluster_550	518	4	0	0	0	0	2	0	2	4	6	5	11	2	0	0	3	0	0	0	7	9	8	0	0	5	5	1	0	27
											Bacteria;(1.0);Firmicutes;(1.0);Clostridia;(1.0);Clostridiales;(1.0);Clostridiales vadinBB60 group;(1.0);unknown genus;(1.0);unknown species;(1.0);	Bacteria;Firmicutes;Clostridia;Clostridiales;Clostridiales vadinBB60 group;unknown genus;unknown species	HM823580.1.1324	100.0	100.0	0.0	402	M04152:70:000000000-CRWV2:1:1102:24521:16804	Cluster_552	513	2	0	0	0	3	1	0	1	4	1	13	2	5	0	3	3	0	0	7	2	1	2	0	0	11	13	32	0	83
											Bacteria;(1.0);Bacteroidetes;(1.0);Bacteroidia;(1.0);Bacteroidales;(1.0);Bacteroidales S24-7 group;(1.0);unknown genus;(1.0);mouse gut metagenome;(1.0);	Bacteria;Bacteroidetes;Bacteroidia;Bacteroidales;Bacteroidales S24-7 group;unknown genus;Multi-affiliation	multi-subject	100.0	100.0	0.0	421	M04152:70:000000000-CRWV2:1:1107:24543:22976	Cluster_554	562	3	0	0	2	2	4	2	0	3	3	1	8	3	2	10	3	32	0	1	0	3	1	20	0	1	5	1	0	11
											Bacteria;(1.0);Firmicutes;(1.0);Clostridia;(1.0);Clostridiales;(1.0);Lachnospiraceae;(1.0);Lachnoclostridium;(1.0);[Clostridium] clostridioforme CM201;(0.69);	Bacteria;Firmicutes;Clostridia;Clostridiales;Lachnospiraceae;Multi-affiliation;Multi-affiliation	multi-subject	100.0	100.0	0.0	401	M04152:70:000000000-CRWV2:1:1101:18134:10344	Cluster_559	697	0	0	0	51	0	0	56	0	0	0	0	0	0	0	0	0	0	0	0	0	0	0	0	108	0	0	1	28	0
											Bacteria;(1.0);Firmicutes;(1.0);Clostridia;(1.0);Clostridiales;(1.0);Lachnospiraceae;(1.0);unknown genus;(0.71);unknown species;(0.66);	Bacteria;Firmicutes;Clostridia;Clostridiales;Lachnospiraceae;Lachnospiraceae UCG-008;unknown species	EU457481.1.1397	99.257	100.0	0.0	404	M04152:70:000000000-CRWV2:1:1101:27279:10083	Cluster_565	497	0	0	0	0	2	1	0	0	1	1	4	4	3	1	5	6	3	0	0	7	2	3	4	0	2	12	2	30	5
											Bacteria;(1.0);Firmicutes;(1.0);Clostridia;(1.0);Clostridiales;(1.0);Lachnospiraceae;(1.0);unknown genus;(0.85);unknown species;(0.85);	Bacteria;Firmicutes;Clostridia;Clostridiales;Lachnospiraceae;unknown genus;unknown species	multi-subject	97.761	100.0	0.0	402	M04152:70:000000000-CRWV2:1:1105:23380:21569	Cluster_570	1190	0	2	1	0	0	4	0	2	3	4	19	6	17	9	14	11	3	0	2	6	10	30	8	0	11	21	14	28	7
											Bacteria;(1.0);Bacteroidetes;(1.0);Bacteroidia;(1.0);Bacteroidales;(1.0);Bacteroidales S24-7 group;(1.0);unknown genus;(1.0);unknown species;(1.0);	Bacteria;Bacteroidetes;Bacteroidia;Bacteroidales;Bacteroidales S24-7 group;unknown genus;unknown species	multi-subject	multi-identity	100.0	0.0	multi-alignment-lg	M04152:70:000000000-CRWV2:1:2107:12219:13895	Cluster_580	822	6	4	6	6	1	1	12	2	1	5	1	12	12	3	3	2	7	0	2	7	3	1	8	12	3	4	7	22	7
											Bacteria;(1.0);Firmicutes;(1.0);Clostridia;(1.0);Clostridiales;(1.0);Lachnospiraceae;(1.0);Lachnospiraceae NK4A136 group;(1.0);unknown species;(1.0);	Bacteria;Firmicutes;Clostridia;Clostridiales;Lachnospiraceae;Lachnospiraceae NK4A136 group;unknown species	EF098314.1.1351	99.002	100.0	0.0	401	M04152:70:000000000-CRWV2:1:1101:11260:8124	Cluster_584	1018	1	0	0	2	20	0	0	0	13	0	47	34	83	30	42	27	0	0	0	30	0	12	0	0	1	0	0	0	4
											Bacteria;(1.0);Firmicutes;(1.0);Clostridia;(1.0);Clostridiales;(1.0);Lachnospiraceae;(1.0);Lachnospiraceae UCG-001;(0.33);unknown species;(0.33);	Bacteria;Firmicutes;Clostridia;Clostridiales;Lachnospiraceae;Lachnospiraceae UCG-001;unknown species	DQ015273.1.1342	100.0	100.0	0.0	402	M04152:70:000000000-CRWV2:1:2110:13170:23892	Cluster_586	531	0	2	0	0	2	3	0	0	4	15	2	4	21	2	27	8	0	0	0	15	0	23	0	0	5	6	10	0	30
											Bacteria;(1.0);Firmicutes;(1.0);Clostridia;(1.0);Clostridiales;(1.0);Ruminococcaceae;(1.0);Ruminiclostridium 5;(1.0);Clostridium sp.;(0.83);	Bacteria;Firmicutes;Clostridia;Clostridiales;Ruminococcaceae;Ruminiclostridium 5;unknown species	multi-subject	100.0	100.0	0.0	401	M04152:70:000000000-CRWV2:1:1101:16690:16230	Cluster_588	476	2	1	0	0	2	2	0	5	3	5	0	2	5	4	1	0	0	0	12	4	9	1	0	0	4	26	23	0	44
											Bacteria;(1.0);Bacteroidetes;(1.0);Bacteroidia;(1.0);Bacteroidales;(1.0);Bacteroidales S24-7 group;(1.0);unknown genus;(1.0);unknown species;(1.0);	Bacteria;Bacteroidetes;Bacteroidia;Bacteroidales;Bacteroidales S24-7 group;unknown genus;unknown species	EU453779.1.1408	96.927	100.0	0.0	423	M04152:70:000000000-CRWV2:1:2101:8977:18485	Cluster_592	578	0	10	0	1	3	2	0	0	1	0	9	6	6	2	0	0	17	0	1	10	0	1	31	1	6	16	17	10	4
											Bacteria;(1.0);Firmicutes;(1.0);Clostridia;(1.0);Clostridiales;(1.0);Lachnospiraceae;(1.0);unknown genus;(0.9);unknown species;(0.89);	Bacteria;Firmicutes;Clostridia;Clostridiales;Lachnospiraceae;unknown genus;unknown species	multi-subject	100.0	100.0	0.0	401	M04152:70:000000000-CRWV2:1:1110:12619:6948	Cluster_600	549	2	0	1	0	0	3	0	4	4	2	11	9	11	2	3	10	0	0	5	17	3	24	0	0	5	0	5	0	36
											Bacteria;(1.0);Bacteroidetes;(1.0);Bacteroidia;(1.0);Bacteroidales;(1.0);Bacteroidales S24-7 group;(1.0);unknown genus;(1.0);unknown species;(1.0);	Bacteria;Bacteroidetes;Bacteroidia;Bacteroidales;Bacteroidales S24-7 group;unknown genus;unknown species	multi-subject	multi-identity	100.0	0.0	multi-alignment-lg	M04152:70:000000000-CRWV2:1:2113:9207:8243	Cluster_601	482	2	0	1	0	2	5	1	0	4	7	7	13	18	2	0	0	0	0	0	6	12	8	4	0	2	10	3	0	1
											Bacteria;(1.0);Firmicutes;(1.0);Clostridia;(1.0);Clostridiales;(1.0);Lachnospiraceae;(1.0);unknown genus;(0.87);unknown species;(0.85);	Bacteria;Firmicutes;Clostridia;Clostridiales;Multi-affiliation;Multi-affiliation;Multi-affiliation	multi-subject	100.0	100.0	0.0	401	M04152:70:000000000-CRWV2:1:1101:22870:1611	Cluster_603	463	0	0	0	0	0	0	0	0	0	0	0	0	0	0	1	0	0	0	0	0	0	0	0	0	0	0	0	0	0
											Bacteria;(1.0);Bacteroidetes;(1.0);Bacteroidia;(1.0);Bacteroidales;(1.0);Bacteroidales S24-7 group;(1.0);unknown genus;(1.0);unknown species;(1.0);	Bacteria;Bacteroidetes;Bacteroidia;Bacteroidales;Bacteroidales S24-7 group;unknown genus;unknown species	multi-subject	98.568	100.0	0.0	419	M04152:70:000000000-CRWV2:1:2106:20750:13499	Cluster_619	754	2	4	5	0	5	10	0	2	5	22	6	14	14	2	4	11	0	0	7	9	35	3	0	0	12	29	19	0	27
											Bacteria;(1.0);Bacteroidetes;(1.0);Bacteroidia;(1.0);Bacteroidales;(1.0);Bacteroidales S24-7 group;(1.0);unknown genus;(1.0);unknown species;(1.0);	Bacteria;Bacteroidetes;Bacteroidia;Bacteroidales;Bacteroidales S24-7 group;unknown genus;unknown species	EF099150.1.1402	96.675	100.0	0.0	421	M04152:70:000000000-CRWV2:1:2110:4097:11718	Cluster_620	453	1	4	0	0	0	3	0	3	3	1	3	5	13	3	0	1	0	0	17	7	7	0	0	0	6	23	44	0	4
											Bacteria;(1.0);Firmicutes;(1.0);Clostridia;(1.0);Clostridiales;(1.0);Ruminococcaceae;(1.0);Ruminiclostridium 9;(0.96);unknown species;(0.91);	Bacteria;Firmicutes;Clostridia;Clostridiales;Ruminococcaceae;Ruminiclostridium 9;unknown species	AB626931.1.1494	100.0	100.0	0.0	404	M04152:70:000000000-CRWV2:1:2105:9661:6043	Cluster_624	505	2	4	0	0	12	1	0	4	12	5	4	22	4	2	1	0	0	0	2	22	6	6	0	0	9	0	5	0	27
											Bacteria;(1.0);Bacteroidetes;(1.0);Bacteroidia;(1.0);Bacteroidales;(1.0);Bacteroidales S24-7 group;(1.0);unknown genus;(1.0);unknown species;(1.0);	Bacteria;Bacteroidetes;Bacteroidia;Bacteroidales;Bacteroidales S24-7 group;unknown genus;unknown species	multi-subject	96.2	100.0	0.0	421	M04152:70:000000000-CRWV2:1:1116:15570:10846	Cluster_630	487	11	2	0	6	14	2	5	2	1	2	9	12	1	1	1	0	6	0	5	14	3	3	1	5	1	4	9	4	12
											Bacteria;(1.0);Bacteroidetes;(1.0);Bacteroidia;(1.0);Bacteroidales;(1.0);Bacteroidales S24-7 group;(1.0);unknown genus;(1.0);unknown species;(0.95);	Bacteria;Bacteroidetes;Bacteroidia;Bacteroidales;Bacteroidales S24-7 group;unknown genus;unknown species	multi-subject	96.209	100.0	0.0	422	M04152:70:000000000-CRWV2:1:1102:12000:22951	Cluster_633	632	0	0	0	19	0	0	11	0	0	0	0	0	0	0	0	0	0	0	0	0	0	0	7	18	0	0	0	9	0
											Bacteria;(1.0);Firmicutes;(1.0);Clostridia;(1.0);Clostridiales;(1.0);Lachnospiraceae;(1.0);Lachnospiraceae NK4A136 group;(0.89);unknown species;(0.89);	Bacteria;Firmicutes;Clostridia;Clostridiales;Lachnospiraceae;Lachnospiraceae NK4A136 group;unknown species	JN012684.1.1444	99.007	100.0	0.0	403	M04152:70:000000000-CRWV2:1:1102:14140:14564	Cluster_642	480	1	0	0	0	0	0	0	0	2	0	5	3	18	7	3	4	3	0	0	3	0	2	1	0	4	0	6	0	4
											Bacteria;(1.0);Firmicutes;(1.0);Clostridia;(1.0);Clostridiales;(1.0);Ruminococcaceae;(1.0);Ruminiclostridium 9;(0.96);unknown species;(0.96);	Bacteria;Firmicutes;Clostridia;Clostridiales;Ruminococcaceae;Ruminiclostridium 9;unknown species	multi-subject	100.0	100.0	0.0	404	M04152:70:000000000-CRWV2:1:2111:16533:16439	Cluster_644	422	2	0	2	0	5	1	0	3	1	4	5	11	5	0	1	3	0	0	2	7	12	8	0	0	3	5	2	0	24
											Bacteria;(1.0);Firmicutes;(1.0);Clostridia;(1.0);Clostridiales;(1.0);Lachnospiraceae;(1.0);unknown genus;(0.85);Clostridium sp.;(0.61);	Bacteria;Firmicutes;Clostridia;Clostridiales;Lachnospiraceae;unknown genus;unknown species	multi-subject	100.0	100.0	0.0	401	M04152:70:000000000-CRWV2:1:2113:19802:10698	Cluster_645	643	3	0	0	0	12	1	0	2	17	2	21	23	4	2	1	0	0	0	8	21	1	15	0	0	2	17	7	0	40
											Bacteria;(1.0);Firmicutes;(1.0);Clostridia;(1.0);Clostridiales;(1.0);Lachnospiraceae;(1.0);Lachnospiraceae NK4A136 group;(0.6);unknown species;(0.6);	Bacteria;Firmicutes;Clostridia;Clostridiales;Lachnospiraceae;unknown genus;unknown species	JQ085024.1.1497	97.525	100.0	0.0	404	M04152:70:000000000-CRWV2:1:1109:17663:5416	Cluster_647	606	2	0	0	0	4	2	0	23	3	0	4	5	29	9	18	9	0	0	0	7	2	0	0	0	0	0	1	0	41
											Bacteria;(1.0);Firmicutes;(1.0);Clostridia;(1.0);Clostridiales;(1.0);Ruminococcaceae;(0.98);Ruminiclostridium 6;(0.98);unknown species;(0.98);	Bacteria;Firmicutes;Clostridia;Clostridiales;Ruminococcaceae;Ruminiclostridium 6;unknown species	multi-subject	98.753	100.0	0.0	401	M04152:70:000000000-CRWV2:1:1114:15643:16229	Cluster_655	482	0	0	1	0	2	2	0	4	5	5	7	9	8	3	3	3	0	0	0	14	5	8	0	0	12	3	23	26	19
											Bacteria;(1.0);Firmicutes;(1.0);Clostridia;(1.0);Clostridiales;(1.0);Ruminococcaceae;(1.0);Ruminococcaceae UCG-014;(1.0);unknown species;(1.0);	Bacteria;Firmicutes;Clostridia;Clostridiales;Ruminococcaceae;Ruminococcaceae UCG-014;unknown species	multi-subject	99.502	100.0	0.0	402	M04152:70:000000000-CRWV2:1:1103:10182:19458	Cluster_656	445	3	0	0	0	4	0	0	0	7	0	2	9	2	1	3	3	0	0	0	15	0	1	0	0	11	0	0	0	1
											Bacteria;(1.0);Firmicutes;(1.0);Clostridia;(1.0);Clostridiales;(1.0);Ruminococcaceae;(1.0);Ruminococcaceae UCG-014;(1.0);unknown species;(1.0);	Bacteria;Firmicutes;Clostridia;Clostridiales;Ruminococcaceae;Ruminococcaceae UCG-014;unknown species	EU511983.1.1382	100.0	100.0	0.0	402	M04152:70:000000000-CRWV2:1:1104:20686:17632	Cluster_657	480	4	0	0	0	1	3	0	1	1	12	0	4	0	0	4	1	0	0	0	6	21	2	0	1	0	0	0	0	19
											Bacteria;(1.0);Bacteroidetes;(1.0);Bacteroidia;(1.0);Bacteroidales;(1.0);Bacteroidales S24-7 group;(1.0);unknown genus;(1.0);unknown species;(0.8);	Bacteria;Bacteroidetes;Bacteroidia;Bacteroidales;Bacteroidales S24-7 group;unknown genus;unknown species	multi-subject	98.812	100.0	0.0	421	M04152:70:000000000-CRWV2:1:2103:5148:22305	Cluster_658	442	0	0	0	14	0	0	14	0	0	0	0	0	0	0	0	0	1	0	0	0	0	0	16	7	0	0	0	12	0
											Bacteria;(1.0);Firmicutes;(1.0);Clostridia;(1.0);Clostridiales;(1.0);Peptococcaceae;(1.0);unknown genus;(0.92);unknown species;(0.92);	Bacteria;Firmicutes;Clostridia;Clostridiales;Peptococcaceae;unknown genus;unknown species	EF603968.1.1525	100.0	100.0	0.0	427	M04152:70:000000000-CRWV2:1:1109:15193:21442	Cluster_662	421	1	1	3	0	2	3	0	3	2	5	4	9	4	3	2	1	0	0	3	14	4	7	0	0	0	5	2	1	16
											Bacteria;(1.0);Firmicutes;(1.0);Clostridia;(1.0);Clostridiales;(1.0);Lachnospiraceae;(1.0);Acetatifactor;(0.98);unknown species;(0.98);	Bacteria;Firmicutes;Clostridia;Clostridiales;Lachnospiraceae;Multi-affiliation;Multi-affiliation	multi-subject	97.772	100.0	0.0	404	M04152:70:000000000-CRWV2:1:1117:25348:21798	Cluster_666	687	3	0	0	0	5	0	0	13	7	0	18	7	18	6	10	4	0	0	0	18	3	13	2	0	1	3	1	0	36
											Bacteria;(1.0);Firmicutes;(1.0);Clostridia;(1.0);Clostridiales;(1.0);Lachnospiraceae;(1.0);Lachnospiraceae NK4A136 group;(0.44);unknown species;(0.44);	Bacteria;Firmicutes;Clostridia;Clostridiales;Lachnospiraceae;unknown genus;Multi-affiliation	multi-subject	98.02	100.0	0.0	404	M04152:70:000000000-CRWV2:1:1101:10729:14518	Cluster_674	654	0	0	0	25	0	0	17	0	0	2	0	0	1	0	0	4	14	0	1	4	0	2	1	27	0	3	0	36	8
											Bacteria;(1.0);Bacteroidetes;(1.0);Bacteroidia;(1.0);Bacteroidales;(1.0);Rikenellaceae;(0.82);Rikenellaceae RC9 gut group;(0.81);unknown species;(0.81);	Bacteria;Bacteroidetes;Bacteroidia;Bacteroidales;Rikenellaceae;Rikenellaceae RC9 gut group;unknown species	HW066340.1.1491	94.131	100.0	0.0	426	M04152:70:000000000-CRWV2:1:1112:3133:12912	Cluster_677	808	8	1	0	0	5	10	1	6	34	9	4	60	34	16	8	18	0	0	5	6	24	7	0	0	14	2	2	0	4
											Bacteria;(1.0);Bacteroidetes;(1.0);Bacteroidia;(1.0);Bacteroidales;(1.0);Rikenellaceae;(0.63);Alistipes;(0.63);unknown species;(0.62);	Bacteria;Bacteroidetes;Bacteroidia;Bacteroidales;Rikenellaceae;Alistipes;unknown species	EF096617.1.1406	97.857	100.0	0.0	420	M04152:70:000000000-CRWV2:1:2104:20587:8710	Cluster_686	553	2	0	0	3	1	0	6	0	7	0	5	14	6	3	0	0	23	1	7	1	1	2	2	7	10	4	14	6	0
											Bacteria;(1.0);Firmicutes;(1.0);Clostridia;(1.0);Clostridiales;(1.0);Lachnospiraceae;(1.0);Lachnospiraceae UCG-008;(0.23);unknown species;(0.23);	Bacteria;Firmicutes;Clostridia;Clostridiales;Lachnospiraceae;Roseburia;unknown species	multi-subject	97.277	100.0	0.0	404	M04152:70:000000000-CRWV2:1:2103:8266:4711	Cluster_688	389	1	0	1	0	0	1	0	1	3	6	1	4	11	3	17	3	0	0	1	6	1	3	2	0	5	2	10	0	6
											Bacteria;(1.0);Bacteroidetes;(1.0);Bacteroidia;(1.0);Bacteroidales;(1.0);Bacteroidales S24-7 group;(1.0);unknown genus;(1.0);unknown species;(1.0);	Bacteria;Bacteroidetes;Bacteroidia;Bacteroidales;Bacteroidales S24-7 group;unknown genus;unknown species	multi-subject	96.454	100.0	0.0	423	M04152:70:000000000-CRWV2:1:1110:16271:12783	Cluster_692	504	0	16	0	0	4	3	0	0	5	0	1	6	9	4	1	1	0	0	3	16	5	7	15	0	3	15	17	0	4
											Bacteria;(1.0);Firmicutes;(1.0);Clostridia;(1.0);Clostridiales;(1.0);Lachnospiraceae;(1.0);Lachnospiraceae NK4A136 group;(1.0);unknown species;(1.0);	Bacteria;Firmicutes;Clostridia;Clostridiales;Lachnospiraceae;Lachnospiraceae NK4A136 group;unknown species	EF097215.1.1392	98.259	100.0	0.0	402	M04152:70:000000000-CRWV2:1:2114:15929:22441	Cluster_696	407	1	0	0	0	7	0	0	12	1	0	3	3	1	0	1	3	9	0	0	4	0	2	7	0	0	0	0	0	24
											Bacteria;(1.0);Firmicutes;(1.0);Clostridia;(1.0);Clostridiales;(1.0);Lachnospiraceae;(1.0);unknown genus;(0.92);unknown species;(0.92);	Bacteria;Firmicutes;Clostridia;Clostridiales;Lachnospiraceae;unknown genus;unknown species	multi-subject	100.0	100.0	0.0	402	M04152:70:000000000-CRWV2:1:2117:20356:18003	Cluster_698	414	0	3	7	0	1	3	0	7	0	3	24	3	23	12	10	4	0	0	2	12	1	3	0	0	2	5	7	0	11
											Bacteria;(1.0);Firmicutes;(1.0);Clostridia;(1.0);Clostridiales;(1.0);Lachnospiraceae;(1.0);Lachnospiraceae NK4A136 group;(1.0);unknown species;(1.0);	Bacteria;Firmicutes;Clostridia;Clostridiales;Lachnospiraceae;Lachnospiraceae NK4A136 group;unknown species	multi-subject	98.515	100.0	0.0	404	M04152:70:000000000-CRWV2:1:2117:4012:13613	Cluster_705	400	1	0	0	0	5	0	0	2	3	0	9	6	7	0	5	0	0	0	0	8	0	7	0	0	1	0	5	0	11
											Bacteria;(1.0);Firmicutes;(1.0);Clostridia;(1.0);Clostridiales;(1.0);Ruminococcaceae;(1.0);Ruminiclostridium 5;(1.0);unknown species;(0.98);	Bacteria;Firmicutes;Clostridia;Clostridiales;Ruminococcaceae;Ruminiclostridium 5;unknown species	multi-subject	99.751	100.0	0.0	401	M04152:70:000000000-CRWV2:1:2107:5151:16404	Cluster_717	376	1	2	2	0	0	1	2	2	0	0	11	0	7	3	4	8	2	0	3	8	0	8	2	1	0	2	4	11	5
											Bacteria;(1.0);Firmicutes;(1.0);Clostridia;(1.0);Clostridiales;(1.0);Ruminococcaceae;(1.0);Ruminococcaceae UCG-014;(1.0);unknown species;(0.69);	Bacteria;Firmicutes;Clostridia;Clostridiales;Ruminococcaceae;Ruminococcaceae UCG-014;unknown species	multi-subject	98.01	100.0	0.0	402	M04152:70:000000000-CRWV2:1:1108:15481:21747	Cluster_719	425	16	0	0	0	5	0	0	24	0	0	0	0	0	0	0	0	0	0	0	126	0	0	0	0	0	0	0	0	19
											Bacteria;(1.0);Firmicutes;(1.0);Clostridia;(1.0);Clostridiales;(1.0);Lachnospiraceae;(0.73);Mobilitalea;(0.11);Clostridiaceae bacterium FH052;(0.08);	Bacteria;Firmicutes;Clostridia;Clostridiales;Lachnospiraceae;Lachnospiraceae NK4A136 group;unknown species	JN013033.1.1446	98.254	100.0	0.0	401	M04152:70:000000000-CRWV2:1:2101:24851:22987	Cluster_725	644	6	0	1	1	14	0	0	10	15	3	13	28	45	13	17	12	0	0	0	14	1	19	0	0	2	0	0	0	23
											Bacteria;(1.0);Bacteroidetes;(1.0);Bacteroidia;(1.0);Bacteroidales;(1.0);Bacteroidales S24-7 group;(1.0);unknown genus;(1.0);unknown species;(1.0);	Bacteria;Bacteroidetes;Bacteroidia;Bacteroidales;Bacteroidales S24-7 group;unknown genus;unknown species	EU453648.1.1410	98.812	100.0	0.0	421	M04152:70:000000000-CRWV2:1:1112:17026:2078	Cluster_729	849	0	7	7	1	1	24	0	2	10	24	13	9	5	3	2	4	9	0	0	9	7	5	36	5	2	9	13	11	11
											Bacteria;(1.0);Actinobacteria;(1.0);Coriobacteriia;(1.0);Coriobacteriales;(1.0);Coriobacteriaceae;(1.0);Enterorhabdus;(1.0);unknown species;(1.0);	Bacteria;Actinobacteria;Coriobacteriia;Coriobacteriales;Coriobacteriaceae;Enterorhabdus;unknown species	multi-subject	100.0	100.0	0.0	401	M04152:70:000000000-CRWV2:1:1105:22370:12664	Cluster_737	382	0	0	0	0	0	0	7	0	0	2	0	1	0	0	0	1	5	0	2	1	2	1	2	5	0	2	0	11	6
											Bacteria;(1.0);Firmicutes;(1.0);Clostridia;(1.0);Clostridiales;(1.0);Lachnospiraceae;(1.0);unknown genus;(0.97);unknown species;(0.9);	Bacteria;Firmicutes;Clostridia;Clostridiales;Lachnospiraceae;Multi-affiliation;Multi-affiliation	multi-subject	100.0	100.0	0.0	401	M04152:70:000000000-CRWV2:1:1101:24160:13304	Cluster_738	480	3	0	0	0	4	3	0	1	0	5	7	8	31	10	14	12	0	0	0	7	3	3	0	0	5	14	10	0	9
											Bacteria;(1.0);Firmicutes;(1.0);Clostridia;(1.0);Clostridiales;(1.0);Lachnospiraceae;(1.0);Lachnospiraceae NK4A136 group;(0.92);unknown species;(0.92);	Bacteria;Firmicutes;Clostridia;Clostridiales;Lachnospiraceae;Lachnospiraceae NK4A136 group;unknown species	multi-subject	98.753	100.0	0.0	401	M04152:70:000000000-CRWV2:1:1101:26920:8957	Cluster_740	354	0	0	0	0	0	0	0	0	4	0	5	4	44	15	8	1	0	0	0	5	0	2	1	0	1	0	10	0	2
											Bacteria;(1.0);Actinobacteria;(1.0);Coriobacteriia;(1.0);Coriobacteriales;(1.0);Coriobacteriaceae;(1.0);Enterorhabdus;(0.99);unknown species;(0.99);	Bacteria;Actinobacteria;Coriobacteriia;Coriobacteriales;Coriobacteriaceae;Enterorhabdus;unknown species	EU510760.1.1383	99.254	100.0	0.0	402	M04152:70:000000000-CRWV2:1:1101:20537:19829	Cluster_745	395	0	0	0	0	1	0	0	0	0	1	0	2	0	0	0	1	0	0	2	1	1	0	2	1	0	6	0	0	2
											Bacteria;(1.0);Firmicutes;(1.0);Clostridia;(1.0);Clostridiales;(1.0);Lachnospiraceae;(1.0);Acetatifactor;(0.59);Clostridiales bacterium CIEAF 015;(0.26);	Bacteria;Firmicutes;Clostridia;Clostridiales;Lachnospiraceae;unknown genus;unknown species	multi-subject	96.766	100.0	0.0	402	M04152:70:000000000-CRWV2:1:2107:7308:13246	Cluster_747	388	0	0	0	0	1	0	0	0	0	0	5	1	10	3	3	2	1	0	0	0	1	2	6	0	7	0	9	0	1
											Bacteria;(1.0);Bacteroidetes;(1.0);Bacteroidia;(1.0);Bacteroidales;(1.0);Bacteroidales S24-7 group;(1.0);unknown genus;(1.0);unknown species;(1.0);	Bacteria;Bacteroidetes;Bacteroidia;Bacteroidales;Bacteroidales S24-7 group;unknown genus;unknown species	multi-subject	97.15	100.0	0.0	421	M04152:70:000000000-CRWV2:1:2115:27896:11352	Cluster_751	410	1	2	5	1	2	1	0	2	6	7	5	4	2	0	1	1	21	1	0	2	1	1	17	0	0	8	7	3	1
											Bacteria;(1.0);Firmicutes;(1.0);Clostridia;(1.0);Clostridiales;(1.0);Lachnospiraceae;(1.0);unknown genus;(0.45);unknown species;(0.43);	Bacteria;Firmicutes;Clostridia;Clostridiales;Lachnospiraceae;unknown genus;unknown species	JQ085024.1.1497	98.511	100.0	0.0	403	M04152:70:000000000-CRWV2:1:1107:9416:5283	Cluster_755	607	0	0	3	0	4	4	0	9	0	3	11	5	46	32	33	6	0	0	0	9	1	4	0	0	0	2	0	0	20
											Bacteria;(1.0);Firmicutes;(1.0);Clostridia;(1.0);Clostridiales;(1.0);Ruminococcaceae;(1.0);Anaerotruncus;(0.99);unknown species;(0.97);	Bacteria;Firmicutes;Clostridia;Clostridiales;Ruminococcaceae;Anaerotruncus;unknown species	EU508793.1.1399	100.0	100.0	0.0	400	M04152:70:000000000-CRWV2:1:1109:24035:18234	Cluster_759	347	0	2	2	0	4	1	0	5	1	4	1	2	2	3	5	6	0	0	0	5	5	0	0	0	1	8	16	0	34
											Bacteria;(1.0);Firmicutes;(1.0);Clostridia;(1.0);Clostridiales;(1.0);Ruminococcaceae;(0.76);unknown genus;(0.45);unknown species;(0.45);	Bacteria;Firmicutes;Clostridia;Clostridiales;Ruminococcaceae;unknown genus;unknown species	multi-subject	98.511	100.0	0.0	403	M04152:70:000000000-CRWV2:1:1104:7665:13432	Cluster_762	396	0	0	1	0	1	0	0	5	2	1	11	3	16	5	11	6	0	0	1	4	2	6	0	0	10	7	11	0	24
											Bacteria;(1.0);Firmicutes;(1.0);Clostridia;(1.0);Clostridiales;(1.0);Lachnospiraceae;(1.0);unknown genus;(0.52);unknown species;(0.5);	Bacteria;Firmicutes;Clostridia;Clostridiales;Lachnospiraceae;unknown genus;unknown species	EU505325.1.1393	99.256	100.0	0.0	403	M04152:70:000000000-CRWV2:1:1115:10594:6106	Cluster_763	425	0	0	0	0	2	0	0	1	5	0	9	2	28	5	12	5	0	0	0	5	0	22	0	0	0	0	0	0	9
											Bacteria;(1.0);Firmicutes;(1.0);Clostridia;(1.0);Clostridiales;(1.0);Ruminococcaceae;(1.0);unknown genus;(0.99);[Clostridium] leptum;(0.89);	Bacteria;Firmicutes;Clostridia;Clostridiales;Ruminococcaceae;unknown genus;unknown species	FJ881324.1.1493	99.257	100.0	0.0	404	M04152:70:000000000-CRWV2:1:1111:3647:11699	Cluster_764	368	1	0	0	0	3	0	0	1	2	0	10	6	2	4	5	0	0	0	0	6	0	4	0	1	0	1	0	0	54
											Bacteria;(1.0);Firmicutes;(1.0);Clostridia;(1.0);Clostridiales;(1.0);Ruminococcaceae;(1.0);Oscillibacter;(0.98);unknown species;(0.98);	Bacteria;Firmicutes;Clostridia;Clostridiales;Ruminococcaceae;Oscillibacter;Multi-affiliation	multi-subject	100.0	100.0	0.0	403	M04152:70:000000000-CRWV2:1:2107:9185:12193	Cluster_775	345	0	0	0	0	0	0	0	3	1	0	4	2	0	2	2	3	0	0	0	4	2	13	0	0	6	13	1	0	15
											Bacteria;(1.0);Firmicutes;(1.0);Clostridia;(1.0);Clostridiales;(1.0);Lachnospiraceae;(1.0);Lachnospiraceae NK4A136 group;(0.93);unknown species;(0.93);	Bacteria;Firmicutes;Clostridia;Clostridiales;Lachnospiraceae;Lachnospiraceae NK4A136 group;unknown species	EF097215.1.1392	98.504	100.0	0.0	401	M04152:70:000000000-CRWV2:1:1105:22616:15345	Cluster_776	343	1	0	0	7	4	0	5	6	1	0	3	2	0	0	0	0	4	0	0	3	0	0	5	9	0	0	0	2	5
											Bacteria;(1.0);Bacteroidetes;(1.0);Bacteroidia;(1.0);Bacteroidales;(1.0);Rikenellaceae;(1.0);Alistipes;(1.0);unknown species;(1.0);	Bacteria;Bacteroidetes;Bacteroidia;Bacteroidales;Rikenellaceae;Alistipes;unknown species	AB702766.1.1491	99.05	100.0	0.0	421	M04152:70:000000000-CRWV2:1:1114:13252:10006	Cluster_780	430	4	0	4	8	2	4	19	4	2	4	4	6	6	1	4	1	6	0	1	5	6	0	13	12	1	0	0	4	2
											Bacteria;(1.0);Firmicutes;(1.0);Clostridia;(1.0);Clostridiales;(1.0);Ruminococcaceae;(1.0);Ruminococcaceae NK4A214 group;(1.0);unknown species;(1.0);	Bacteria;Firmicutes;Clostridia;Clostridiales;Ruminococcaceae;Ruminococcaceae NK4A214 group;unknown species	AY993157.1.1334	100.0	100.0	0.0	404	M04152:70:000000000-CRWV2:1:1114:20085:24229	Cluster_782	359	0	0	0	0	1	0	0	4	4	0	17	4	14	2	8	6	0	0	1	10	9	4	0	0	2	0	2	0	23
											Bacteria;(1.0);Firmicutes;(1.0);Clostridia;(1.0);Clostridiales;(1.0);Lachnospiraceae;(1.0);Blautia;(1.0);Blautia coccoides;(0.97);	Bacteria;Firmicutes;Clostridia;Clostridiales;Lachnospiraceae;Blautia;unknown species	EF098402.1.1394	99.501	100.0	0.0	401	M04152:70:000000000-CRWV2:1:1103:18800:13041	Cluster_783	1067	0	2	4	0	7	7	0	3	0	5	0	0	50	29	32	15	0	0	18	14	13	6	0	0	33	0	45	0	26
											Bacteria;(1.0);Firmicutes;(1.0);Clostridia;(1.0);Clostridiales;(1.0);Lachnospiraceae;(1.0);unknown genus;(0.43);unknown species;(0.42);	Bacteria;Firmicutes;Clostridia;Clostridiales;Lachnospiraceae;unknown genus;unknown species	multi-subject	98.02	100.0	0.0	404	M04152:70:000000000-CRWV2:1:1102:28345:12298	Cluster_785	440	1	0	0	0	4	0	0	1	5	0	28	20	25	4	10	3	0	0	0	5	0	6	0	0	3	0	6	0	6
											Bacteria;(1.0);Firmicutes;(1.0);Clostridia;(1.0);Clostridiales;(1.0);Ruminococcaceae;(1.0);[Eubacterium] coprostanoligenes group;(1.0);unknown species;(1.0);	Bacteria;Firmicutes;Clostridia;Clostridiales;Ruminococcaceae;[Eubacterium] coprostanoligenes group;unknown species	JQ084961.1.1491	100.0	100.0	0.0	402	M04152:70:000000000-CRWV2:1:1118:22343:10352	Cluster_787	352	0	0	0	0	0	0	0	0	0	0	0	0	0	0	0	0	6	0	0	0	0	0	43	4	0	0	0	10	0
											Bacteria;(1.0);Bacteroidetes;(1.0);Bacteroidia;(1.0);Bacteroidales;(1.0);Bacteroidales S24-7 group;(1.0);unknown genus;(1.0);unknown species;(1.0);	Bacteria;Bacteroidetes;Bacteroidia;Bacteroidales;Bacteroidales S24-7 group;unknown genus;unknown species	multi-subject	97.625	100.0	0.0	421	M04152:70:000000000-CRWV2:1:1110:3814:12780	Cluster_790	329	0	1	1	2	2	1	1	0	1	2	0	0	9	2	2	2	6	0	1	3	3	0	9	4	4	3	1	3	4
											Bacteria;(1.0);Firmicutes;(1.0);Clostridia;(1.0);Clostridiales;(1.0);Lachnospiraceae;(1.0);Lachnospiraceae NK4A136 group;(1.0);unknown species;(1.0);	Bacteria;Firmicutes;Clostridia;Clostridiales;Lachnospiraceae;Lachnospiraceae NK4A136 group;unknown species	multi-subject	multi-identity	100.0	0.0	multi-alignment-lg	M04152:70:000000000-CRWV2:1:2107:9785:15987	Cluster_797	391	1	0	0	0	0	0	0	2	0	0	1	2	0	0	5	0	5	0	0	4	0	5	5	1	0	0	0	29	6
											Bacteria;(1.0);Bacteroidetes;(1.0);Bacteroidia;(1.0);Bacteroidales;(1.0);Bacteroidales S24-7 group;(1.0);unknown genus;(1.0);unknown species;(1.0);	Bacteria;Bacteroidetes;Bacteroidia;Bacteroidales;Bacteroidales S24-7 group;unknown genus;unknown species	multi-subject	98.81	100.0	0.0	420	M04152:70:000000000-CRWV2:1:2102:23876:17581	Cluster_802	325	1	0	0	0	2	2	0	0	4	3	1	6	8	0	4	2	14	0	0	1	0	1	4	0	0	5	5	0	3
											Bacteria;(1.0);Firmicutes;(1.0);Clostridia;(1.0);Clostridiales;(1.0);Ruminococcaceae;(1.0);Intestinimonas;(0.68);unknown species;(0.67);	Bacteria;Firmicutes;Clostridia;Clostridiales;Ruminococcaceae;Ruminiclostridium 9;unknown species	multi-subject	99.257	100.0	0.0	404	M04152:70:000000000-CRWV2:1:1102:16021:10061	Cluster_809	347	0	3	0	0	2	3	0	3	3	5	4	6	1	1	0	1	0	0	3	16	4	3	0	0	3	10	2	0	22
											Bacteria;(1.0);Bacteroidetes;(1.0);Bacteroidia;(1.0);Bacteroidales;(1.0);Prevotellaceae;(1.0);Prevotellaceae UCG-001;(0.96);unknown species;(0.96);	Bacteria;Bacteroidetes;Bacteroidia;Bacteroidales;Prevotellaceae;Prevotellaceae UCG-001;unknown species	multi-subject	98.575	100.0	0.0	421	M04152:70:000000000-CRWV2:1:1110:16992:24449	Cluster_811	318	4	8	8	0	2	10	0	5	5	12	3	20	10	0	2	0	0	0	2	11	3	1	0	3	4	3	5	3	0
											Bacteria;(1.0);Bacteroidetes;(1.0);Bacteroidia;(1.0);Bacteroidales;(1.0);Bacteroidaceae;(1.0);Bacteroides;(1.0);human gut metagenome;(0.29);	Bacteria;Bacteroidetes;Bacteroidia;Bacteroidales;Bacteroidaceae;Bacteroides;unknown species	DQ905881.1.1578	97.862	100.0	0.0	421	M04152:70:000000000-CRWV2:1:1115:11029:14011	Cluster_820	322	0	0	2	10	0	0	12	0	2	0	4	8	7	0	4	1	3	0	0	0	4	3	5	17	0	0	0	12	0
											Bacteria;(1.0);Bacteroidetes;(1.0);Bacteroidia;(1.0);Bacteroidales;(1.0);Bacteroidales S24-7 group;(1.0);unknown genus;(1.0);unknown species;(1.0);	Bacteria;Bacteroidetes;Bacteroidia;Bacteroidales;Bacteroidales S24-7 group;unknown genus;unknown species	multi-subject	97.63	100.0	0.0	422	M04152:70:000000000-CRWV2:1:1110:18512:23627	Cluster_832	404	5	4	4	12	4	5	14	4	5	13	1	3	6	0	5	6	0	0	1	2	7	1	0	14	3	2	7	24	3
											Bacteria;(1.0);Firmicutes;(1.0);Clostridia;(1.0);Clostridiales;(1.0);Ruminococcaceae;(1.0);unknown genus;(0.67);unknown species;(0.67);	Bacteria;Firmicutes;Clostridia;Clostridiales;Ruminococcaceae;unknown genus;unknown species	multi-subject	100.0	100.0	0.0	403	M04152:70:000000000-CRWV2:1:1101:27193:12493	Cluster_833	333	0	0	0	0	0	0	0	0	0	0	3	0	1	1	1	2	1	0	0	1	0	1	0	0	0	0	1	0	2
											Bacteria;(1.0);Firmicutes;(1.0);Clostridia;(1.0);Clostridiales;(1.0);Lachnospiraceae;(1.0);unknown genus;(0.55);unknown species;(0.54);	Bacteria;Firmicutes;Clostridia;Clostridiales;Lachnospiraceae;unknown genus;unknown species	EU508055.1.1364	100.0	100.0	0.0	402	M04152:70:000000000-CRWV2:1:1103:23889:17625	Cluster_834	357	0	3	0	0	2	1	0	1	0	0	8	6	4	2	2	3	0	0	6	4	0	3	0	0	4	3	14	0	17
											Bacteria;(1.0);Firmicutes;(1.0);Clostridia;(1.0);Clostridiales;(1.0);Lachnospiraceae;(1.0);Roseburia;(0.44);unknown species;(0.44);	Bacteria;Firmicutes;Clostridia;Clostridiales;Lachnospiraceae;Roseburia;unknown species	multi-subject	99.002	100.0	0.0	401	M04152:70:000000000-CRWV2:1:1116:18031:21110	Cluster_835	399	0	0	2	0	0	10	0	2	3	15	4	4	4	0	13	5	2	0	10	5	0	5	5	0	11	1	35	0	5
											Bacteria;(1.0);Firmicutes;(1.0);Clostridia;(1.0);Clostridiales;(1.0);Lachnospiraceae;(1.0);Acetatifactor;(0.51);unknown species;(0.51);	Bacteria;Firmicutes;Clostridia;Clostridiales;Lachnospiraceae;Lachnospiraceae NK4A136 group;unknown species	EU504826.1.1350	99.751	100.0	0.0	401	M04152:70:000000000-CRWV2:1:1102:17361:10396	Cluster_843	370	1	0	0	0	4	0	0	4	2	0	7	6	10	2	3	6	0	0	0	8	1	24	3	0	0	1	1	0	12
											Bacteria;(1.0);Bacteroidetes;(1.0);Bacteroidia;(1.0);Bacteroidales;(1.0);Bacteroidaceae;(1.0);Bacteroides;(1.0);unknown species;(0.51);	Bacteria;Bacteroidetes;Bacteroidia;Bacteroidales;Bacteroidaceae;Bacteroides;unknown species	multi-subject	98.1	100.0	0.0	421	M04152:70:000000000-CRWV2:1:1111:24840:3073	Cluster_854	328	0	3	3	3	0	12	12	0	3	23	4	7	8	0	3	1	9	0	0	0	3	3	2	6	0	0	0	6	0
											Bacteria;(1.0);Firmicutes;(1.0);Clostridia;(1.0);Clostridiales;(1.0);Lachnospiraceae;(1.0);unknown genus;(0.93);unknown species;(0.82);	Bacteria;Firmicutes;Clostridia;Clostridiales;Lachnospiraceae;unknown genus;unknown species	multi-subject	100.0	100.0	0.0	402	M04152:70:000000000-CRWV2:1:1104:17173:8631	Cluster_858	368	2	1	4	0	7	6	1	1	0	3	8	4	10	6	10	9	0	0	12	8	2	3	0	0	10	7	3	0	6
											Bacteria;(1.0);Firmicutes;(1.0);Clostridia;(1.0);Clostridiales;(1.0);Lachnospiraceae;(1.0);Lachnospiraceae NK4A136 group;(0.99);unknown species;(0.99);	Bacteria;Firmicutes;Clostridia;Clostridiales;Lachnospiraceae;Lachnospiraceae UCG-001;unknown species	EF097806.1.1396	98.267	100.0	0.0	404	M04152:70:000000000-CRWV2:1:1117:21335:4124	Cluster_860	296	3	0	0	0	3	0	0	8	2	0	2	7	0	0	3	2	0	0	0	6	0	0	0	0	0	0	0	0	25
											Bacteria;(1.0);Bacteroidetes;(1.0);Bacteroidia;(1.0);Bacteroidales;(1.0);Bacteroidales S24-7 group;(1.0);unknown genus;(1.0);unknown species;(1.0);	Bacteria;Bacteroidetes;Bacteroidia;Bacteroidales;Bacteroidales S24-7 group;unknown genus;unknown species	multi-subject	99.05	100.0	0.0	421	M04152:70:000000000-CRWV2:1:1108:13414:16965	Cluster_870	292	2	6	2	1	1	6	6	1	4	5	0	9	3	2	2	2	3	0	1	1	1	1	2	2	2	1	6	2	10
											Bacteria;(1.0);Firmicutes;(1.0);Clostridia;(1.0);Clostridiales;(1.0);Lachnospiraceae;(1.0);unknown genus;(0.76);unknown species;(0.4);	Bacteria;Firmicutes;Clostridia;Clostridiales;Multi-affiliation;Multi-affiliation;Multi-affiliation	multi-subject	100.0	100.0	0.0	401	M04152:70:000000000-CRWV2:1:1114:23487:17526	Cluster_872	305	2	0	0	0	0	0	0	2	3	5	1	0	4	1	1	1	0	0	13	3	0	0	0	0	7	16	3	0	6
											Bacteria;(1.0);Bacteroidetes;(1.0);Bacteroidia;(1.0);Bacteroidales;(1.0);Bacteroidales S24-7 group;(1.0);unknown genus;(1.0);mouse gut metagenome;(0.69);	Bacteria;Bacteroidetes;Bacteroidia;Bacteroidales;Bacteroidales S24-7 group;unknown genus;Multi-affiliation	multi-subject	multi-identity	100.0	0.0	multi-alignment-lg	M04152:70:000000000-CRWV2:1:1106:8987:19252	Cluster_881	297	0	0	0	14	0	0	15	0	0	0	0	0	0	0	0	0	1	0	0	0	0	0	3	14	0	0	2	18	0
											Bacteria;(1.0);Firmicutes;(1.0);Clostridia;(1.0);Clostridiales;(1.0);Lachnospiraceae;(1.0);unknown genus;(0.92);unknown species;(0.92);	Bacteria;Firmicutes;Clostridia;Clostridiales;Lachnospiraceae;unknown genus;unknown species	multi-subject	99.502	100.0	0.0	402	M04152:70:000000000-CRWV2:1:1105:28150:18997	Cluster_883	306	0	0	0	0	1	1	0	0	5	0	11	6	4	1	15	11	0	0	5	2	0	8	0	0	2	9	6	0	8
											Bacteria;(1.0);Bacteroidetes;(1.0);Bacteroidia;(1.0);Bacteroidales;(1.0);Bacteroidales S24-7 group;(1.0);unknown genus;(1.0);unknown species;(1.0);	Bacteria;Bacteroidetes;Bacteroidia;Bacteroidales;Bacteroidales S24-7 group;unknown genus;unknown species	AB702729.1.1497	96.927	100.0	0.0	423	M04152:70:000000000-CRWV2:1:1111:25546:19602	Cluster_884	353	2	3	0	0	3	7	0	3	5	7	3	6	2	1	1	0	0	0	4	10	6	0	0	0	3	11	6	0	5
											Bacteria;(1.0);Firmicutes;(1.0);Clostridia;(1.0);Clostridiales;(1.0);Lachnospiraceae;(1.0);Lachnospiraceae NK4A136 group;(1.0);unknown species;(1.0);	Bacteria;Firmicutes;Clostridia;Clostridiales;Lachnospiraceae;Lachnospiraceae NK4A136 group;unknown species	multi-subject	98.756	100.0	0.0	402	M04152:70:000000000-CRWV2:1:1113:24749:14341	Cluster_885	772	1	1	0	0	4	2	0	6	7	0	9	8	17	16	12	6	20	0	2	6	4	9	4	0	5	0	17	0	27
											Bacteria;(1.0);Firmicutes;(1.0);Clostridia;(1.0);Clostridiales;(1.0);Lachnospiraceae;(1.0);Anaerostipes;(1.0);Anaerostipes caccae;(0.95);	Bacteria;Firmicutes;Clostridia;Clostridiales;Lachnospiraceae;Anaerostipes;Clostridiales bacterium VE202-09	BAHW02000064.49.1563	100.0	100.0	0.0	402	M04152:70:000000000-CRWV2:1:1104:14861:20713	Cluster_889	326	0	1	1	2	0	1	6	0	0	0	0	0	0	0	0	0	17	0	8	1	1	0	15	13	0	1	0	8	0
											Bacteria;(1.0);Bacteroidetes;(1.0);Bacteroidia;(1.0);Bacteroidales;(1.0);Bacteroidales S24-7 group;(1.0);unknown genus;(1.0);unknown species;(0.97);	Bacteria;Bacteroidetes;Bacteroidia;Bacteroidales;Bacteroidales S24-7 group;unknown genus;unknown species	multi-subject	multi-identity	100.0	0.0	multi-alignment-lg	M04152:70:000000000-CRWV2:1:1101:7311:4544	Cluster_893	359	0	0	0	10	0	0	15	0	0	0	0	0	0	0	0	0	3	0	0	0	0	0	6	20	0	0	0	5	0
											Bacteria;(1.0);Bacteroidetes;(1.0);Bacteroidia;(1.0);Bacteroidales;(1.0);Rikenellaceae;(0.98);Rikenellaceae RC9 gut group;(0.98);unknown species;(0.98);	Bacteria;Bacteroidetes;Bacteroidia;Bacteroidales;Rikenellaceae;Rikenellaceae RC9 gut group;unknown species	multi-subject	96.209	100.0	0.0	422	M04152:70:000000000-CRWV2:1:1108:5530:14384	Cluster_896	484	1	1	1	0	1	6	0	0	22	7	2	37	14	2	2	4	0	0	2	10	16	6	0	0	4	7	5	0	5
											Bacteria;(1.0);Firmicutes;(1.0);Clostridia;(1.0);Clostridiales;(1.0);Lachnospiraceae;(1.0);Lachnoclostridium;(0.9);Dorea sp.;(0.59);	Bacteria;Firmicutes;Clostridia;Clostridiales;Lachnospiraceae;Multi-affiliation;Multi-affiliation	multi-subject	99.254	100.0	0.0	402	M04152:70:000000000-CRWV2:1:1114:2994:19013	Cluster_897	320	0	1	3	0	0	4	0	0	0	4	0	0	1	1	1	0	5	0	1	1	0	0	0	0	4	3	0	47	0
											Bacteria;(1.0);Firmicutes;(0.99);Clostridia;(0.99);Clostridiales;(0.99);Clostridiales vadinBB60 group;(0.79);unknown genus;(0.79);unknown species;(0.71);	Bacteria;Firmicutes;Clostridia;Clostridiales;Clostridiales vadinBB60 group;unknown genus;unknown species	EF098311.1.1396	98.025	100.0	0.0	405	M04152:70:000000000-CRWV2:1:1104:27325:10661	Cluster_899	453	0	0	0	6	5	0	2	0	0	4	0	0	6	0	7	10	0	0	0	4	1	1	0	8	0	0	0	14	35
											Bacteria;(1.0);Firmicutes;(1.0);Clostridia;(1.0);Clostridiales;(1.0);Lachnospiraceae;(1.0);Marvinbryantia;(1.0);Clostridiales bacterium CIEAF 012;(0.56);	Bacteria;Firmicutes;Clostridia;Clostridiales;Lachnospiraceae;Marvinbryantia;Multi-affiliation	multi-subject	100.0	100.0	0.0	401	M04152:70:000000000-CRWV2:1:1108:24033:17382	Cluster_900	325	5	3	5	0	0	4	0	1	2	9	4	0	2	0	0	0	0	0	11	4	4	1	0	0	0	4	0	0	5
											Bacteria;(1.0);Firmicutes;(1.0);Clostridia;(1.0);Clostridiales;(1.0);Clostridiales vadinBB60 group;(1.0);unknown genus;(1.0);unknown species;(1.0);	Bacteria;Firmicutes;Clostridia;Clostridiales;Clostridiales vadinBB60 group;unknown genus;unknown species	FJ880310.1.1457	99.752	100.0	0.0	404	M04152:70:000000000-CRWV2:1:2104:9472:16178	Cluster_901	318	1	0	0	0	2	4	0	0	7	6	0	6	17	6	2	8	0	0	1	3	7	0	0	0	20	3	10	0	10
											Bacteria;(1.0);Firmicutes;(1.0);Clostridia;(1.0);Clostridiales;(1.0);Lachnospiraceae;(1.0);Lachnospiraceae NK4A136 group;(0.82);Blautia coccoides;(0.48);	Bacteria;Firmicutes;Clostridia;Clostridiales;Lachnospiraceae;Lachnospiraceae NK4A136 group;unknown species	JN001280.1.1444	99.002	100.0	0.0	401	M04152:70:000000000-CRWV2:1:1107:12280:22788	Cluster_907	590	1	0	0	1	1	0	2	7	5	3	7	7	11	8	7	3	5	0	0	15	3	40	0	6	0	0	0	6	16
											Bacteria;(1.0);Firmicutes;(1.0);Clostridia;(1.0);Clostridiales;(1.0);Clostridiales vadinBB60 group;(1.0);unknown genus;(1.0);unknown species;(1.0);	Bacteria;Firmicutes;Clostridia;Clostridiales;Clostridiales vadinBB60 group;unknown genus;unknown species	JQ084309.1.1464	100.0	100.0	0.0	402	M04152:70:000000000-CRWV2:1:1117:5238:19954	Cluster_911	292	0	0	0	0	2	2	0	0	4	1	6	7	9	0	1	1	0	0	0	3	0	7	0	0	10	5	4	0	15
											Bacteria;(1.0);Bacteroidetes;(1.0);Bacteroidia;(1.0);Bacteroidales;(1.0);Prevotellaceae;(0.49);Alloprevotella;(0.49);unknown species;(0.43);	Bacteria;Bacteroidetes;Bacteroidia;Bacteroidales;Bacteroidaceae;Bacteroides;unknown species	JN559721.1.1498	93.853	100.0	0.0	423	M04152:70:000000000-CRWV2:1:1101:7655:4721	Cluster_912	461	1	48	15	0	1	35	0	1	0	11	0	2	1	1	1	0	0	0	42	0	1	0	0	0	3	63	10	0	6
											Bacteria;(1.0);Firmicutes;(1.0);Clostridia;(1.0);Clostridiales;(1.0);Lachnospiraceae;(1.0);Lachnospiraceae UCG-001;(0.84);unknown species;(0.84);	Bacteria;Firmicutes;Clostridia;Clostridiales;Lachnospiraceae;Lachnospiraceae UCG-001;unknown species	multi-subject	99.002	100.0	0.0	401	M04152:70:000000000-CRWV2:1:1112:28576:12539	Cluster_936	568	0	0	4	0	2	6	0	2	2	26	11	4	2	1	0	0	0	0	0	26	8	10	1	0	0	0	0	0	3
											Bacteria;(1.0);Firmicutes;(1.0);Clostridia;(1.0);Clostridiales;(1.0);Lachnospiraceae;(1.0);Lachnospiraceae NK4A136 group;(0.99);unknown species;(0.99);	Bacteria;Firmicutes;Clostridia;Clostridiales;Lachnospiraceae;unknown genus;unknown species	multi-subject	100.0	100.0	0.0	401	M04152:70:000000000-CRWV2:1:1103:15336:4912	Cluster_937	317	0	0	0	0	0	0	0	0	0	0	0	0	0	0	0	0	0	0	40	0	0	0	0	0	32	16	1	0	0
											Bacteria;(1.0);Bacteroidetes;(1.0);Bacteroidia;(1.0);Bacteroidales;(1.0);Rikenellaceae;(1.0);Alistipes;(1.0);unknown species;(1.0);	Bacteria;Bacteroidetes;Bacteroidia;Bacteroidales;Rikenellaceae;Alistipes;unknown species	AB702766.1.1491	98.812	100.0	0.0	421	M04152:70:000000000-CRWV2:1:2112:28486:17499	Cluster_940	379	0	1	0	0	0	3	0	0	4	5	2	4	6	0	6	7	2	0	0	0	2	7	28	0	3	0	0	0	0
											Bacteria;(1.0);Firmicutes;(1.0);Bacilli;(1.0);Lactobacillales;(1.0);Lactobacillaceae;(1.0);Lactobacillus;(1.0);Lactobacillus taiwanensis;(0.61);	Bacteria;Firmicutes;Bacilli;Lactobacillales;Lactobacillaceae;Lactobacillus;unknown species	EF096689.1.1429	99.061	100.0	0.0	426	M04152:70:000000000-CRWV2:1:1113:25131:8538	Cluster_945	572	2	0	2	1	2	1	4	10	2	3	5	4	17	5	15	4	0	0	4	4	18	2	8	5	8	3	11	4	5
											Bacteria;(1.0);Firmicutes;(1.0);Clostridia;(1.0);Clostridiales;(1.0);Ruminococcaceae;(1.0);Oscillibacter;(0.97);unknown species;(0.97);	Bacteria;Firmicutes;Clostridia;Clostridiales;Ruminococcaceae;Oscillibacter;unknown species	multi-subject	100.0	100.0	0.0	403	M04152:70:000000000-CRWV2:1:2105:27793:14067	Cluster_950	292	0	1	1	0	0	3	0	0	2	11	1	0	5	2	0	3	0	0	2	2	6	0	0	0	16	34	14	0	0
											Bacteria;(1.0);Firmicutes;(1.0);Clostridia;(1.0);Clostridiales;(1.0);Lachnospiraceae;(1.0);Lachnospiraceae NK4A136 group;(1.0);unknown species;(1.0);	Bacteria;Firmicutes;Clostridia;Clostridiales;Lachnospiraceae;Lachnospiraceae NK4A136 group;unknown species	EU451623.1.1399	97.136	100.0	0.0	419	M04152:70:000000000-CRWV2:1:1113:10781:23940	Cluster_952	314	0	0	0	0	0	0	0	0	0	0	0	0	7	3	0	0	0	0	0	0	1	1	0	0	60	0	72	0	0
											Bacteria;(1.0);Firmicutes;(1.0);Clostridia;(1.0);Clostridiales;(1.0);Ruminococcaceae;(1.0);Anaerotruncus;(1.0);unknown species;(1.0);	Bacteria;Firmicutes;Clostridia;Clostridiales;Ruminococcaceae;Anaerotruncus;unknown species	multi-subject	100.0	100.0	0.0	401	M04152:70:000000000-CRWV2:1:2113:18670:4222	Cluster_961	278	2	1	3	0	1	5	0	1	0	9	1	3	2	0	0	3	0	0	10	2	4	0	0	0	1	21	5	0	19
											Bacteria;(1.0);Firmicutes;(1.0);Clostridia;(1.0);Clostridiales;(1.0);Peptostreptococcaceae;(1.0);Peptoclostridium;(1.0);Peptoclostridium difficile BI1;(0.93);	Bacteria;Firmicutes;Clostridia;Clostridiales;Peptostreptococcaceae;Peptoclostridium;Multi-affiliation	multi-subject	100.0	100.0	0.0	400	M04152:70:000000000-CRWV2:1:1118:11534:17730	Cluster_977	259	0	0	0	5	0	0	15	0	0	0	0	0	0	0	0	0	11	0	0	0	0	0	20	19	0	0	0	6	0
											Bacteria;(1.0);Firmicutes;(1.0);Clostridia;(1.0);Clostridiales;(1.0);Lachnospiraceae;(1.0);Lachnoclostridium;(0.42);[Clostridium] oroticum;(0.34);	Bacteria;Firmicutes;Clostridia;Clostridiales;Lachnospiraceae;unknown genus;unknown species	multi-subject	100.0	100.0	0.0	401	M04152:70:000000000-CRWV2:1:2110:17964:15254	Cluster_978	331	3	0	1	0	1	4	0	3	1	12	0	2	3	2	5	5	0	0	7	10	2	3	2	0	0	38	0	0	19
											Bacteria;(1.0);Firmicutes;(1.0);Clostridia;(1.0);Clostridiales;(1.0);Lachnospiraceae;(1.0);unknown genus;(0.59);unknown species;(0.57);	Bacteria;Firmicutes;Clostridia;Clostridiales;Lachnospiraceae;unknown genus;unknown species	JQ085024.1.1497	97.778	100.0	0.0	405	M04152:70:000000000-CRWV2:1:2106:7720:8323	Cluster_979	318	1	0	1	0	2	1	0	0	0	0	5	5	27	12	9	2	0	0	1	8	1	1	0	0	0	0	0	0	10
											Bacteria;(1.0);Firmicutes;(1.0);Clostridia;(1.0);Clostridiales;(1.0);Lachnospiraceae;(1.0);Lachnospiraceae NK4A136 group;(0.99);unknown species;(0.99);	Bacteria;Firmicutes;Clostridia;Clostridiales;Lachnospiraceae;Lachnospiraceae NK4A136 group;unknown species	multi-subject	multi-identity	100.0	0.0	multi-alignment-lg	M04152:70:000000000-CRWV2:1:1106:5557:8282	Cluster_986	408	1	0	0	0	2	0	1	4	2	0	5	7	1	0	0	5	3	0	0	6	0	1	2	0	1	1	1	6	17
											Bacteria;(1.0);Firmicutes;(1.0);Clostridia;(1.0);Clostridiales;(1.0);Lachnospiraceae;(1.0);Lachnospiraceae UCG-006;(0.98);unknown species;(0.98);	Bacteria;Firmicutes;Clostridia;Clostridiales;Lachnospiraceae;Lachnospiraceae UCG-006;unknown species	multi-subject	100.0	100.0	0.0	401	M04152:70:000000000-CRWV2:1:1116:17672:17886	Cluster_987	292	1	2	0	0	2	4	0	3	0	13	1	0	8	2	3	0	0	0	11	3	3	2	0	0	2	3	0	0	9
											Bacteria;(1.0);Firmicutes;(1.0);Clostridia;(1.0);Clostridiales;(1.0);Clostridiales vadinBB60 group;(1.0);unknown genus;(1.0);unknown species;(1.0);	Bacteria;Firmicutes;Clostridia;Clostridiales;Clostridiales vadinBB60 group;unknown genus;unknown species	HM124260.1.1479	97.284	100.0	0.0	405	M04152:70:000000000-CRWV2:1:2104:17960:10238	Cluster_988	453	3	0	0	2	6	0	0	2	10	1	7	28	39	4	12	7	0	0	0	6	3	10	0	1	1	0	0	0	8
											Bacteria;(1.0);Bacteroidetes;(1.0);Bacteroidia;(1.0);Bacteroidales;(1.0);Bacteroidales S24-7 group;(1.0);unknown genus;(1.0);unknown species;(1.0);	Bacteria;Bacteroidetes;Bacteroidia;Bacteroidales;Bacteroidales S24-7 group;unknown genus;unknown species	multi-subject	98.091	100.0	0.0	419	M04152:70:000000000-CRWV2:1:1103:23185:15665	Cluster_993	367	0	10	2	0	1	4	0	0	6	11	3	5	0	4	0	0	0	0	1	7	14	0	0	0	2	15	10	0	3
											Bacteria;(1.0);Bacteroidetes;(1.0);Bacteroidia;(1.0);Bacteroidales;(1.0);Bacteroidales S24-7 group;(1.0);unknown genus;(1.0);unknown species;(1.0);	Bacteria;Bacteroidetes;Bacteroidia;Bacteroidales;Bacteroidales S24-7 group;unknown genus;unknown species	EF096352.1.1366	95.745	100.0	0.0	423	M04152:70:000000000-CRWV2:1:1113:22764:2119	Cluster_994	550	3	2	3	0	4	3	0	2	7	17	10	7	8	4	0	1	0	0	0	7	9	7	5	0	1	3	2	0	1
											Bacteria;(1.0);Bacteroidetes;(1.0);Bacteroidia;(1.0);Bacteroidales;(1.0);Bacteroidales S24-7 group;(1.0);unknown genus;(1.0);unknown species;(1.0);	Bacteria;Bacteroidetes;Bacteroidia;Bacteroidales;Bacteroidales S24-7 group;unknown genus;unknown species	multi-subject	96.2	100.0	0.0	421	M04152:70:000000000-CRWV2:1:1103:17117:19168	Cluster_995	305	9	0	0	2	9	2	0	2	3	1	5	0	2	2	1	0	4	0	6	10	2	3	1	1	3	3	3	3	11
											Bacteria;(1.0);Bacteroidetes;(1.0);Bacteroidia;(1.0);Bacteroidales;(1.0);Bacteroidales S24-7 group;(1.0);unknown genus;(1.0);unknown species;(0.68);	Bacteria;Bacteroidetes;Bacteroidia;Bacteroidales;Bacteroidales S24-7 group;unknown genus;unknown species	DQ015021.1.1348	96.19	100.0	0.0	420	M04152:70:000000000-CRWV2:1:1101:11351:12450	Cluster_1002	282	0	0	0	7	0	0	5	0	0	0	0	0	0	0	0	0	0	0	0	0	0	0	5	5	0	0	0	10	0
											Bacteria;(1.0);Firmicutes;(1.0);Clostridia;(1.0);Clostridiales;(1.0);Lachnospiraceae;(1.0);Lachnospiraceae UCG-010;(1.0);unknown species;(1.0);	Bacteria;Firmicutes;Clostridia;Clostridiales;Lachnospiraceae;Lachnospiraceae UCG-010;unknown species	AY991969.1.1332	100.0	100.0	0.0	405	M04152:70:000000000-CRWV2:1:2103:18798:3564	Cluster_1003	280	0	2	1	0	3	0	0	6	1	2	7	0	4	1	0	1	0	0	6	7	6	3	0	0	2	12	2	0	11
											Bacteria;(1.0);Bacteroidetes;(1.0);Bacteroidia;(1.0);Bacteroidales;(1.0);Bacteroidales S24-7 group;(1.0);unknown genus;(1.0);unknown species;(1.0);	Bacteria;Bacteroidetes;Bacteroidia;Bacteroidales;Bacteroidales S24-7 group;unknown genus;unknown species	JQ084057.1.1501	96.912	100.0	0.0	421	M04152:70:000000000-CRWV2:1:1119:8276:13616	Cluster_1022	513	4	3	3	1	7	7	2	1	2	12	1	6	3	2	1	0	16	0	3	11	0	4	3	5	5	3	9	1	2
											Bacteria;(1.0);Firmicutes;(1.0);Clostridia;(1.0);Clostridiales;(1.0);Lachnospiraceae;(1.0);unknown genus;(0.95);mouse gut metagenome;(0.95);	Bacteria;Firmicutes;Clostridia;Clostridiales;Lachnospiraceae;Multi-affiliation;Multi-affiliation	multi-subject	100.0	100.0	0.0	402	M04152:70:000000000-CRWV2:1:1118:22289:13084	Cluster_1024	283	0	0	1	0	0	2	0	0	2	6	0	2	5	3	3	3	0	0	33	1	3	2	0	0	3	5	6	0	13
											Bacteria;(1.0);Firmicutes;(1.0);Clostridia;(1.0);Clostridiales;(1.0);Ruminococcaceae;(1.0);Anaerotruncus;(0.99);unknown species;(0.99);	Bacteria;Firmicutes;Clostridia;Clostridiales;Ruminococcaceae;Anaerotruncus;unknown species	HM832302.1.1332	96.526	100.0	0.0	403	M04152:70:000000000-CRWV2:1:2105:17157:7387	Cluster_1031	248	1	1	1	0	2	2	0	3	3	11	2	4	10	0	1	3	0	0	6	8	5	4	0	0	1	12	4	0	22
											Bacteria;(1.0);Bacteroidetes;(1.0);Bacteroidia;(1.0);Bacteroidales;(1.0);Bacteroidales S24-7 group;(1.0);unknown genus;(1.0);unknown species;(1.0);	Bacteria;Bacteroidetes;Bacteroidia;Bacteroidales;Bacteroidales S24-7 group;unknown genus;unknown species	multi-subject	multi-identity	100.0	0.0	multi-alignment-lg	M04152:70:000000000-CRWV2:1:1113:4179:6928	Cluster_1035	463	0	0	0	10	0	0	17	0	0	0	0	0	0	0	0	0	5	0	0	0	0	0	6	25	0	0	0	5	0
											Bacteria;(1.0);Firmicutes;(1.0);Clostridia;(1.0);Clostridiales;(1.0);Lachnospiraceae;(1.0);Lachnospiraceae NK4A136 group;(0.8);unknown species;(0.8);	Bacteria;Firmicutes;Clostridia;Clostridiales;Lachnospiraceae;Lachnospiraceae NK4A136 group;unknown species	multi-subject	98.753	100.0	0.0	401	M04152:70:000000000-CRWV2:1:2117:11678:9594	Cluster_1040	250	0	0	0	0	0	2	0	0	1	1	0	5	15	3	4	0	0	0	0	2	1	2	3	0	4	0	9	0	1
											Bacteria;(1.0);Firmicutes;(1.0);Clostridia;(1.0);Clostridiales;(1.0);Lachnospiraceae;(1.0);unknown genus;(0.96);unknown species;(0.49);	Bacteria;Firmicutes;Clostridia;Clostridiales;Lachnospiraceae;unknown genus;unknown species	DQ015107.1.1330	98.254	100.0	0.0	401	M04152:70:000000000-CRWV2:1:1103:11837:11279	Cluster_1041	524	0	0	0	1	2	3	0	2	4	2	10	4	12	5	7	1	0	0	0	6	0	22	0	0	10	4	27	0	1
											Bacteria;(1.0);Bacteroidetes;(1.0);Bacteroidia;(1.0);Bacteroidales;(1.0);Bacteroidales S24-7 group;(1.0);unknown genus;(1.0);unknown species;(1.0);	Bacteria;Bacteroidetes;Bacteroidia;Bacteroidales;Bacteroidales S24-7 group;unknown genus;unknown species	EF406730.1.1507	95.476	100.0	0.0	420	M04152:70:000000000-CRWV2:1:2112:11802:14669	Cluster_1044	250	3	0	0	0	0	1	0	0	1	0	2	6	4	2	0	0	0	0	2	2	20	0	0	0	4	5	13	0	0
											Bacteria;(1.0);Firmicutes;(1.0);Clostridia;(1.0);Clostridiales;(1.0);Lachnospiraceae;(1.0);unknown genus;(0.27);unknown species;(0.24);	Bacteria;Firmicutes;Clostridia;Clostridiales;Lachnospiraceae;Multi-affiliation;Multi-affiliation	multi-subject	99.005	100.0	0.0	402	M04152:70:000000000-CRWV2:1:2108:15819:4877	Cluster_1053	346	0	2	0	0	3	0	0	1	1	1	7	1	2	3	2	2	2	0	0	9	0	3	2	0	2	3	2	29	0
											Bacteria;(1.0);Firmicutes;(1.0);Clostridia;(1.0);Clostridiales;(1.0);Clostridiales vadinBB60 group;(0.45);unknown genus;(0.45);unknown species;(0.4);	Bacteria;Firmicutes;Clostridia;Clostridiales;Clostridiales vadinBB60 group;unknown genus;unknown species	EF098311.1.1396	96.049	100.0	0.0	405	M04152:70:000000000-CRWV2:1:2104:3476:6820	Cluster_1056	433	0	0	2	6	1	1	1	0	0	1	0	0	11	8	7	9	0	0	0	6	2	2	0	4	0	0	2	17	7
											Bacteria;(1.0);Firmicutes;(1.0);Clostridia;(1.0);Clostridiales;(1.0);Lachnospiraceae;(1.0);Lachnospiraceae NK4A136 group;(0.34);mouse gut metagenome;(0.34);	Bacteria;Firmicutes;Clostridia;Clostridiales;Lachnospiraceae;Multi-affiliation;Multi-affiliation	multi-subject	100.0	100.0	0.0	403	M04152:70:000000000-CRWV2:1:2112:17279:18799	Cluster_1063	247	0	0	1	3	0	0	0	0	0	0	0	0	0	0	0	0	3	0	0	0	0	0	3	5	0	0	0	29	0
											Bacteria;(1.0);Firmicutes;(1.0);Clostridia;(1.0);Clostridiales;(1.0);Lachnospiraceae;(1.0);Lachnospiraceae NK4A136 group;(0.52);unknown species;(0.51);	Bacteria;Firmicutes;Clostridia;Clostridiales;Lachnospiraceae;Lachnospiraceae NK4A136 group;unknown species	multi-subject	98.753	100.0	0.0	401	M04152:70:000000000-CRWV2:1:1111:3597:17354	Cluster_1084	265	1	0	0	0	0	0	0	0	0	0	1	1	5	3	2	0	4	0	0	2	3	7	11	0	1	1	2	0	1
											Bacteria;(1.0);Bacteroidetes;(1.0);Bacteroidia;(1.0);Bacteroidales;(1.0);Bacteroidales S24-7 group;(1.0);unknown genus;(1.0);unknown species;(1.0);	Bacteria;Bacteroidetes;Bacteroidia;Bacteroidales;Bacteroidales S24-7 group;unknown genus;unknown species	EF406789.1.1507	96.437	100.0	0.0	421	M04152:70:000000000-CRWV2:1:1117:22619:2486	Cluster_1087	247	2	9	6	0	1	4	0	0	4	12	4	10	4	0	0	0	0	0	1	3	6	0	0	1	2	6	6	0	6
											Bacteria;(1.0);Bacteroidetes;(1.0);Bacteroidia;(1.0);Bacteroidales;(1.0);Bacteroidales S24-7 group;(1.0);unknown genus;(1.0);unknown species;(1.0);	Bacteria;Bacteroidetes;Bacteroidia;Bacteroidales;Bacteroidales S24-7 group;unknown genus;unknown species	EF097809.1.1411	99.287	100.0	0.0	421	M04152:70:000000000-CRWV2:1:1108:3546:9993	Cluster_1088	266	1	1	2	0	2	1	0	2	4	0	2	4	9	3	4	0	2	0	7	5	0	2	0	0	2	2	9	1	2
											Bacteria;(1.0);Bacteroidetes;(1.0);Bacteroidia;(1.0);Bacteroidales;(1.0);Bacteroidales S24-7 group;(1.0);unknown genus;(1.0);unknown species;(1.0);	Bacteria;Bacteroidetes;Bacteroidia;Bacteroidales;Bacteroidales S24-7 group;unknown genus;unknown species	multi-subject	99.287	100.0	0.0	421	M04152:70:000000000-CRWV2:1:2118:18442:7069	Cluster_1089	235	1	1	0	5	1	0	5	0	0	3	0	2	0	0	6	1	1	0	1	2	2	0	2	3	1	2	2	6	6
											Bacteria;(1.0);Actinobacteria;(1.0);Coriobacteriia;(1.0);Coriobacteriales;(1.0);Coriobacteriaceae;(1.0);Enterorhabdus;(1.0);unknown species;(1.0);	Bacteria;Actinobacteria;Coriobacteriia;Coriobacteriales;Coriobacteriaceae;Enterorhabdus;unknown species	EU457376.1.1366	100.0	100.0	0.0	400	M04152:70:000000000-CRWV2:1:2117:13317:17864	Cluster_1090	237	1	5	1	0	2	0	0	2	3	0	0	2	1	0	3	1	0	0	0	5	1	0	0	0	1	0	1	0	8
											Bacteria;(1.0);Firmicutes;(1.0);Clostridia;(1.0);Clostridiales;(1.0);Clostridiales vadinBB60 group;(1.0);unknown genus;(1.0);unknown species;(1.0);	Bacteria;Firmicutes;Clostridia;Clostridiales;Clostridiales vadinBB60 group;unknown genus;unknown species	EF097894.1.1405	97.778	100.0	0.0	405	M04152:70:000000000-CRWV2:1:1117:26401:16519	Cluster_1091	239	0	0	0	0	3	3	0	1	0	3	1	4	1	2	1	7	0	0	1	3	2	2	0	0	1	7	3	0	17
											Bacteria;(1.0);Firmicutes;(1.0);Clostridia;(1.0);Clostridiales;(1.0);Lachnospiraceae;(1.0);Lachnospiraceae UCG-001;(0.94);unknown species;(0.94);	Bacteria;Firmicutes;Clostridia;Clostridiales;Lachnospiraceae;Lachnospiraceae UCG-001;unknown species	multi-subject	100.0	100.0	0.0	401	M04152:70:000000000-CRWV2:1:1105:6625:7169	Cluster_1093	477	0	0	0	0	0	0	0	0	0	0	0	0	0	0	0	0	1	0	0	0	0	0	14	16	0	0	2	13	0
											Bacteria;(1.0);Firmicutes;(1.0);Clostridia;(1.0);Clostridiales;(1.0);Lachnospiraceae;(1.0);unknown genus;(0.84);unknown species;(0.8);	Bacteria;Firmicutes;Clostridia;Clostridiales;Lachnospiraceae;Roseburia;unknown species	EU456198.1.1389	99.502	100.0	0.0	402	M04152:70:000000000-CRWV2:1:2108:25762:20684	Cluster_1094	392	1	0	6	0	0	2	0	0	1	5	5	0	3	0	5	2	1	0	0	2	0	7	2	0	5	14	1	39	2
											Bacteria;(1.0);Firmicutes;(1.0);Clostridia;(1.0);Clostridiales;(1.0);Lachnospiraceae;(1.0);unknown genus;(0.41);unknown species;(0.36);	Bacteria;Firmicutes;Clostridia;Clostridiales;Lachnospiraceae;unknown genus;unknown species	multi-subject	98.753	100.0	0.0	401	M04152:70:000000000-CRWV2:1:2104:15648:14140	Cluster_1095	239	0	0	0	0	0	0	0	0	1	2	12	1	12	3	1	2	0	0	0	7	3	7	0	0	5	0	24	0	2
											Bacteria;(1.0);Bacteroidetes;(1.0);Bacteroidia;(1.0);Bacteroidales;(1.0);Bacteroidales S24-7 group;(1.0);unknown genus;(1.0);unknown species;(1.0);	Bacteria;Bacteroidetes;Bacteroidia;Bacteroidales;Bacteroidales S24-7 group;unknown genus;unknown species	EF406506.1.1499	97.387	100.0	0.0	421	M04152:70:000000000-CRWV2:1:1113:17164:17623	Cluster_1099	223	0	2	2	0	0	0	0	1	2	0	1	6	5	2	0	4	4	0	7	2	3	0	1	0	4	3	14	0	1
											Bacteria;(1.0);Bacteroidetes;(1.0);Bacteroidia;(1.0);Bacteroidales;(1.0);Bacteroidales S24-7 group;(1.0);unknown genus;(1.0);unknown species;(1.0);	Bacteria;Bacteroidetes;Bacteroidia;Bacteroidales;Bacteroidales S24-7 group;unknown genus;unknown species	EF603119.1.1487	96.217	100.0	0.0	423	M04152:70:000000000-CRWV2:1:2102:17771:9245	Cluster_1101	627	0	0	1	6	1	0	5	0	0	0	0	2	7	0	1	1	16	0	0	1	2	1	5	15	1	7	2	3	1
											Bacteria;(1.0);Bacteroidetes;(1.0);Bacteroidia;(1.0);Bacteroidales;(1.0);Bacteroidales S24-7 group;(1.0);unknown genus;(1.0);unknown species;(0.99);	Bacteria;Bacteroidetes;Bacteroidia;Bacteroidales;Bacteroidales S24-7 group;unknown genus;unknown species	multi-subject	multi-identity	100.0	0.0	multi-alignment-lg	M04152:70:000000000-CRWV2:1:1106:25993:15797	Cluster_1107	228	0	0	0	10	0	0	10	0	0	0	0	0	0	0	0	0	1	0	0	0	0	0	2	4	0	0	0	6	0
											Bacteria;(1.0);Actinobacteria;(1.0);Coriobacteriia;(1.0);Coriobacteriales;(1.0);Coriobacteriaceae;(1.0);Enterorhabdus;(0.83);mouse gut metagenome;(0.74);	Bacteria;Actinobacteria;Coriobacteriia;Coriobacteriales;Coriobacteriaceae;Enterorhabdus;Multi-affiliation	multi-subject	100.0	100.0	0.0	400	M04152:70:000000000-CRWV2:1:1108:26724:20547	Cluster_1120	236	1	0	1	0	1	0	1	0	1	1	1	2	0	0	2	0	0	0	0	3	3	0	0	1	0	5	1	7	10
											Bacteria;(1.0);Firmicutes;(1.0);Clostridia;(1.0);Clostridiales;(1.0);Ruminococcaceae;(1.0);Ruminococcaceae UCG-004;(0.93);unknown species;(0.93);	Bacteria;Firmicutes;Clostridia;Clostridiales;Ruminococcaceae;unknown genus;unknown species	HW066406.1.1494	100.0	100.0	0.0	404	M04152:70:000000000-CRWV2:1:2108:11745:15610	Cluster_1129	224	1	0	0	0	3	3	0	0	3	0	2	1	1	0	0	0	0	0	0	4	1	10	0	0	1	15	6	0	14
											Bacteria;(1.0);Bacteroidetes;(1.0);Bacteroidia;(1.0);Bacteroidales;(1.0);Bacteroidales S24-7 group;(1.0);unknown genus;(1.0);unknown species;(1.0);	Bacteria;Bacteroidetes;Bacteroidia;Bacteroidales;Bacteroidales S24-7 group;unknown genus;unknown species	EU453758.1.1410	97.156	100.0	0.0	422	M04152:70:000000000-CRWV2:1:2116:12334:18558	Cluster_1131	330	4	1	3	0	3	3	3	2	2	6	1	4	4	2	0	0	5	0	2	14	3	0	8	1	0	1	9	5	2
											Bacteria;(1.0);Firmicutes;(1.0);Clostridia;(1.0);Clostridiales;(1.0);Clostridiales vadinBB60 group;(1.0);unknown genus;(1.0);unknown species;(1.0);	Bacteria;Firmicutes;Clostridia;Clostridiales;Clostridiales vadinBB60 group;unknown genus;unknown species	EF602918.1.1440	99.01	100.0	0.0	404	M04152:70:000000000-CRWV2:1:1110:3499:15113	Cluster_1134	259	0	0	0	4	1	0	1	0	3	0	4	6	12	0	8	1	4	0	0	2	1	3	7	0	0	0	0	3	11
											Bacteria;(1.0);Firmicutes;(1.0);Clostridia;(1.0);Clostridiales;(1.0);Family XIII;(1.0);[Eubacterium] nodatum group;(1.0);unknown species;(1.0);	Bacteria;Firmicutes;Clostridia;Clostridiales;Family XIII;[Eubacterium] nodatum group;unknown species	multi-subject	100.0	100.0	0.0	402	M04152:70:000000000-CRWV2:1:1107:7774:3885	Cluster_1138	225	2	0	4	0	1	5	0	1	0	8	0	1	0	0	3	0	0	0	0	2	10	1	0	0	0	0	0	0	0
											Bacteria;(1.0);Firmicutes;(1.0);Clostridia;(1.0);Clostridiales;(1.0);Lachnospiraceae;(1.0);Lachnospiraceae NK4A136 group;(0.88);Lachnospiraceae bacterium A4;(0.78);	Bacteria;Firmicutes;Clostridia;Clostridiales;Lachnospiraceae;Lachnospiraceae NK4A136 group;unknown species	EF096147.1.1310	99.751	100.0	0.0	401	M04152:70:000000000-CRWV2:1:2101:26767:15011	Cluster_1140	279	0	0	0	3	0	0	8	1	1	0	0	0	1	0	2	1	5	0	0	2	0	2	0	15	0	0	1	5	2
											Bacteria;(1.0);Firmicutes;(1.0);Clostridia;(1.0);Clostridiales;(1.0);Lachnospiraceae;(1.0);Lachnospiraceae NK4A136 group;(1.0);unknown species;(1.0);	Bacteria;Firmicutes;Clostridia;Clostridiales;Lachnospiraceae;Lachnospiraceae NK4A136 group;unknown species	multi-subject	96.651	100.0	0.0	418	M04152:70:000000000-CRWV2:1:1118:23376:24105	Cluster_1148	232	0	0	0	0	0	0	0	0	0	0	15	5	43	13	2	0	0	0	0	1	2	3	0	0	0	0	0	0	2
											Bacteria;(1.0);Firmicutes;(1.0);Clostridia;(1.0);Clostridiales;(1.0);Lachnospiraceae;(1.0);Lachnospiraceae NK4A136 group;(0.97);unknown species;(0.97);	Bacteria;Firmicutes;Clostridia;Clostridiales;Lachnospiraceae;Lachnospiraceae NK4A136 group;unknown species	multi-subject	99.002	100.0	0.0	401	M04152:70:000000000-CRWV2:1:1106:22214:11648	Cluster_1150	313	0	0	0	0	1	0	0	0	4	0	5	16	10	4	6	6	3	0	0	5	2	5	0	0	1	0	3	0	4
											Bacteria;(1.0);Firmicutes;(1.0);Clostridia;(1.0);Clostridiales;(1.0);Lachnospiraceae;(1.0);Lachnospiraceae NK4A136 group;(0.95);unknown species;(0.95);	Bacteria;Firmicutes;Clostridia;Clostridiales;Lachnospiraceae;Multi-affiliation;Multi-affiliation	multi-subject	98.515	100.0	0.0	404	M04152:70:000000000-CRWV2:1:1114:15098:2029	Cluster_1152	216	1	0	0	4	1	0	7	0	2	0	0	2	0	0	1	0	5	0	0	2	0	0	6	10	0	0	0	14	0
											Bacteria;(1.0);Bacteroidetes;(1.0);Bacteroidia;(1.0);Bacteroidales;(1.0);Bacteroidales S24-7 group;(1.0);unknown genus;(1.0);unknown species;(0.77);	Bacteria;Bacteroidetes;Bacteroidia;Bacteroidales;Bacteroidales S24-7 group;unknown genus;unknown species	multi-subject	98.575	100.0	0.0	421	M04152:70:000000000-CRWV2:1:2107:19711:8709	Cluster_1153	227	0	0	0	4	0	0	12	0	0	0	0	0	0	0	0	1	0	0	0	0	0	0	8	8	0	0	0	4	0
											Bacteria;(1.0);Firmicutes;(1.0);Clostridia;(1.0);Clostridiales;(1.0);Ruminococcaceae;(1.0);Ruminococcaceae UCG-004;(0.36);unknown species;(0.36);	Bacteria;Firmicutes;Clostridia;Clostridiales;Ruminococcaceae;unknown genus;unknown species	multi-subject	100.0	100.0	0.0	404	M04152:70:000000000-CRWV2:1:1106:27852:15010	Cluster_1157	233	0	1	3	0	1	7	0	0	2	6	4	3	1	2	4	2	0	0	2	4	1	4	0	0	5	3	5	0	20
											Bacteria;(1.0);Firmicutes;(1.0);Clostridia;(1.0);Clostridiales;(1.0);Ruminococcaceae;(1.0);Anaerotruncus;(0.89);unknown species;(0.87);	Bacteria;Firmicutes;Clostridia;Clostridiales;Ruminococcaceae;unknown genus;unknown species	multi-subject	100.0	100.0	0.0	401	M04152:70:000000000-CRWV2:1:2112:25782:18906	Cluster_1174	224	0	0	2	0	0	3	0	0	1	10	4	5	10	1	0	0	0	0	0	0	19	5	0	0	0	0	0	0	0
											Bacteria;(1.0);Bacteroidetes;(1.0);Bacteroidia;(1.0);Bacteroidales;(1.0);Bacteroidales S24-7 group;(1.0);unknown genus;(1.0);unknown species;(1.0);	Bacteria;Bacteroidetes;Bacteroidia;Bacteroidales;Bacteroidales S24-7 group;unknown genus;unknown species	EF406590.1.1506	94.774	100.0	0.0	421	M04152:70:000000000-CRWV2:1:1106:7605:4067	Cluster_1177	259	5	1	0	3	1	1	1	10	3	0	2	1	3	0	0	1	5	0	3	11	1	1	1	7	2	6	5	2	3
											Bacteria;(1.0);Firmicutes;(1.0);Clostridia;(1.0);Clostridiales;(1.0);Lachnospiraceae;(1.0);Lachnospiraceae NK4A136 group;(0.88);unknown species;(0.88);	Bacteria;Firmicutes;Clostridia;Clostridiales;Lachnospiraceae;Lachnospiraceae NK4A136 group;unknown species	EU511884.1.1395	98.756	100.0	0.0	402	M04152:70:000000000-CRWV2:1:1112:22172:3957	Cluster_1178	285	0	0	0	0	3	0	0	1	1	1	1	1	5	2	10	5	0	0	0	6	1	7	0	0	2	0	33	0	6
											Bacteria;(1.0);Firmicutes;(1.0);Clostridia;(1.0);Clostridiales;(1.0);Lachnospiraceae;(1.0);Lachnospiraceae NK4A136 group;(0.43);unknown species;(0.43);	Bacteria;Firmicutes;Clostridia;Clostridiales;Lachnospiraceae;unknown genus;unknown species	EF098083.1.1392	97.277	100.0	0.0	404	M04152:70:000000000-CRWV2:1:1103:6250:18068	Cluster_1179	284	1	0	0	4	2	2	1	2	0	2	2	2	3	0	0	2	0	0	0	0	0	3	2	11	0	3	1	8	1
											Bacteria;(1.0);Firmicutes;(1.0);Clostridia;(1.0);Clostridiales;(1.0);Ruminococcaceae;(1.0);Anaerotruncus;(1.0);Anaerotruncus sp.;(1.0);	Bacteria;Firmicutes;Clostridia;Clostridiales;Lachnospiraceae;unknown genus;unknown species	EF097649.1.1376	99.25	100.0	0.0	400	M04152:70:000000000-CRWV2:1:2105:15681:14859	Cluster_1193	273	0	2	0	0	1	1	1	0	2	2	6	2	3	2	0	0	3	0	5	2	1	0	1	2	4	0	17	2	2
											Bacteria;(1.0);Firmicutes;(1.0);Clostridia;(1.0);Clostridiales;(1.0);Lachnospiraceae;(1.0);unknown genus;(0.95);unknown species;(0.95);	Bacteria;Firmicutes;Clostridia;Clostridiales;Lachnospiraceae;unknown genus;unknown species	HM830312.1.1353	100.0	100.0	0.0	402	M04152:70:000000000-CRWV2:1:2109:11797:9738	Cluster_1198	528	0	1	0	0	0	0	0	1	2	1	19	7	17	3	13	5	0	0	1	8	2	10	0	0	9	19	16	0	10
											Bacteria;(1.0);Bacteroidetes;(1.0);Bacteroidia;(0.93);Bacteroidales;(0.93);Rikenellaceae;(0.9);Rikenellaceae RC9 gut group;(0.5);unknown species;(0.48);	Bacteria;Bacteroidetes;Bacteroidia;Bacteroidales;Rikenellaceae;Rikenellaceae RC9 gut group;unknown species	multi-subject	91.943	100.0	6.28e-167	422	M04152:70:000000000-CRWV2:1:2117:23513:7907	Cluster_1200	368	4	0	0	0	2	0	0	1	23	1	1	36	12	7	5	13	0	0	2	8	9	4	0	0	2	0	0	0	1
											Bacteria;(1.0);Bacteroidetes;(1.0);Bacteroidia;(1.0);Bacteroidales;(1.0);Bacteroidales S24-7 group;(1.0);unknown genus;(1.0);unknown species;(1.0);	Bacteria;Bacteroidetes;Bacteroidia;Bacteroidales;Bacteroidales S24-7 group;unknown genus;unknown species	multi-subject	96.675	100.0	0.0	421	M04152:70:000000000-CRWV2:1:1117:23130:14850	Cluster_1201	212	2	3	0	0	2	7	0	3	5	10	2	12	3	0	1	0	0	0	1	8	3	2	0	0	1	3	2	0	0
											Bacteria;(1.0);Firmicutes;(1.0);Clostridia;(1.0);Clostridiales;(1.0);Clostridiales vadinBB60 group;(1.0);unknown genus;(1.0);unknown species;(1.0);	Bacteria;Firmicutes;Clostridia;Clostridiales;Clostridiales vadinBB60 group;unknown genus;unknown species	JQ084793.1.1458	100.0	100.0	0.0	404	M04152:70:000000000-CRWV2:1:1106:24135:10762	Cluster_1206	221	1	0	0	0	11	0	0	2	0	0	0	3	0	0	0	0	0	0	0	8	0	0	0	0	0	0	0	0	19
											Bacteria;(1.0);Bacteroidetes;(1.0);Bacteroidia;(1.0);Bacteroidales;(1.0);Bacteroidales S24-7 group;(1.0);unknown genus;(1.0);unknown species;(1.0);	Bacteria;Bacteroidetes;Bacteroidia;Bacteroidales;Bacteroidales S24-7 group;unknown genus;unknown species	EF603149.1.1480	98.571	100.0	0.0	420	M04152:70:000000000-CRWV2:1:1107:16975:16607	Cluster_1210	269	1	1	1	0	3	2	0	3	2	2	2	2	5	1	7	2	0	0	2	7	1	1	0	0	8	3	7	0	5
											Bacteria;(1.0);Firmicutes;(1.0);Clostridia;(1.0);Clostridiales;(1.0);Lachnospiraceae;(1.0);Lachnospiraceae NK4A136 group;(0.99);unknown species;(0.76);	Bacteria;Firmicutes;Clostridia;Clostridiales;Lachnospiraceae;Multi-affiliation;Multi-affiliation	multi-subject	99.002	100.0	0.0	401	M04152:70:000000000-CRWV2:1:1114:11065:8434	Cluster_1211	211	0	0	1	0	3	0	0	4	2	0	7	5	20	4	12	2	0	0	0	5	0	4	0	5	0	0	0	0	2
											Bacteria;(1.0);Firmicutes;(1.0);Clostridia;(1.0);Clostridiales;(1.0);Lachnospiraceae;(1.0);Lachnospiraceae NK4A136 group;(0.88);unknown species;(0.88);	Bacteria;Firmicutes;Clostridia;Clostridiales;Lachnospiraceae;Lachnospiraceae NK4A136 group;unknown species	multi-subject	98.511	100.0	0.0	403	M04152:70:000000000-CRWV2:1:2106:18441:19719	Cluster_1217	231	0	0	0	0	0	0	0	0	1	0	10	3	29	8	2	0	0	0	0	5	1	1	0	0	0	0	1	0	6
											Bacteria;(1.0);Actinobacteria;(1.0);Coriobacteriia;(1.0);Coriobacteriales;(1.0);Coriobacteriaceae;(1.0);Enterorhabdus;(1.0);unknown species;(1.0);	Bacteria;Actinobacteria;Coriobacteriia;Coriobacteriales;Coriobacteriaceae;Enterorhabdus;unknown species	EF614565.1.1311	99.5	100.0	0.0	400	M04152:70:000000000-CRWV2:1:1117:20724:23628	Cluster_1223	281	1	1	1	0	0	2	0	0	1	4	1	0	2	0	6	5	0	0	1	4	9	1	0	0	3	32	3	0	3
											Bacteria;(1.0);Firmicutes;(1.0);Clostridia;(1.0);Clostridiales;(1.0);Lachnospiraceae;(1.0);unknown genus;(0.87);unknown species;(0.87);	Bacteria;Firmicutes;Clostridia;Clostridiales;Lachnospiraceae;unknown genus;unknown species	multi-subject	100.0	100.0	0.0	402	M04152:70:000000000-CRWV2:1:2116:16861:5825	Cluster_1225	338	0	0	0	0	0	0	0	0	0	0	6	1	13	5	3	1	0	0	0	2	2	3	0	0	13	8	10	0	6
											Bacteria;(1.0);Firmicutes;(1.0);Clostridia;(1.0);Clostridiales;(1.0);Lachnospiraceae;(1.0);Lachnospiraceae NK4A136 group;(0.91);unknown species;(0.89);	Bacteria;Firmicutes;Clostridia;Clostridiales;Lachnospiraceae;Lachnospiraceae NK4A136 group;unknown species	EU453456.1.1398	99.01	100.0	0.0	404	M04152:70:000000000-CRWV2:1:1114:11563:20384	Cluster_1226	493	0	1	0	0	3	1	0	0	3	3	4	2	7	3	2	2	6	0	9	9	4	10	2	0	2	11	1	21	10
											Bacteria;(1.0);Firmicutes;(1.0);Clostridia;(1.0);Clostridiales;(1.0);Lachnospiraceae;(1.0);Lachnospiraceae NK4A136 group;(0.97);unknown species;(0.93);	Bacteria;Firmicutes;Clostridia;Clostridiales;Lachnospiraceae;Lachnospiraceae NK4A136 group;unknown species	multi-subject	97.375	100.0	0.0	419	M04152:70:000000000-CRWV2:1:2104:2954:10072	Cluster_1228	236	0	0	0	0	2	0	0	0	3	0	5	10	18	8	6	0	0	0	0	14	0	9	0	0	0	0	0	0	9
											Bacteria;(1.0);Firmicutes;(1.0);Clostridia;(1.0);Clostridiales;(1.0);Ruminococcaceae;(1.0);unknown genus;(1.0);[Clostridium] leptum;(0.96);	Bacteria;Firmicutes;Clostridia;Clostridiales;Ruminococcaceae;unknown genus;unknown species	multi-subject	100.0	100.0	0.0	403	M04152:70:000000000-CRWV2:1:2103:6436:15632	Cluster_1239	209	1	0	0	0	4	0	0	1	3	0	2	7	2	0	2	6	0	0	0	1	1	5	0	0	0	4	5	1	18
											Bacteria;(1.0);Firmicutes;(1.0);Clostridia;(1.0);Clostridiales;(1.0);Lachnospiraceae;(1.0);unknown genus;(1.0);Lachnospiraceae bacterium A2;(0.99);	Bacteria;Firmicutes;Clostridia;Clostridiales;Lachnospiraceae;unknown genus;unknown species	multi-subject	99.002	100.0	0.0	401	M04152:70:000000000-CRWV2:1:1101:11536:8116	Cluster_1241	290	0	6	4	0	0	11	0	1	0	21	3	1	0	0	0	0	0	0	2	2	1	0	3	0	6	19	5	0	2
											Bacteria;(1.0);Firmicutes;(1.0);Clostridia;(1.0);Clostridiales;(1.0);Lachnospiraceae;(1.0);Dorea;(0.56);unknown species;(0.56);	Bacteria;Firmicutes;Clostridia;Clostridiales;Lachnospiraceae;unknown genus;unknown species	EU511996.1.1390	100.0	100.0	0.0	401	M04152:70:000000000-CRWV2:1:1108:15491:9367	Cluster_1248	192	0	0	0	0	0	0	0	0	0	0	0	0	0	0	0	0	0	0	0	0	0	0	0	0	0	0	0	0	0
											Bacteria;(1.0);Firmicutes;(1.0);Clostridia;(1.0);Clostridiales;(1.0);Lachnospiraceae;(1.0);Lachnospiraceae NK4A136 group;(0.97);unknown species;(0.69);	Bacteria;Firmicutes;Clostridia;Clostridiales;Lachnospiraceae;Lachnospiraceae NK4A136 group;unknown species	EF098987.1.1407	99.751	100.0	0.0	401	M04152:70:000000000-CRWV2:1:1106:15488:9777	Cluster_1252	270	0	0	0	0	0	1	0	0	1	6	0	2	26	7	2	1	1	0	1	0	7	0	2	0	1	0	0	0	0
											Bacteria;(1.0);Firmicutes;(1.0);Clostridia;(1.0);Clostridiales;(1.0);Lachnospiraceae;(1.0);unknown genus;(0.87);unknown species;(0.85);	Bacteria;Firmicutes;Clostridia;Clostridiales;Lachnospiraceae;unknown genus;unknown species	multi-subject	100.0	100.0	0.0	401	M04152:70:000000000-CRWV2:1:2108:16152:12333	Cluster_1259	207	0	0	0	0	1	1	0	0	2	8	7	0	19	1	4	4	0	0	1	5	0	6	0	0	3	0	1	0	8
											Bacteria;(1.0);Firmicutes;(1.0);Clostridia;(1.0);Clostridiales;(1.0);Lachnospiraceae;(1.0);Lachnospiraceae UCG-001;(1.0);unknown species;(1.0);	Bacteria;Firmicutes;Clostridia;Clostridiales;Lachnospiraceae;Lachnospiraceae UCG-001;unknown species	multi-subject	100.0	100.0	0.0	401	M04152:70:000000000-CRWV2:1:1103:27129:10849	Cluster_1267	212	0	0	0	0	0	0	0	0	0	0	0	0	0	0	1	0	0	0	1	1	0	0	0	0	0	36	10	0	24
											Bacteria;(1.0);Firmicutes;(1.0);Clostridia;(1.0);Clostridiales;(1.0);Lachnospiraceae;(1.0);Coprococcus 1;(0.67);unknown species;(0.67);	Bacteria;Firmicutes;Clostridia;Clostridiales;Lachnospiraceae;Coprococcus 1;unknown species	AM932528.1.1301	99.501	100.0	0.0	401	M04152:70:000000000-CRWV2:1:1108:4684:7637	Cluster_1276	355	0	0	0	0	2	2	0	0	2	3	3	2	4	2	4	3	0	0	1	5	2	6	0	0	3	2	2	0	12
											Bacteria;(1.0);Bacteroidetes;(1.0);Bacteroidia;(1.0);Bacteroidales;(1.0);Bacteroidales S24-7 group;(1.0);unknown genus;(1.0);unknown species;(1.0);	Bacteria;Bacteroidetes;Bacteroidia;Bacteroidales;Bacteroidales S24-7 group;unknown genus;unknown species	FJ894626.1.1372	100.0	100.0	0.0	421	M04152:70:000000000-CRWV2:1:1118:19324:11284	Cluster_1286	198	0	0	0	2	0	0	1	0	0	0	0	0	0	0	0	0	0	0	0	0	0	0	29	7	0	0	0	7	0
											Bacteria;(1.0);Firmicutes;(1.0);Clostridia;(1.0);Clostridiales;(1.0);Clostridiales vadinBB60 group;(1.0);unknown genus;(1.0);unknown species;(1.0);	Bacteria;Firmicutes;Clostridia;Clostridiales;Multi-affiliation;Multi-affiliation;Multi-affiliation	multi-subject	100.0	100.0	0.0	405	M04152:70:000000000-CRWV2:1:1103:4107:16047	Cluster_1287	199	0	1	0	0	0	0	2	0	15	0	1	25	4	2	4	2	0	0	0	1	0	1	0	0	0	0	0	0	3
											Bacteria;(1.0);Bacteroidetes;(1.0);Bacteroidia;(1.0);Bacteroidales;(1.0);Bacteroidales S24-7 group;(1.0);unknown genus;(1.0);unknown species;(1.0);	Bacteria;Bacteroidetes;Bacteroidia;Bacteroidales;Bacteroidales S24-7 group;unknown genus;unknown species	multi-subject	98.812	100.0	0.0	421	M04152:70:000000000-CRWV2:1:1116:7485:10537	Cluster_1291	230	1	4	2	0	1	4	0	1	1	6	0	1	4	3	1	0	0	0	2	2	8	0	1	0	3	4	10	0	2
											Bacteria;(1.0);Firmicutes;(1.0);Clostridia;(1.0);Clostridiales;(1.0);Lachnospiraceae;(1.0);unknown genus;(0.94);unknown species;(0.93);	Bacteria;Firmicutes;Clostridia;Clostridiales;Lachnospiraceae;Multi-affiliation;Multi-affiliation	multi-subject	98.511	100.0	0.0	403	M04152:70:000000000-CRWV2:1:2106:11641:22927	Cluster_1293	225	0	5	3	0	1	4	0	0	0	8	5	4	0	2	8	4	0	0	2	7	1	10	0	0	5	0	3	0	6
											Bacteria;(1.0);Firmicutes;(1.0);Clostridia;(1.0);Clostridiales;(1.0);Lachnospiraceae;(1.0);Lachnospiraceae NK4A136 group;(0.96);unknown species;(0.48);	Bacteria;Firmicutes;Clostridia;Clostridiales;Lachnospiraceae;Multi-affiliation;Multi-affiliation	multi-subject	98.753	100.0	0.0	401	M04152:70:000000000-CRWV2:1:1103:4559:18352	Cluster_1295	242	0	0	0	10	3	0	5	3	1	0	1	1	2	0	0	0	5	0	0	4	0	0	2	7	0	0	0	5	4
											Bacteria;(1.0);Firmicutes;(1.0);Clostridia;(1.0);Clostridiales;(1.0);Lachnospiraceae;(1.0);unknown genus;(1.0);Lachnospiraceae bacterium 3-1;(1.0);	Bacteria;Firmicutes;Clostridia;Clostridiales;Lachnospiraceae;unknown genus;Multi-affiliation	multi-subject	100.0	100.0	0.0	401	M04152:70:000000000-CRWV2:1:2107:16274:7141	Cluster_1305	199	0	0	0	0	1	0	0	0	0	0	0	0	0	0	0	0	0	0	0	0	0	0	0	0	0	0	0	0	0
											Bacteria;(1.0);Bacteroidetes;(1.0);Bacteroidia;(1.0);Bacteroidales;(1.0);Bacteroidales S24-7 group;(1.0);unknown genus;(1.0);unknown species;(1.0);	Bacteria;Bacteroidetes;Bacteroidia;Bacteroidales;Bacteroidales S24-7 group;unknown genus;unknown species	multi-subject	98.1	100.0	0.0	421	M04152:70:000000000-CRWV2:1:2105:16289:3431	Cluster_1310	402	7	14	6	0	4	17	0	1	7	17	2	27	14	0	0	0	0	0	0	5	7	1	0	0	6	6	9	0	3
											Bacteria;(1.0);Firmicutes;(1.0);Clostridia;(1.0);Clostridiales;(1.0);Peptococcaceae;(1.0);Peptococcus;(1.0);unknown species;(1.0);	Bacteria;Firmicutes;Clostridia;Clostridiales;Peptococcaceae;Peptococcus;unknown species	DQ014649.1.1384	99.533	100.0	0.0	428	M04152:70:000000000-CRWV2:1:2103:15421:8406	Cluster_1312	187	0	1	0	0	1	1	0	1	1	1	4	0	3	0	2	0	0	0	2	3	2	6	0	0	3	1	5	0	5
											Bacteria;(1.0);Firmicutes;(1.0);Clostridia;(1.0);Clostridiales;(1.0);Lachnospiraceae;(1.0);unknown genus;(0.77);unknown species;(0.7);	Bacteria;Firmicutes;Clostridia;Clostridiales;Lachnospiraceae;unknown genus;unknown species	EU456990.1.1392	99.254	100.0	0.0	402	M04152:70:000000000-CRWV2:1:1112:13151:5574	Cluster_1313	289	1	0	0	0	1	0	0	0	0	0	5	4	8	2	6	2	0	0	0	4	0	8	0	0	2	2	2	6	5
											Bacteria;(1.0);Bacteroidetes;(1.0);Bacteroidia;(1.0);Bacteroidales;(1.0);Bacteroidales S24-7 group;(1.0);unknown genus;(1.0);unknown species;(1.0);	Bacteria;Bacteroidetes;Bacteroidia;Bacteroidales;Bacteroidales S24-7 group;unknown genus;unknown species	JN013030.1.1456	97.862	100.0	0.0	421	M04152:70:000000000-CRWV2:1:1112:10417:10706	Cluster_1319	462	2	0	2	14	2	8	11	0	3	3	0	4	16	1	4	4	2	0	1	3	1	2	3	7	3	2	18	12	1
											Bacteria;(1.0);Firmicutes;(1.0);Clostridia;(1.0);Clostridiales;(1.0);Lachnospiraceae;(1.0);Lachnospiraceae NK4A136 group;(0.97);unknown species;(0.37);	Bacteria;Firmicutes;Clostridia;Clostridiales;Lachnospiraceae;Multi-affiliation;Multi-affiliation	multi-subject	98.759	100.0	0.0	403	M04152:70:000000000-CRWV2:1:2102:27142:12355	Cluster_1325	213	0	0	1	0	0	0	0	3	3	0	2	10	11	9	8	2	0	0	0	6	0	0	0	0	0	0	0	0	10
											Bacteria;(1.0);Bacteroidetes;(1.0);Bacteroidia;(1.0);Bacteroidales;(1.0);Bacteroidales S24-7 group;(1.0);unknown genus;(1.0);unknown species;(1.0);	Bacteria;Bacteroidetes;Bacteroidia;Bacteroidales;Bacteroidales S24-7 group;unknown genus;unknown species	JN013001.1.1459	95.487	100.0	0.0	421	M04152:70:000000000-CRWV2:1:1105:24254:10049	Cluster_1330	281	2	3	0	0	2	4	0	0	3	13	0	11	6	1	1	0	0	0	0	5	5	0	5	0	2	8	4	0	5
											Bacteria;(1.0);Bacteroidetes;(1.0);Bacteroidia;(1.0);Bacteroidales;(1.0);Bacteroidales S24-7 group;(1.0);unknown genus;(1.0);unknown species;(1.0);	Bacteria;Bacteroidetes;Bacteroidia;Bacteroidales;Bacteroidales S24-7 group;unknown genus;unknown species	EF097552.1.1402	96.667	100.0	0.0	420	M04152:70:000000000-CRWV2:1:2117:7648:18088	Cluster_1331	277	6	0	1	0	3	2	0	0	2	7	3	4	5	2	2	2	0	0	10	7	1	2	0	0	2	7	4	1	5
											Bacteria;(1.0);Bacteroidetes;(1.0);Bacteroidia;(1.0);Bacteroidales;(1.0);Rikenellaceae;(0.94);Rikenellaceae RC9 gut group;(0.94);unknown species;(0.94);	Bacteria;Bacteroidetes;Bacteroidia;Bacteroidales;Rikenellaceae;Rikenellaceae RC9 gut group;unknown species	multi-subject	96.682	100.0	0.0	422	M04152:70:000000000-CRWV2:1:1113:5652:5180	Cluster_1337	254	2	0	0	0	1	1	0	2	5	0	1	13	5	1	0	6	0	0	3	5	5	1	0	0	7	0	1	0	11
											Bacteria;(1.0);Firmicutes;(1.0);Clostridia;(1.0);Clostridiales;(1.0);Lachnospiraceae;(1.0);Lachnospiraceae NK4A136 group;(1.0);unknown species;(1.0);	Bacteria;Firmicutes;Clostridia;Clostridiales;Lachnospiraceae;Lachnospiraceae NK4A136 group;unknown species	EF098138.1.1395	98.762	100.0	0.0	404	M04152:70:000000000-CRWV2:1:1104:14627:21409	Cluster_1338	229	0	0	0	0	2	0	0	0	3	0	5	2	14	9	6	3	0	0	0	4	0	0	0	0	0	0	0	0	1
											Bacteria;(1.0);Bacteroidetes;(1.0);Bacteroidia;(1.0);Bacteroidales;(1.0);Bacteroidales S24-7 group;(1.0);unknown genus;(1.0);unknown species;(1.0);	Bacteria;Bacteroidetes;Bacteroidia;Bacteroidales;Bacteroidales S24-7 group;unknown genus;unknown species	EF406655.1.1500	98.1	100.0	0.0	421	M04152:70:000000000-CRWV2:1:1106:20297:1944	Cluster_1341	195	6	6	2	0	1	4	0	0	5	2	2	18	6	1	0	0	0	0	1	9	1	1	0	0	2	2	3	0	1
											Bacteria;(1.0);Firmicutes;(1.0);Clostridia;(1.0);Clostridiales;(1.0);Lachnospiraceae;(1.0);Lachnospiraceae NK4A136 group;(1.0);unknown species;(1.0);	Bacteria;Firmicutes;Clostridia;Clostridiales;Lachnospiraceae;Multi-affiliation;Multi-affiliation	multi-subject	99.005	100.0	0.0	402	M04152:70:000000000-CRWV2:1:1105:21736:24385	Cluster_1361	249	0	0	0	0	5	0	0	2	4	1	1	3	2	2	2	1	5	0	0	0	0	2	8	0	0	0	4	0	13
											Bacteria;(1.0);Firmicutes;(1.0);Clostridia;(1.0);Clostridiales;(1.0);Lachnospiraceae;(1.0);Lachnospiraceae NK4A136 group;(0.7);unknown species;(0.7);	Bacteria;Firmicutes;Clostridia;Clostridiales;Lachnospiraceae;unknown genus;unknown species	multi-subject	98.753	100.0	0.0	401	M04152:70:000000000-CRWV2:1:2106:2948:12128	Cluster_1362	203	1	0	0	0	0	0	0	2	0	0	0	0	5	0	0	0	3	0	2	2	0	1	1	0	1	6	3	7	0
											Bacteria;(1.0);Firmicutes;(1.0);Clostridia;(1.0);Clostridiales;(1.0);Ruminococcaceae;(1.0);Anaerotruncus;(1.0);unknown species;(1.0);	Bacteria;Firmicutes;Clostridia;Clostridiales;Ruminococcaceae;Anaerotruncus;unknown species	multi-subject	98.254	100.0	0.0	401	M04152:70:000000000-CRWV2:1:1111:21390:9883	Cluster_1363	217	0	1	0	0	1	0	0	3	1	1	1	0	5	2	3	4	1	0	0	5	0	6	4	0	3	0	12	0	7
											Bacteria;(1.0);Firmicutes;(1.0);Clostridia;(1.0);Clostridiales;(1.0);Lachnospiraceae;(1.0);unknown genus;(0.28);unknown species;(0.2);	Bacteria;Firmicutes;Clostridia;Clostridiales;Lachnospiraceae;unknown genus;unknown species	EU474265.1.1387	99.751	100.0	0.0	401	M04152:70:000000000-CRWV2:1:1119:23151:5989	Cluster_1364	453	0	1	2	0	0	2	0	3	1	3	10	3	37	17	24	16	0	0	0	17	0	6	0	1	4	4	5	0	2
											Bacteria;(1.0);Bacteroidetes;(1.0);Bacteroidia;(1.0);Bacteroidales;(1.0);Bacteroidales S24-7 group;(1.0);unknown genus;(1.0);unknown species;(1.0);	Bacteria;Bacteroidetes;Bacteroidia;Bacteroidales;Bacteroidales S24-7 group;unknown genus;unknown species	EU455409.1.1404	97.387	100.0	0.0	421	M04152:70:000000000-CRWV2:1:2110:24151:15581	Cluster_1375	170	0	1	3	1	0	1	0	1	3	0	1	1	0	0	0	0	0	0	0	5	1	0	4	1	1	3	7	0	1
											Bacteria;(1.0);Firmicutes;(1.0);Clostridia;(1.0);Clostridiales;(1.0);Ruminococcaceae;(1.0);Ruminiclostridium 9;(1.0);unknown species;(1.0);	Bacteria;Firmicutes;Clostridia;Clostridiales;Ruminococcaceae;Multi-affiliation;Multi-affiliation	multi-subject	99.752	100.0	0.0	403	M04152:70:000000000-CRWV2:1:2104:28868:14825	Cluster_1381	184	0	0	0	1	0	0	0	0	0	0	0	0	0	0	2	0	1	0	0	0	0	0	0	0	0	0	0	0	0
											Bacteria;(1.0);Bacteroidetes;(1.0);Bacteroidia;(1.0);Bacteroidales;(1.0);Bacteroidales S24-7 group;(1.0);unknown genus;(1.0);unknown species;(1.0);	Bacteria;Bacteroidetes;Bacteroidia;Bacteroidales;Bacteroidales S24-7 group;unknown genus;unknown species	EF098316.1.1401	97.387	100.0	0.0	421	M04152:70:000000000-CRWV2:1:1112:23591:19565	Cluster_1384	257	3	3	5	0	0	3	0	1	3	11	4	14	1	1	2	0	0	0	0	14	2	1	0	0	2	2	12	0	3
											Bacteria;(1.0);Bacteroidetes;(1.0);Bacteroidia;(1.0);Bacteroidales;(1.0);Bacteroidaceae;(1.0);Bacteroides;(1.0);Bacteroides acidifaciens;(0.52);	Bacteria;Multi-affiliation;Multi-affiliation;Multi-affiliation;Multi-affiliation;Multi-affiliation;Multi-affiliation	multi-subject	97.862	100.0	0.0	421	M04152:70:000000000-CRWV2:1:1110:9046:8206	Cluster_1389	212	0	1	0	16	0	7	23	0	2	3	0	1	0	0	0	0	2	0	0	0	0	0	0	10	0	0	0	2	0
											Bacteria;(1.0);Bacteroidetes;(1.0);Bacteroidia;(1.0);Bacteroidales;(1.0);Bacteroidales S24-7 group;(1.0);unknown genus;(1.0);unknown species;(1.0);	Bacteria;Bacteroidetes;Bacteroidia;Bacteroidales;Bacteroidales S24-7 group;unknown genus;unknown species	multi-subject	98.575	100.0	0.0	421	M04152:70:000000000-CRWV2:1:1109:13934:3021	Cluster_1392	242	1	3	5	0	1	0	0	1	4	3	7	10	5	0	1	0	0	0	2	3	2	3	0	0	10	1	8	0	2
											Bacteria;(1.0);Firmicutes;(1.0);Clostridia;(1.0);Clostridiales;(1.0);Lachnospiraceae;(1.0);Coprococcus 1;(0.79);unknown species;(0.79);	Bacteria;Firmicutes;Clostridia;Clostridiales;Lachnospiraceae;Lachnospiraceae NK4A136 group;unknown species	EU504038.1.1391	97.531	100.0	0.0	405	M04152:70:000000000-CRWV2:1:1114:17159:9636	Cluster_1399	395	0	0	0	2	0	0	1	0	0	0	0	0	1	0	0	1	4	0	0	1	0	1	3	14	0	1	0	16	0
											Bacteria;(1.0);Firmicutes;(1.0);Clostridia;(1.0);Clostridiales;(1.0);Lachnospiraceae;(1.0);Acetatifactor;(1.0);unknown species;(1.0);	Bacteria;Multi-affiliation;Multi-affiliation;Multi-affiliation;Multi-affiliation;Multi-affiliation;Multi-affiliation	multi-subject	100.0	100.0	0.0	401	M04152:70:000000000-CRWV2:1:1117:21805:22686	Cluster_1407	175	0	0	0	0	4	0	0	0	4	0	1	6	0	0	0	0	0	0	0	4	0	2	0	0	0	0	0	0	18
											Bacteria;(1.0);Firmicutes;(1.0);Clostridia;(1.0);Clostridiales;(1.0);Ruminococcaceae;(1.0);Oscillibacter;(1.0);unknown species;(0.72);	Bacteria;Firmicutes;Clostridia;Clostridiales;Ruminococcaceae;Multi-affiliation;Multi-affiliation	multi-subject	100.0	100.0	0.0	403	M04152:70:000000000-CRWV2:1:1101:29099:9860	Cluster_1430	211	0	0	0	0	0	0	0	0	0	0	0	0	0	0	0	0	0	0	0	0	0	0	0	0	0	0	0	0	0
											Bacteria;(1.0);Firmicutes;(0.96);Clostridia;(0.94);Clostridiales;(0.94);Clostridiales vadinBB60 group;(0.75);unknown genus;(0.75);unknown species;(0.74);	Bacteria;Firmicutes;Clostridia;Clostridiales;Clostridiales vadinBB60 group;unknown genus;unknown species	JQ191112.1.1375	93.564	100.0	7.72e-171	404	M04152:70:000000000-CRWV2:1:1118:17836:3246	Cluster_1445	166	0	0	0	0	1	2	0	0	4	0	0	8	3	2	3	2	0	0	0	0	0	0	0	0	0	0	0	0	20
											Bacteria;(1.0);Firmicutes;(1.0);Clostridia;(1.0);Clostridiales;(1.0);Lachnospiraceae;(1.0);Roseburia;(0.84);unknown species;(0.84);	Bacteria;Firmicutes;Clostridia;Clostridiales;Lachnospiraceae;unknown genus;unknown species	EU504083.1.1399	99.005	100.0	0.0	402	M04152:70:000000000-CRWV2:1:1111:26420:18271	Cluster_1456	348	2	3	6	0	0	17	0	1	0	37	1	1	6	4	8	0	0	0	10	7	2	2	3	0	6	6	8	0	5
											Bacteria;(1.0);Bacteroidetes;(1.0);Bacteroidia;(1.0);Bacteroidales;(1.0);Rikenellaceae;(1.0);Alistipes;(1.0);unknown species;(1.0);	Bacteria;Bacteroidetes;Bacteroidia;Bacteroidales;Rikenellaceae;Alistipes;unknown species	multi-subject	99.05	100.0	0.0	421	M04152:70:000000000-CRWV2:1:2105:5049:21885	Cluster_1460	189	0	0	0	0	0	1	0	0	3	0	1	1	0	0	0	0	0	0	0	0	1	3	9	0	0	1	4	0	1
											Bacteria;(1.0);Bacteroidetes;(1.0);Bacteroidia;(1.0);Bacteroidales;(1.0);Bacteroidales S24-7 group;(1.0);unknown genus;(1.0);unknown species;(1.0);	Bacteria;Bacteroidetes;Bacteroidia;Bacteroidales;Bacteroidales S24-7 group;unknown genus;unknown species	EF406655.1.1500	95.724	100.0	0.0	421	M04152:70:000000000-CRWV2:1:1104:7728:21390	Cluster_1461	159	0	0	0	1	2	0	2	0	1	1	0	6	7	0	1	0	3	0	0	3	0	0	1	1	3	0	3	0	1
											Bacteria;(1.0);Actinobacteria;(1.0);Coriobacteriia;(1.0);Coriobacteriales;(1.0);Coriobacteriaceae;(1.0);Enterorhabdus;(1.0);unknown species;(1.0);	Bacteria;Actinobacteria;Coriobacteriia;Coriobacteriales;Coriobacteriaceae;Enterorhabdus;unknown species	multi-subject	100.0	100.0	0.0	401	M04152:70:000000000-CRWV2:1:2103:16995:24034	Cluster_1464	160	0	1	1	0	0	0	0	0	0	3	3	0	0	0	0	2	0	0	2	2	2	0	4	0	0	0	0	0	9
											Bacteria;(1.0);Bacteroidetes;(1.0);Bacteroidia;(1.0);Bacteroidales;(1.0);Bacteroidales S24-7 group;(1.0);unknown genus;(1.0);unknown species;(1.0);	Bacteria;Bacteroidetes;Bacteroidia;Bacteroidales;Multi-affiliation;Multi-affiliation;Multi-affiliation	multi-subject	98.095	100.0	0.0	420	M04152:70:000000000-CRWV2:1:2116:19159:9845	Cluster_1470	279	1	2	0	0	1	1	0	3	0	8	3	2	1	1	2	0	0	0	3	5	9	2	0	0	0	12	11	0	3
											Bacteria;(1.0);Bacteroidetes;(1.0);Bacteroidia;(1.0);Bacteroidales;(1.0);Rikenellaceae;(0.6);Rikenellaceae RC9 gut group;(0.6);unknown species;(0.6);	Bacteria;Bacteroidetes;Bacteroidia;Bacteroidales;Rikenellaceae;Rikenellaceae RC9 gut group;unknown species	HW066340.1.1491	92.056	100.0	1.75e-167	428	M04152:70:000000000-CRWV2:1:2107:18597:2088	Cluster_1471	334	0	0	0	0	1	3	0	0	11	6	4	7	13	0	4	3	1	0	2	6	12	1	0	0	3	5	2	0	2
											Bacteria;(1.0);Actinobacteria;(1.0);Coriobacteriia;(1.0);Coriobacteriales;(1.0);Coriobacteriaceae;(1.0);Parvibacter;(1.0);unknown species;(1.0);	Bacteria;Actinobacteria;Coriobacteriia;Coriobacteriales;Coriobacteriaceae;Parvibacter;Multi-affiliation	multi-subject	100.0	100.0	0.0	400	M04152:70:000000000-CRWV2:1:1119:19862:15175	Cluster_1475	159	0	1	3	0	1	0	0	0	0	0	0	1	2	0	1	0	0	0	0	2	0	0	0	0	3	0	2	0	4
											Bacteria;(1.0);Firmicutes;(1.0);Clostridia;(1.0);Clostridiales;(1.0);Lachnospiraceae;(1.0);Lachnospiraceae NK4A136 group;(0.98);Lachnospiraceae bacterium A4;(0.56);	Bacteria;Firmicutes;Clostridia;Clostridiales;Lachnospiraceae;Lachnospiraceae NK4A136 group;unknown species	multi-subject	99.254	100.0	0.0	402	M04152:70:000000000-CRWV2:1:2112:8263:12409	Cluster_1476	190	0	0	0	0	0	0	0	2	3	0	13	2	24	8	2	0	0	0	0	1	0	27	0	0	0	0	0	0	0
											Bacteria;(1.0);Firmicutes;(1.0);Clostridia;(1.0);Clostridiales;(1.0);Ruminococcaceae;(1.0);Intestinimonas;(0.64);unknown species;(0.5);	Bacteria;Firmicutes;Clostridia;Clostridiales;Ruminococcaceae;unknown genus;unknown species	multi-subject	99.505	100.0	0.0	404	M04152:70:000000000-CRWV2:1:1101:27136:7314	Cluster_1487	159	0	0	0	0	0	0	0	0	0	0	0	0	0	0	0	0	0	0	0	0	0	0	0	0	0	0	0	0	0
											Bacteria;(1.0);Firmicutes;(1.0);Clostridia;(1.0);Clostridiales;(1.0);Lachnospiraceae;(1.0);Lachnoclostridium 12;(0.43);unknown species;(0.43);	Bacteria;Firmicutes;Clostridia;Clostridiales;Lachnospiraceae;unknown genus;unknown species	DQ815717.1.1362	99.751	100.0	0.0	401	M04152:70:000000000-CRWV2:1:1101:15776:12574	Cluster_1488	176	0	0	0	0	0	0	0	0	0	0	0	1	0	0	0	0	0	0	0	0	0	0	0	0	0	0	0	0	0
											Bacteria;(1.0);Firmicutes;(1.0);Clostridia;(1.0);Clostridiales;(1.0);Family XIII;(1.0);Family XIII UCG-001;(1.0);unknown species;(1.0);	Bacteria;Firmicutes;Clostridia;Clostridiales;Family XIII;Family XIII UCG-001;unknown species	multi-subject	100.0	100.0	0.0	403	M04152:70:000000000-CRWV2:1:1115:21377:3235	Cluster_1489	169	0	0	0	0	1	1	0	2	1	1	1	1	1	1	2	0	0	0	2	9	2	2	0	0	0	3	3	0	3
											Bacteria;(1.0);Firmicutes;(1.0);Clostridia;(1.0);Clostridiales;(1.0);Lachnospiraceae;(1.0);Lachnospiraceae NK4A136 group;(0.99);unknown species;(0.97);	Bacteria;Firmicutes;Clostridia;Clostridiales;Lachnospiraceae;Lachnospiraceae NK4A136 group;unknown species	EU504392.1.1399	99.257	100.0	0.0	404	M04152:70:000000000-CRWV2:1:1118:7251:21052	Cluster_1495	216	0	0	0	0	0	0	0	0	1	0	0	1	10	2	1	3	0	0	0	0	0	1	2	0	1	0	0	0	0
											Bacteria;(1.0);Firmicutes;(1.0);Clostridia;(1.0);Clostridiales;(1.0);Lachnospiraceae;(1.0);Lachnoclostridium;(0.85);Dorea sp.;(0.61);	Bacteria;Firmicutes;Clostridia;Clostridiales;Lachnospiraceae;Multi-affiliation;Multi-affiliation	multi-subject	98.753	100.0	0.0	401	M04152:70:000000000-CRWV2:1:1119:15402:16040	Cluster_1519	154	0	0	0	1	0	0	0	1	0	2	0	0	0	0	0	0	3	0	1	0	0	0	0	14	0	0	0	21	0
											Bacteria;(1.0);Bacteroidetes;(1.0);Bacteroidia;(1.0);Bacteroidales;(1.0);Porphyromonadaceae;(1.0);Odoribacter;(1.0);unknown species;(1.0);	Bacteria;Bacteroidetes;Bacteroidia;Bacteroidales;Porphyromonadaceae;Odoribacter;unknown species	HQ746542.1.1438	100.0	100.0	0.0	420	M04152:70:000000000-CRWV2:1:1112:23281:21665	Cluster_1521	155	0	2	0	0	0	2	0	0	1	0	0	0	0	0	3	1	0	1	0	1	0	1	0	0	0	0	0	0	0
											Bacteria;(1.0);Firmicutes;(1.0);Clostridia;(1.0);Clostridiales;(1.0);Lachnospiraceae;(1.0);Lachnospiraceae NK4A136 group;(0.5);unknown species;(0.5);	Bacteria;Firmicutes;Clostridia;Clostridiales;Lachnospiraceae;unknown genus;unknown species	EU455236.1.1403	100.0	100.0	0.0	401	M04152:70:000000000-CRWV2:1:1107:13624:10291	Cluster_1523	186	0	0	0	0	0	0	0	1	3	0	17	6	4	2	3	0	0	0	1	3	2	4	0	0	3	0	7	0	6
											Bacteria;(1.0);Proteobacteria;(0.91);Alphaproteobacteria;(0.91);Rhodospirillales;(0.89);Rhodospirillaceae;(0.89);Thalassospira;(0.89);Blattella germanica (German cockroach);(0.73);	Bacteria;Proteobacteria;Alphaproteobacteria;Rhodospirillales;Rhodospirillaceae;Thalassospira;unknown species	DQ824158.1.1392	93.548	100.0	9.91e-170	403	M04152:70:000000000-CRWV2:1:1108:18281:14961	Cluster_1526	277	3	5	1	2	4	9	3	4	0	17	0	3	7	0	4	6	1	0	4	2	2	2	1	9	4	20	0	4	3
											Bacteria;(1.0);Bacteroidetes;(1.0);Bacteroidia;(1.0);Bacteroidales;(1.0);Bacteroidales S24-7 group;(1.0);unknown genus;(1.0);unknown species;(1.0);	Bacteria;Bacteroidetes;Bacteroidia;Bacteroidales;Bacteroidales S24-7 group;unknown genus;unknown species	multi-subject	multi-identity	100.0	0.0	multi-alignment-lg	M04152:70:000000000-CRWV2:1:1103:7731:11500	Cluster_1529	182	0	0	0	9	0	0	11	0	0	0	0	0	0	0	0	0	0	0	0	0	0	0	1	6	0	0	0	5	0
											Bacteria;(1.0);Bacteroidetes;(1.0);Bacteroidia;(1.0);Bacteroidales;(1.0);Bacteroidales S24-7 group;(1.0);unknown genus;(1.0);unknown species;(1.0);	Bacteria;Bacteroidetes;Bacteroidia;Bacteroidales;Bacteroidales S24-7 group;unknown genus;unknown species	multi-subject	multi-identity	100.0	0.0	multi-alignment-lg	M04152:70:000000000-CRWV2:1:1117:7797:14578	Cluster_1534	144	1	0	1	3	0	0	0	0	0	0	1	3	2	4	0	0	9	0	0	0	0	1	0	1	1	0	2	0	1
											Bacteria;(1.0);Firmicutes;(1.0);Erysipelotrichia;(1.0);Erysipelotrichales;(1.0);Erysipelotrichaceae;(1.0);Allobaculum;(1.0);unknown species;(1.0);	Bacteria;Firmicutes;Multi-affiliation;Multi-affiliation;Multi-affiliation;Multi-affiliation;Multi-affiliation	multi-subject	100.0	100.0	0.0	425	M04152:70:000000000-CRWV2:1:1101:10300:5365	Cluster_1543	188	0	0	0	0	0	0	0	0	0	0	0	0	0	0	0	0	0	0	0	0	0	0	0	0	0	0	0	0	0
											Bacteria;(1.0);Bacteroidetes;(1.0);Bacteroidia;(1.0);Bacteroidales;(1.0);Bacteroidales S24-7 group;(0.95);unknown genus;(0.95);unknown species;(0.95);	Bacteria;Bacteroidetes;Bacteroidia;Bacteroidales;Bacteroidales S24-7 group;unknown genus;unknown species	multi-subject	91.981	100.0	2.24e-166	424	M04152:70:000000000-CRWV2:1:2108:27309:6382	Cluster_1551	285	1	1	2	0	2	2	0	2	6	13	3	8	7	1	5	4	0	0	1	2	5	3	0	0	7	2	5	0	2
											Bacteria;(1.0);Firmicutes;(1.0);Clostridia;(1.0);Clostridiales;(1.0);Lachnospiraceae;(1.0);Lachnospiraceae NK4A136 group;(0.99);unknown species;(0.72);	Bacteria;Firmicutes;Clostridia;Clostridiales;Lachnospiraceae;Multi-affiliation;Multi-affiliation	multi-subject	98.756	100.0	0.0	402	M04152:70:000000000-CRWV2:1:1102:20822:22206	Cluster_1560	195	0	0	0	0	0	0	0	0	2	0	3	0	4	1	5	6	15	0	0	7	0	2	1	0	0	0	0	0	11
											Bacteria;(1.0);Firmicutes;(1.0);Clostridia;(1.0);Clostridiales;(1.0);Ruminococcaceae;(1.0);Intestinimonas;(0.34);unknown species;(0.34);	Bacteria;Firmicutes;Clostridia;Clostridiales;Ruminococcaceae;Ruminiclostridium 9;unknown species	EF097622.1.1400	100.0	100.0	0.0	404	M04152:70:000000000-CRWV2:1:1117:12595:1445	Cluster_1565	142	0	0	0	0	0	0	0	0	0	0	0	0	0	0	0	0	0	0	0	1	0	0	0	0	0	0	0	0	0
											Bacteria;(1.0);Bacteroidetes;(1.0);Bacteroidia;(1.0);Bacteroidales;(1.0);Bacteroidales S24-7 group;(1.0);unknown genus;(1.0);unknown species;(1.0);	Bacteria;Bacteroidetes;Bacteroidia;Bacteroidales;Bacteroidales S24-7 group;unknown genus;unknown species	multi-subject	multi-identity	100.0	0.0	multi-alignment-lg	M04152:70:000000000-CRWV2:1:2117:2907:13704	Cluster_1572	215	9	0	0	2	0	0	8	2	0	0	2	3	0	0	0	0	2	0	3	11	0	0	0	4	1	1	2	3	1
											Bacteria;(1.0);Firmicutes;(1.0);Clostridia;(1.0);Clostridiales;(1.0);Lachnospiraceae;(1.0);Acetatifactor;(0.58);unknown species;(0.52);	Bacteria;Firmicutes;Clostridia;Clostridiales;Lachnospiraceae;unknown genus;unknown species	EU504398.1.1394	98.504	100.0	0.0	401	M04152:70:000000000-CRWV2:1:2118:8657:4772	Cluster_1575	204	0	0	0	0	0	0	0	1	4	0	7	12	12	2	3	3	0	0	0	6	0	4	1	0	4	0	4	0	3
											Bacteria;(1.0);Firmicutes;(1.0);Clostridia;(1.0);Clostridiales;(1.0);Lachnospiraceae;(1.0);Roseburia;(0.9);unknown species;(0.9);	Bacteria;Firmicutes;Clostridia;Clostridiales;Lachnospiraceae;Lachnospiraceae UCG-001;unknown species	EU452830.1.1391	99.254	100.0	0.0	402	M04152:70:000000000-CRWV2:1:1116:27136:11910	Cluster_1578	197	0	2	0	0	1	1	0	0	1	2	6	0	1	0	1	0	8	0	0	4	1	0	0	0	0	2	0	0	2
											Bacteria;(1.0);Firmicutes;(1.0);Clostridia;(1.0);Clostridiales;(1.0);Lachnospiraceae;(1.0);Coprococcus 1;(0.99);unknown species;(0.99);	Bacteria;Firmicutes;Clostridia;Clostridiales;Lachnospiraceae;Coprococcus 1;unknown species	multi-subject	multi-identity	100.0	0.0	multi-alignment-lg	M04152:70:000000000-CRWV2:1:1111:22415:10921	Cluster_1581	254	2	0	0	2	1	1	1	0	3	1	2	1	0	0	1	1	1	0	1	2	1	7	3	11	1	11	2	12	2
											Bacteria;(1.0);Firmicutes;(1.0);Clostridia;(1.0);Clostridiales;(1.0);Lachnospiraceae;(1.0);Lachnospiraceae NK4A136 group;(0.76);unknown species;(0.74);	Bacteria;Firmicutes;Clostridia;Clostridiales;Lachnospiraceae;Lachnospiraceae NK4A136 group;unknown species	multi-subject	98.753	100.0	0.0	401	M04152:70:000000000-CRWV2:1:1103:23372:11488	Cluster_1582	264	0	0	0	0	1	0	0	0	2	1	1	5	7	2	0	3	4	0	0	3	5	0	9	0	0	0	5	0	5
											Bacteria;(1.0);Actinobacteria;(1.0);Coriobacteriia;(1.0);Coriobacteriales;(1.0);Coriobacteriaceae;(1.0);Enterorhabdus;(0.96);unknown species;(0.88);	Bacteria;Actinobacteria;Coriobacteriia;Coriobacteriales;Coriobacteriaceae;Enterorhabdus;unknown species	EU510860.1.1375	100.0	100.0	0.0	400	M04152:70:000000000-CRWV2:1:1105:28143:18454	Cluster_1585	184	0	0	0	0	0	0	0	0	0	0	0	0	0	0	0	1	0	0	0	0	1	0	0	0	0	1	0	1	0
											Bacteria;(1.0);Bacteroidetes;(1.0);Bacteroidia;(1.0);Bacteroidales;(1.0);Bacteroidales S24-7 group;(1.0);unknown genus;(1.0);unknown species;(1.0);	Bacteria;Bacteroidetes;Bacteroidia;Bacteroidales;Bacteroidales S24-7 group;unknown genus;unknown species	EF604562.1.1497	96.919	100.0	0.0	422	M04152:70:000000000-CRWV2:1:1115:20695:10284	Cluster_1590	148	2	0	0	0	1	0	1	0	5	1	1	4	5	1	0	0	2	0	1	1	0	1	1	0	5	0	5	0	0
											Bacteria;(1.0);Bacteroidetes;(1.0);Bacteroidia;(1.0);Bacteroidales;(1.0);Bacteroidales S24-7 group;(1.0);unknown genus;(1.0);unknown species;(1.0);	Bacteria;Bacteroidetes;Bacteroidia;Bacteroidales;Bacteroidales S24-7 group;unknown genus;unknown species	multi-subject	96.19	100.0	0.0	420	M04152:70:000000000-CRWV2:1:1110:20851:20362	Cluster_1591	160	3	0	1	0	4	0	0	0	1	2	2	2	4	2	0	0	7	0	0	4	0	1	0	1	0	0	1	0	1
											Bacteria;(1.0);Firmicutes;(1.0);Clostridia;(1.0);Clostridiales;(1.0);Ruminococcaceae;(1.0);Oscillibacter;(0.65);unknown species;(0.65);	Bacteria;Firmicutes;Clostridia;Clostridiales;Ruminococcaceae;Oscillibacter;unknown species	EU511173.1.1401	100.0	100.0	0.0	403	M04152:70:000000000-CRWV2:1:2108:19998:8169	Cluster_1611	211	0	0	0	0	1	0	0	2	2	0	2	3	2	1	1	2	0	0	0	10	0	5	0	0	1	10	1	0	7
											Bacteria;(1.0);Firmicutes;(1.0);Clostridia;(1.0);Clostridiales;(1.0);Lachnospiraceae;(1.0);unknown genus;(0.7);unknown species;(0.68);	Bacteria;Firmicutes;Clostridia;Clostridiales;Lachnospiraceae;unknown genus;unknown species	multi-subject	95.792	100.0	0.0	404	M04152:70:000000000-CRWV2:1:1105:6379:19193	Cluster_1633	259	4	1	0	0	3	1	0	4	3	0	3	8	16	8	7	6	0	0	0	2	0	8	0	0	4	0	0	0	11
											Bacteria;(1.0);Firmicutes;(1.0);Clostridia;(1.0);Clostridiales;(1.0);Lachnospiraceae;(1.0);Lachnospiraceae NK4A136 group;(1.0);Blautia coccoides;(0.9);	Bacteria;Firmicutes;Clostridia;Clostridiales;Lachnospiraceae;Lachnospiraceae NK4A136 group;unknown species	multi-subject	99.045	100.0	0.0	419	M04152:70:000000000-CRWV2:1:1102:24250:20130	Cluster_1634	146	0	0	0	0	4	0	0	2	3	0	2	7	1	3	2	0	0	0	0	5	0	5	0	0	0	0	0	0	17
											Bacteria;(1.0);Firmicutes;(1.0);Clostridia;(1.0);Clostridiales;(1.0);Lachnospiraceae;(1.0);Coprococcus 1;(0.91);unknown species;(0.91);	Bacteria;Firmicutes;Clostridia;Clostridiales;Lachnospiraceae;Coprococcus 1;unknown species	EU511743.1.1336	99.002	100.0	0.0	401	M04152:70:000000000-CRWV2:1:2101:26479:18550	Cluster_1641	517	0	2	1	11	0	2	6	0	1	1	1	1	0	1	0	0	6	0	2	1	1	1	3	21	0	3	1	36	2
											Bacteria;(1.0);Firmicutes;(1.0);Clostridia;(1.0);Clostridiales;(1.0);Lachnospiraceae;(1.0);Lachnospiraceae NK4A136 group;(1.0);unknown species;(1.0);	Bacteria;Firmicutes;Clostridia;Clostridiales;Lachnospiraceae;Multi-affiliation;Multi-affiliation	multi-subject	98.765	100.0	0.0	405	M04152:70:000000000-CRWV2:1:1115:9582:12183	Cluster_1649	299	3	0	0	0	7	0	0	0	4	0	10	16	19	5	9	8	0	0	0	4	0	1	0	0	0	0	0	0	1
											Bacteria;(1.0);Bacteroidetes;(1.0);Bacteroidia;(1.0);Bacteroidales;(1.0);Bacteroidales S24-7 group;(1.0);unknown genus;(1.0);unknown species;(1.0);	Bacteria;Bacteroidetes;Bacteroidia;Bacteroidales;Bacteroidales S24-7 group;unknown genus;unknown species	EU454862.1.1410	97.15	100.0	0.0	421	M04152:70:000000000-CRWV2:1:1117:10298:6737	Cluster_1652	130	4	1	0	0	0	0	0	1	0	2	0	2	0	2	1	1	0	0	2	3	1	0	3	3	2	0	0	0	0
											Bacteria;(1.0);Firmicutes;(1.0);Clostridia;(1.0);Clostridiales;(1.0);Lachnospiraceae;(1.0);Lachnospiraceae NK4A136 group;(0.96);unknown species;(0.96);	Bacteria;Firmicutes;Clostridia;Clostridiales;Lachnospiraceae;unknown genus;unknown species	multi-subject	100.0	100.0	0.0	404	M04152:70:000000000-CRWV2:1:1101:17955:5913	Cluster_1657	142	0	0	0	0	0	0	0	0	0	0	0	0	0	0	0	0	0	0	0	0	0	0	0	0	0	0	0	0	0
											Bacteria;(1.0);Firmicutes;(1.0);Clostridia;(1.0);Clostridiales;(1.0);Lachnospiraceae;(1.0);Lachnospiraceae NK4A136 group;(0.99);unknown species;(0.98);	Bacteria;Firmicutes;Clostridia;Clostridiales;Lachnospiraceae;Lachnospiraceae NK4A136 group;unknown species	multi-subject	99.01	100.0	0.0	404	M04152:70:000000000-CRWV2:1:1103:17780:13415	Cluster_1658	292	0	0	0	4	0	6	2	0	0	7	3	0	18	5	7	3	0	0	1	0	7	0	0	8	8	3	7	5	0
											Bacteria;(1.0);Firmicutes;(1.0);Clostridia;(1.0);Clostridiales;(1.0);Lachnospiraceae;(1.0);unknown genus;(0.73);Clostridium sp.;(0.7);	Bacteria;Firmicutes;Clostridia;Clostridiales;Lachnospiraceae;unknown genus;unknown species	multi-subject	99.002	100.0	0.0	401	M04152:70:000000000-CRWV2:1:1118:21209:15847	Cluster_1662	136	1	0	0	2	0	0	2	0	0	1	0	0	1	0	1	1	3	0	0	0	0	0	0	7	0	0	0	10	2
											Bacteria;(1.0);Firmicutes;(1.0);Clostridia;(1.0);Clostridiales;(1.0);Lachnospiraceae;(1.0);Marvinbryantia;(0.94);unknown species;(0.94);	Bacteria;Firmicutes;Clostridia;Clostridiales;Lachnospiraceae;Marvinbryantia;unknown species	multi-subject	99.002	100.0	0.0	401	M04152:70:000000000-CRWV2:1:1105:5429:9265	Cluster_1666	296	0	17	9	4	0	8	0	0	0	21	1	2	0	0	1	0	2	0	8	0	2	0	1	3	3	14	2	3	0
											Bacteria;(1.0);Firmicutes;(1.0);Clostridia;(1.0);Clostridiales;(1.0);Lachnospiraceae;(1.0);unknown genus;(0.74);Clostridium sp.;(0.68);	Bacteria;Firmicutes;Clostridia;Clostridiales;Lachnospiraceae;unknown genus;unknown species	multi-subject	98.753	100.0	0.0	401	M04152:70:000000000-CRWV2:1:1112:11398:23560	Cluster_1667	193	0	0	0	0	0	1	0	0	0	1	0	0	4	0	0	1	3	0	0	1	0	1	4	0	0	0	0	0	1
											Bacteria;(1.0);Firmicutes;(1.0);Clostridia;(1.0);Clostridiales;(1.0);Lachnospiraceae;(1.0);Roseburia;(0.65);unknown species;(0.62);	Bacteria;Firmicutes;Clostridia;Clostridiales;Lachnospiraceae;Multi-affiliation;Multi-affiliation	multi-subject	97.03	100.0	0.0	404	M04152:70:000000000-CRWV2:1:2115:7210:21063	Cluster_1670	140	0	0	0	0	0	0	0	0	0	0	0	0	0	0	2	0	0	0	0	0	0	0	0	0	0	0	0	0	1
											Bacteria;(1.0);Firmicutes;(1.0);Clostridia;(1.0);Clostridiales;(1.0);Ruminococcaceae;(1.0);[Eubacterium] coprostanoligenes group;(1.0);unknown species;(1.0);	Bacteria;Firmicutes;Clostridia;Clostridiales;Lachnospiraceae;unknown genus;unknown species	EU506864.1.1393	98.507	100.0	0.0	402	M04152:70:000000000-CRWV2:1:1116:6221:10413	Cluster_1681	182	2	2	0	0	2	1	0	0	2	5	1	6	2	0	0	0	0	0	5	2	4	0	0	0	2	2	7	0	4
											Bacteria;(1.0);Firmicutes;(1.0);Clostridia;(1.0);Clostridiales;(1.0);Lachnospiraceae;(1.0);Lachnospiraceae NK4A136 group;(1.0);unknown species;(0.76);	Bacteria;Firmicutes;Clostridia;Clostridiales;Lachnospiraceae;Lachnospiraceae NK4A136 group;Lachnospiraceae bacterium A4	ASSR01000026.1887.3427	96.89	100.0	0.0	418	M04152:70:000000000-CRWV2:1:1117:9870:24052	Cluster_1695	430	0	0	0	0	0	0	0	0	5	0	5	7	1	1	17	6	9	0	0	2	1	3	2	0	0	0	0	0	0
											Bacteria;(1.0);Firmicutes;(1.0);Clostridia;(1.0);Clostridiales;(1.0);Lachnospiraceae;(1.0);Roseburia;(0.91);unknown species;(0.91);	Bacteria;Multi-affiliation;Multi-affiliation;Multi-affiliation;Multi-affiliation;Multi-affiliation;Multi-affiliation	multi-subject	98.753	100.0	0.0	401	M04152:70:000000000-CRWV2:1:2114:6134:16793	Cluster_1697	283	0	0	0	0	0	0	0	0	1	0	5	1	1	0	3	0	4	0	3	2	6	6	0	0	0	5	0	0	5
											Bacteria;(1.0);Firmicutes;(1.0);Clostridia;(1.0);Clostridiales;(1.0);Lachnospiraceae;(1.0);Lachnospiraceae NK4A136 group;(0.96);unknown species;(0.87);	Bacteria;Firmicutes;Clostridia;Clostridiales;Lachnospiraceae;Lachnospiraceae NK4A136 group;unknown species	multi-subject	98.762	100.0	0.0	404	M04152:70:000000000-CRWV2:1:1102:5554:15216	Cluster_1711	131	0	0	0	12	0	0	2	0	0	0	0	3	0	0	0	0	1	0	0	1	0	1	2	11	0	0	0	0	2
											Bacteria;(1.0);Bacteroidetes;(1.0);Bacteroidia;(1.0);Bacteroidales;(1.0);Rikenellaceae;(1.0);Alistipes;(1.0);unknown species;(1.0);	Bacteria;Bacteroidetes;Bacteroidia;Bacteroidales;Rikenellaceae;Alistipes;unknown species	EF603126.1.1475	98.341	100.0	0.0	422	M04152:70:000000000-CRWV2:1:2104:27222:16000	Cluster_1712	155	0	0	2	0	0	2	0	0	1	0	1	3	1	0	2	2	0	0	0	0	0	1	12	0	0	0	3	0	0
											Bacteria;(1.0);Bacteroidetes;(1.0);Bacteroidia;(1.0);Bacteroidales;(1.0);Bacteroidaceae;(1.0);Bacteroides;(1.0);unknown species;(0.68);	Bacteria;Bacteroidetes;Bacteroidia;Bacteroidales;Bacteroidaceae;Bacteroides;Multi-affiliation	multi-subject	97.387	100.0	0.0	421	M04152:70:000000000-CRWV2:1:2117:8742:14755	Cluster_1713	140	0	0	2	3	0	2	1	0	0	10	0	2	0	0	0	0	0	0	0	0	1	0	1	3	0	0	0	4	0
											Bacteria;(1.0);Bacteroidetes;(1.0);Bacteroidia;(1.0);Bacteroidales;(1.0);Bacteroidaceae;(1.0);Bacteroides;(1.0);human gut metagenome;(0.25);	Bacteria;Bacteroidetes;Bacteroidia;Bacteroidales;Bacteroidaceae;Bacteroides;unknown species	DQ905881.1.1578	98.1	100.0	0.0	421	M04152:70:000000000-CRWV2:1:1106:12029:11390	Cluster_1716	203	0	1	1	5	0	1	8	0	1	4	0	4	2	0	2	0	4	0	0	0	4	0	2	16	0	0	0	6	0
											Bacteria;(1.0);Firmicutes;(1.0);Clostridia;(1.0);Clostridiales;(1.0);Lachnospiraceae;(1.0);unknown genus;(0.78);unknown species;(0.77);	Bacteria;Firmicutes;Clostridia;Clostridiales;Lachnospiraceae;unknown genus;unknown species	multi-subject	100.0	100.0	0.0	402	M04152:70:000000000-CRWV2:1:1108:29066:16026	Cluster_1718	177	1	0	0	0	2	1	0	0	0	0	12	2	5	0	2	3	0	0	0	11	0	7	0	0	0	0	1	0	8
											Bacteria;(1.0);Firmicutes;(1.0);Clostridia;(1.0);Clostridiales;(1.0);Lachnospiraceae;(1.0);unknown genus;(0.35);unknown species;(0.34);	Bacteria;Firmicutes;Clostridia;Clostridiales;Lachnospiraceae;unknown genus;unknown species	multi-subject	99.002	100.0	0.0	401	M04152:70:000000000-CRWV2:1:1109:18187:5501	Cluster_1734	231	2	0	6	0	1	19	0	4	2	17	1	2	5	3	9	4	0	0	3	4	8	0	0	0	1	1	1	0	3
											Bacteria;(1.0);Bacteroidetes;(1.0);Bacteroidia;(1.0);Bacteroidales;(1.0);Porphyromonadaceae;(0.94);Parabacteroides;(0.94);Parabacteroides goldsteinii;(0.43);	Bacteria;Bacteroidetes;Bacteroidia;Bacteroidales;Porphyromonadaceae;Parabacteroides;unknown species	EF097233.1.1407	92.891	100.0	3.73e-174	422	M04152:70:000000000-CRWV2:1:1119:12309:10610	Cluster_1741	136	0	5	2	6	0	5	2	0	1	2	1	0	0	0	0	0	0	0	0	0	0	0	0	5	0	0	0	0	0
											Bacteria;(1.0);Firmicutes;(1.0);Clostridia;(1.0);Clostridiales;(1.0);Lachnospiraceae;(1.0);Lachnoclostridium;(0.78);Dorea sp.;(0.78);	Bacteria;Firmicutes;Clostridia;Clostridiales;Lachnospiraceae;unknown genus;unknown species	EU508869.1.1406	99.257	100.0	0.0	404	M04152:70:000000000-CRWV2:1:1115:21410:5466	Cluster_1744	182	0	0	0	0	3	0	0	6	2	1	1	1	2	0	8	4	0	0	0	0	0	3	0	0	0	0	0	0	10
											Bacteria;(1.0);Firmicutes;(1.0);Clostridia;(1.0);Clostridiales;(1.0);Lachnospiraceae;(1.0);unknown genus;(1.0);Lachnospiraceae bacterium A2;(0.98);	Bacteria;Firmicutes;Clostridia;Clostridiales;Lachnospiraceae;unknown genus;unknown species	EU457413.1.1398	98.03	100.0	0.0	406	M04152:70:000000000-CRWV2:1:1105:23058:9740	Cluster_1746	210	0	0	0	0	0	0	0	0	0	0	6	2	0	4	2	0	0	0	1	2	0	6	0	1	5	6	6	0	0
											Bacteria;(1.0);Bacteroidetes;(1.0);Bacteroidia;(1.0);Bacteroidales;(1.0);Bacteroidales S24-7 group;(1.0);unknown genus;(1.0);unknown species;(1.0);	Bacteria;Bacteroidetes;Bacteroidia;Bacteroidales;Bacteroidales S24-7 group;unknown genus;unknown species	JN012806.1.1457	96.912	100.0	0.0	421	M04152:70:000000000-CRWV2:1:1119:16817:15196	Cluster_1748	190	2	4	6	0	0	4	1	1	2	5	1	7	2	0	0	0	0	0	0	11	3	4	0	0	8	4	3	0	1
											Bacteria;(1.0);Bacteroidetes;(1.0);Bacteroidia;(1.0);Bacteroidales;(1.0);Bacteroidales S24-7 group;(1.0);unknown genus;(1.0);unknown species;(1.0);	Bacteria;Bacteroidetes;Bacteroidia;Bacteroidales;Bacteroidales S24-7 group;unknown genus;unknown species	EF097444.1.1403	98.81	100.0	0.0	420	M04152:70:000000000-CRWV2:1:1101:11677:1618	Cluster_1749	132	0	0	1	1	5	0	1	0	1	1	0	2	4	0	0	0	2	0	0	5	0	0	0	1	1	1	3	4	1
											Bacteria;(1.0);Bacteroidetes;(1.0);Bacteroidia;(1.0);Bacteroidales;(1.0);Bacteroidales S24-7 group;(1.0);unknown genus;(1.0);unknown species;(1.0);	Bacteria;Bacteroidetes;Bacteroidia;Bacteroidales;Bacteroidales S24-7 group;unknown genus;unknown species	multi-subject	96.209	100.0	0.0	422	M04152:70:000000000-CRWV2:1:1110:9825:1340	Cluster_1750	127	0	0	0	0	0	1	0	0	0	0	0	0	0	0	0	0	0	0	0	0	0	0	10	0	0	0	0	0	0
											Bacteria;(1.0);Bacteroidetes;(1.0);Bacteroidia;(1.0);Bacteroidales;(1.0);Bacteroidales S24-7 group;(1.0);unknown genus;(1.0);unknown species;(1.0);	Bacteria;Bacteroidetes;Bacteroidia;Bacteroidales;Bacteroidales S24-7 group;unknown genus;unknown species	multi-subject	96.437	100.0	0.0	421	M04152:70:000000000-CRWV2:1:1111:11812:9669	Cluster_1755	191	3	5	4	0	2	3	0	3	1	4	1	1	7	2	3	5	0	0	2	6	2	2	0	0	1	0	6	0	2
											Bacteria;(1.0);Bacteroidetes;(1.0);Bacteroidia;(1.0);Bacteroidales;(1.0);Rikenellaceae;(1.0);Alistipes;(1.0);unknown species;(0.96);	Bacteria;Bacteroidetes;Bacteroidia;Bacteroidales;Rikenellaceae;Alistipes;unknown species	EF603126.1.1475	98.812	100.0	0.0	421	M04152:70:000000000-CRWV2:1:2116:9650:8398	Cluster_1760	146	0	0	3	0	0	4	0	0	2	0	0	2	3	1	3	2	0	0	0	0	1	6	6	0	2	1	1	0	0
											Bacteria;(1.0);Firmicutes;(1.0);Clostridia;(1.0);Clostridiales;(1.0);Lachnospiraceae;(1.0);unknown genus;(0.28);unknown species;(0.27);	Bacteria;Firmicutes;Clostridia;Clostridiales;Lachnospiraceae;unknown genus;unknown species	multi-subject	98.756	100.0	0.0	402	M04152:70:000000000-CRWV2:1:1102:10965:2586	Cluster_1784	241	0	0	1	0	1	2	0	1	0	0	4	1	8	5	5	6	0	0	2	4	0	8	0	0	0	16	13	0	4
											Bacteria;(1.0);Bacteroidetes;(1.0);Bacteroidia;(1.0);Bacteroidales;(1.0);Bacteroidales S24-7 group;(1.0);unknown genus;(1.0);unknown species;(1.0);	Bacteria;Bacteroidetes;Bacteroidia;Bacteroidales;Bacteroidales S24-7 group;unknown genus;unknown species	multi-subject	94.55	100.0	0.0	422	M04152:70:000000000-CRWV2:1:1101:6575:9297	Cluster_1792	258	1	3	3	0	0	5	2	3	0	4	0	2	3	0	0	1	3	0	0	1	1	0	7	2	3	4	0	2	0
											Bacteria;(1.0);Bacteroidetes;(1.0);Bacteroidia;(1.0);Bacteroidales;(1.0);Prevotellaceae;(1.0);Prevotellaceae UCG-001;(1.0);unknown species;(1.0);	Bacteria;Bacteroidetes;Bacteroidia;Bacteroidales;Prevotellaceae;Prevotellaceae UCG-001;unknown species	multi-subject	99.05	100.0	0.0	421	M04152:70:000000000-CRWV2:1:1102:19542:13163	Cluster_1805	151	5	4	5	5	0	3	5	0	3	12	0	3	2	0	0	0	0	0	1	3	1	0	0	3	0	0	0	3	0
											Bacteria;(1.0);Firmicutes;(1.0);Clostridia;(1.0);Clostridiales;(1.0);Ruminococcaceae;(1.0);Ruminiclostridium 9;(0.99);unknown species;(0.99);	Bacteria;Firmicutes;Clostridia;Clostridiales;Ruminococcaceae;Ruminiclostridium 9;unknown species	HM831798.1.1350	100.0	100.0	0.0	403	M04152:70:000000000-CRWV2:1:1103:26611:15925	Cluster_1823	136	0	0	0	0	0	0	0	1	0	2	3	1	4	0	0	1	0	0	0	5	1	2	0	0	0	3	7	0	9
											Bacteria;(1.0);Firmicutes;(1.0);Clostridia;(1.0);Clostridiales;(1.0);Lachnospiraceae;(1.0);Lachnoclostridium;(0.65);unknown species;(0.42);	Bacteria;Firmicutes;Clostridia;Clostridiales;Lachnospiraceae;Lachnoclostridium;unknown species	EU504370.1.1386	95.455	100.0	0.0	418	M04152:70:000000000-CRWV2:1:1105:27576:18314	Cluster_1834	132	0	0	0	1	0	0	2	0	0	0	0	0	0	0	0	0	4	0	0	0	0	0	0	11	0	0	0	14	0
											Bacteria;(1.0);Firmicutes;(1.0);Clostridia;(1.0);Clostridiales;(1.0);Clostridiales vadinBB60 group;(1.0);unknown genus;(1.0);unknown species;(1.0);	Bacteria;Firmicutes;Clostridia;Clostridiales;Clostridiales vadinBB60 group;unknown genus;unknown species	EU509838.1.1378	99.752	100.0	0.0	404	M04152:70:000000000-CRWV2:1:2101:15941:12878	Cluster_1838	196	0	0	0	0	3	0	0	1	6	2	3	7	7	3	1	3	0	0	0	3	1	1	0	0	3	1	0	0	19
											Bacteria;(1.0);Bacteroidetes;(1.0);Bacteroidia;(1.0);Bacteroidales;(1.0);Bacteroidales S24-7 group;(1.0);unknown genus;(1.0);unknown species;(1.0);	Bacteria;Bacteroidetes;Bacteroidia;Bacteroidales;Bacteroidales S24-7 group;unknown genus;unknown species	JQ084057.1.1501	98.1	100.0	0.0	421	M04152:70:000000000-CRWV2:1:2116:19007:8625	Cluster_1842	177	3	3	2	2	0	1	1	0	3	2	0	2	2	2	3	0	3	0	0	2	1	0	3	2	0	0	0	2	0
											Bacteria;(1.0);Firmicutes;(1.0);Clostridia;(1.0);Clostridiales;(1.0);Lachnospiraceae;(1.0);Lachnospiraceae NK4A136 group;(0.98);unknown species;(0.98);	Bacteria;Firmicutes;Clostridia;Clostridiales;Lachnospiraceae;Lachnospiraceae NK4A136 group;unknown species	multi-subject	98.263	100.0	0.0	403	M04152:70:000000000-CRWV2:1:1101:5731:7690	Cluster_1843	152	0	0	0	0	0	0	0	0	0	0	0	0	0	0	0	0	1	0	0	0	0	0	6	0	0	0	0	0	0
											Bacteria;(1.0);Firmicutes;(1.0);Clostridia;(1.0);Clostridiales;(1.0);Lachnospiraceae;(1.0);Blautia;(1.0);Blautia coccoides;(0.7);	Bacteria;Firmicutes;Clostridia;Clostridiales;Lachnospiraceae;Blautia;unknown species	EF098433.1.1392	98.753	100.0	0.0	401	M04152:70:000000000-CRWV2:1:1103:20508:5947	Cluster_1844	250	0	2	1	0	0	4	0	0	0	1	0	0	8	2	7	0	0	0	5	3	3	2	0	0	4	0	5	0	10
											Bacteria;(1.0);Firmicutes;(1.0);Clostridia;(1.0);Clostridiales;(1.0);Ruminococcaceae;(1.0);Ruminiclostridium 9;(1.0);unknown species;(0.99);	Bacteria;Firmicutes;Clostridia;Clostridiales;Ruminococcaceae;Multi-affiliation;Multi-affiliation	multi-subject	100.0	100.0	0.0	404	M04152:70:000000000-CRWV2:1:1110:18549:4747	Cluster_1848	131	1	0	0	0	1	1	0	0	1	0	1	0	1	1	0	1	0	0	4	4	2	5	0	0	1	0	2	0	13
											Bacteria;(1.0);Firmicutes;(1.0);Clostridia;(1.0);Clostridiales;(1.0);Lachnospiraceae;(1.0);unknown genus;(0.85);unknown species;(0.63);	Bacteria;Firmicutes;Clostridia;Clostridiales;Lachnospiraceae;unknown genus;unknown species	JQ084332.1.1496	100.0	100.0	0.0	402	M04152:70:000000000-CRWV2:1:1101:10087:24041	Cluster_1866	139	0	0	1	0	1	1	0	2	2	7	2	4	2	2	0	3	0	0	0	1	1	0	0	0	3	0	2	0	9
											Bacteria;(1.0);Firmicutes;(1.0);Clostridia;(1.0);Clostridiales;(1.0);Ruminococcaceae;(1.0);Ruminococcus 1;(1.0);unknown species;(1.0);	Bacteria;Firmicutes;Clostridia;Clostridiales;Ruminococcaceae;Ruminococcus 1;unknown species	multi-subject	98.504	100.0	0.0	401	M04152:70:000000000-CRWV2:1:1114:21443:9080	Cluster_1867	177	1	0	0	0	1	0	0	0	3	2	1	11	0	0	1	2	0	0	1	3	10	0	0	0	6	0	4	0	3
											Bacteria;(1.0);Firmicutes;(1.0);Clostridia;(1.0);Clostridiales;(1.0);Lachnospiraceae;(1.0);Lachnospiraceae NK4A136 group;(1.0);unknown species;(0.53);	Bacteria;Firmicutes;Clostridia;Clostridiales;Lachnospiraceae;Lachnospiraceae NK4A136 group;Multi-affiliation	multi-subject	98.565	100.0	0.0	418	M04152:70:000000000-CRWV2:1:1103:16480:15266	Cluster_1871	156	1	0	0	0	0	0	0	0	0	0	10	5	14	8	6	1	0	0	0	0	0	24	0	0	0	0	0	0	2
											Bacteria;(1.0);Proteobacteria;(1.0);Deltaproteobacteria;(1.0);Desulfovibrionales;(1.0);Desulfovibrionaceae;(1.0);Bilophila;(1.0);unknown species;(1.0);	Bacteria;Proteobacteria;Deltaproteobacteria;Desulfovibrionales;Desulfovibrionaceae;Bilophila;unknown species	JQ083789.1.1511	99.063	100.0	0.0	427	M04152:70:000000000-CRWV2:1:1103:9685:3320	Cluster_1874	153	0	0	0	0	0	0	0	0	0	0	0	0	1	1	0	1	0	0	0	9	0	5	0	2	1	1	0	12	2
											Bacteria;(1.0);Bacteroidetes;(1.0);Bacteroidia;(1.0);Bacteroidales;(1.0);Bacteroidales S24-7 group;(1.0);unknown genus;(1.0);unknown species;(1.0);	Bacteria;Bacteroidetes;Bacteroidia;Bacteroidales;Bacteroidales S24-7 group;unknown genus;unknown species	EF096887.1.1406	96.437	100.0	0.0	421	M04152:70:000000000-CRWV2:1:1104:14416:8366	Cluster_1887	134	2	0	1	1	5	0	2	2	0	1	1	2	0	0	0	1	2	0	2	4	0	0	0	0	0	1	2	2	4
											Bacteria;(1.0);Bacteroidetes;(1.0);Bacteroidia;(1.0);Bacteroidales;(1.0);Bacteroidales S24-7 group;(1.0);unknown genus;(1.0);unknown species;(1.0);	Bacteria;Bacteroidetes;Bacteroidia;Bacteroidales;Bacteroidales S24-7 group;unknown genus;unknown species	multi-subject	99.048	100.0	0.0	420	M04152:70:000000000-CRWV2:1:1119:21417:22299	Cluster_1906	157	0	0	0	1	0	0	0	0	0	0	0	0	1	0	0	0	2	0	0	1	0	0	5	0	0	2	6	2	0
											Bacteria;(1.0);Bacteroidetes;(1.0);Bacteroidia;(1.0);Bacteroidales;(1.0);Bacteroidales S24-7 group;(1.0);unknown genus;(1.0);unknown species;(1.0);	Bacteria;Bacteroidetes;Bacteroidia;Bacteroidales;Bacteroidales S24-7 group;unknown genus;unknown species	multi-subject	multi-identity	100.0	0.0	multi-alignment-lg	M04152:70:000000000-CRWV2:1:1102:21881:3874	Cluster_1912	230	0	1	1	3	1	2	3	1	0	1	0	3	2	2	3	3	4	0	0	0	2	3	5	1	3	1	2	7	6
											Bacteria;(1.0);Firmicutes;(1.0);Clostridia;(1.0);Clostridiales;(1.0);Lachnospiraceae;(1.0);Lachnospiraceae NK4A136 group;(0.84);unknown species;(0.84);	Bacteria;Firmicutes;Clostridia;Clostridiales;Lachnospiraceae;Lachnospiraceae UCG-008;unknown species	EU457481.1.1397	98.267	100.0	0.0	404	M04152:70:000000000-CRWV2:1:2105:7865:16816	Cluster_1920	201	1	0	0	0	2	0	0	1	0	0	2	1	5	0	2	4	1	0	0	2	1	0	1	0	1	1	3	5	0
											Bacteria;(1.0);Firmicutes;(1.0);Clostridia;(1.0);Clostridiales;(1.0);Lachnospiraceae;(1.0);unknown genus;(0.99);Lachnospiraceae bacterium A2;(0.75);	Bacteria;Firmicutes;Clostridia;Clostridiales;Lachnospiraceae;unknown genus;unknown species	multi-subject	98.015	100.0	0.0	403	M04152:70:000000000-CRWV2:1:2114:5951:4277	Cluster_1925	127	0	0	0	0	0	0	0	0	1	0	4	0	2	2	1	0	0	0	0	1	0	8	0	0	0	0	0	0	0
											Bacteria;(1.0);Firmicutes;(1.0);Clostridia;(1.0);Clostridiales;(1.0);Lachnospiraceae;(1.0);unknown genus;(0.45);unknown species;(0.41);	Bacteria;Firmicutes;Clostridia;Clostridiales;Lachnospiraceae;unknown genus;unknown species	multi-subject	97.767	100.0	0.0	403	M04152:70:000000000-CRWV2:1:1104:18023:2940	Cluster_1927	585	1	0	0	0	2	0	0	1	8	0	7	3	45	8	22	9	0	0	0	17	0	35	0	0	0	0	0	0	11
											Bacteria;(1.0);Bacteroidetes;(1.0);Bacteroidia;(1.0);Bacteroidales;(1.0);Prevotellaceae;(1.0);Prevotellaceae UCG-001;(1.0);unknown species;(1.0);	Bacteria;Bacteroidetes;Bacteroidia;Bacteroidales;Prevotellaceae;Prevotellaceae UCG-001;unknown species	multi-subject	99.05	100.0	0.0	421	M04152:70:000000000-CRWV2:1:1111:9914:11451	Cluster_1933	150	1	0	3	4	0	5	4	2	1	8	0	0	6	0	0	0	0	0	1	2	2	3	0	8	0	3	0	2	1
											Bacteria;(1.0);Bacteroidetes;(1.0);Bacteroidia;(1.0);Bacteroidales;(1.0);Bacteroidaceae;(1.0);Bacteroides;(1.0);Bacteroides acidifaciens;(0.66);	Bacteria;Bacteroidetes;Bacteroidia;Bacteroidales;Multi-affiliation;Multi-affiliation;Multi-affiliation	multi-subject	98.1	100.0	0.0	421	M04152:70:000000000-CRWV2:1:1114:17765:22895	Cluster_1936	187	1	9	3	3	1	8	1	0	1	19	0	0	1	0	0	1	3	0	13	0	0	0	1	0	3	17	0	0	0
											Bacteria;(1.0);Firmicutes;(1.0);Clostridia;(1.0);Clostridiales;(1.0);Lachnospiraceae;(1.0);Lachnoclostridium;(0.95);unknown species;(0.55);	Bacteria;Firmicutes;Clostridia;Clostridiales;Lachnospiraceae;unknown genus;unknown species	EF098601.1.1391	100.0	100.0	0.0	401	M04152:70:000000000-CRWV2:1:1109:18274:6470	Cluster_1940	157	2	0	0	0	3	0	0	3	0	1	0	2	2	2	1	3	0	0	0	5	1	3	0	0	1	0	0	0	6
											Bacteria;(1.0);Firmicutes;(1.0);Clostridia;(1.0);Clostridiales;(1.0);Lachnospiraceae;(1.0);Lachnoclostridium;(0.98);Dorea sp.;(0.74);	Bacteria;Firmicutes;Clostridia;Clostridiales;Lachnospiraceae;Lachnoclostridium;unknown species	EU456101.1.1270	99.501	100.0	0.0	401	M04152:70:000000000-CRWV2:1:1115:9428:7061	Cluster_1942	158	0	2	1	0	3	2	0	1	1	3	2	2	3	1	5	4	0	0	1	0	1	3	0	0	2	1	3	0	5
											Bacteria;(1.0);Firmicutes;(1.0);Clostridia;(1.0);Clostridiales;(1.0);Lachnospiraceae;(1.0);unknown genus;(1.0);Lachnospiraceae bacterium A2;(0.87);	Bacteria;Firmicutes;Clostridia;Clostridiales;Lachnospiraceae;unknown genus;unknown species	multi-subject	98.504	100.0	0.0	401	M04152:70:000000000-CRWV2:1:1104:2486:15236	Cluster_1953	137	0	1	1	0	0	4	0	0	0	11	6	0	1	0	2	0	0	0	1	4	0	9	0	0	2	3	4	0	0
											Bacteria;(1.0);Firmicutes;(1.0);Clostridia;(1.0);Clostridiales;(1.0);Ruminococcaceae;(1.0);Oscillibacter;(1.0);unknown species;(0.64);	Bacteria;Firmicutes;Multi-affiliation;Multi-affiliation;Multi-affiliation;Multi-affiliation;Multi-affiliation	multi-subject	100.0	100.0	0.0	403	M04152:70:000000000-CRWV2:1:1101:25397:16840	Cluster_1957	134	0	0	0	0	0	0	0	0	0	1	2	1	2	1	1	0	0	0	0	4	0	3	0	0	0	0	1	0	5
											Bacteria;(1.0);Bacteroidetes;(1.0);Bacteroidia;(1.0);Bacteroidales;(1.0);Bacteroidales S24-7 group;(1.0);unknown genus;(1.0);unknown species;(1.0);	Bacteria;Bacteroidetes;Bacteroidia;Bacteroidales;Bacteroidales S24-7 group;unknown genus;unknown species	multi-subject	96.912	100.0	0.0	421	M04152:70:000000000-CRWV2:1:2114:11872:20420	Cluster_1966	272	4	0	0	0	4	0	0	0	5	5	1	14	3	4	0	0	0	0	1	1	3	1	0	0	7	6	10	0	0
											Bacteria;(1.0);Bacteroidetes;(1.0);Bacteroidia;(1.0);Bacteroidales;(1.0);Bacteroidaceae;(1.0);Bacteroides;(1.0);unknown species;(0.35);	Bacteria;Multi-affiliation;Multi-affiliation;Multi-affiliation;Multi-affiliation;Multi-affiliation;Multi-affiliation	multi-subject	98.575	100.0	0.0	421	M04152:70:000000000-CRWV2:1:1102:22780:19570	Cluster_1969	147	0	0	0	20	0	0	17	0	2	1	0	0	2	0	0	0	1	0	0	0	0	0	1	6	0	0	0	1	0
											Bacteria;(1.0);Firmicutes;(1.0);Clostridia;(1.0);Clostridiales;(1.0);Lachnospiraceae;(1.0);Marvinbryantia;(0.56);unknown species;(0.56);	Bacteria;Firmicutes;Clostridia;Clostridiales;Lachnospiraceae;Multi-affiliation;Multi-affiliation	multi-subject	multi-identity	100.0	0.0	multi-alignment-lg	M04152:70:000000000-CRWV2:1:1102:19792:10496	Cluster_1970	132	0	1	0	0	0	0	0	0	0	0	0	0	0	0	0	0	0	0	1	0	0	1	0	0	15	0	25	0	0
											Bacteria;(1.0);Bacteroidetes;(1.0);Bacteroidia;(1.0);Bacteroidales;(1.0);Bacteroidales S24-7 group;(1.0);unknown genus;(1.0);unknown species;(1.0);	Bacteria;Bacteroidetes;Bacteroidia;Bacteroidales;Bacteroidales S24-7 group;unknown genus;unknown species	EF096950.1.1407	94.55	100.0	0.0	422	M04152:70:000000000-CRWV2:1:1106:11845:2743	Cluster_1985	342	7	0	0	4	9	0	3	5	2	0	1	8	6	0	0	0	8	0	2	5	0	3	1	5	3	1	4	3	0
											Bacteria;(1.0);Firmicutes;(1.0);Clostridia;(1.0);Clostridiales;(1.0);Lachnospiraceae;(1.0);unknown genus;(0.66);unknown species;(0.59);	Bacteria;Firmicutes;Clostridia;Clostridiales;Lachnospiraceae;Multi-affiliation;Multi-affiliation	multi-subject	95.455	100.0	0.0	418	M04152:70:000000000-CRWV2:1:1112:24513:11417	Cluster_1990	151	0	0	0	0	0	0	0	0	0	1	1	0	0	0	3	2	3	0	0	0	0	0	0	0	0	0	0	11	0
											Bacteria;(1.0);Bacteroidetes;(1.0);Bacteroidia;(1.0);Bacteroidales;(1.0);Bacteroidales S24-7 group;(1.0);unknown genus;(1.0);unknown species;(1.0);	Bacteria;Bacteroidetes;Bacteroidia;Bacteroidales;Bacteroidales S24-7 group;unknown genus;unknown species	JN013037.1.1457	95.714	100.0	0.0	420	M04152:70:000000000-CRWV2:1:1110:27353:15241	Cluster_1995	166	1	1	2	1	0	1	1	0	1	3	1	3	1	3	0	2	3	0	0	3	0	0	1	2	5	4	1	2	0
											Bacteria;(1.0);Firmicutes;(1.0);Clostridia;(1.0);Clostridiales;(1.0);Lachnospiraceae;(1.0);unknown genus;(0.94);Lachnospiraceae bacterium A2;(0.57);	Bacteria;Firmicutes;Clostridia;Clostridiales;Lachnospiraceae;unknown genus;unknown species	DQ015107.1.1330	98.02	100.0	0.0	404	M04152:70:000000000-CRWV2:1:1116:9813:16472	Cluster_1996	165	0	0	0	0	1	0	0	0	0	2	2	0	1	2	0	0	0	0	0	3	0	4	0	0	4	2	6	0	3
											Bacteria;(1.0);Firmicutes;(1.0);Clostridia;(1.0);Clostridiales;(1.0);Lachnospiraceae;(1.0);Roseburia;(0.95);Eubacterium plexicaudatum;(0.4);	Bacteria;Firmicutes;Clostridia;Clostridiales;Lachnospiraceae;unknown genus;unknown species	EU504241.1.1389	99.501	100.0	0.0	401	M04152:70:000000000-CRWV2:1:1102:3356:13149	Cluster_2001	128	0	0	0	0	2	0	0	0	0	0	0	0	5	0	16	6	0	0	0	5	1	4	0	0	0	0	1	1	1
											Bacteria;(1.0);Firmicutes;(1.0);Clostridia;(1.0);Clostridiales;(1.0);Lachnospiraceae;(1.0);unknown genus;(0.91);unknown species;(0.9);	Bacteria;Firmicutes;Clostridia;Clostridiales;Lachnospiraceae;unknown genus;unknown species	multi-subject	96.269	100.0	0.0	402	M04152:70:000000000-CRWV2:1:2102:13553:14316	Cluster_2008	309	0	0	0	0	3	3	0	1	4	0	5	1	18	6	7	4	0	0	10	7	5	12	0	0	2	2	1	0	8
											Bacteria;(1.0);Bacteroidetes;(1.0);Bacteroidia;(1.0);Bacteroidales;(1.0);Bacteroidales S24-7 group;(1.0);unknown genus;(1.0);unknown species;(1.0);	Bacteria;Bacteroidetes;Bacteroidia;Bacteroidales;Bacteroidales S24-7 group;unknown genus;unknown species	EF406776.1.1504	98.81	100.0	0.0	420	M04152:70:000000000-CRWV2:1:2103:9753:1364	Cluster_2010	156	2	1	1	0	0	0	0	2	3	2	0	3	6	0	2	0	0	0	1	6	1	1	0	0	4	1	22	0	1
											Bacteria;(1.0);Bacteroidetes;(1.0);Bacteroidia;(1.0);Bacteroidales;(1.0);Bacteroidales S24-7 group;(1.0);unknown genus;(1.0);unknown species;(1.0);	Bacteria;Bacteroidetes;Bacteroidia;Bacteroidales;Bacteroidales S24-7 group;unknown genus;unknown species	JQ084057.1.1501	97.625	100.0	0.0	421	M04152:70:000000000-CRWV2:1:1119:4778:21245	Cluster_2017	164	0	0	1	5	0	1	4	1	1	2	0	0	0	1	0	2	2	0	1	2	2	1	1	3	1	1	4	1	0
											Bacteria;(1.0);Firmicutes;(1.0);Clostridia;(1.0);Clostridiales;(1.0);Lachnospiraceae;(1.0);unknown genus;(0.37);unknown species;(0.37);	Bacteria;Firmicutes;Clostridia;Clostridiales;Lachnospiraceae;unknown genus;unknown species	multi-subject	98.753	100.0	0.0	401	M04152:70:000000000-CRWV2:1:2116:15214:15987	Cluster_2018	148	0	0	0	0	0	0	0	0	1	1	2	4	4	3	2	1	1	0	0	5	1	4	0	0	0	1	2	0	4
											Bacteria;(1.0);Firmicutes;(1.0);Clostridia;(1.0);Clostridiales;(1.0);Lachnospiraceae;(1.0);unknown genus;(0.49);unknown species;(0.47);	Bacteria;Firmicutes;Clostridia;Clostridiales;Lachnospiraceae;unknown genus;unknown species	multi-subject	97.03	100.0	0.0	404	M04152:70:000000000-CRWV2:1:2108:23247:3664	Cluster_2023	168	0	0	0	0	0	0	0	0	2	0	2	4	3	3	0	2	0	0	0	1	1	4	0	0	0	0	0	0	3
											Bacteria;(1.0);Firmicutes;(1.0);Clostridia;(1.0);Clostridiales;(1.0);Lachnospiraceae;(1.0);Lachnospiraceae NK4A136 group;(0.78);unknown species;(0.78);	Bacteria;Firmicutes;Clostridia;Clostridiales;Lachnospiraceae;unknown genus;unknown species	multi-subject	97.277	100.0	0.0	404	M04152:70:000000000-CRWV2:1:2108:4004:16805	Cluster_2024	161	0	0	0	0	2	0	0	1	4	0	10	5	2	0	0	1	0	0	1	4	0	0	0	0	1	0	2	0	7
											Bacteria;(1.0);Firmicutes;(1.0);Clostridia;(1.0);Clostridiales;(1.0);Lachnospiraceae;(1.0);Lachnospiraceae NK4A136 group;(1.0);unknown species;(0.98);	Bacteria;Firmicutes;Clostridia;Clostridiales;Lachnospiraceae;Lachnospiraceae NK4A136 group;unknown species	multi-subject	98.762	100.0	0.0	404	M04152:70:000000000-CRWV2:1:1101:23987:23137	Cluster_2046	292	3	0	0	0	5	0	1	3	4	0	3	4	0	0	1	0	3	0	0	2	0	0	4	1	0	0	0	4	22
											Bacteria;(1.0);Bacteroidetes;(1.0);Bacteroidia;(1.0);Bacteroidales;(1.0);Bacteroidales S24-7 group;(1.0);unknown genus;(1.0);unknown species;(1.0);	Bacteria;Bacteroidetes;Bacteroidia;Bacteroidales;Bacteroidales S24-7 group;unknown genus;unknown species	EU455409.1.1404	98.1	100.0	0.0	421	M04152:70:000000000-CRWV2:1:2106:12122:16304	Cluster_2060	142	2	0	3	0	2	1	0	0	1	1	1	0	3	3	1	5	1	0	1	3	0	0	2	1	4	0	3	1	0
											Bacteria;(1.0);Bacteroidetes;(1.0);Bacteroidia;(1.0);Bacteroidales;(1.0);Bacteroidales S24-7 group;(1.0);unknown genus;(1.0);unknown species;(1.0);	Bacteria;Bacteroidetes;Bacteroidia;Bacteroidales;Bacteroidales S24-7 group;unknown genus;unknown species	JN013030.1.1456	98.578	100.0	0.0	422	M04152:70:000000000-CRWV2:1:1107:22418:8377	Cluster_2101	161	0	2	1	0	1	0	1	0	0	4	0	1	6	1	1	2	0	0	3	3	1	0	0	3	3	0	5	3	2
											Bacteria;(1.0);Bacteroidetes;(1.0);Bacteroidia;(1.0);Bacteroidales;(1.0);Rikenellaceae;(0.96);Rikenellaceae RC9 gut group;(0.96);unknown species;(0.96);	Bacteria;Bacteroidetes;Bacteroidia;Bacteroidales;Rikenellaceae;Rikenellaceae RC9 gut group;unknown species	multi-subject	96.445	100.0	0.0	422	M04152:70:000000000-CRWV2:1:1108:25405:13867	Cluster_2115	138	0	0	0	0	0	0	0	0	2	4	4	4	2	0	3	4	0	0	0	4	2	2	0	0	3	3	3	0	1
											Bacteria;(1.0);Firmicutes;(1.0);Clostridia;(1.0);Clostridiales;(1.0);Lachnospiraceae;(1.0);Lachnospiraceae NK4A136 group;(0.8);unknown species;(0.8);	Bacteria;Firmicutes;Clostridia;Clostridiales;Lachnospiraceae;unknown genus;unknown species	EU504549.1.1379	97.525	100.0	0.0	404	M04152:70:000000000-CRWV2:1:1104:22507:23214	Cluster_2125	153	1	0	0	0	0	0	0	3	0	0	1	1	5	3	1	2	0	0	0	0	0	4	0	0	0	5	3	0	9
											Bacteria;(1.0);Firmicutes;(1.0);Clostridia;(1.0);Clostridiales;(1.0);Lachnospiraceae;(1.0);Coprococcus 1;(0.82);unknown species;(0.82);	Bacteria;Firmicutes;Clostridia;Clostridiales;Lachnospiraceae;Lachnospiraceae NK4A136 group;unknown species	EU504038.1.1391	99.257	100.0	0.0	404	M04152:70:000000000-CRWV2:1:1113:8144:4352	Cluster_2162	139	0	0	0	1	0	0	0	0	1	0	1	6	0	0	0	1	1	0	0	0	0	1	1	3	0	3	0	6	0
											Bacteria;(1.0);Firmicutes;(1.0);Clostridia;(1.0);Clostridiales;(1.0);Lachnospiraceae;(1.0);Lachnospiraceae NK4A136 group;(0.49);unknown species;(0.49);	Bacteria;Firmicutes;Clostridia;Clostridiales;Lachnospiraceae;unknown genus;unknown species	EU455122.1.1404	99.01	100.0	0.0	404	M04152:70:000000000-CRWV2:1:2110:17675:22467	Cluster_2179	246	0	0	0	1	0	0	1	0	0	0	0	0	1	0	0	1	1	0	3	0	0	0	7	4	0	2	0	6	0
											Bacteria;(1.0);Bacteroidetes;(1.0);Bacteroidia;(1.0);Bacteroidales;(1.0);Bacteroidales S24-7 group;(1.0);unknown genus;(1.0);unknown species;(1.0);	Bacteria;Bacteroidetes;Bacteroidia;Bacteroidales;Bacteroidales S24-7 group;unknown genus;unknown species	multi-subject	98.571	100.0	0.0	420	M04152:70:000000000-CRWV2:1:1107:28502:8326	Cluster_2182	167	1	0	1	1	1	1	0	1	2	4	2	2	1	0	0	3	1	0	0	5	3	0	3	0	3	1	3	1	7
											Bacteria;(1.0);Firmicutes;(1.0);Clostridia;(1.0);Clostridiales;(1.0);Lachnospiraceae;(1.0);Marvinbryantia;(0.27);Clostridiales bacterium CIEAF 012;(0.19);	Bacteria;Firmicutes;Clostridia;Clostridiales;Lachnospiraceae;unknown genus;unknown species	multi-subject	100.0	100.0	0.0	401	M04152:70:000000000-CRWV2:1:1107:10314:19396	Cluster_2191	181	0	0	0	0	0	0	0	0	0	0	0	0	0	0	0	0	0	0	0	0	0	0	6	0	0	0	0	0	0
											Bacteria;(1.0);Firmicutes;(1.0);Clostridia;(1.0);Clostridiales;(1.0);Lachnospiraceae;(1.0);unknown genus;(0.76);unknown species;(0.76);	Bacteria;Firmicutes;Clostridia;Clostridiales;Lachnospiraceae;unknown genus;unknown species	AB606291.1.1497	99.504	100.0	0.0	403	M04152:70:000000000-CRWV2:1:1106:24398:22558	Cluster_2192	137	0	0	0	0	0	0	0	0	2	2	2	9	5	1	2	0	0	0	0	0	0	7	0	0	0	0	0	0	0
											Bacteria;(1.0);Firmicutes;(1.0);Clostridia;(1.0);Clostridiales;(1.0);Lachnospiraceae;(1.0);Lachnospiraceae FCS020 group;(0.99);unknown species;(0.99);	Bacteria;Firmicutes;Clostridia;Clostridiales;Lachnospiraceae;Lachnospiraceae FCS020 group;unknown species	EF099523.1.1391	99.005	100.0	0.0	402	M04152:70:000000000-CRWV2:1:2113:19646:9640	Cluster_2200	192	2	1	1	0	1	2	0	2	2	4	0	5	6	2	4	2	0	0	1	3	2	1	0	0	2	5	6	0	6
											Bacteria;(1.0);Firmicutes;(1.0);Clostridia;(1.0);Clostridiales;(1.0);Lachnospiraceae;(1.0);unknown genus;(0.41);unknown species;(0.31);	Bacteria;Firmicutes;Clostridia;Clostridiales;Lachnospiraceae;unknown genus;unknown species	multi-subject	99.007	100.0	0.0	403	M04152:70:000000000-CRWV2:1:1116:16550:1333	Cluster_2206	215	1	0	1	0	0	0	0	0	1	0	2	7	15	2	8	4	0	0	0	6	0	13	0	0	0	0	0	0	7
											Bacteria;(1.0);Firmicutes;(1.0);Clostridia;(1.0);Clostridiales;(1.0);Lachnospiraceae;(1.0);Lachnospiraceae NK4A136 group;(0.84);unknown species;(0.84);	Bacteria;Firmicutes;Clostridia;Clostridiales;Lachnospiraceae;unknown genus;unknown species	EU510406.1.1396	98.515	100.0	0.0	404	M04152:70:000000000-CRWV2:1:2117:23339:9928	Cluster_2241	141	0	0	0	0	2	1	0	2	1	0	3	5	3	1	1	3	0	0	1	2	1	3	0	0	1	15	1	0	7
											Bacteria;(1.0);Bacteroidetes;(1.0);Bacteroidia;(1.0);Bacteroidales;(1.0);Bacteroidales S24-7 group;(1.0);unknown genus;(1.0);unknown species;(1.0);	Bacteria;Bacteroidetes;Bacteroidia;Bacteroidales;Bacteroidales S24-7 group;unknown genus;unknown species	EU510618.1.1401	99.762	100.0	0.0	420	M04152:70:000000000-CRWV2:1:1106:9219:9252	Cluster_2242	306	0	0	0	6	0	0	8	0	0	0	0	0	0	0	0	0	4	0	0	0	0	0	14	8	0	0	0	7	0
											Bacteria;(1.0);Bacteroidetes;(1.0);Bacteroidia;(1.0);Bacteroidales;(1.0);Rikenellaceae;(1.0);Rikenellaceae RC9 gut group;(1.0);unknown species;(1.0);	Bacteria;Bacteroidetes;Bacteroidia;Bacteroidales;Rikenellaceae;Rikenellaceae RC9 gut group;unknown species	multi-subject	99.05	100.0	0.0	421	M04152:70:000000000-CRWV2:1:2107:18830:21400	Cluster_2243	142	1	0	1	0	2	1	0	1	1	0	2	4	3	3	5	7	0	0	2	2	7	0	0	0	0	1	0	0	3
											Bacteria;(1.0);Firmicutes;(1.0);Clostridia;(1.0);Clostridiales;(1.0);Ruminococcaceae;(1.0);Ruminiclostridium 9;(0.89);unknown species;(0.86);	Bacteria;Firmicutes;Clostridia;Clostridiales;Ruminococcaceae;Ruminiclostridium 9;unknown species	EF097132.1.1399	98.515	100.0	0.0	404	M04152:70:000000000-CRWV2:1:2111:23310:19466	Cluster_2275	143	0	0	0	0	0	0	0	2	1	0	7	3	2	4	1	2	0	0	0	1	1	4	0	0	2	2	4	0	7
											Bacteria;(1.0);Bacteroidetes;(1.0);Bacteroidia;(1.0);Bacteroidales;(1.0);Porphyromonadaceae;(1.0);Parabacteroides;(1.0);Parabacteroides goldsteinii;(1.0);	Bacteria;Bacteroidetes;Bacteroidia;Bacteroidales;Porphyromonadaceae;Parabacteroides;Multi-affiliation	multi-subject	96.919	100.0	0.0	422	M04152:70:000000000-CRWV2:1:2114:11345:4021	Cluster_2286	226	1	1	0	5	0	2	6	2	0	0	1	3	3	0	0	0	6	0	1	0	0	0	3	10	0	2	3	3	3
											Bacteria;(1.0);Bacteroidetes;(1.0);Bacteroidia;(1.0);Bacteroidales;(1.0);Bacteroidales S24-7 group;(1.0);unknown genus;(1.0);unknown species;(1.0);	Bacteria;Bacteroidetes;Bacteroidia;Bacteroidales;Bacteroidales S24-7 group;unknown genus;unknown species	multi-subject	96.667	100.0	0.0	420	M04152:70:000000000-CRWV2:1:1103:28725:15137	Cluster_2310	247	3	3	2	0	0	2	0	0	4	2	1	11	8	2	0	2	0	0	3	6	0	3	0	0	0	1	3	0	3
											Bacteria;(1.0);Firmicutes;(1.0);Clostridia;(1.0);Clostridiales;(1.0);Lachnospiraceae;(1.0);unknown genus;(0.32);unknown species;(0.22);	Bacteria;Firmicutes;Clostridia;Clostridiales;Lachnospiraceae;unknown genus;unknown species	EU505309.1.1402	99.01	100.0	0.0	404	M04152:70:000000000-CRWV2:1:2115:3726:15172	Cluster_2318	220	3	0	0	0	6	0	0	5	6	1	3	0	1	0	1	4	0	0	3	7	1	5	0	0	1	4	1	0	10
											Bacteria;(1.0);Firmicutes;(1.0);Clostridia;(1.0);Clostridiales;(1.0);Lachnospiraceae;(1.0);Lachnospiraceae NK4A136 group;(0.81);Blautia coccoides;(0.39);	Bacteria;Firmicutes;Clostridia;Clostridiales;Lachnospiraceae;Lachnospiraceae NK4A136 group;unknown species	JN001280.1.1444	99.252	100.0	0.0	401	M04152:70:000000000-CRWV2:1:2112:18330:4776	Cluster_2353	284	1	0	0	0	1	0	0	0	1	0	1	4	3	2	7	0	9	0	0	16	0	6	0	0	0	0	0	11	3
											Bacteria;(1.0);Firmicutes;(1.0);Clostridia;(1.0);Clostridiales;(1.0);Lachnospiraceae;(1.0);Lachnospiraceae NK4A136 group;(0.74);unknown species;(0.62);	Bacteria;Firmicutes;Clostridia;Clostridiales;Lachnospiraceae;Lachnospiraceae NK4A136 group;unknown species	multi-subject	99.252	100.0	0.0	401	M04152:70:000000000-CRWV2:1:1111:6540:8156	Cluster_2385	127	0	0	0	0	2	0	0	0	0	0	0	5	6	2	1	1	2	0	0	1	0	5	0	0	0	0	0	0	4
											Bacteria;(1.0);Bacteroidetes;(1.0);Bacteroidia;(1.0);Bacteroidales;(1.0);Bacteroidales S24-7 group;(1.0);unknown genus;(1.0);unknown species;(1.0);	Bacteria;Bacteroidetes;Bacteroidia;Bacteroidales;Bacteroidales S24-7 group;unknown genus;unknown species	multi-subject	98.575	100.0	0.0	421	M04152:70:000000000-CRWV2:1:1101:18018:2597	Cluster_2409	341	0	0	0	1	2	1	2	1	5	1	2	16	4	3	2	1	4	0	4	5	6	0	7	3	0	3	7	2	6
											Bacteria;(1.0);Firmicutes;(1.0);Clostridia;(1.0);Clostridiales;(1.0);Lachnospiraceae;(1.0);unknown genus;(0.69);unknown species;(0.4);	Bacteria;Bacteroidetes;Bacteroidia;Bacteroidales;Bacteroidales S24-7 group;unknown genus;unknown species	EU453142.1.1408	98.756	100.0	0.0	402	M04152:70:000000000-CRWV2:1:1103:10918:1003	Cluster_2417	144	0	0	0	0	1	0	0	0	0	0	2	1	7	2	4	0	1	0	0	3	0	0	0	0	1	0	0	1	0
											Bacteria;(1.0);Firmicutes;(1.0);Clostridia;(0.99);Clostridiales;(0.98);Lachnospiraceae;(0.57);Lachnospiraceae NC2004 group;(0.02);Clostridiaceae bacterium SK082;(0.02);	Bacteria;Firmicutes;Clostridia;Clostridiales;Clostridiales vadinBB60 group;unknown genus;unknown species	HM837071.1.1327	93.103	100.0	6.01e-167	406	M04152:70:000000000-CRWV2:1:1107:7810:9597	Cluster_2427	160	0	0	0	0	1	0	0	0	0	2	2	5	9	0	6	6	0	0	0	2	0	8	0	0	2	1	0	0	8
											Bacteria;(1.0);Bacteroidetes;(1.0);Bacteroidia;(1.0);Bacteroidales;(1.0);Bacteroidales S24-7 group;(1.0);unknown genus;(1.0);unknown species;(1.0);	Bacteria;Bacteroidetes;Bacteroidia;Bacteroidales;Bacteroidales S24-7 group;unknown genus;unknown species	multi-subject	98.1	100.0	0.0	421	M04152:70:000000000-CRWV2:1:1114:23847:22824	Cluster_2450	154	2	0	0	1	4	0	3	1	0	1	2	0	1	0	0	0	6	0	0	8	1	1	0	0	3	1	5	2	4
											Bacteria;(1.0);Firmicutes;(1.0);Clostridia;(1.0);Clostridiales;(1.0);Lachnospiraceae;(1.0);unknown genus;(0.85);unknown species;(0.85);	Bacteria;Firmicutes;Clostridia;Clostridiales;Lachnospiraceae;unknown genus;unknown species	multi-subject	99.254	100.0	0.0	402	M04152:70:000000000-CRWV2:1:1107:13636:15488	Cluster_2462	164	0	0	1	0	0	0	0	0	0	0	1	0	3	2	0	1	1	0	0	1	0	3	1	0	4	0	1	7	0
											Bacteria;(1.0);Firmicutes;(1.0);Clostridia;(1.0);Clostridiales;(1.0);Lachnospiraceae;(1.0);unknown genus;(0.82);unknown species;(0.66);	Bacteria;Firmicutes;Clostridia;Clostridiales;Lachnospiraceae;Multi-affiliation;Multi-affiliation	multi-subject	98.507	100.0	0.0	402	M04152:70:000000000-CRWV2:1:2112:26967:12398	Cluster_2492	405	0	6	4	0	2	13	0	9	3	12	9	1	10	3	14	6	0	0	4	16	0	13	0	2	5	1	4	0	14
											Bacteria;(1.0);Firmicutes;(1.0);Clostridia;(1.0);Clostridiales;(1.0);Lachnospiraceae;(1.0);Lachnoclostridium;(0.63);unknown species;(0.24);	Bacteria;Firmicutes;Clostridia;Clostridiales;Lachnospiraceae;Lachnoclostridium;unknown species	multi-subject	98.515	100.0	0.0	404	M04152:70:000000000-CRWV2:1:1113:25640:14674	Cluster_2505	144	0	0	0	3	1	1	2	0	1	0	0	0	2	1	0	0	0	0	0	1	0	1	0	1	3	0	0	14	1
											Bacteria;(1.0);Bacteroidetes;(1.0);Bacteroidia;(1.0);Bacteroidales;(1.0);Bacteroidales S24-7 group;(0.99);unknown genus;(0.99);unknown species;(0.99);	Bacteria;Bacteroidetes;Bacteroidia;Bacteroidales;Bacteroidales S24-7 group;unknown genus;unknown species	EF097723.1.1405	98.571	100.0	0.0	420	M04152:70:000000000-CRWV2:1:1104:28262:9310	Cluster_2513	138	0	1	1	1	2	0	0	0	0	0	0	3	2	1	3	1	1	0	4	1	0	0	1	0	0	4	5	0	0
											Bacteria;(1.0);Firmicutes;(1.0);Clostridia;(1.0);Clostridiales;(1.0);Lachnospiraceae;(1.0);Acetatifactor;(0.8);unknown species;(0.8);	Bacteria;Firmicutes;Clostridia;Clostridiales;Lachnospiraceae;Acetatifactor;unknown species	EU505490.1.1387	98.005	100.0	0.0	401	M04152:70:000000000-CRWV2:1:1106:29108:12607	Cluster_2528	197	0	0	0	0	0	0	0	1	1	1	3	2	4	2	1	1	0	0	0	5	0	7	2	0	0	3	1	0	6
											Bacteria;(1.0);Firmicutes;(1.0);Clostridia;(1.0);Clostridiales;(1.0);Lachnospiraceae;(1.0);unknown genus;(0.94);Lachnospiraceae bacterium A2;(0.91);	Bacteria;Firmicutes;Clostridia;Clostridiales;Lachnospiraceae;unknown genus;unknown species	multi-subject	97.519	100.0	0.0	403	M04152:70:000000000-CRWV2:1:2118:11571:2805	Cluster_2544	145	0	0	0	0	0	0	0	0	2	0	2	1	3	4	2	0	0	0	0	1	0	6	0	0	0	0	0	0	2
											Bacteria;(1.0);Bacteroidetes;(1.0);Bacteroidia;(1.0);Bacteroidales;(1.0);Bacteroidales S24-7 group;(1.0);unknown genus;(1.0);unknown species;(1.0);	Bacteria;Bacteroidetes;Bacteroidia;Bacteroidales;Bacteroidales S24-7 group;unknown genus;unknown species	multi-subject	98.095	100.0	0.0	420	M04152:70:000000000-CRWV2:1:1108:5929:14270	Cluster_2554	224	1	0	4	0	1	1	1	0	1	0	5	8	5	2	0	2	3	0	1	6	0	1	3	0	2	0	1	0	2
											Bacteria;(1.0);Bacteroidetes;(1.0);Bacteroidia;(1.0);Bacteroidales;(1.0);Rikenellaceae;(1.0);Alistipes;(1.0);unknown species;(0.98);	Bacteria;Bacteroidetes;Bacteroidia;Bacteroidales;Rikenellaceae;Alistipes;unknown species	AB702766.1.1491	97.356	98.5748218527	0.0	416	M04152:70:000000000-CRWV2:1:2110:16870:3007	Cluster_2556	164	0	0	0	0	0	2	0	1	1	2	1	1	3	1	1	1	1	0	1	2	0	0	8	6	0	0	0	1	4
											Bacteria;(1.0);Firmicutes;(1.0);Clostridia;(1.0);Clostridiales;(1.0);Lachnospiraceae;(1.0);unknown genus;(0.74);unknown species;(0.45);	Bacteria;Firmicutes;Clostridia;Clostridiales;Lachnospiraceae;unknown genus;unknown species	EU474367.1.1390	98.254	100.0	0.0	401	M04152:70:000000000-CRWV2:1:1107:5289:17548	Cluster_2568	140	1	0	5	0	1	10	0	0	0	11	0	0	0	0	0	0	0	0	2	4	0	1	2	0	3	0	4	0	0
											Bacteria;(1.0);Firmicutes;(1.0);Clostridia;(1.0);Clostridiales;(1.0);Lachnospiraceae;(0.9);Mobilitalea;(0.14);Clostridiaceae bacterium FH052;(0.09);	Bacteria;Firmicutes;Clostridia;Clostridiales;Multi-affiliation;Multi-affiliation;Multi-affiliation	multi-subject	multi-identity	100.0	1.66e-167	multi-alignment-lg	M04152:70:000000000-CRWV2:1:2109:8124:22046	Cluster_2579	130	1	0	0	0	0	0	0	0	2	2	2	3	14	3	7	4	0	0	0	5	1	5	0	0	2	0	2	0	4
											Bacteria;(1.0);Bacteroidetes;(1.0);Bacteroidia;(1.0);Bacteroidales;(1.0);Bacteroidales S24-7 group;(1.0);unknown genus;(1.0);unknown species;(1.0);	Bacteria;Bacteroidetes;Bacteroidia;Bacteroidales;Bacteroidales S24-7 group;unknown genus;unknown species	JN013173.1.1464	98.1	100.0	0.0	421	M04152:70:000000000-CRWV2:1:2107:16001:22687	Cluster_2615	171	2	11	4	0	0	1	0	1	1	7	0	4	10	3	0	0	0	0	0	3	1	2	0	0	4	1	11	0	2
											Bacteria;(1.0);Bacteroidetes;(1.0);Bacteroidia;(1.0);Bacteroidales;(1.0);Bacteroidales S24-7 group;(1.0);unknown genus;(1.0);unknown species;(1.0);	Bacteria;Bacteroidetes;Bacteroidia;Bacteroidales;Bacteroidales S24-7 group;unknown genus;unknown species	multi-subject	98.81	100.0	0.0	420	M04152:70:000000000-CRWV2:1:2117:19572:3399	Cluster_2668	148	0	1	1	0	0	1	0	0	2	3	1	3	4	0	3	0	0	0	6	3	6	0	0	0	2	4	2	0	3
											Bacteria;(1.0);Bacteroidetes;(1.0);Bacteroidia;(1.0);Bacteroidales;(1.0);Bacteroidales S24-7 group;(1.0);unknown genus;(1.0);unknown species;(1.0);	Bacteria;Bacteroidetes;Bacteroidia;Bacteroidales;Bacteroidales S24-7 group;unknown genus;unknown species	HM846693.1.1367	98.1	100.0	0.0	421	M04152:70:000000000-CRWV2:1:1107:3482:11856	Cluster_2669	200	0	1	1	0	5	2	0	1	1	4	0	1	7	3	1	0	1	0	0	1	4	2	2	0	2	4	5	0	1
											Bacteria;(1.0);Firmicutes;(1.0);Clostridia;(1.0);Clostridiales;(1.0);Lachnospiraceae;(1.0);Lachnospiraceae NK4A136 group;(1.0);unknown species;(1.0);	Bacteria;Firmicutes;Clostridia;Clostridiales;Lachnospiraceae;Multi-affiliation;Multi-affiliation	multi-subject	multi-identity	100.0	0.0	multi-alignment-lg	M04152:70:000000000-CRWV2:1:2118:27344:19845	Cluster_2779	135	0	0	0	0	1	0	0	1	0	0	3	1	7	0	6	1	0	0	0	1	0	3	0	0	0	0	1	0	1
											Bacteria;(1.0);Bacteroidetes;(1.0);Bacteroidia;(1.0);Bacteroidales;(1.0);Bacteroidales S24-7 group;(1.0);unknown genus;(1.0);unknown species;(1.0);	Bacteria;Bacteroidetes;Bacteroidia;Bacteroidales;Bacteroidales S24-7 group;unknown genus;unknown species	multi-subject	97.15	100.0	0.0	421	M04152:70:000000000-CRWV2:1:2101:13482:14033	Cluster_2794	219	2	0	0	3	3	0	2	2	1	0	0	1	1	0	0	0	11	0	0	1	2	0	0	2	7	0	6	1	1
											Bacteria;(1.0);Firmicutes;(1.0);Clostridia;(1.0);Clostridiales;(1.0);Ruminococcaceae;(1.0);Ruminiclostridium 9;(1.0);unknown species;(1.0);	Bacteria;Firmicutes;Clostridia;Clostridiales;Ruminococcaceae;Ruminiclostridium 9;Multi-affiliation	multi-subject	98.762	100.0	0.0	404	M04152:70:000000000-CRWV2:1:1118:22069:10371	Cluster_2816	237	0	1	0	0	0	1	0	0	0	1	4	0	2	3	0	1	0	0	4	3	0	3	1	1	3	6	4	18	1
											Bacteria;(1.0);Bacteroidetes;(1.0);Bacteroidia;(1.0);Bacteroidales;(1.0);Bacteroidales S24-7 group;(1.0);unknown genus;(1.0);unknown species;(1.0);	Bacteria;Bacteroidetes;Bacteroidia;Bacteroidales;Bacteroidales S24-7 group;unknown genus;unknown species	EF097735.1.1409	96.682	100.0	0.0	422	M04152:70:000000000-CRWV2:1:1117:11435:11434	Cluster_2902	141	0	0	0	0	1	0	2	0	3	0	0	1	1	0	0	0	12	0	0	1	0	0	0	1	2	2	3	2	0
											Bacteria;(1.0);Bacteroidetes;(1.0);Bacteroidia;(1.0);Bacteroidales;(1.0);Bacteroidales S24-7 group;(1.0);unknown genus;(1.0);unknown species;(1.0);	Bacteria;Bacteroidetes;Bacteroidia;Bacteroidales;Bacteroidales S24-7 group;unknown genus;unknown species	EF097444.1.1403	96.445	100.0	0.0	422	M04152:70:000000000-CRWV2:1:1111:7417:6437	Cluster_2937	324	4	0	0	6	4	1	3	1	4	0	0	14	3	2	0	0	7	0	9	13	0	0	1	3	2	2	3	4	0
											Bacteria;(1.0);Bacteroidetes;(1.0);Bacteroidia;(1.0);Bacteroidales;(1.0);Bacteroidales S24-7 group;(1.0);unknown genus;(1.0);unknown species;(1.0);	Bacteria;Bacteroidetes;Bacteroidia;Bacteroidales;Bacteroidales S24-7 group;unknown genus;unknown species	JQ084057.1.1501	96.675	100.0	0.0	421	M04152:70:000000000-CRWV2:1:1114:7027:11621	Cluster_2964	168	6	2	4	0	2	4	0	0	5	1	0	13	6	1	1	0	0	0	1	3	2	1	0	0	1	0	4	1	1
											Bacteria;(1.0);Firmicutes;(1.0);Clostridia;(1.0);Clostridiales;(1.0);Lachnospiraceae;(1.0);unknown genus;(0.63);unknown species;(0.46);	Bacteria;Firmicutes;Clostridia;Clostridiales;Lachnospiraceae;Multi-affiliation;Multi-affiliation	multi-subject	99.252	100.0	0.0	401	M04152:70:000000000-CRWV2:1:1109:16949:8453	Cluster_2968	143	0	0	2	0	0	1	0	4	1	4	8	1	5	1	3	2	0	0	3	5	1	3	0	0	2	0	1	0	2
											Bacteria;(1.0);Bacteroidetes;(1.0);Bacteroidia;(1.0);Bacteroidales;(1.0);Bacteroidales S24-7 group;(1.0);unknown genus;(1.0);unknown species;(1.0);	Bacteria;Bacteroidetes;Bacteroidia;Bacteroidales;Bacteroidales S24-7 group;unknown genus;unknown species	EU455284.1.1402	95.962	100.0	0.0	421	M04152:70:000000000-CRWV2:1:1101:27731:7379	Cluster_2978	132	5	0	1	0	2	1	0	1	1	0	2	5	3	0	0	0	0	0	2	11	1	1	0	0	2	1	1	0	1
											Bacteria;(1.0);Bacteroidetes;(1.0);Bacteroidia;(1.0);Bacteroidales;(1.0);Bacteroidales S24-7 group;(1.0);unknown genus;(1.0);unknown species;(1.0);	Bacteria;Bacteroidetes;Bacteroidia;Bacteroidales;Bacteroidales S24-7 group;unknown genus;unknown species	multi-subject	96.912	100.0	0.0	421	M04152:70:000000000-CRWV2:1:2110:15451:9206	Cluster_3007	191	1	1	0	3	0	1	3	0	1	0	0	0	0	0	1	0	2	0	1	1	2	0	3	0	2	0	13	0	0
											Bacteria;(1.0);Firmicutes;(1.0);Clostridia;(1.0);Clostridiales;(1.0);Lachnospiraceae;(1.0);Lachnospiraceae NK4A136 group;(0.7);unknown species;(0.7);	Bacteria;Firmicutes;Clostridia;Clostridiales;Lachnospiraceae;Lachnospiraceae NK4A136 group;unknown species	EF098771.1.1343	98.259	100.0	0.0	402	M04152:70:000000000-CRWV2:1:2118:28725:9598	Cluster_3025	170	0	0	0	0	1	0	0	0	0	3	1	0	9	2	2	2	0	0	7	2	3	3	0	0	1	9	9	0	0
											Bacteria;(1.0);Firmicutes;(1.0);Clostridia;(1.0);Clostridiales;(1.0);Lachnospiraceae;(1.0);Lachnospiraceae NK4A136 group;(0.59);unknown species;(0.58);	Bacteria;Firmicutes;Clostridia;Clostridiales;Lachnospiraceae;Lachnospiraceae NK4A136 group;unknown species	multi-subject	98.254	100.0	0.0	401	M04152:70:000000000-CRWV2:1:2119:9711:8233	Cluster_3029	213	0	0	0	0	1	1	0	0	0	1	3	6	12	1	2	3	1	0	0	1	1	2	0	0	4	0	5	0	1
											Bacteria;(1.0);Bacteroidetes;(1.0);Bacteroidia;(1.0);Bacteroidales;(1.0);Bacteroidales S24-7 group;(1.0);unknown genus;(1.0);unknown species;(1.0);	Bacteria;Bacteroidetes;Bacteroidia;Bacteroidales;Bacteroidales S24-7 group;unknown genus;unknown species	EF097723.1.1405	98.571	100.0	0.0	420	M04152:70:000000000-CRWV2:1:2103:19533:22175	Cluster_3166	196	2	1	0	0	0	0	3	1	3	0	1	1	5	2	1	4	6	0	3	3	0	1	2	0	1	0	4	1	2
											Bacteria;(1.0);Bacteroidetes;(1.0);Bacteroidia;(1.0);Bacteroidales;(1.0);Bacteroidales S24-7 group;(1.0);unknown genus;(1.0);unknown species;(1.0);	Bacteria;Bacteroidetes;Bacteroidia;Bacteroidales;Bacteroidales S24-7 group;unknown genus;unknown species	EU452904.1.1406	97.143	100.0	0.0	420	M04152:70:000000000-CRWV2:1:1114:15501:4591	Cluster_3229	149	1	0	1	0	0	1	0	0	0	4	0	2	5	1	3	0	0	0	4	1	0	0	2	0	2	1	5	0	5
											Bacteria;(1.0);Bacteroidetes;(1.0);Bacteroidia;(1.0);Bacteroidales;(1.0);Bacteroidaceae;(1.0);Bacteroides;(1.0);Bacteroides acidifaciens;(0.98);	Bacteria;Bacteroidetes;Bacteroidia;Bacteroidales;Bacteroidaceae;Bacteroides;unknown species	multi-subject	98.575	100.0	0.0	421	M04152:70:000000000-CRWV2:1:1106:14983:13212	Cluster_3263	134	2	2	10	3	0	4	5	0	0	17	0	1	1	0	0	0	2	0	8	1	0	0	1	0	0	11	0	1	0
											Bacteria;(1.0);Firmicutes;(1.0);Clostridia;(1.0);Clostridiales;(1.0);Lachnospiraceae;(1.0);Lachnospiraceae NK4A136 group;(0.92);unknown species;(0.92);	Bacteria;Firmicutes;Clostridia;Clostridiales;Ruminococcaceae;Ruminococcus 1;unknown species	EF097709.1.1302	99.005	100.0	0.0	402	M04152:70:000000000-CRWV2:1:1109:16210:5091	Cluster_3264	134	0	0	0	0	1	2	0	1	0	0	2	0	1	0	1	0	1	0	0	0	0	3	0	0	0	1	1	0	7
											Bacteria;(1.0);Bacteroidetes;(1.0);Bacteroidia;(1.0);Bacteroidales;(1.0);Porphyromonadaceae;(0.68);Odoribacter;(0.65);unknown species;(0.61);	Bacteria;Bacteroidetes;Bacteroidia;Bacteroidales;Porphyromonadaceae;Odoribacter;unknown species	JQ084406.1.1485	91.943	100.0	2.25e-166	422	M04152:70:000000000-CRWV2:1:1108:20683:18767	Cluster_3432	137	0	0	0	0	0	2	0	0	3	1	0	13	6	0	3	6	0	0	0	0	1	5	0	0	0	0	0	0	0
											Bacteria;(1.0);Firmicutes;(1.0);Clostridia;(1.0);Clostridiales;(1.0);Lachnospiraceae;(1.0);unknown genus;(0.38);unknown species;(0.37);	Bacteria;Firmicutes;Clostridia;Clostridiales;Lachnospiraceae;unknown genus;unknown species	EF098602.1.1392	99.501	100.0	0.0	401	M04152:70:000000000-CRWV2:1:1117:8629:23020	Cluster_3593	165	0	0	0	0	0	0	0	0	0	0	0	0	0	0	0	0	0	0	0	0	0	0	4	0	0	0	0	0	0
											Bacteria;(1.0);Firmicutes;(1.0);Clostridia;(1.0);Clostridiales;(1.0);Ruminococcaceae;(0.66);unknown genus;(0.65);unknown species;(0.64);	Bacteria;Firmicutes;Clostridia;Clostridiales;Lachnospiraceae;[Eubacterium] oxidoreducens group;unknown species	EF098599.1.1359	99.504	100.0	0.0	403	M04152:70:000000000-CRWV2:1:1119:7755:10408	Cluster_3689	139	0	0	0	0	1	0	0	1	0	0	0	0	1	2	4	2	7	0	0	1	0	1	6	1	0	0	3	0	14
											Bacteria;(1.0);Bacteroidetes;(1.0);Bacteroidia;(1.0);Bacteroidales;(1.0);Bacteroidales S24-7 group;(1.0);unknown genus;(1.0);unknown species;(1.0);	Bacteria;Bacteroidetes;Bacteroidia;Bacteroidales;Bacteroidales S24-7 group;unknown genus;unknown species	JN013012.1.1462	95.498	100.0	0.0	422	M04152:70:000000000-CRWV2:1:2115:6321:3473	Cluster_3736	126	0	1	2	0	0	0	0	0	0	3	1	6	1	1	1	0	0	0	1	1	0	1	3	1	0	1	2	1	0
											Bacteria;(1.0);Firmicutes;(1.0);Clostridia;(1.0);Clostridiales;(1.0);Lachnospiraceae;(1.0);Lachnospiraceae NK4A136 group;(0.82);unknown species;(0.74);	Bacteria;Firmicutes;Clostridia;Clostridiales;Lachnospiraceae;Lachnospiraceae NK4A136 group;unknown species	EU453456.1.1398	98.515	100.0	0.0	404	M04152:70:000000000-CRWV2:1:2116:14686:19521	Cluster_3764	126	0	0	0	0	1	0	0	2	0	0	0	1	2	0	0	1	0	0	6	1	1	2	0	0	3	6	2	2	4
											Bacteria;(1.0);Bacteroidetes;(1.0);Bacteroidia;(1.0);Bacteroidales;(1.0);Bacteroidales S24-7 group;(1.0);unknown genus;(1.0);unknown species;(1.0);	Bacteria;Bacteroidetes;Bacteroidia;Bacteroidales;Bacteroidales S24-7 group;unknown genus;unknown species	EF406373.1.1499	97.619	100.0	0.0	420	M04152:70:000000000-CRWV2:1:1107:19399:2034	Cluster_3796	132	0	0	0	2	0	0	1	0	2	1	0	1	0	0	1	0	2	0	1	2	0	1	0	1	1	5	4	1	0
											Bacteria;(1.0);Bacteroidetes;(1.0);Bacteroidia;(1.0);Bacteroidales;(1.0);Bacteroidales S24-7 group;(1.0);unknown genus;(1.0);unknown species;(1.0);	Bacteria;Bacteroidetes;Bacteroidia;Bacteroidales;Bacteroidales S24-7 group;unknown genus;unknown species	multi-subject	96.445	100.0	0.0	422	M04152:70:000000000-CRWV2:1:2108:22788:13521	Cluster_3805	138	3	3	0	3	0	2	0	1	0	1	0	1	4	0	0	1	1	0	0	2	0	0	1	1	0	0	4	1	0
											Bacteria;(1.0);Firmicutes;(1.0);Clostridia;(1.0);Clostridiales;(1.0);Lachnospiraceae;(1.0);Lachnospiraceae NK4A136 group;(0.8);unknown species;(0.8);	Bacteria;Firmicutes;Clostridia;Clostridiales;Lachnospiraceae;Lachnospiraceae NK4A136 group;unknown species	EF097215.1.1392	98.254	100.0	0.0	401	M04152:70:000000000-CRWV2:1:2103:2731:16184	Cluster_4008	128	0	0	0	1	0	0	0	0	1	0	1	0	0	0	5	1	0	0	0	8	0	1	0	2	0	0	0	3	2
											Bacteria;(1.0);Bacteroidetes;(1.0);Bacteroidia;(1.0);Bacteroidales;(1.0);Bacteroidales S24-7 group;(1.0);unknown genus;(1.0);unknown species;(1.0);	Bacteria;Bacteroidetes;Bacteroidia;Bacteroidales;Bacteroidales S24-7 group;unknown genus;unknown species	multi-subject	95.952	100.0	0.0	420	M04152:70:000000000-CRWV2:1:2101:19105:4243	Cluster_4165	141	1	0	2	1	0	0	0	0	1	1	1	2	0	1	1	0	2	0	0	2	0	0	8	1	0	1	0	3	0
											Bacteria;(1.0);Bacteroidetes;(1.0);Bacteroidia;(1.0);Bacteroidales;(1.0);Bacteroidales S24-7 group;(1.0);unknown genus;(1.0);unknown species;(1.0);	Bacteria;Bacteroidetes;Bacteroidia;Bacteroidales;Bacteroidales S24-7 group;unknown genus;unknown species	EF100092.1.1407	96.2	100.0	0.0	421	M04152:70:000000000-CRWV2:1:2113:23329:20782	Cluster_4340	131	0	0	0	1	0	0	1	0	0	0	0	0	2	0	0	0	0	0	0	2	1	0	4	2	1	0	2	1	0
											Bacteria;(1.0);Bacteroidetes;(1.0);Bacteroidia;(1.0);Bacteroidales;(1.0);Bacteroidales S24-7 group;(1.0);unknown genus;(1.0);unknown species;(1.0);	Bacteria;Bacteroidetes;Bacteroidia;Bacteroidales;Bacteroidales S24-7 group;unknown genus;unknown species	EU452904.1.1406	97.857	100.0	0.0	420	M04152:70:000000000-CRWV2:1:1105:17561:4954	Cluster_4347	198	3	0	1	2	0	0	2	0	2	6	2	2	4	4	0	2	2	0	0	2	0	0	3	1	1	1	3	4	1
[truncated: 86 more columns]

## Sheet: Sup FIg 5c
5c
Olfm4 area	Ctrl	Cbx3 KO
	66.084	194.25
	125.101	222.16
	60.651	133.468
	108.391	193.505
	76.173	300.496
	98.706	195.438
	174.32	358.782
	99.748	202.698
	80.644	154.405
	46.964	80.874
	88.06	194.686
	145.662	283.912
	95.56
	237.776
	163.566

[truncated: 12 more sheets: Sup Fig6b, Sup Fig 6c, Sup Fig 7, Sup Fig 8c-d, Sup Fig 9c and 10a, 10b, Sup Fig 9 and 10, Sup Fig 11, Sup Fig 12, Sup Fig13, Sup Fig 15a, Sup Fig16a-b, Sup Fig16c-e]
